# Supplementary material for: Insight into the evolution and functional characteristics of the pan‐genome assembly from sesame landraces and modern cultivars
Source: Plant Biotechnol J. 2018 Dec 8;17(5):881–92. doi: 10.1111/pbi.13022 (PMC6587448; doi:10.1111/pbi.13022)
Supplement: Supplementary file 7 — Data S1 The function annotation of new predicted protein‐coding genes in Zhongzhi13. [file PBI-17-881-s003.xls]

## Sheet: Zhongzhi13_new_unique
Gene_ID
Zhongzhi13_00001
Zhongzhi13_00004
Zhongzhi13_00005
Zhongzhi13_00006
Zhongzhi13_00007
Zhongzhi13_00011
Zhongzhi13_00012
Zhongzhi13_00018
Zhongzhi13_00026
Zhongzhi13_00027
Zhongzhi13_00046
Zhongzhi13_00047
Zhongzhi13_00048
Zhongzhi13_00050
Zhongzhi13_00056
Zhongzhi13_00058
Zhongzhi13_00060
Zhongzhi13_00061
Zhongzhi13_00071
Zhongzhi13_00072
Zhongzhi13_00082
Zhongzhi13_00085
Zhongzhi13_00091
Zhongzhi13_00095
Zhongzhi13_00096
Zhongzhi13_00097
Zhongzhi13_00105
Zhongzhi13_00113
Zhongzhi13_00119
Zhongzhi13_00127
Zhongzhi13_00129
Zhongzhi13_00136
Zhongzhi13_00139
Zhongzhi13_00141
Zhongzhi13_00142
Zhongzhi13_00144
Zhongzhi13_00159
Zhongzhi13_00169
Zhongzhi13_00176
Zhongzhi13_00180
Zhongzhi13_00183
Zhongzhi13_00190
Zhongzhi13_00192
Zhongzhi13_00203
Zhongzhi13_00204
Zhongzhi13_00207
Zhongzhi13_00208
Zhongzhi13_00209
Zhongzhi13_00227
Zhongzhi13_00235
Zhongzhi13_00236
Zhongzhi13_00238
Zhongzhi13_00245
Zhongzhi13_00269
Zhongzhi13_00271
Zhongzhi13_00278
Zhongzhi13_00281
Zhongzhi13_00285
Zhongzhi13_00289
Zhongzhi13_00299
Zhongzhi13_00302
Zhongzhi13_00307
Zhongzhi13_00314
Zhongzhi13_00316
Zhongzhi13_00317
Zhongzhi13_00321
Zhongzhi13_00322
Zhongzhi13_00323
Zhongzhi13_00325
Zhongzhi13_00330
Zhongzhi13_00332
Zhongzhi13_00333
Zhongzhi13_00335
Zhongzhi13_00336
Zhongzhi13_00337
Zhongzhi13_00338
Zhongzhi13_00341
Zhongzhi13_00343
Zhongzhi13_00346
Zhongzhi13_00347
Zhongzhi13_00349
Zhongzhi13_00351
Zhongzhi13_00352
Zhongzhi13_00353
Zhongzhi13_00354
Zhongzhi13_00355
Zhongzhi13_00356
Zhongzhi13_00358
Zhongzhi13_00359
Zhongzhi13_00362
Zhongzhi13_00363
Zhongzhi13_00364
Zhongzhi13_00367
Zhongzhi13_00368
Zhongzhi13_00369
Zhongzhi13_00370
Zhongzhi13_00371
Zhongzhi13_00372
Zhongzhi13_00374
Zhongzhi13_00376
Zhongzhi13_00377
Zhongzhi13_00378
Zhongzhi13_00384
Zhongzhi13_00387
Zhongzhi13_00388
Zhongzhi13_00389
Zhongzhi13_00391
Zhongzhi13_00392
Zhongzhi13_00393
Zhongzhi13_00395
Zhongzhi13_00397
Zhongzhi13_00399
Zhongzhi13_00400
Zhongzhi13_00401
Zhongzhi13_00403
Zhongzhi13_00408
Zhongzhi13_00409
Zhongzhi13_00410
Zhongzhi13_00412
Zhongzhi13_00413
Zhongzhi13_00415
Zhongzhi13_00416
Zhongzhi13_00418
Zhongzhi13_00419
Zhongzhi13_00421
Zhongzhi13_00422
Zhongzhi13_00423
Zhongzhi13_00424
Zhongzhi13_00426
Zhongzhi13_00429
Zhongzhi13_00430
Zhongzhi13_00431
Zhongzhi13_00432
Zhongzhi13_00434
Zhongzhi13_00436
Zhongzhi13_00437
Zhongzhi13_00438
Zhongzhi13_00440
Zhongzhi13_00443
Zhongzhi13_00444
Zhongzhi13_00446
Zhongzhi13_00447
Zhongzhi13_00448
Zhongzhi13_00449
Zhongzhi13_00450
Zhongzhi13_00452
Zhongzhi13_00453
Zhongzhi13_00455
Zhongzhi13_00457
Zhongzhi13_00458
Zhongzhi13_00459
Zhongzhi13_00460
Zhongzhi13_00461
Zhongzhi13_00462
Zhongzhi13_00464
Zhongzhi13_00465
Zhongzhi13_00468
Zhongzhi13_00470
Zhongzhi13_00471
Zhongzhi13_00473
Zhongzhi13_00477
Zhongzhi13_00478
Zhongzhi13_00479
Zhongzhi13_00480
Zhongzhi13_00481
Zhongzhi13_00482
Zhongzhi13_00483
Zhongzhi13_00484
Zhongzhi13_00486
Zhongzhi13_00489
Zhongzhi13_00490
Zhongzhi13_00493
Zhongzhi13_00496
Zhongzhi13_00498
Zhongzhi13_00500
Zhongzhi13_00501
Zhongzhi13_00503
Zhongzhi13_00504
Zhongzhi13_00505
Zhongzhi13_00507
Zhongzhi13_00508
Zhongzhi13_00509
Zhongzhi13_00510
Zhongzhi13_00511
Zhongzhi13_00512
Zhongzhi13_00514
Zhongzhi13_00516
Zhongzhi13_00518
Zhongzhi13_00519
Zhongzhi13_00520
Zhongzhi13_00522
Zhongzhi13_00523
Zhongzhi13_00524
Zhongzhi13_00525
Zhongzhi13_00526
Zhongzhi13_00527
Zhongzhi13_00528
Zhongzhi13_00529
Zhongzhi13_00530
Zhongzhi13_00531
Zhongzhi13_00532
Zhongzhi13_00533
Zhongzhi13_00535
Zhongzhi13_00536
Zhongzhi13_00537
Zhongzhi13_00538
Zhongzhi13_00539
Zhongzhi13_00541
Zhongzhi13_00542
Zhongzhi13_00543
Zhongzhi13_00544
Zhongzhi13_00545
Zhongzhi13_00547
Zhongzhi13_00549
Zhongzhi13_00550
Zhongzhi13_00552
Zhongzhi13_00553
Zhongzhi13_00554
Zhongzhi13_00556
Zhongzhi13_00557
Zhongzhi13_00558
Zhongzhi13_00559
Zhongzhi13_00560
Zhongzhi13_00561
Zhongzhi13_00562
Zhongzhi13_00565
Zhongzhi13_00567
Zhongzhi13_00568
Zhongzhi13_00569
Zhongzhi13_00570
Zhongzhi13_00571
Zhongzhi13_00572
Zhongzhi13_00573
Zhongzhi13_00575
Zhongzhi13_00578
Zhongzhi13_00579
Zhongzhi13_00581
Zhongzhi13_00582
Zhongzhi13_00584
Zhongzhi13_00586
Zhongzhi13_00587
Zhongzhi13_00588
Zhongzhi13_00589
Zhongzhi13_00590
Zhongzhi13_00592
Zhongzhi13_00595
Zhongzhi13_00596
Zhongzhi13_00598
Zhongzhi13_00599
Zhongzhi13_00600
Zhongzhi13_00601
Zhongzhi13_00602
Zhongzhi13_00603
Zhongzhi13_00605
Zhongzhi13_00606
Zhongzhi13_00609
Zhongzhi13_00610
Zhongzhi13_00611
Zhongzhi13_00612
Zhongzhi13_00613
Zhongzhi13_00614
Zhongzhi13_00615
Zhongzhi13_00616
Zhongzhi13_00617
Zhongzhi13_00618
Zhongzhi13_00619
Zhongzhi13_00620
Zhongzhi13_00621
Zhongzhi13_00622
Zhongzhi13_00623
Zhongzhi13_00624
Zhongzhi13_00628
Zhongzhi13_00630
Zhongzhi13_00631
Zhongzhi13_00632
Zhongzhi13_00633
Zhongzhi13_00634
Zhongzhi13_00635
Zhongzhi13_00636
Zhongzhi13_00637
Zhongzhi13_00638
Zhongzhi13_00639
Zhongzhi13_00645
Zhongzhi13_00646
Zhongzhi13_00647
Zhongzhi13_00648
Zhongzhi13_00649
Zhongzhi13_00650
Zhongzhi13_00651
Zhongzhi13_00652
Zhongzhi13_00653
Zhongzhi13_00654
Zhongzhi13_00655
Zhongzhi13_00656
Zhongzhi13_00658
Zhongzhi13_00659
Zhongzhi13_00660
Zhongzhi13_00661
Zhongzhi13_00662
Zhongzhi13_00665
Zhongzhi13_00666
Zhongzhi13_00667
Zhongzhi13_00669
Zhongzhi13_00670
Zhongzhi13_00672
Zhongzhi13_00673
Zhongzhi13_00674
Zhongzhi13_00675
Zhongzhi13_00676
Zhongzhi13_00677
Zhongzhi13_00678
Zhongzhi13_00679
Zhongzhi13_00680
Zhongzhi13_00682
Zhongzhi13_00683
Zhongzhi13_00684
Zhongzhi13_00685
Zhongzhi13_00686
Zhongzhi13_00687
Zhongzhi13_00688
Zhongzhi13_00689
Zhongzhi13_00691
Zhongzhi13_00692
Zhongzhi13_00693
Zhongzhi13_00694
Zhongzhi13_00695
Zhongzhi13_00697
Zhongzhi13_00698
Zhongzhi13_00699
Zhongzhi13_00700
Zhongzhi13_00701
Zhongzhi13_00702
Zhongzhi13_00703
Zhongzhi13_00704
Zhongzhi13_00705
Zhongzhi13_00706
Zhongzhi13_00707
Zhongzhi13_00709
Zhongzhi13_00710
Zhongzhi13_00711
Zhongzhi13_00713
Zhongzhi13_00714
Zhongzhi13_00715
Zhongzhi13_00716
Zhongzhi13_00717
Zhongzhi13_00718
Zhongzhi13_00719
Zhongzhi13_00720
Zhongzhi13_00722
Zhongzhi13_00723
Zhongzhi13_00724
Zhongzhi13_00725
Zhongzhi13_00726
Zhongzhi13_00727
Zhongzhi13_00728
Zhongzhi13_00729
Zhongzhi13_00731
Zhongzhi13_00732
Zhongzhi13_00733
Zhongzhi13_00734
Zhongzhi13_00735
Zhongzhi13_00736
Zhongzhi13_00737
Zhongzhi13_00738
Zhongzhi13_00739
Zhongzhi13_00741
Zhongzhi13_00742
Zhongzhi13_00743
Zhongzhi13_00744
Zhongzhi13_00745
Zhongzhi13_00746
Zhongzhi13_00747
Zhongzhi13_00749
Zhongzhi13_00750
Zhongzhi13_00751
Zhongzhi13_00752
Zhongzhi13_00753
Zhongzhi13_00754
Zhongzhi13_00755
Zhongzhi13_00756
Zhongzhi13_00757
Zhongzhi13_00759
Zhongzhi13_00760
Zhongzhi13_00761
Zhongzhi13_00762
Zhongzhi13_00763
Zhongzhi13_00765
Zhongzhi13_00766
Zhongzhi13_00767
Zhongzhi13_00768
Zhongzhi13_00770
Zhongzhi13_00771
Zhongzhi13_00773
Zhongzhi13_00774
Zhongzhi13_00775
Zhongzhi13_00777
Zhongzhi13_00778
Zhongzhi13_00779
Zhongzhi13_00780
Zhongzhi13_00781
Zhongzhi13_00782
Zhongzhi13_00783
Zhongzhi13_00784
Zhongzhi13_00785
Zhongzhi13_00786
Zhongzhi13_00787
Zhongzhi13_00788
Zhongzhi13_00789
Zhongzhi13_00790
Zhongzhi13_00791
Zhongzhi13_00792
Zhongzhi13_00793
Zhongzhi13_00794
Zhongzhi13_00795
Zhongzhi13_00796
Zhongzhi13_00797
Zhongzhi13_00798
Zhongzhi13_00799
Zhongzhi13_00800
Zhongzhi13_00801
Zhongzhi13_00802
Zhongzhi13_00804
Zhongzhi13_00805
Zhongzhi13_00806
Zhongzhi13_00807
Zhongzhi13_00808
Zhongzhi13_00809
Zhongzhi13_00810
Zhongzhi13_00812
Zhongzhi13_00815
Zhongzhi13_00816
Zhongzhi13_00817
Zhongzhi13_00818
Zhongzhi13_00819
Zhongzhi13_00820
Zhongzhi13_00821
Zhongzhi13_00822
Zhongzhi13_00823
Zhongzhi13_00824
Zhongzhi13_00825
Zhongzhi13_00826
Zhongzhi13_00827
Zhongzhi13_00828
Zhongzhi13_00829
Zhongzhi13_00830
Zhongzhi13_00831
Zhongzhi13_00832
Zhongzhi13_00833
Zhongzhi13_00835
Zhongzhi13_00836
Zhongzhi13_00837
Zhongzhi13_00838
Zhongzhi13_00840
Zhongzhi13_00842
Zhongzhi13_00843
Zhongzhi13_00844
Zhongzhi13_00845
Zhongzhi13_00846
Zhongzhi13_00847
Zhongzhi13_00848
Zhongzhi13_00849
Zhongzhi13_00850
Zhongzhi13_00852
Zhongzhi13_00854
Zhongzhi13_00855
Zhongzhi13_00856
Zhongzhi13_00857
Zhongzhi13_00858
Zhongzhi13_00859
Zhongzhi13_00860
Zhongzhi13_00862
Zhongzhi13_00863
Zhongzhi13_00865
Zhongzhi13_00867
Zhongzhi13_00868
Zhongzhi13_00869
Zhongzhi13_00870
Zhongzhi13_00871
Zhongzhi13_00872
Zhongzhi13_00874
Zhongzhi13_00876
Zhongzhi13_00877
Zhongzhi13_00878
Zhongzhi13_00879
Zhongzhi13_00880
Zhongzhi13_00881
Zhongzhi13_00882
Zhongzhi13_00883
Zhongzhi13_00884
Zhongzhi13_00885
Zhongzhi13_00886
Zhongzhi13_00887
Zhongzhi13_00889
Zhongzhi13_00890
Zhongzhi13_00891
Zhongzhi13_00893
Zhongzhi13_00894
Zhongzhi13_00895
Zhongzhi13_00896
Zhongzhi13_00897
Zhongzhi13_00898
Zhongzhi13_00899
Zhongzhi13_00901
Zhongzhi13_00902
Zhongzhi13_00903
Zhongzhi13_00904
Zhongzhi13_00905
Zhongzhi13_00906
Zhongzhi13_00907
Zhongzhi13_00909
Zhongzhi13_00910
Zhongzhi13_00911
Zhongzhi13_00912
Zhongzhi13_00914
Zhongzhi13_00915
Zhongzhi13_00916
Zhongzhi13_00918
Zhongzhi13_00919
Zhongzhi13_00921
Zhongzhi13_00922
Zhongzhi13_00923
Zhongzhi13_00924
Zhongzhi13_00925
Zhongzhi13_00926
Zhongzhi13_00928
Zhongzhi13_00929
Zhongzhi13_00930
Zhongzhi13_00931
Zhongzhi13_00932
Zhongzhi13_00933
Zhongzhi13_00934
Zhongzhi13_00935
Zhongzhi13_00937
Zhongzhi13_00938
Zhongzhi13_00939
Zhongzhi13_00940
Zhongzhi13_00941
Zhongzhi13_00943
Zhongzhi13_00944
Zhongzhi13_00945
Zhongzhi13_00946
Zhongzhi13_00947
Zhongzhi13_00950
Zhongzhi13_00951
Zhongzhi13_00952
Zhongzhi13_00953
Zhongzhi13_00954
Zhongzhi13_00955
Zhongzhi13_00956
Zhongzhi13_00957
Zhongzhi13_00958
Zhongzhi13_00960
Zhongzhi13_00961
Zhongzhi13_00962
Zhongzhi13_00963
Zhongzhi13_00964
Zhongzhi13_00965
Zhongzhi13_00966
Zhongzhi13_00967
Zhongzhi13_00968
Zhongzhi13_00970
Zhongzhi13_00971
Zhongzhi13_00972
Zhongzhi13_00973
Zhongzhi13_00975
Zhongzhi13_00976
Zhongzhi13_00977
Zhongzhi13_00978
Zhongzhi13_00979
Zhongzhi13_00980
Zhongzhi13_00982
Zhongzhi13_00983
Zhongzhi13_00985
Zhongzhi13_00986
Zhongzhi13_00987
Zhongzhi13_00989
Zhongzhi13_00990
Zhongzhi13_00991
Zhongzhi13_00992
Zhongzhi13_00993
Zhongzhi13_00994
Zhongzhi13_00995
Zhongzhi13_00996
Zhongzhi13_00997
Zhongzhi13_00998
Zhongzhi13_00999
Zhongzhi13_01001
Zhongzhi13_01003
Zhongzhi13_01004
Zhongzhi13_01005
Zhongzhi13_01006
Zhongzhi13_01007
Zhongzhi13_01008
Zhongzhi13_01010
Zhongzhi13_01011
Zhongzhi13_01012
Zhongzhi13_01013
Zhongzhi13_01014
Zhongzhi13_01015
Zhongzhi13_01016
Zhongzhi13_01017
Zhongzhi13_01018
Zhongzhi13_01020
Zhongzhi13_01021
Zhongzhi13_01022
Zhongzhi13_01025
Zhongzhi13_01026
Zhongzhi13_01028
Zhongzhi13_01029
Zhongzhi13_01030
Zhongzhi13_01031
Zhongzhi13_01034
Zhongzhi13_01037
Zhongzhi13_01038
Zhongzhi13_01040
Zhongzhi13_01041
Zhongzhi13_01042
Zhongzhi13_01043
Zhongzhi13_01044
Zhongzhi13_01045
Zhongzhi13_01046
Zhongzhi13_01047
Zhongzhi13_01048
Zhongzhi13_01049
Zhongzhi13_01053
Zhongzhi13_01054
Zhongzhi13_01055
Zhongzhi13_01057
Zhongzhi13_01058
Zhongzhi13_01059
Zhongzhi13_01060
Zhongzhi13_01061
Zhongzhi13_01062
Zhongzhi13_01065
Zhongzhi13_01066
Zhongzhi13_01067
Zhongzhi13_01068
Zhongzhi13_01069
Zhongzhi13_01071
Zhongzhi13_01072
Zhongzhi13_01073
Zhongzhi13_01076
Zhongzhi13_01077
Zhongzhi13_01078
Zhongzhi13_01079
Zhongzhi13_01080
Zhongzhi13_01084
Zhongzhi13_01085
Zhongzhi13_01087
Zhongzhi13_01091
Zhongzhi13_01095
Zhongzhi13_01096
Zhongzhi13_01097
Zhongzhi13_01099
Zhongzhi13_01101
Zhongzhi13_01106
Zhongzhi13_01107
Zhongzhi13_01109
Zhongzhi13_01110
Zhongzhi13_01111
Zhongzhi13_01114
Zhongzhi13_01116
Zhongzhi13_01117
Zhongzhi13_01124
Zhongzhi13_01126
Zhongzhi13_01127
Zhongzhi13_01129
Zhongzhi13_01130
Zhongzhi13_01131
Zhongzhi13_01137
Zhongzhi13_01138
Zhongzhi13_01141
Zhongzhi13_01143
Zhongzhi13_01145
Zhongzhi13_01146
Zhongzhi13_01148
Zhongzhi13_01149
Zhongzhi13_01153
Zhongzhi13_01157
Zhongzhi13_01161
Zhongzhi13_01163
Zhongzhi13_01164
Zhongzhi13_01165
Zhongzhi13_01166
Zhongzhi13_01167
Zhongzhi13_01170
Zhongzhi13_01171
Zhongzhi13_01173
Zhongzhi13_01174
Zhongzhi13_01175
Zhongzhi13_01176
Zhongzhi13_01177
Zhongzhi13_01181
Zhongzhi13_01182
Zhongzhi13_01183
Zhongzhi13_01184
Zhongzhi13_01185
Zhongzhi13_01187
Zhongzhi13_01190
Zhongzhi13_01192
Zhongzhi13_01193
Zhongzhi13_01195
Zhongzhi13_01196
Zhongzhi13_01197
Zhongzhi13_01198
Zhongzhi13_01199
Zhongzhi13_01206
Zhongzhi13_01207
Zhongzhi13_01215
Zhongzhi13_01216
Zhongzhi13_01220
Zhongzhi13_01221
Zhongzhi13_01223
Zhongzhi13_01228
Zhongzhi13_01234
Zhongzhi13_01235
Zhongzhi13_01238
Zhongzhi13_01241
Zhongzhi13_01242
Zhongzhi13_01243
Zhongzhi13_01246
Zhongzhi13_01248
Zhongzhi13_01250
Zhongzhi13_01251
Zhongzhi13_01252
Zhongzhi13_01256
Zhongzhi13_01259
Zhongzhi13_01260
Zhongzhi13_01262
Zhongzhi13_01266
Zhongzhi13_01270
Zhongzhi13_01271
Zhongzhi13_01273
Zhongzhi13_01275
Zhongzhi13_01277
Zhongzhi13_01279
Zhongzhi13_01280
Zhongzhi13_01282
Zhongzhi13_01297
Zhongzhi13_01299
Zhongzhi13_01300
Zhongzhi13_01303
Zhongzhi13_01304
Zhongzhi13_01305
Zhongzhi13_01306
Zhongzhi13_01315
Zhongzhi13_01319
Zhongzhi13_01326
Zhongzhi13_01328
Zhongzhi13_01356
Zhongzhi13_01372
Zhongzhi13_01374
Zhongzhi13_01378
Zhongzhi13_01379
Zhongzhi13_01380
Zhongzhi13_01388
Zhongzhi13_01390
Zhongzhi13_01391
Zhongzhi13_01394
Zhongzhi13_01396
Zhongzhi13_01408
Zhongzhi13_01409
Zhongzhi13_01412
Zhongzhi13_01421
Zhongzhi13_01425
Zhongzhi13_01427
Zhongzhi13_01438
Zhongzhi13_01439
Zhongzhi13_01444
Zhongzhi13_01450
Zhongzhi13_01462
Zhongzhi13_01466
Zhongzhi13_01468
Zhongzhi13_01469
Zhongzhi13_01498
Zhongzhi13_01499
Zhongzhi13_01501
Zhongzhi13_01506
Zhongzhi13_01507
Zhongzhi13_01508
Zhongzhi13_01516
Zhongzhi13_01521
Zhongzhi13_01537
Zhongzhi13_01541
Zhongzhi13_01546
Zhongzhi13_01547
Zhongzhi13_01551
Zhongzhi13_01562
Zhongzhi13_01564
Zhongzhi13_01567
Zhongzhi13_01578
Zhongzhi13_01590
Zhongzhi13_01597
Zhongzhi13_01606
Zhongzhi13_01623
Zhongzhi13_01632
Zhongzhi13_01633
Zhongzhi13_01636
Zhongzhi13_01644
Zhongzhi13_01648
Zhongzhi13_01649
Zhongzhi13_01663
Zhongzhi13_01664
Zhongzhi13_01670
Zhongzhi13_01679
Zhongzhi13_01682
Zhongzhi13_01683
Zhongzhi13_01712
Zhongzhi13_01725
Zhongzhi13_01727
Zhongzhi13_01741
Zhongzhi13_01763
Zhongzhi13_01774
Zhongzhi13_01803
Zhongzhi13_01810
Zhongzhi13_01830
Zhongzhi13_01832
Zhongzhi13_01841
Zhongzhi13_01845
Zhongzhi13_01871
Zhongzhi13_01874
Zhongzhi13_01884
Zhongzhi13_01914
Zhongzhi13_01928
Zhongzhi13_01929
Zhongzhi13_01942
Zhongzhi13_01959
Zhongzhi13_01976
Zhongzhi13_01981
Zhongzhi13_01988
Zhongzhi13_01990
Zhongzhi13_02010
Zhongzhi13_02021
Zhongzhi13_02024
Zhongzhi13_02025
Zhongzhi13_02033
Zhongzhi13_02035
Zhongzhi13_02042
Zhongzhi13_02055
Zhongzhi13_02068
Zhongzhi13_02075
Zhongzhi13_02085
Zhongzhi13_02111
Zhongzhi13_02115
Zhongzhi13_02117
Zhongzhi13_02118
Zhongzhi13_02130
Zhongzhi13_02136
Zhongzhi13_02143
Zhongzhi13_02145
Zhongzhi13_02152
Zhongzhi13_02153
Zhongzhi13_02154
Zhongzhi13_02155
Zhongzhi13_02156
Zhongzhi13_02157
Zhongzhi13_02158
Zhongzhi13_02159
Zhongzhi13_02160
Zhongzhi13_02161
Zhongzhi13_02162
Zhongzhi13_02163
Zhongzhi13_02164
Zhongzhi13_02165
Zhongzhi13_02168
Zhongzhi13_02169
Zhongzhi13_02170
Zhongzhi13_02171
Zhongzhi13_02172
Zhongzhi13_02176
Zhongzhi13_02177
Zhongzhi13_02178
Zhongzhi13_02180
Zhongzhi13_02182
Zhongzhi13_02185
Zhongzhi13_02187
Zhongzhi13_02190
Zhongzhi13_02191
Zhongzhi13_02195
Zhongzhi13_02197
Zhongzhi13_02198
Zhongzhi13_02199
Zhongzhi13_02201
Zhongzhi13_02202
Zhongzhi13_02203
Zhongzhi13_02204
Zhongzhi13_02205
Zhongzhi13_02206
Zhongzhi13_02207
Zhongzhi13_02208
Zhongzhi13_02209
Zhongzhi13_02210
Zhongzhi13_02211
Zhongzhi13_02212
Zhongzhi13_02213
Zhongzhi13_02214
Zhongzhi13_02215
Zhongzhi13_02216
Zhongzhi13_02217
Zhongzhi13_02218
Zhongzhi13_02219
Zhongzhi13_02220
Zhongzhi13_02221
Zhongzhi13_02222
Zhongzhi13_02223
Zhongzhi13_02224
Zhongzhi13_02225
Zhongzhi13_02226
Zhongzhi13_02227
Zhongzhi13_02228
Zhongzhi13_02229
Zhongzhi13_02230
Zhongzhi13_02231
Zhongzhi13_02232
Zhongzhi13_02233
Zhongzhi13_02234
Zhongzhi13_02235
Zhongzhi13_02236
Zhongzhi13_02238
Zhongzhi13_02239
Zhongzhi13_02240
Zhongzhi13_02241
Zhongzhi13_02242
Zhongzhi13_02243
Zhongzhi13_02244
Zhongzhi13_02246
Zhongzhi13_02247
Zhongzhi13_02248
Zhongzhi13_02249
Zhongzhi13_02250
Zhongzhi13_02251
Zhongzhi13_02252
Zhongzhi13_02253
Zhongzhi13_02254
Zhongzhi13_02255
Zhongzhi13_02256
Zhongzhi13_02257
Zhongzhi13_02258
Zhongzhi13_02259
Zhongzhi13_02260
Zhongzhi13_02261
Zhongzhi13_02262
Zhongzhi13_02263
Zhongzhi13_02264
Zhongzhi13_02266
Zhongzhi13_02267
Zhongzhi13_02268
Zhongzhi13_02269
Zhongzhi13_02270
Zhongzhi13_02271
Zhongzhi13_02272
Zhongzhi13_02274
Zhongzhi13_02276
Zhongzhi13_02277
Zhongzhi13_02278
Zhongzhi13_02279
Zhongzhi13_02280
Zhongzhi13_02281
Zhongzhi13_02283
Zhongzhi13_02284
Zhongzhi13_02286
Zhongzhi13_02287
Zhongzhi13_02288
Zhongzhi13_02289
Zhongzhi13_02290
Zhongzhi13_02291
Zhongzhi13_02292
Zhongzhi13_02293
Zhongzhi13_02294
Zhongzhi13_02295
Zhongzhi13_02296
Zhongzhi13_02297
Zhongzhi13_02298
Zhongzhi13_02299
Zhongzhi13_02300
Zhongzhi13_02301
Zhongzhi13_02302
Zhongzhi13_02304
Zhongzhi13_02305
Zhongzhi13_02307
Zhongzhi13_02308
Zhongzhi13_02309
Zhongzhi13_02310
Zhongzhi13_02311
Zhongzhi13_02312
Zhongzhi13_02313
Zhongzhi13_02314
Zhongzhi13_02315
Zhongzhi13_02316
Zhongzhi13_02317
Zhongzhi13_02318
Zhongzhi13_02319
Zhongzhi13_02320
Zhongzhi13_02322
Zhongzhi13_02323
Zhongzhi13_02324
Zhongzhi13_02325
Zhongzhi13_02326
Zhongzhi13_02327
Zhongzhi13_02328
Zhongzhi13_02329
Zhongzhi13_02330
Zhongzhi13_02331
Zhongzhi13_02332
Zhongzhi13_02333
Zhongzhi13_02334
Zhongzhi13_02335
Zhongzhi13_02336
Zhongzhi13_02337
Zhongzhi13_02338
Zhongzhi13_02339
Zhongzhi13_02341
Zhongzhi13_02342
Zhongzhi13_02343
Zhongzhi13_02344
Zhongzhi13_02345
Zhongzhi13_02346
Zhongzhi13_02347
Zhongzhi13_02348
Zhongzhi13_02349
Zhongzhi13_02352
Zhongzhi13_02353
Zhongzhi13_02354
Zhongzhi13_02355
Zhongzhi13_02356
Zhongzhi13_02357
Zhongzhi13_02358
Zhongzhi13_02359
Zhongzhi13_02361
Zhongzhi13_02362
Zhongzhi13_02363
Zhongzhi13_02364
Zhongzhi13_02365
Zhongzhi13_02366
Zhongzhi13_02367
Zhongzhi13_02368
Zhongzhi13_02369
Zhongzhi13_02370
Zhongzhi13_02371
Zhongzhi13_02372
Zhongzhi13_02373
Zhongzhi13_02385
Zhongzhi13_02398
Zhongzhi13_02400
Zhongzhi13_02402
Zhongzhi13_02415
Zhongzhi13_02416
Zhongzhi13_02423
Zhongzhi13_02437
Zhongzhi13_02444
Zhongzhi13_02445
Zhongzhi13_02455
Zhongzhi13_02493
Zhongzhi13_02502
Zhongzhi13_02503
Zhongzhi13_02504
Zhongzhi13_02515
Zhongzhi13_02519
Zhongzhi13_02520
Zhongzhi13_02531
Zhongzhi13_02546
Zhongzhi13_02560
Zhongzhi13_02562
Zhongzhi13_02572
Zhongzhi13_02573
Zhongzhi13_02586
Zhongzhi13_02596
Zhongzhi13_02597
Zhongzhi13_02598
Zhongzhi13_02610
Zhongzhi13_02611
Zhongzhi13_02615
Zhongzhi13_02616
Zhongzhi13_02633
Zhongzhi13_02634
Zhongzhi13_02637
Zhongzhi13_02658
Zhongzhi13_02661
Zhongzhi13_02679
Zhongzhi13_02683
Zhongzhi13_02684
Zhongzhi13_02686
Zhongzhi13_02691
Zhongzhi13_02692
Zhongzhi13_02699
Zhongzhi13_02700
Zhongzhi13_02701
Zhongzhi13_02704
Zhongzhi13_02705
Zhongzhi13_02718
Zhongzhi13_02724
Zhongzhi13_02725
Zhongzhi13_02730
Zhongzhi13_02731
Zhongzhi13_02732
Zhongzhi13_02733
Zhongzhi13_02739
Zhongzhi13_02747
Zhongzhi13_02750
Zhongzhi13_02751
Zhongzhi13_02752
Zhongzhi13_02754
Zhongzhi13_02755
Zhongzhi13_02756
Zhongzhi13_02772
Zhongzhi13_02774
Zhongzhi13_02775
Zhongzhi13_02778
Zhongzhi13_02779
Zhongzhi13_02782
Zhongzhi13_02784
Zhongzhi13_02785
Zhongzhi13_02794
Zhongzhi13_02795
Zhongzhi13_02799
Zhongzhi13_02803
Zhongzhi13_02820
Zhongzhi13_02828
Zhongzhi13_02830
Zhongzhi13_02832
Zhongzhi13_02835
Zhongzhi13_02838
Zhongzhi13_02839
Zhongzhi13_02840
Zhongzhi13_02843
Zhongzhi13_02845
Zhongzhi13_02846
Zhongzhi13_02857
Zhongzhi13_02858
Zhongzhi13_02859
Zhongzhi13_02870
Zhongzhi13_02871
Zhongzhi13_02887
Zhongzhi13_02892
Zhongzhi13_02902
Zhongzhi13_02903
Zhongzhi13_02904
Zhongzhi13_02909
Zhongzhi13_02914
Zhongzhi13_02916
Zhongzhi13_02936
Zhongzhi13_02958
Zhongzhi13_02968
Zhongzhi13_02977
Zhongzhi13_02984
Zhongzhi13_02998
Zhongzhi13_03001
Zhongzhi13_03004
Zhongzhi13_03005
Zhongzhi13_03012
Zhongzhi13_03015
Zhongzhi13_03017
Zhongzhi13_03019
Zhongzhi13_03021
Zhongzhi13_03026
Zhongzhi13_03027
Zhongzhi13_03030
Zhongzhi13_03033
Zhongzhi13_03034
Zhongzhi13_03035
Zhongzhi13_03039
Zhongzhi13_03042
Zhongzhi13_03048
Zhongzhi13_03051
Zhongzhi13_03052
Zhongzhi13_03054
Zhongzhi13_03055
Zhongzhi13_03057
Zhongzhi13_03059
Zhongzhi13_03060
Zhongzhi13_03062
Zhongzhi13_03066
Zhongzhi13_03069
Zhongzhi13_03075
Zhongzhi13_03081
Zhongzhi13_03084
Zhongzhi13_03085
Zhongzhi13_03088
Zhongzhi13_03089
Zhongzhi13_03090
Zhongzhi13_03093
Zhongzhi13_03101
Zhongzhi13_03103
Zhongzhi13_03105
Zhongzhi13_03106
Zhongzhi13_03107
Zhongzhi13_03108
Zhongzhi13_03111
Zhongzhi13_03113
Zhongzhi13_03114
Zhongzhi13_03119
Zhongzhi13_03120
Zhongzhi13_03124
Zhongzhi13_03125
Zhongzhi13_03126
Zhongzhi13_03127
Zhongzhi13_03133
Zhongzhi13_03138
Zhongzhi13_03151
Zhongzhi13_03152
Zhongzhi13_03153
Zhongzhi13_03156
Zhongzhi13_03157
Zhongzhi13_03158
Zhongzhi13_03162
Zhongzhi13_03166
Zhongzhi13_03171
Zhongzhi13_03172
Zhongzhi13_03173
Zhongzhi13_03176
Zhongzhi13_03177
Zhongzhi13_03182
Zhongzhi13_03183
Zhongzhi13_03185
Zhongzhi13_03187
Zhongzhi13_03190
Zhongzhi13_03192
Zhongzhi13_03197
Zhongzhi13_03201
Zhongzhi13_03204
Zhongzhi13_03210
Zhongzhi13_03224
Zhongzhi13_03231
Zhongzhi13_03232
Zhongzhi13_03235
Zhongzhi13_03236
Zhongzhi13_03239
Zhongzhi13_03241
Zhongzhi13_03242
Zhongzhi13_03247
Zhongzhi13_03250
Zhongzhi13_03252
Zhongzhi13_03256
Zhongzhi13_03257
Zhongzhi13_03261
Zhongzhi13_03264
Zhongzhi13_03265
Zhongzhi13_03266
Zhongzhi13_03267
Zhongzhi13_03269
Zhongzhi13_03273
Zhongzhi13_03276
Zhongzhi13_03277
Zhongzhi13_03285
Zhongzhi13_03288
Zhongzhi13_03290
Zhongzhi13_03297
Zhongzhi13_03335
Zhongzhi13_03346
Zhongzhi13_03347
Zhongzhi13_03348
Zhongzhi13_03355
Zhongzhi13_03359
Zhongzhi13_03360
Zhongzhi13_03369
Zhongzhi13_03370
Zhongzhi13_03372
Zhongzhi13_03373
Zhongzhi13_03378
Zhongzhi13_03379
Zhongzhi13_03391
Zhongzhi13_03393
Zhongzhi13_03394
Zhongzhi13_03395
Zhongzhi13_03396
Zhongzhi13_03398
Zhongzhi13_03399
Zhongzhi13_03405
Zhongzhi13_03408
Zhongzhi13_03416
Zhongzhi13_03422
Zhongzhi13_03425
Zhongzhi13_03426
Zhongzhi13_03427
Zhongzhi13_03429
Zhongzhi13_03435
Zhongzhi13_03441
Zhongzhi13_03445
Zhongzhi13_03453
Zhongzhi13_03454
Zhongzhi13_03455
Zhongzhi13_03464
Zhongzhi13_03466
Zhongzhi13_03471
Zhongzhi13_03472
Zhongzhi13_03473
Zhongzhi13_03475
Zhongzhi13_03476
Zhongzhi13_03478
Zhongzhi13_03482
Zhongzhi13_03484
Zhongzhi13_03485
Zhongzhi13_03486
Zhongzhi13_03490
Zhongzhi13_03492
Zhongzhi13_03494
Zhongzhi13_03496
Zhongzhi13_03502
Zhongzhi13_03503
Zhongzhi13_03506
Zhongzhi13_03507
Zhongzhi13_03508
Zhongzhi13_03509
Zhongzhi13_03513
Zhongzhi13_03514
Zhongzhi13_03515
Zhongzhi13_03516
Zhongzhi13_03517
Zhongzhi13_03518
Zhongzhi13_03519
Zhongzhi13_03520
Zhongzhi13_03522
Zhongzhi13_03523
Zhongzhi13_03524
Zhongzhi13_03526
Zhongzhi13_03528
Zhongzhi13_03529
Zhongzhi13_03530
Zhongzhi13_03531
Zhongzhi13_03533
Zhongzhi13_03536
Zhongzhi13_03537
Zhongzhi13_03538
Zhongzhi13_03540
Zhongzhi13_03542
Zhongzhi13_03544
Zhongzhi13_03545
Zhongzhi13_03547
Zhongzhi13_03549
Zhongzhi13_03551
Zhongzhi13_03553
Zhongzhi13_03554
Zhongzhi13_03555
Zhongzhi13_03556
Zhongzhi13_03557
Zhongzhi13_03559
Zhongzhi13_03560
Zhongzhi13_03562
Zhongzhi13_03564
Zhongzhi13_03565
Zhongzhi13_03566
Zhongzhi13_03567
Zhongzhi13_03568
Zhongzhi13_03569
Zhongzhi13_03570
Zhongzhi13_03572
Zhongzhi13_03573
Zhongzhi13_03574
Zhongzhi13_03576
Zhongzhi13_03577
Zhongzhi13_03578
Zhongzhi13_03579
Zhongzhi13_03580
Zhongzhi13_03581
Zhongzhi13_03582
Zhongzhi13_03583
Zhongzhi13_03584
Zhongzhi13_03585
Zhongzhi13_03586
Zhongzhi13_03587
Zhongzhi13_03588
Zhongzhi13_03589
Zhongzhi13_03590
Zhongzhi13_03591
Zhongzhi13_03593
Zhongzhi13_03594
Zhongzhi13_03595
Zhongzhi13_03596
Zhongzhi13_03597
Zhongzhi13_03599
Zhongzhi13_03600
Zhongzhi13_03601
Zhongzhi13_03603
Zhongzhi13_03604
Zhongzhi13_03605
Zhongzhi13_03606
Zhongzhi13_03607
Zhongzhi13_03608
Zhongzhi13_03611
Zhongzhi13_03612
Zhongzhi13_03613
Zhongzhi13_03614
Zhongzhi13_03616
Zhongzhi13_03618
Zhongzhi13_03620
Zhongzhi13_03621
Zhongzhi13_03622
Zhongzhi13_03623
Zhongzhi13_03624
Zhongzhi13_03625
Zhongzhi13_03628
Zhongzhi13_03629
Zhongzhi13_03630
Zhongzhi13_03632
Zhongzhi13_03633
Zhongzhi13_03634
Zhongzhi13_03636
Zhongzhi13_03645
Zhongzhi13_03646
Zhongzhi13_03649
Zhongzhi13_03652
Zhongzhi13_03654
Zhongzhi13_03656
Zhongzhi13_03658
Zhongzhi13_03660
Zhongzhi13_03662
Zhongzhi13_03663
Zhongzhi13_03664
Zhongzhi13_03666
Zhongzhi13_03667
Zhongzhi13_03670
Zhongzhi13_03672
Zhongzhi13_03677
Zhongzhi13_03679
Zhongzhi13_03685
Zhongzhi13_03689
Zhongzhi13_03693
Zhongzhi13_03695
Zhongzhi13_03699
Zhongzhi13_03700
Zhongzhi13_03701
Zhongzhi13_03702
Zhongzhi13_03703
Zhongzhi13_03704
Zhongzhi13_03707
Zhongzhi13_03712
Zhongzhi13_03713
Zhongzhi13_03715
Zhongzhi13_03722
Zhongzhi13_03726
Zhongzhi13_03727
Zhongzhi13_03728
Zhongzhi13_03735
Zhongzhi13_03736
Zhongzhi13_03740
Zhongzhi13_03741
Zhongzhi13_03742
Zhongzhi13_03746
Zhongzhi13_03751
Zhongzhi13_03753
Zhongzhi13_03754
Zhongzhi13_03758
Zhongzhi13_03761
Zhongzhi13_03762
Zhongzhi13_03765
Zhongzhi13_03773
Zhongzhi13_03776
Zhongzhi13_03777
Zhongzhi13_03778
Zhongzhi13_03779
Zhongzhi13_03780
Zhongzhi13_03782
Zhongzhi13_03783
Zhongzhi13_03785
Zhongzhi13_03787
Zhongzhi13_03792
Zhongzhi13_03793
Zhongzhi13_03796
Zhongzhi13_03799
Zhongzhi13_03803
Zhongzhi13_03804
Zhongzhi13_03805
Zhongzhi13_03808
Zhongzhi13_03810
Zhongzhi13_03811
Zhongzhi13_03812
Zhongzhi13_03813
Zhongzhi13_03814
Zhongzhi13_03815
Zhongzhi13_03816
Zhongzhi13_03817
Zhongzhi13_03821
Zhongzhi13_03824
Zhongzhi13_03825
Zhongzhi13_03827
Zhongzhi13_03828
Zhongzhi13_03829
Zhongzhi13_03830
Zhongzhi13_03832
Zhongzhi13_03833
Zhongzhi13_03837
Zhongzhi13_03839
Zhongzhi13_03840
Zhongzhi13_03843
Zhongzhi13_03844
Zhongzhi13_03845
Zhongzhi13_03851
Zhongzhi13_03853
Zhongzhi13_03854
Zhongzhi13_03857
Zhongzhi13_03858
Zhongzhi13_03863
Zhongzhi13_03867
Zhongzhi13_03869
Zhongzhi13_03870
Zhongzhi13_03872
Zhongzhi13_03874
Zhongzhi13_03875
Zhongzhi13_03876
Zhongzhi13_03877
Zhongzhi13_03882
Zhongzhi13_03883
Zhongzhi13_03884
Zhongzhi13_03886
Zhongzhi13_03888
Zhongzhi13_03891
Zhongzhi13_03898
Zhongzhi13_03899
Zhongzhi13_03902
Zhongzhi13_03903
Zhongzhi13_03904
Zhongzhi13_03905
Zhongzhi13_03907
Zhongzhi13_03908
Zhongzhi13_03910
Zhongzhi13_03914
Zhongzhi13_03915
Zhongzhi13_03916
Zhongzhi13_03917
Zhongzhi13_03918
Zhongzhi13_03920
Zhongzhi13_03925
Zhongzhi13_03927
Zhongzhi13_03931
Zhongzhi13_03932
Zhongzhi13_03933
Zhongzhi13_03936
Zhongzhi13_03939
Zhongzhi13_03941
Zhongzhi13_03946
Zhongzhi13_03948
Zhongzhi13_03951
Zhongzhi13_03953
Zhongzhi13_03960
Zhongzhi13_03962
Zhongzhi13_03963
Zhongzhi13_03970
Zhongzhi13_03971
Zhongzhi13_03972
Zhongzhi13_03973
Zhongzhi13_03976
Zhongzhi13_03977
Zhongzhi13_03979
Zhongzhi13_03982
Zhongzhi13_03990
Zhongzhi13_03998
Zhongzhi13_04000
Zhongzhi13_04003
Zhongzhi13_04006
Zhongzhi13_04007
Zhongzhi13_04008
Zhongzhi13_04012
Zhongzhi13_04016
Zhongzhi13_04017
Zhongzhi13_04018
Zhongzhi13_04019
Zhongzhi13_04027
Zhongzhi13_04036
Zhongzhi13_04039
Zhongzhi13_04048
Zhongzhi13_04053
Zhongzhi13_04056
Zhongzhi13_04064
Zhongzhi13_04068
Zhongzhi13_04071
Zhongzhi13_04076
Zhongzhi13_04085
Zhongzhi13_04091
Zhongzhi13_04098
Zhongzhi13_04103
Zhongzhi13_04104
Zhongzhi13_04110
Zhongzhi13_04111
Zhongzhi13_04112
Zhongzhi13_04113
Zhongzhi13_04116
Zhongzhi13_04122
Zhongzhi13_04125
Zhongzhi13_04133
Zhongzhi13_04147
Zhongzhi13_04151
Zhongzhi13_04153
Zhongzhi13_04156
Zhongzhi13_04157
Zhongzhi13_04159
Zhongzhi13_04166
Zhongzhi13_04168
Zhongzhi13_04169
Zhongzhi13_04170
Zhongzhi13_04172
Zhongzhi13_04179
Zhongzhi13_04190
Zhongzhi13_04193
Zhongzhi13_04203
Zhongzhi13_04218
Zhongzhi13_04221
Zhongzhi13_04222
Zhongzhi13_04227
Zhongzhi13_04232
Zhongzhi13_04234
Zhongzhi13_04237
Zhongzhi13_04241
Zhongzhi13_04243
Zhongzhi13_04246
Zhongzhi13_04247
Zhongzhi13_04248
Zhongzhi13_04249
Zhongzhi13_04250
Zhongzhi13_04253
Zhongzhi13_04254
Zhongzhi13_04257
Zhongzhi13_04260
Zhongzhi13_04272
Zhongzhi13_04274
Zhongzhi13_04290
Zhongzhi13_04293
Zhongzhi13_04295
Zhongzhi13_04297
Zhongzhi13_04301
Zhongzhi13_04309
Zhongzhi13_04350
Zhongzhi13_04352
Zhongzhi13_04357
Zhongzhi13_04367
Zhongzhi13_04369
Zhongzhi13_04370
Zhongzhi13_04378
Zhongzhi13_04380
Zhongzhi13_04388
Zhongzhi13_04397
Zhongzhi13_04406
Zhongzhi13_04427
Zhongzhi13_04431
Zhongzhi13_04436
Zhongzhi13_04460
Zhongzhi13_04468
Zhongzhi13_04476
Zhongzhi13_04480
Zhongzhi13_04481
Zhongzhi13_04488
Zhongzhi13_04500
Zhongzhi13_04515
Zhongzhi13_04516
Zhongzhi13_04528
Zhongzhi13_04535
Zhongzhi13_04539
Zhongzhi13_04541
Zhongzhi13_04544
Zhongzhi13_04554
Zhongzhi13_04562
Zhongzhi13_04573
Zhongzhi13_04577
Zhongzhi13_04587
Zhongzhi13_04589
Zhongzhi13_04596
Zhongzhi13_04597
Zhongzhi13_04612
Zhongzhi13_04614
Zhongzhi13_04619
Zhongzhi13_04620
Zhongzhi13_04669
Zhongzhi13_04670
Zhongzhi13_04672
Zhongzhi13_04685
Zhongzhi13_04693
Zhongzhi13_04696
Zhongzhi13_04707
Zhongzhi13_04710
Zhongzhi13_04716
Zhongzhi13_04719
Zhongzhi13_04720
Zhongzhi13_04734
Zhongzhi13_04738
Zhongzhi13_04744
Zhongzhi13_04745
Zhongzhi13_04757
Zhongzhi13_04774
Zhongzhi13_04790
Zhongzhi13_04801
Zhongzhi13_04807
Zhongzhi13_04816
Zhongzhi13_04824
Zhongzhi13_04830
Zhongzhi13_04833
Zhongzhi13_04834
Zhongzhi13_04849
Zhongzhi13_04891
Zhongzhi13_04900
Zhongzhi13_04907
Zhongzhi13_04915
Zhongzhi13_04940
Zhongzhi13_04941
Zhongzhi13_04956
Zhongzhi13_04957
Zhongzhi13_04969
Zhongzhi13_04970
Zhongzhi13_04973
Zhongzhi13_04974
Zhongzhi13_04975
Zhongzhi13_04977
Zhongzhi13_04984
Zhongzhi13_04989
Zhongzhi13_04990
Zhongzhi13_04991
Zhongzhi13_04993
Zhongzhi13_04994
Zhongzhi13_04995
Zhongzhi13_04997
Zhongzhi13_04999
Zhongzhi13_05002
Zhongzhi13_05004
Zhongzhi13_05012
Zhongzhi13_05014
Zhongzhi13_05015
Zhongzhi13_05019
Zhongzhi13_05021
Zhongzhi13_05023
Zhongzhi13_05026
Zhongzhi13_05028
Zhongzhi13_05040
Zhongzhi13_05048
Zhongzhi13_05053
Zhongzhi13_05066
Zhongzhi13_05089
Zhongzhi13_05096
Zhongzhi13_05098
Zhongzhi13_05099
Zhongzhi13_05104
Zhongzhi13_05114
Zhongzhi13_05122
Zhongzhi13_05123
Zhongzhi13_05126
Zhongzhi13_05127
Zhongzhi13_05129
Zhongzhi13_05130
Zhongzhi13_05132
Zhongzhi13_05136
Zhongzhi13_05144
Zhongzhi13_05164
Zhongzhi13_05165
Zhongzhi13_05167
Zhongzhi13_05168
Zhongzhi13_05170
Zhongzhi13_05171
Zhongzhi13_05175
Zhongzhi13_05180
Zhongzhi13_05184
Zhongzhi13_05187
Zhongzhi13_05189
Zhongzhi13_05190
Zhongzhi13_05196
Zhongzhi13_05202
Zhongzhi13_05203
Zhongzhi13_05204
Zhongzhi13_05205
Zhongzhi13_05216
Zhongzhi13_05221
Zhongzhi13_05225
Zhongzhi13_05226
Zhongzhi13_05228
Zhongzhi13_05233
Zhongzhi13_05242
Zhongzhi13_05250
Zhongzhi13_05256
Zhongzhi13_05261
Zhongzhi13_05262
Zhongzhi13_05272
Zhongzhi13_05277
Zhongzhi13_05281
Zhongzhi13_05292
Zhongzhi13_05293
Zhongzhi13_05295
Zhongzhi13_05296
Zhongzhi13_05297
Zhongzhi13_05300
Zhongzhi13_05305
Zhongzhi13_05309
Zhongzhi13_05311
Zhongzhi13_05313
Zhongzhi13_05318
Zhongzhi13_05319
Zhongzhi13_05321
Zhongzhi13_05324
Zhongzhi13_05331
Zhongzhi13_05332
Zhongzhi13_05335
Zhongzhi13_05338
Zhongzhi13_05339
Zhongzhi13_05340
Zhongzhi13_05342
Zhongzhi13_05346
Zhongzhi13_05348
Zhongzhi13_05350
Zhongzhi13_05352
Zhongzhi13_05353
Zhongzhi13_05360
Zhongzhi13_05364
Zhongzhi13_05365
Zhongzhi13_05375
Zhongzhi13_05380
Zhongzhi13_05385
Zhongzhi13_05394
Zhongzhi13_05395
Zhongzhi13_05397
Zhongzhi13_05401
Zhongzhi13_05407
Zhongzhi13_05418
Zhongzhi13_05429
Zhongzhi13_05448
Zhongzhi13_05454
Zhongzhi13_05458
Zhongzhi13_05459
Zhongzhi13_05460
Zhongzhi13_05463
Zhongzhi13_05466
Zhongzhi13_05467
Zhongzhi13_05479
Zhongzhi13_05488
Zhongzhi13_05489
Zhongzhi13_05494
Zhongzhi13_05496
Zhongzhi13_05499
Zhongzhi13_05509
Zhongzhi13_05516
Zhongzhi13_05518
Zhongzhi13_05519
Zhongzhi13_05521
Zhongzhi13_05526
Zhongzhi13_05533
Zhongzhi13_05537
Zhongzhi13_05547
Zhongzhi13_05555
Zhongzhi13_05556
Zhongzhi13_05557
Zhongzhi13_05559
Zhongzhi13_05583
Zhongzhi13_05584
Zhongzhi13_05587
Zhongzhi13_05596
Zhongzhi13_05597
Zhongzhi13_05599
Zhongzhi13_05600
Zhongzhi13_05601
Zhongzhi13_05602
Zhongzhi13_05608
Zhongzhi13_05610
Zhongzhi13_05611
Zhongzhi13_05612
Zhongzhi13_05614
Zhongzhi13_05619
Zhongzhi13_05620
Zhongzhi13_05625
Zhongzhi13_05626
Zhongzhi13_05632
Zhongzhi13_05643
Zhongzhi13_05644
Zhongzhi13_05645
Zhongzhi13_05646
Zhongzhi13_05650
Zhongzhi13_05655
Zhongzhi13_05659
Zhongzhi13_05660
Zhongzhi13_05668
Zhongzhi13_05672
Zhongzhi13_05683
Zhongzhi13_05688
Zhongzhi13_05694
Zhongzhi13_05697
Zhongzhi13_05698
Zhongzhi13_05705
Zhongzhi13_05711
Zhongzhi13_05713
Zhongzhi13_05714
Zhongzhi13_05721
Zhongzhi13_05728
Zhongzhi13_05732
Zhongzhi13_05733
Zhongzhi13_05734
Zhongzhi13_05735
Zhongzhi13_05736
Zhongzhi13_05737
Zhongzhi13_05738
Zhongzhi13_05740
Zhongzhi13_05741
Zhongzhi13_05743
Zhongzhi13_05744
Zhongzhi13_05747
Zhongzhi13_05748
Zhongzhi13_05749
Zhongzhi13_05750
Zhongzhi13_05754
Zhongzhi13_05755
Zhongzhi13_05756
Zhongzhi13_05757
Zhongzhi13_05759
Zhongzhi13_05760
Zhongzhi13_05761
Zhongzhi13_05762
Zhongzhi13_05763
Zhongzhi13_05764
Zhongzhi13_05766
Zhongzhi13_05767
Zhongzhi13_05770
Zhongzhi13_05771
Zhongzhi13_05772
Zhongzhi13_05773
Zhongzhi13_05774
Zhongzhi13_05775
Zhongzhi13_05776
Zhongzhi13_05777
Zhongzhi13_05778
Zhongzhi13_05780
Zhongzhi13_05781
Zhongzhi13_05785
Zhongzhi13_05786
Zhongzhi13_05787
Zhongzhi13_05789
Zhongzhi13_05790
Zhongzhi13_05791
Zhongzhi13_05792
Zhongzhi13_05793
Zhongzhi13_05795
Zhongzhi13_05796
Zhongzhi13_05797
Zhongzhi13_05798
Zhongzhi13_05799
Zhongzhi13_05800
Zhongzhi13_05803
Zhongzhi13_05804
Zhongzhi13_05806
Zhongzhi13_05807
Zhongzhi13_05808
Zhongzhi13_05809
Zhongzhi13_05810
Zhongzhi13_05811
Zhongzhi13_05812
Zhongzhi13_05813
Zhongzhi13_05814
Zhongzhi13_05816
Zhongzhi13_05818
Zhongzhi13_05819
Zhongzhi13_05820
Zhongzhi13_05821
Zhongzhi13_05822
Zhongzhi13_05823
Zhongzhi13_05824
Zhongzhi13_05829
Zhongzhi13_05830
Zhongzhi13_05832
Zhongzhi13_05833
Zhongzhi13_05834
Zhongzhi13_05835
Zhongzhi13_05836
Zhongzhi13_05838
Zhongzhi13_05839
Zhongzhi13_05840
Zhongzhi13_05841
Zhongzhi13_05843
Zhongzhi13_05844
Zhongzhi13_05845
Zhongzhi13_05846
Zhongzhi13_05847
Zhongzhi13_05848
Zhongzhi13_05850
Zhongzhi13_05853
Zhongzhi13_05856
Zhongzhi13_05857
Zhongzhi13_05858
Zhongzhi13_05859
Zhongzhi13_05862
Zhongzhi13_05863
Zhongzhi13_05864
Zhongzhi13_05865
Zhongzhi13_05868
Zhongzhi13_05869
Zhongzhi13_05870
Zhongzhi13_05872
Zhongzhi13_05873
Zhongzhi13_05874
Zhongzhi13_05875
Zhongzhi13_05877
Zhongzhi13_05878
Zhongzhi13_05879
Zhongzhi13_05880
Zhongzhi13_05882
Zhongzhi13_05883
Zhongzhi13_05884
Zhongzhi13_05885
Zhongzhi13_05886
Zhongzhi13_05887
Zhongzhi13_05888
Zhongzhi13_05889
Zhongzhi13_05890
Zhongzhi13_05891
Zhongzhi13_05892
Zhongzhi13_05893
Zhongzhi13_05895
Zhongzhi13_05896
Zhongzhi13_05897
[truncated: 10,151 more rows]

## Sheet: Zhongzhi13_old_unique
Gene_ID
SIN_1026377
SIN_1025828
SIN_1026257
SIN_1025200
SIN_1025442
SIN_1025579
SIN_1023985
SIN_1019836
SIN_1018461
SIN_1017065
SIN_1016960
SIN_1016654
SIN_1016025
SIN_1015433
SIN_1012348
SIN_1011914
SIN_1008571
SIN_1008437
SIN_1008118
SIN_1008119
SIN_1008120
SIN_1008121
SIN_1008122
SIN_1008123
SIN_1008124
SIN_1008125
SIN_1008126
SIN_1008127
SIN_1008128
SIN_1008129
SIN_1008130
SIN_1008131
SIN_1008132
SIN_1008133
SIN_1008134
SIN_1008135
SIN_1008138
SIN_1008140
SIN_1008141
SIN_1008142
SIN_1008143
SIN_1008144
SIN_1008145
SIN_1008146
SIN_1008147
SIN_1008148
SIN_1008149
SIN_1008150
SIN_1008151
SIN_1008152
SIN_1008153
SIN_1008154
SIN_1008155
SIN_1008156
SIN_1008157
SIN_1008158
SIN_1008160
SIN_1008161
SIN_1008162
SIN_1008163
SIN_1008164
SIN_1008165
SIN_1008166
SIN_1008167
SIN_1008168
SIN_1008169
SIN_1008170
SIN_1008171
SIN_1008172
SIN_1008173
SIN_1008174
SIN_1008175
SIN_1008176
SIN_1008177
SIN_1008178
SIN_1008180
SIN_1008181
SIN_1008182
SIN_1008183
SIN_1008184
SIN_1008185
SIN_1008186
SIN_1008187
SIN_1008188
SIN_1008190
SIN_1008191
SIN_1008192
SIN_1008193
SIN_1008194
SIN_1008195
SIN_1008196
SIN_1008197
SIN_1008200
SIN_1008201
SIN_1008203
SIN_1008204
SIN_1008205
SIN_1008206
SIN_1008207
SIN_1008208
SIN_1008209
SIN_1008210
SIN_1008211
SIN_1008212
SIN_1008213
SIN_1008214
SIN_1008215
SIN_1008216
SIN_1008217
SIN_1008218
SIN_1008219
SIN_1008220
SIN_1008223
SIN_1008224
SIN_1008225
SIN_1008226
SIN_1008227
SIN_1008228
SIN_1008229
SIN_1008230
SIN_1008231
SIN_1008232
SIN_1008233
SIN_1008234
SIN_1008235
SIN_1008236
SIN_1008237
SIN_1008238
SIN_1008239
SIN_1008240
SIN_1008241
SIN_1008242
SIN_1008243
SIN_1008244
SIN_1008245
SIN_1008247
SIN_1008248
SIN_1008249
SIN_1008251
SIN_1008252
SIN_1008253
SIN_1008254
SIN_1008255
SIN_1008256
SIN_1008257
SIN_1008258
SIN_1008259
SIN_1008260
SIN_1008261
SIN_1008262
SIN_1008263
SIN_1008264
SIN_1008265
SIN_1008266
SIN_1008267
SIN_1008268
SIN_1008269
SIN_1008270
SIN_1008271
SIN_1008272
SIN_1008273
SIN_1008274
SIN_1008275
SIN_1008276
SIN_1008277
SIN_1008279
SIN_1008280
SIN_1008281
SIN_1008282
SIN_1008283
SIN_1008284
SIN_1008285
SIN_1008286
SIN_1007866
SIN_1007868
SIN_1007869
SIN_1007870
SIN_1007871
SIN_1007872
SIN_1007873
SIN_1007874
SIN_1007875
SIN_1007876
SIN_1007877
SIN_1007878
SIN_1007879
SIN_1007880
SIN_1007881
SIN_1007882
SIN_1007883
SIN_1007884
SIN_1007885
SIN_1007886
SIN_1007887
SIN_1007888
SIN_1007889
SIN_1007890
SIN_1007891
SIN_1007892
SIN_1007893
SIN_1007894
SIN_1007895
SIN_1007896
SIN_1007897
SIN_1007898
SIN_1007899
SIN_1007900
SIN_1007901
SIN_1007902
SIN_1007903
SIN_1007904
SIN_1007905
SIN_1007906
SIN_1007908
SIN_1007909
SIN_1007910
SIN_1007911
SIN_1007912
SIN_1007913
SIN_1007914
SIN_1007915
SIN_1007916
SIN_1007917
SIN_1007918
SIN_1007919
SIN_1007920
SIN_1007921
SIN_1007922
SIN_1007923
SIN_1007924
SIN_1007925
SIN_1007926
SIN_1007927
SIN_1007928
SIN_1007929
SIN_1007930
SIN_1007931
SIN_1007932
SIN_1007933
SIN_1007511
SIN_1007005
SIN_1006654
SIN_1004234
SIN_1004030
SIN_1003820
SIN_1003397
SIN_1001224
SIN_1000385
SIN_1000156

## Sheet: Annotated_new_genes_Zhongzhi13
Gene_ID	Swissprot	InterPro	GO	KEGG
Zhongzhi13_00004	NA	IPR025558; Domain of unknown function DUF4283 IPR025836; Zinc knuckle CX2CX4HX4C	NA	transmembrane 9 superfamily member 4-like; K17086 transmembrane 9 superfamily member 2/4
Zhongzhi13_00005	MVP_CAMVN Movement protein OS=Cauliflower mosaic virus (strain NY8153) GN=ORF I PE=3 SV=1	IPR028919; Viral movement protein	NA	NA
Zhongzhi13_00007	NA	IPR025558; Domain of unknown function DUF4283	NA	transmembrane 9 superfamily member 4-like; K17086 transmembrane 9 superfamily member 2/4
Zhongzhi13_00011	MVP_CERV Movement protein OS=Carnation etched ring virus GN=ORF I PE=3 SV=1	IPR028919; Viral movement protein	NA	NA
Zhongzhi13_00018	RS113_ARATH 40S ribosomal protein S11-3 OS=Arabidopsis thaliana GN=RPS11C PE=2 SV=2	IPR000266; Ribosomal protein S17/S11 IPR012340; Nucleic acid-binding, OB-fold IPR019979; Ribosomal protein S17, conserved site IPR028333; Ribosomal protein S17, archaeal/eukaryotic IPR032440; 40S ribosomal protein S11, N-terminal	GO:0006412: translation ; GO:0005622: intracellular ; GO:0003735: structural constituent of ribosome ; GO:0005840: ribosome ;	40S ribosomal protein S11-like; K02949 small subunit ribosomal protein S11e
Zhongzhi13_00027	NA	NA	NA	uncharacterized LOC101300290; K17086 transmembrane 9 superfamily member 2/4
Zhongzhi13_00047	NA	IPR029472; Gag-polypeptide of LTR copia-type	NA	uncharacterized LOC102590164; K01183 chitinase [EC:3.2.1.14]
Zhongzhi13_00048	POL2_DROME Retrovirus-related Pol polyprotein from transposon 297 OS=Drosophila melanogaster GN=pol PE=4 SV=1	IPR000477; Reverse transcriptase domain IPR001584; Integrase, catalytic core IPR012337; Ribonuclease H-like domain IPR021109; Aspartic peptidase domain	GO:0003964: RNA-directed DNA polymerase activity ; GO:0006278: RNA-dependent DNA replication ; GO:0003723: RNA binding ;	uncharacterized LOC102610907; K12153 phenylalanine N-monooxygenase [EC:1.14.13.124]
Zhongzhi13_00050	C75A6_CAMME Flavonoid 3',5'-hydroxylase OS=Campanula medium GN=CYP75A6 PE=2 SV=1	NA	NA	flavonoid 3'-monooxygenase-like; K14985 26-hydroxylase [EC:1.14.-.-]
Zhongzhi13_00071	DCP5_ARATH Protein decapping 5 OS=Arabidopsis thaliana GN=DCP5 PE=1 SV=1	IPR010920; LSM domain IPR019050; FDF domain IPR025609; Lsm14-like, N-terminal IPR025761; FFD box IPR025762; DFDF domain	NA	decapping 5-like protein; K18749 protein LSM14
Zhongzhi13_00072	NA	IPR009606; Protein of unknown function DUF1218	NA	NA
Zhongzhi13_00082	HST_TOBAC Shikimate O-hydroxycinnamoyltransferase OS=Nicotiana tabacum GN=HST PE=1 SV=1	IPR003480; Transferase	GO:0016747: transferase activity, transferring acyl groups other than amino-acyl groups ;	hqt; hydroxycinnamoyl CoA quinate transferase; K13065 shikimate O-hydroxycinnamoyltransferase [EC:2.3.1.133]
Zhongzhi13_00095	Y4597_ARATH Uncharacterized protein At4g15970 OS=Arabidopsis thaliana GN=At4g15970 PE=2 SV=1	IPR005069; Nucleotide-diphospho-sugar transferase IPR029044; Nucleotide-diphospho-sugar transferases	NA	hypothetical protein; K11714 rhamnogalacturonan II specific xylosyltransferase [EC:2.4.2.-]
Zhongzhi13_00096	NA	IPR027973; Protein of unknown function DUF4602	NA	FAD/NAD(P)-binding oxidoreductase family protein; K07007 uncharacterized protein
Zhongzhi13_00097	NA	IPR018971; Protein of unknown function DUF1997	NA	POPTRDRAFT_725124; hypothetical protein; K11252 histone H2B
Zhongzhi13_00113	NA	IPR012417; Calmodulin-binding domain, plant	GO:0005516: calmodulin binding ;	NA
Zhongzhi13_00119	Y8631_DICDI Putative UDP-sugar transporter DDB_G0278631 OS=Dictyostelium discoideum GN=DDB_G0278631 PE=3 SV=2	IPR004853; Sugar phosphate transporter domain	NA	putative UDP-sugar transporter DDB_G0278631; K15281 solute carrier family 35
Zhongzhi13_00127	RUB2_ARATH Ubiquitin-NEDD8-like protein RUB2 OS=Arabidopsis thaliana GN=RUB2 PE=1 SV=3	IPR000626; Ubiquitin domain IPR019954; Ubiquitin conserved site IPR019956; Ubiquitin IPR029071; Ubiquitin-related domain	GO:0005515: protein binding ;	ubqB; polyubiquitin; K12158 ubiquitin-like protein Nedd8
Zhongzhi13_00129	EDR2L_ARATH Protein ENHANCED DISEASE RESISTANCE 2-like OS=Arabidopsis thaliana GN=EDR2L PE=2 SV=1	IPR009769; Protein ENHANCED DISEASE RESISTANCE 2, C-terminal	NA	NA
Zhongzhi13_00136	MED30_ARATH Mediator of RNA polymerase II transcription subunit 30 OS=Arabidopsis thaliana GN=MED30 PE=1 SV=1	NA	NA	NA
Zhongzhi13_00139	NA	IPR001810; F-box domain	GO:0005515: protein binding ;	NA
Zhongzhi13_00142	P2C11_ORYSJ Probable protein phosphatase 2C 11 OS=Oryza sativa subsp. japonica GN=Os02g0180000 PE=2 SV=1	NA	NA	POPTRDRAFT_261376; hypothetical protein; K17499 protein phosphatase 1G [EC:3.1.3.16]
Zhongzhi13_00176	NA	IPR012337; Ribonuclease H-like domain	GO:0003676: nucleic acid binding ;	ABC transporter B family member 2-like; K05658 ATP-binding cassette, subfamily B (MDR/TAP), member 1 [EC:3.6.3.44]
Zhongzhi13_00180	QCR7_SOLTU Cytochrome b-c1 complex subunit 7 OS=Solanum tuberosum PE=1 SV=1	IPR003197; Cytochrome b-c1 complex subunit 7	GO:0008121: ubiquinol-cytochrome-c reductase activity ; GO:0006122: mitochondrial electron transport, ubiquinol to cytochrome c ;	cytochrome b-c1 complex subunit 7; K00417 ubiquinol-cytochrome c reductase subunit 7
Zhongzhi13_00183	H2AV3_ARATH Probable histone H2A variant 3 OS=Arabidopsis thaliana GN=At1g52740 PE=1 SV=1	IPR002119; Histone H2A IPR007125; Histone H2A/H2B/H3 IPR009072; Histone-fold IPR032454; Histone H2A, C-terminal domain	GO:0005634: nucleus ; GO:0003677: DNA binding ; GO:0000786: nucleosome ; GO:0006334: nucleosome assembly ;	uncharacterized LOC100500629; K11251 histone H2A
Zhongzhi13_00190	NA	IPR001041; 2Fe-2S ferredoxin-type iron-sulfur binding domain	GO:0009055: electron carrier activity ; GO:0051536: iron-sulfur cluster binding ;	NA
Zhongzhi13_00192	CCA21_ORYSJ Cyclin-A2-1 OS=Oryza sativa subsp. japonica GN=CYCA2-1 PE=2 SV=1	IPR004367; Cyclin, C-terminal domain IPR006671; Cyclin, N-terminal IPR013763; Cyclin-like	GO:0005634: nucleus ;	cyclin-A2-1-like; K06627 cyclin A
Zhongzhi13_00204	PP395_ARATH Pentatricopeptide repeat-containing protein At5g21222 OS=Arabidopsis thaliana GN=ATC401 PE=2 SV=1	IPR002885; Pentatricopeptide repeat	NA	pentatricopeptide repeat-containing protein At5g25630-like; K17710 pentatricopeptide repeat domain-containing protein 1
Zhongzhi13_00207	RL371_ARATH 60S ribosomal protein L37-1 OS=Arabidopsis thaliana GN=RPL37A PE=3 SV=1	NA	NA	60S ribosomal protein L37, putative; K02922 large subunit ribosomal protein L37e
Zhongzhi13_00227	RSMB_MACEU Small nuclear ribonucleoprotein-associated protein B' OS=Macropus eugenii GN=SNRPB PE=2 SV=1	IPR001163; LSM domain, eukaryotic/archaea-type IPR010920; LSM domain IPR017131; Small ribonucleoprotein associated, SmB/SmN	NA	small nuclear ribonucleoprotein-associated proteins B and B'-like; K11086 small nuclear ribonucleoprotein B and B'
Zhongzhi13_00235	CDC2A_ANTMA Cell division control protein 2 homolog A OS=Antirrhinum majus GN=CDC2A PE=2 SV=2	IPR000719; Protein kinase domain IPR008271; Serine/threonine-protein kinase, active site IPR011009; Protein kinase-like domain IPR017441; Protein kinase, ATP binding site	GO:0005524: ATP binding ; GO:0006468: protein phosphorylation ; GO:0004672: protein kinase activity ;	cell division control protein 2 homolog A-like; K02206 cyclin-dependent kinase 2 [EC:2.7.11.22]
Zhongzhi13_00238	NA	IPR032053; Mitochondrial 28S ribosomal protein S34	GO:0003735: structural constituent of ribosome ; GO:0005739: mitochondrion ;	uncharacterized LOC103502049; K17412 small subunit ribosomal protein S34
Zhongzhi13_00245	EPN1_ARATH Clathrin interactor EPSIN 1 OS=Arabidopsis thaliana GN=EPSIN1 PE=1 SV=1	IPR008942; ENTH/VHS IPR013809; ENTH domain	NA	clathrin interactor EPSIN 1-like; K12471 epsin
Zhongzhi13_00269	NA	IPR026960; Reverse transcriptase zinc-binding domain	NA	NA
Zhongzhi13_00278	HIR1_ARATH Hypersensitive-induced response protein 1 OS=Arabidopsis thaliana GN=HIR1 PE=1 SV=1	NA	NA	NA
Zhongzhi13_00281	NA	IPR007255; Conserved oligomeric Golgi complex subunit 8 IPR029472; Gag-polypeptide of LTR copia-type	NA	uncharacterized LOC102590164; K01183 chitinase [EC:3.2.1.14]
Zhongzhi13_00289	YLS8_ARATH Thioredoxin-like protein YLS8 OS=Arabidopsis thaliana GN=YLS8 PE=2 SV=1	IPR004123; Dim1 family IPR012336; Thioredoxin-like fold	GO:0005681: spliceosomal complex ; GO:0007067: mitosis ;	thioredoxin-like protein YLS8; K12859 U5 snRNP protein, DIM1 family
Zhongzhi13_00299	ACL5_ARATH Thermospermine synthase ACAULIS5 OS=Arabidopsis thaliana GN=ACL5 PE=1 SV=1	IPR029063; S-adenosyl-L-methionine-dependent methyltransferase IPR030374; Polyamine biosynthesis domain	NA	spe4; spe4 protein; K18787 thermospermine synthase [EC:2.5.1.79]
Zhongzhi13_00302	CYB6_CUCSA Cytochrome b6 OS=Cucumis sativus GN=petB PE=3 SV=1	IPR005797; Cytochrome b/b6, N-terminal IPR016174; Di-haem cytochrome, transmembrane	GO:0016020: membrane ; GO:0009055: electron carrier activity ; GO:0016491: oxidoreductase activity ;	petB, CsCp072; cytochrome b6; K02635 cytochrome b6
Zhongzhi13_00314	HY5_SOLLC Transcription factor HY5 OS=Solanum lycopersicum GN=HY5 PE=2 SV=1	IPR004827; Basic-leucine zipper domain	GO:0006355: regulation of transcription, DNA-dependent ; GO:0043565: sequence-specific DNA binding ; GO:0003700: sequence-specific DNA binding transcription factor activity ;	HY5, LeHY5, thy5; THY5 protein; K16241 transcription factor HY5
Zhongzhi13_00317	NA	IPR029480; Transposase-associated domain	NA	NA
Zhongzhi13_00322	DRB4_ARATH Double-stranded RNA-binding protein 4 OS=Arabidopsis thaliana GN=DBR4 PE=1 SV=1	IPR014720; Double-stranded RNA-binding domain	GO:0003723: RNA binding ; GO:0005622: intracellular ;	NA
Zhongzhi13_00325	NA	NA	NA	uncharacterized LOC102590164; K01183 chitinase [EC:3.2.1.14]
Zhongzhi13_00332	RSLE2_ORYSJ Zinc finger BED domain-containing protein RICESLEEPER 2 OS=Oryza sativa subsp. japonica GN=Os03g0733400 PE=2 SV=1	IPR008906; HAT, C-terminal dimerisation domain IPR012337; Ribonuclease H-like domain	GO:0046983: protein dimerization activity ;	Elongation factor 1-alpha; K03231 elongation factor 1-alpha
Zhongzhi13_00337	PPP7L_ARATH Serine/threonine-protein phosphatase 7 long form homolog OS=Arabidopsis thaliana GN=At1g48120 PE=2 SV=1	IPR019557; Aminotransferase-like, plant mobile domain	NA	Ubiquitin-activating enzyme E1; K03178 ubiquitin-activating enzyme E1 [EC:6.2.1.45]
Zhongzhi13_00338	NA	IPR004332; Transposase, MuDR, plant IPR018289; MULE transposase domain	NA	uncharacterized LOC104456899; K17604 zinc finger SWIM domain-containing protein 3
Zhongzhi13_00349	NA	IPR001878; Zinc finger, CCHC-type	GO:0003676: nucleic acid binding ; GO:0008270: zinc ion binding ;	NA
Zhongzhi13_00352	NA	IPR029472; Gag-polypeptide of LTR copia-type	NA	uncharacterized LOC103450227; K17982 geranyllinalool synthase [EC:4.2.3.144]
Zhongzhi13_00353	NA	IPR001878; Zinc finger, CCHC-type	GO:0008270: zinc ion binding ; GO:0003676: nucleic acid binding ;	NA
Zhongzhi13_00355	POL_SOCMV Enzymatic polyprotein OS=Soybean chlorotic mottle virus GN=ORF V PE=3 SV=2	IPR000588; Peptidase A3A, cauliflower mosaic virus-type	GO:0006508: proteolysis ; GO:0004190: aspartic-type endopeptidase activity ;	NA
Zhongzhi13_00364	C76C2_ARATH Cytochrome P450 76C2 OS=Arabidopsis thaliana GN=CYP76C2 PE=2 SV=1	IPR001128; Cytochrome P450 IPR002401; Cytochrome P450, E-class, group I IPR017972; Cytochrome P450, conserved site	GO:0020037: heme binding ; GO:0009055: electron carrier activity ; GO:0016705: oxidoreductase activity, acting on paired donors, with incorporation or reduction of molecular oxygen ; GO:0055114: oxidation-reduction process ; GO:0005506: iron ion binding ;	flavonoid 3'-monooxygenase-like; K14985 26-hydroxylase [EC:1.14.-.-]
Zhongzhi13_00367	NA	IPR001128; Cytochrome P450	GO:0020037: heme binding ; GO:0009055: electron carrier activity ; GO:0016705: oxidoreductase activity, acting on paired donors, with incorporation or reduction of molecular oxygen ; GO:0055114: oxidation-reduction process ; GO:0005506: iron ion binding ;	NA
Zhongzhi13_00368	POLX_TOBAC Retrovirus-related Pol polyprotein from transposon TNT 1-94 OS=Nicotiana tabacum PE=2 SV=1	NA	NA	uncharacterized LOC104905624; K05658 ATP-binding cassette, subfamily B (MDR/TAP), member 1 [EC:3.6.3.44]
Zhongzhi13_00371	NA	NA	NA	flavonoid 3'-monooxygenase-like; K14985 26-hydroxylase [EC:1.14.-.-]
Zhongzhi13_00372	NA	IPR001128; Cytochrome P450	GO:0009055: electron carrier activity ; GO:0016705: oxidoreductase activity, acting on paired donors, with incorporation or reduction of molecular oxygen ; GO:0020037: heme binding ; GO:0005506: iron ion binding ; GO:0055114: oxidation-reduction process ;	flavonoid 3',5'-hydroxylase 1-like; K13083 flavonoid 3',5'-hydroxylase [EC:1.14.13.88]
Zhongzhi13_00374	NA	IPR005162; Retrotransposon gag domain	NA	uncharacterized LOC103427975; K12819 pre-mRNA-processing factor SLU7
Zhongzhi13_00387	NA	IPR004332; Transposase, MuDR, plant IPR018289; MULE transposase domain	NA	uncharacterized LOC101264979; K17604 zinc finger SWIM domain-containing protein 3
Zhongzhi13_00391	POLX_TOBAC Retrovirus-related Pol polyprotein from transposon TNT 1-94 OS=Nicotiana tabacum PE=2 SV=1	NA	NA	Transducin/WD40 repeat-like superfamily protein; K03363 cell division cycle 20, cofactor of APC complex
Zhongzhi13_00392	NA	IPR029472; Gag-polypeptide of LTR copia-type	NA	uncharacterized LOC102590164; K01183 chitinase [EC:3.2.1.14]
Zhongzhi13_00393	NA	IPR005162; Retrotransposon gag domain IPR029472; Gag-polypeptide of LTR copia-type	NA	uncharacterized LOC102590164; K01183 chitinase [EC:3.2.1.14]
Zhongzhi13_00395	NA	NA	NA	uncharacterized LOC103443119; K06883 uncharacterized protein
Zhongzhi13_00401	NA	IPR029472; Gag-polypeptide of LTR copia-type	NA	uncharacterized LOC102590164; K01183 chitinase [EC:3.2.1.14]
Zhongzhi13_00403	NA	IPR004332; Transposase, MuDR, plant	NA	probable linoleate 9S-lipoxygenase 4; K15718 linoleate 9S-lipoxygenase [EC:1.13.11.58]
Zhongzhi13_00408	M810_ARATH Uncharacterized mitochondrial protein AtMg00810 OS=Arabidopsis thaliana GN=AtMg00810 PE=4 SV=1	IPR029472; Gag-polypeptide of LTR copia-type	NA	uncharacterized LOC102590164; K01183 chitinase [EC:3.2.1.14]
Zhongzhi13_00418	NA	IPR027806; Harbinger transposase-derived nuclease domain	NA	NA
Zhongzhi13_00429	NA	IPR004252; Probable transposase, Ptta/En/Spm, plant	NA	NA
Zhongzhi13_00430	NA	IPR005162; Retrotransposon gag domain	NA	NA
Zhongzhi13_00431	NA	NA	NA	uncharacterized LOC103331954; K09903 uridylate kinase [EC:2.7.4.22]
Zhongzhi13_00434	NA	IPR005162; Retrotransposon gag domain	NA	probable linoleate 9S-lipoxygenase 4; K15718 linoleate 9S-lipoxygenase [EC:1.13.11.58]
Zhongzhi13_00436	NA	IPR001878; Zinc finger, CCHC-type IPR025836; Zinc knuckle CX2CX4HX4C	GO:0008270: zinc ion binding ; GO:0003676: nucleic acid binding ;	uncharacterized LOC100256016; K06630 14-3-3 protein epsilon
Zhongzhi13_00446	MVP_CERV Movement protein OS=Carnation etched ring virus GN=ORF I PE=3 SV=1	IPR028919; Viral movement protein	NA	NA
Zhongzhi13_00447	POL_CAMVS Enzymatic polyprotein OS=Cauliflower mosaic virus (strain Strasbourg) GN=ORF V PE=3 SV=1	IPR000477; Reverse transcriptase domain	GO:0006278: RNA-dependent DNA replication ; GO:0003964: RNA-directed DNA polymerase activity ; GO:0003723: RNA binding ;	uncharacterized LOC103342269; K10395 kinesin family member 4/21/27
Zhongzhi13_00449	PPP7L_ARATH Serine/threonine-protein phosphatase 7 long form homolog OS=Arabidopsis thaliana GN=At1g48120 PE=2 SV=1	IPR019557; Aminotransferase-like, plant mobile domain	NA	Ubiquitin-activating enzyme E1; K03178 ubiquitin-activating enzyme E1 [EC:6.2.1.45]
Zhongzhi13_00450	NA	IPR029472; Gag-polypeptide of LTR copia-type	NA	uncharacterized LOC102590164; K01183 chitinase [EC:3.2.1.14]
Zhongzhi13_00452	LORF2_MOUSE LINE-1 retrotransposable element ORF2 protein OS=Mus musculus GN=Pol PE=1 SV=2	IPR000477; Reverse transcriptase domain IPR002156; Ribonuclease H domain IPR005135; Endonuclease/exonuclease/phosphatase IPR012337; Ribonuclease H-like domain IPR018289; MULE transposase domain IPR025558; Domain of unknown function DUF4283	GO:0006278: RNA-dependent DNA replication ; GO:0003964: RNA-directed DNA polymerase activity ; GO:0003723: RNA binding ;	uncharacterized LOC103414113; K18577 mannosylglycoprotein endo-beta-mannosidase [EC:3.2.1.152]
Zhongzhi13_00453	LORF2_HUMAN LINE-1 retrotransposable element ORF2 protein OS=Homo sapiens PE=1 SV=1	IPR000477; Reverse transcriptase domain IPR005135; Endonuclease/exonuclease/phosphatase	GO:0006278: RNA-dependent DNA replication ; GO:0003964: RNA-directed DNA polymerase activity ; GO:0003723: RNA binding ;	uncharacterized LOC103414113; K18577 mannosylglycoprotein endo-beta-mannosidase [EC:3.2.1.152]
Zhongzhi13_00455	POLX_TOBAC Retrovirus-related Pol polyprotein from transposon TNT 1-94 OS=Nicotiana tabacum PE=2 SV=1	IPR001878; Zinc finger, CCHC-type	GO:0003676: nucleic acid binding ; GO:0008270: zinc ion binding ;	Transducin/WD40 repeat-like superfamily protein; K03363 cell division cycle 20, cofactor of APC complex
Zhongzhi13_00459	NA	IPR005162; Retrotransposon gag domain IPR029472; Gag-polypeptide of LTR copia-type	NA	uncharacterized LOC102590164; K01183 chitinase [EC:3.2.1.14]
Zhongzhi13_00460	NA	NA	NA	protein FIZZY-RELATED 2-like; K03364 cell division cycle 20-like protein 1, cofactor of APC complex
Zhongzhi13_00464	NA	IPR012337; Ribonuclease H-like domain	GO:0003676: nucleic acid binding ;	uncharacterized LOC103327155; K03469 ribonuclease HI [EC:3.1.26.4]
Zhongzhi13_00471	NA	IPR005162; Retrotransposon gag domain IPR029472; Gag-polypeptide of LTR copia-type	NA	uncharacterized LOC102590164; K01183 chitinase [EC:3.2.1.14]
Zhongzhi13_00479	NA	IPR001969; Aspartic peptidase, active site IPR021109; Aspartic peptidase domain	GO:0004190: aspartic-type endopeptidase activity ; GO:0006508: proteolysis ;	NA
Zhongzhi13_00481	NA	IPR029472; Gag-polypeptide of LTR copia-type	NA	uncharacterized LOC103450227; K17982 geranyllinalool synthase [EC:4.2.3.144]
Zhongzhi13_00482	NA	NA	NA	hydroquinone glucosyltransferase-like; K08237 hydroquinone glucosyltransferase [EC:2.4.1.218]
Zhongzhi13_00483	NA	IPR029472; Gag-polypeptide of LTR copia-type	NA	uncharacterized LOC102590164; K01183 chitinase [EC:3.2.1.14]
Zhongzhi13_00490	YG31B_YEAST Transposon Ty3-G Gag-Pol polyprotein OS=Saccharomyces cerevisiae (strain ATCC 204508 / S288c) GN=TY3B-G PE=1 SV=3	IPR001584; Integrase, catalytic core IPR005162; Retrotransposon gag domain IPR012337; Ribonuclease H-like domain	GO:0015074: DNA integration ;	probable linoleate 9S-lipoxygenase 4; K15718 linoleate 9S-lipoxygenase [EC:1.13.11.58]
Zhongzhi13_00510	C75A2_SOLME Flavonoid 3',5'-hydroxylase OS=Solanum melongena GN=CYP75A2 PE=2 SV=1	IPR001128; Cytochrome P450	GO:0055114: oxidation-reduction process ; GO:0005506: iron ion binding ; GO:0020037: heme binding ; GO:0016705: oxidoreductase activity, acting on paired donors, with incorporation or reduction of molecular oxygen ; GO:0009055: electron carrier activity ;	flavonoid 3'-monooxygenase-like; K14985 26-hydroxylase [EC:1.14.-.-]
Zhongzhi13_00516	RNHX1_ARATH Putative ribonuclease H protein At1g65750 OS=Arabidopsis thaliana GN=At1g65750 PE=3 SV=1	IPR026960; Reverse transcriptase zinc-binding domain	NA	uncharacterized LOC104435557; K15115 solute carrier family 25 (mitochondrial folate transporter), member 32
Zhongzhi13_00518	NA	IPR005135; Endonuclease/exonuclease/phosphatase	NA	uncharacterized LOC100855389; K11292 transcription elongation factor SPT6
Zhongzhi13_00522	NA	NA	NA	uncharacterized LOC103425645; K09493 T-complex protein 1 subunit alpha
Zhongzhi13_00526	NA	NA	NA	protein FIZZY-RELATED 2-like; K03364 cell division cycle 20-like protein 1, cofactor of APC complex
Zhongzhi13_00527	NA	NA	NA	protein FIZZY-RELATED 2-like; K03364 cell division cycle 20-like protein 1, cofactor of APC complex
Zhongzhi13_00531	NA	IPR005135; Endonuclease/exonuclease/phosphatase	NA	uncharacterized LOC104435557; K15115 solute carrier family 25 (mitochondrial folate transporter), member 32
Zhongzhi13_00533	NA	NA	NA	S-linalool synthase-like; K17982 geranyllinalool synthase [EC:4.2.3.144]
Zhongzhi13_00536	PPP7L_ARATH Serine/threonine-protein phosphatase 7 long form homolog OS=Arabidopsis thaliana GN=At1g48120 PE=2 SV=1	IPR019557; Aminotransferase-like, plant mobile domain	NA	Ubiquitin-activating enzyme E1; K03178 ubiquitin-activating enzyme E1 [EC:6.2.1.45]
Zhongzhi13_00537	NA	IPR005135; Endonuclease/exonuclease/phosphatase	NA	S-linalool synthase-like; K17982 geranyllinalool synthase [EC:4.2.3.144]
Zhongzhi13_00538	NA	IPR025836; Zinc knuckle CX2CX4HX4C	NA	NA
Zhongzhi13_00541	NA	IPR025558; Domain of unknown function DUF4283	NA	uncharacterized LOC104435557; K15115 solute carrier family 25 (mitochondrial folate transporter), member 32
Zhongzhi13_00545	NA	IPR025836; Zinc knuckle CX2CX4HX4C	NA	NA
Zhongzhi13_00547	RSLE1_ORYSJ Zinc finger BED domain-containing protein RICESLEEPER 1 OS=Oryza sativa subsp. japonica GN=Os05g0239150 PE=3 SV=1	IPR012337; Ribonuclease H-like domain IPR025525; hAT-like transposase, RNase-H fold	GO:0003676: nucleic acid binding ;	Elongation factor 1-alpha; K03231 elongation factor 1-alpha
Zhongzhi13_00556	NA	IPR000953; Chromo/chromo shadow domain IPR016197; Chromo domain-like IPR023780; Chromo domain	GO:0005634: nucleus ;	NA
Zhongzhi13_00562	NA	IPR006564; Zinc finger, PMZ-type IPR007527; Zinc finger, SWIM-type IPR018289; MULE transposase domain	GO:0008270: zinc ion binding ;	hypothetical protein; K17604 zinc finger SWIM domain-containing protein 3
Zhongzhi13_00565	NA	NA	NA	uncharacterized LOC103721336; K01886 glutaminyl-tRNA synthetase [EC:6.1.1.18]
Zhongzhi13_00567	NA	IPR029472; Gag-polypeptide of LTR copia-type	NA	probable protein phosphatase 2C 42; K01102 pyruvate dehydrogenase phosphatase [EC:3.1.3.43]
Zhongzhi13_00570	NA	NA	NA	uncharacterized LOC102610907; K12153 phenylalanine N-monooxygenase [EC:1.14.13.124]
Zhongzhi13_00572	NA	IPR005135; Endonuclease/exonuclease/phosphatase	NA	uncharacterized LOC100781932; K04730 interleukin-1 receptor-associated kinase 1 [EC:2.7.11.1]
Zhongzhi13_00573	NA	NA	NA	protein FIZZY-RELATED 2-like; K03364 cell division cycle 20-like protein 1, cofactor of APC complex
Zhongzhi13_00575	NA	NA	NA	uncharacterized LOC102610907; K12153 phenylalanine N-monooxygenase [EC:1.14.13.124]
Zhongzhi13_00579	MVP_CERV Movement protein OS=Carnation etched ring virus GN=ORF I PE=3 SV=1	IPR028919; Viral movement protein	NA	NA
Zhongzhi13_00584	POL4_DROME Retrovirus-related Pol polyprotein from transposon 412 OS=Drosophila melanogaster GN=POL PE=4 SV=1	IPR001584; Integrase, catalytic core IPR002156; Ribonuclease H domain IPR012337; Ribonuclease H-like domain	GO:0015074: DNA integration ;	uncharacterized LOC103443119; K06883 uncharacterized protein
Zhongzhi13_00587	NA	IPR005162; Retrotransposon gag domain	NA	protein hir1-like; K10751 chromatin assembly factor 1 subunit B
Zhongzhi13_00588	POLX_TOBAC Retrovirus-related Pol polyprotein from transposon TNT 1-94 OS=Nicotiana tabacum PE=2 SV=1	IPR013103; Reverse transcriptase, RNA-dependent DNA polymerase	NA	DNA polymerase zeta catalytic subunit-like; K02350 DNA polymerase zeta [EC:2.7.7.7]
Zhongzhi13_00592	MVP_CERV Movement protein OS=Carnation etched ring virus GN=ORF I PE=3 SV=1	IPR028919; Viral movement protein	NA	NA
Zhongzhi13_00599	MVP_CERV Movement protein OS=Carnation etched ring virus GN=ORF I PE=3 SV=1	IPR028919; Viral movement protein	NA	NA
Zhongzhi13_00600	POL_CSVMV Putative enzymatic polyprotein OS=Cassava vein mosaic virus GN=ORF 3 PE=3 SV=1	NA	NA	NA
Zhongzhi13_00603	NA	IPR005162; Retrotransposon gag domain IPR021109; Aspartic peptidase domain	NA	probable linoleate 9S-lipoxygenase 4; K15718 linoleate 9S-lipoxygenase [EC:1.13.11.58]
Zhongzhi13_00605	NA	IPR005162; Retrotransposon gag domain	NA	probable serine/threonine-protein kinase GCN2; K16196 eukaryotic translation initiation factor 2-alpha kinase 4 [EC:2.7.11.1]
Zhongzhi13_00610	NA	IPR025558; Domain of unknown function DUF4283	NA	coatomer subunit beta'-1-like; K17302 coatomer, subunit beta'
Zhongzhi13_00611	NA	IPR005135; Endonuclease/exonuclease/phosphatase	NA	uncharacterized LOC100855389; K11292 transcription elongation factor SPT6
Zhongzhi13_00614	NA	NA	NA	disease resistance protein RPM1-like; K13457 disease resistance protein RPM1
Zhongzhi13_00621	MVP_CERV Movement protein OS=Carnation etched ring virus GN=ORF I PE=3 SV=1	NA	NA	NA
Zhongzhi13_00622	NA	NA	NA	uncharacterized LOC102610907; K12153 phenylalanine N-monooxygenase [EC:1.14.13.124]
Zhongzhi13_00623	NA	IPR011016; Zinc finger, RING-CH-type	GO:0008270: zinc ion binding ;	NA
Zhongzhi13_00624	NA	NA	NA	uncharacterized LOC102610907; K12153 phenylalanine N-monooxygenase [EC:1.14.13.124]
Zhongzhi13_00628	NA	IPR029472; Gag-polypeptide of LTR copia-type	NA	uncharacterized LOC103450227; K17982 geranyllinalool synthase [EC:4.2.3.144]
Zhongzhi13_00631	PPP7L_ARATH Serine/threonine-protein phosphatase 7 long form homolog OS=Arabidopsis thaliana GN=At1g48120 PE=2 SV=1	IPR019557; Aminotransferase-like, plant mobile domain	NA	Ubiquitin-activating enzyme E1; K03178 ubiquitin-activating enzyme E1 [EC:6.2.1.45]
Zhongzhi13_00633	NA	IPR029472; Gag-polypeptide of LTR copia-type	NA	60S ribosomal export protein NMD3; K07562 nonsense-mediated mRNA decay protein 3
Zhongzhi13_00636	PRS6B_ARATH 26S protease regulatory subunit 6B homolog OS=Arabidopsis thaliana GN=RPT3 PE=1 SV=1	IPR027417; P-loop containing nucleoside triphosphate hydrolase	NA	26S protease regulatory subunit 6B homolog; K03063 26S proteasome regulatory subunit T3
Zhongzhi13_00637	NA	IPR005135; Endonuclease/exonuclease/phosphatase	NA	S-linalool synthase-like; K17982 geranyllinalool synthase [EC:4.2.3.144]
Zhongzhi13_00638	PRS6B_ARATH 26S protease regulatory subunit 6B homolog OS=Arabidopsis thaliana GN=RPT3 PE=1 SV=1	IPR003959; ATPase, AAA-type, core IPR027417; P-loop containing nucleoside triphosphate hydrolase	GO:0005524: ATP binding ;	26S protease regulatory subunit 6B homolog; K03063 26S proteasome regulatory subunit T3
Zhongzhi13_00645	NA	IPR001878; Zinc finger, CCHC-type IPR004332; Transposase, MuDR, plant	GO:0008270: zinc ion binding ; GO:0003676: nucleic acid binding ;	uncharacterized LOC101300290; K17086 transmembrane 9 superfamily member 2/4
Zhongzhi13_00646	NA	NA	NA	S-linalool synthase-like; K17982 geranyllinalool synthase [EC:4.2.3.144]
Zhongzhi13_00651	RNHX1_ARATH Putative ribonuclease H protein At1g65750 OS=Arabidopsis thaliana GN=At1g65750 PE=3 SV=1	IPR005135; Endonuclease/exonuclease/phosphatase IPR025558; Domain of unknown function DUF4283	NA	S-linalool synthase-like; K17982 geranyllinalool synthase [EC:4.2.3.144]
Zhongzhi13_00653	RNHX1_ARATH Putative ribonuclease H protein At1g65750 OS=Arabidopsis thaliana GN=At1g65750 PE=3 SV=1	IPR005135; Endonuclease/exonuclease/phosphatase IPR025836; Zinc knuckle CX2CX4HX4C	NA	uncharacterized LOC104435557; K15115 solute carrier family 25 (mitochondrial folate transporter), member 32
Zhongzhi13_00654	NA	IPR025558; Domain of unknown function DUF4283	NA	NA
Zhongzhi13_00658	NA	IPR005135; Endonuclease/exonuclease/phosphatase	NA	S-linalool synthase-like; K17982 geranyllinalool synthase [EC:4.2.3.144]
Zhongzhi13_00659	RNHX1_ARATH Putative ribonuclease H protein At1g65750 OS=Arabidopsis thaliana GN=At1g65750 PE=3 SV=1	IPR026960; Reverse transcriptase zinc-binding domain	NA	uncharacterized LOC104435557; K15115 solute carrier family 25 (mitochondrial folate transporter), member 32
Zhongzhi13_00661	RNHX1_ARATH Putative ribonuclease H protein At1g65750 OS=Arabidopsis thaliana GN=At1g65750 PE=3 SV=1	IPR000477; Reverse transcriptase domain IPR026960; Reverse transcriptase zinc-binding domain	GO:0006278: RNA-dependent DNA replication ; GO:0003964: RNA-directed DNA polymerase activity ; GO:0003723: RNA binding ;	uncharacterized LOC104435557; K15115 solute carrier family 25 (mitochondrial folate transporter), member 32
Zhongzhi13_00662	NA	IPR005135; Endonuclease/exonuclease/phosphatase	NA	S-linalool synthase-like; K17982 geranyllinalool synthase [EC:4.2.3.144]
Zhongzhi13_00665	NA	IPR026960; Reverse transcriptase zinc-binding domain	NA	FAD/NAD(P)-binding oxidoreductase family protein isoform 1; K06126 ubiquinone biosynthesis monooxygenase Coq6 [EC:1.14.13.-]
Zhongzhi13_00666	NA	IPR026960; Reverse transcriptase zinc-binding domain	NA	NA
Zhongzhi13_00667	RNHX1_ARATH Putative ribonuclease H protein At1g65750 OS=Arabidopsis thaliana GN=At1g65750 PE=3 SV=1	IPR000477; Reverse transcriptase domain	GO:0003964: RNA-directed DNA polymerase activity ; GO:0006278: RNA-dependent DNA replication ; GO:0003723: RNA binding ;	uncharacterized LOC104435557; K15115 solute carrier family 25 (mitochondrial folate transporter), member 32
Zhongzhi13_00669	NA	IPR025558; Domain of unknown function DUF4283 IPR025836; Zinc knuckle CX2CX4HX4C	NA	coatomer subunit beta'-1-like; K17302 coatomer, subunit beta'
Zhongzhi13_00672	PREP1_ARATH Presequence protease 1, chloroplastic/mitochondrial OS=Arabidopsis thaliana GN=PREP1 PE=1 SV=2	NA	NA	presequence protease 2, chloroplastic/mitochondrial-like; K06972 uncharacterized protein
Zhongzhi13_00673	NA	NA	NA	zinc metalloprotease, putative; K06972 uncharacterized protein
Zhongzhi13_00675	NA	IPR005135; Endonuclease/exonuclease/phosphatase IPR025836; Zinc knuckle CX2CX4HX4C IPR026960; Reverse transcriptase zinc-binding domain	NA	uncharacterized LOC104435557; K15115 solute carrier family 25 (mitochondrial folate transporter), member 32
Zhongzhi13_00676	NA	IPR025558; Domain of unknown function DUF4283	NA	NA
Zhongzhi13_00682	RNHX1_ARATH Putative ribonuclease H protein At1g65750 OS=Arabidopsis thaliana GN=At1g65750 PE=3 SV=1	NA	NA	uncharacterized LOC104435557; K15115 solute carrier family 25 (mitochondrial folate transporter), member 32
Zhongzhi13_00683	NA	IPR026960; Reverse transcriptase zinc-binding domain	NA	uncharacterized LOC104435557; K15115 solute carrier family 25 (mitochondrial folate transporter), member 32
Zhongzhi13_00685	RNHX1_ARATH Putative ribonuclease H protein At1g65750 OS=Arabidopsis thaliana GN=At1g65750 PE=3 SV=1	IPR026960; Reverse transcriptase zinc-binding domain	NA	uncharacterized LOC104435557; K15115 solute carrier family 25 (mitochondrial folate transporter), member 32
Zhongzhi13_00686	RNHX1_ARATH Putative ribonuclease H protein At1g65750 OS=Arabidopsis thaliana GN=At1g65750 PE=3 SV=1	IPR000953; Chromo/chromo shadow domain IPR016197; Chromo domain-like IPR023780; Chromo domain IPR026960; Reverse transcriptase zinc-binding domain	GO:0005634: nucleus ;	uncharacterized LOC104435557; K15115 solute carrier family 25 (mitochondrial folate transporter), member 32
Zhongzhi13_00688	NA	IPR025836; Zinc knuckle CX2CX4HX4C	NA	NA
Zhongzhi13_00689	NA	NA	NA	uncharacterized LOC104435557; K15115 solute carrier family 25 (mitochondrial folate transporter), member 32
Zhongzhi13_00692	NA	IPR025558; Domain of unknown function DUF4283	NA	NA
Zhongzhi13_00694	NA	IPR026960; Reverse transcriptase zinc-binding domain	NA	NA
Zhongzhi13_00695	NA	NA	NA	uncharacterized LOC104435557; K15115 solute carrier family 25 (mitochondrial folate transporter), member 32
Zhongzhi13_00697	NA	IPR025558; Domain of unknown function DUF4283	NA	NA
Zhongzhi13_00698	YTX2_XENLA Transposon TX1 uncharacterized 149 kDa protein OS=Xenopus laevis PE=4 SV=1	IPR025558; Domain of unknown function DUF4283 IPR025836; Zinc knuckle CX2CX4HX4C	NA	S-linalool synthase-like; K17982 geranyllinalool synthase [EC:4.2.3.144]
Zhongzhi13_00699	NA	IPR005135; Endonuclease/exonuclease/phosphatase IPR025558; Domain of unknown function DUF4283	NA	S-linalool synthase-like; K17982 geranyllinalool synthase [EC:4.2.3.144]
Zhongzhi13_00700	NA	NA	NA	uncharacterized LOC104435557; K15115 solute carrier family 25 (mitochondrial folate transporter), member 32
Zhongzhi13_00702	RNHX1_ARATH Putative ribonuclease H protein At1g65750 OS=Arabidopsis thaliana GN=At1g65750 PE=3 SV=1	NA	NA	uncharacterized LOC104435557; K15115 solute carrier family 25 (mitochondrial folate transporter), member 32
Zhongzhi13_00704	NA	IPR025558; Domain of unknown function DUF4283	NA	NA
Zhongzhi13_00706	NA	IPR025558; Domain of unknown function DUF4283	NA	NA
Zhongzhi13_00707	NA	IPR005135; Endonuclease/exonuclease/phosphatase	NA	S-linalool synthase-like; K17982 geranyllinalool synthase [EC:4.2.3.144]
Zhongzhi13_00709	NA	IPR025558; Domain of unknown function DUF4283 IPR025836; Zinc knuckle CX2CX4HX4C	NA	coatomer subunit beta'-1-like; K17302 coatomer, subunit beta'
Zhongzhi13_00710	LORF2_HUMAN LINE-1 retrotransposable element ORF2 protein OS=Homo sapiens PE=1 SV=1	NA	NA	uncharacterized LOC104435557; K15115 solute carrier family 25 (mitochondrial folate transporter), member 32
Zhongzhi13_00715	NA	IPR025558; Domain of unknown function DUF4283	NA	NA
Zhongzhi13_00717	NA	NA	NA	S-linalool synthase-like; K17982 geranyllinalool synthase [EC:4.2.3.144]
Zhongzhi13_00718	NA	IPR025836; Zinc knuckle CX2CX4HX4C	NA	NA
Zhongzhi13_00720	RNHX1_ARATH Putative ribonuclease H protein At1g65750 OS=Arabidopsis thaliana GN=At1g65750 PE=3 SV=1	NA	NA	uncharacterized LOC104435557; K15115 solute carrier family 25 (mitochondrial folate transporter), member 32
Zhongzhi13_00722	NA	IPR025558; Domain of unknown function DUF4283	NA	NA
Zhongzhi13_00723	RNHX1_ARATH Putative ribonuclease H protein At1g65750 OS=Arabidopsis thaliana GN=At1g65750 PE=3 SV=1	IPR026960; Reverse transcriptase zinc-binding domain	NA	uncharacterized LOC104435557; K15115 solute carrier family 25 (mitochondrial folate transporter), member 32
Zhongzhi13_00726	RNHX1_ARATH Putative ribonuclease H protein At1g65750 OS=Arabidopsis thaliana GN=At1g65750 PE=3 SV=1	IPR005135; Endonuclease/exonuclease/phosphatase IPR025836; Zinc knuckle CX2CX4HX4C IPR026960; Reverse transcriptase zinc-binding domain	NA	uncharacterized LOC104435557; K15115 solute carrier family 25 (mitochondrial folate transporter), member 32
Zhongzhi13_00727	LORF2_MOUSE LINE-1 retrotransposable element ORF2 protein OS=Mus musculus GN=Pol PE=1 SV=2	NA	NA	uncharacterized LOC100781932; K04730 interleukin-1 receptor-associated kinase 1 [EC:2.7.11.1]
Zhongzhi13_00728	RNHX1_ARATH Putative ribonuclease H protein At1g65750 OS=Arabidopsis thaliana GN=At1g65750 PE=3 SV=1	NA	NA	uncharacterized LOC104435557; K15115 solute carrier family 25 (mitochondrial folate transporter), member 32
Zhongzhi13_00729	RNHX1_ARATH Putative ribonuclease H protein At1g65750 OS=Arabidopsis thaliana GN=At1g65750 PE=3 SV=1	IPR026960; Reverse transcriptase zinc-binding domain	NA	uncharacterized LOC104435557; K15115 solute carrier family 25 (mitochondrial folate transporter), member 32
Zhongzhi13_00731	RNHX1_ARATH Putative ribonuclease H protein At1g65750 OS=Arabidopsis thaliana GN=At1g65750 PE=3 SV=1	IPR026960; Reverse transcriptase zinc-binding domain	NA	uncharacterized LOC104435557; K15115 solute carrier family 25 (mitochondrial folate transporter), member 32
Zhongzhi13_00732	LORF2_HUMAN LINE-1 retrotransposable element ORF2 protein OS=Homo sapiens PE=1 SV=1	NA	NA	uncharacterized LOC104435557; K15115 solute carrier family 25 (mitochondrial folate transporter), member 32
Zhongzhi13_00733	NA	IPR001878; Zinc finger, CCHC-type IPR005135; Endonuclease/exonuclease/phosphatase IPR025558; Domain of unknown function DUF4283 IPR025836; Zinc knuckle CX2CX4HX4C	GO:0003676: nucleic acid binding ; GO:0008270: zinc ion binding ;	coatomer subunit beta'-1-like; K17302 coatomer, subunit beta'
Zhongzhi13_00734	NA	IPR025558; Domain of unknown function DUF4283	NA	NA
Zhongzhi13_00735	LORF2_HUMAN LINE-1 retrotransposable element ORF2 protein OS=Homo sapiens PE=1 SV=1	IPR005135; Endonuclease/exonuclease/phosphatase IPR025836; Zinc knuckle CX2CX4HX4C	NA	S-linalool synthase-like; K17982 geranyllinalool synthase [EC:4.2.3.144]
Zhongzhi13_00736	RNHX1_ARATH Putative ribonuclease H protein At1g65750 OS=Arabidopsis thaliana GN=At1g65750 PE=3 SV=1	NA	NA	uncharacterized LOC104435557; K15115 solute carrier family 25 (mitochondrial folate transporter), member 32
Zhongzhi13_00737	NA	IPR026960; Reverse transcriptase zinc-binding domain	NA	NA
Zhongzhi13_00738	RNHX1_ARATH Putative ribonuclease H protein At1g65750 OS=Arabidopsis thaliana GN=At1g65750 PE=3 SV=1	IPR005135; Endonuclease/exonuclease/phosphatase IPR026960; Reverse transcriptase zinc-binding domain	NA	uncharacterized LOC104435557; K15115 solute carrier family 25 (mitochondrial folate transporter), member 32
Zhongzhi13_00739	NA	IPR025558; Domain of unknown function DUF4283 IPR025836; Zinc knuckle CX2CX4HX4C	NA	coatomer subunit beta'-1-like; K17302 coatomer, subunit beta'
Zhongzhi13_00742	NA	IPR025558; Domain of unknown function DUF4283	NA	NA
Zhongzhi13_00743	NA	IPR005135; Endonuclease/exonuclease/phosphatase	NA	S-linalool synthase-like; K17982 geranyllinalool synthase [EC:4.2.3.144]
Zhongzhi13_00744	Y4200_ARATH Uncharacterized protein At4g02000 OS=Arabidopsis thaliana GN=At4g02000 PE=2 SV=1	IPR025558; Domain of unknown function DUF4283 IPR025836; Zinc knuckle CX2CX4HX4C	NA	coatomer subunit beta'-1-like; K17302 coatomer, subunit beta'
Zhongzhi13_00749	RNHX1_ARATH Putative ribonuclease H protein At1g65750 OS=Arabidopsis thaliana GN=At1g65750 PE=3 SV=1	NA	NA	uncharacterized LOC104435557; K15115 solute carrier family 25 (mitochondrial folate transporter), member 32
Zhongzhi13_00750	RNHX1_ARATH Putative ribonuclease H protein At1g65750 OS=Arabidopsis thaliana GN=At1g65750 PE=3 SV=1	NA	NA	uncharacterized LOC104435557; K15115 solute carrier family 25 (mitochondrial folate transporter), member 32
Zhongzhi13_00752	NA	IPR026960; Reverse transcriptase zinc-binding domain	NA	uncharacterized LOC104435557; K15115 solute carrier family 25 (mitochondrial folate transporter), member 32
Zhongzhi13_00753	RNHX1_ARATH Putative ribonuclease H protein At1g65750 OS=Arabidopsis thaliana GN=At1g65750 PE=3 SV=1	NA	NA	uncharacterized LOC104435557; K15115 solute carrier family 25 (mitochondrial folate transporter), member 32
Zhongzhi13_00754	RNHX1_ARATH Putative ribonuclease H protein At1g65750 OS=Arabidopsis thaliana GN=At1g65750 PE=3 SV=1	NA	NA	uncharacterized LOC104435557; K15115 solute carrier family 25 (mitochondrial folate transporter), member 32
Zhongzhi13_00756	NA	NA	NA	uncharacterized LOC104435557; K15115 solute carrier family 25 (mitochondrial folate transporter), member 32
Zhongzhi13_00757	M310_ARATH Uncharacterized mitochondrial protein AtMg00310 OS=Arabidopsis thaliana GN=AtMg00310 PE=4 SV=1	NA	NA	uncharacterized LOC104435557; K15115 solute carrier family 25 (mitochondrial folate transporter), member 32
Zhongzhi13_00759	RNHX1_ARATH Putative ribonuclease H protein At1g65750 OS=Arabidopsis thaliana GN=At1g65750 PE=3 SV=1	NA	NA	uncharacterized LOC104435557; K15115 solute carrier family 25 (mitochondrial folate transporter), member 32
Zhongzhi13_00761	NA	IPR005135; Endonuclease/exonuclease/phosphatase IPR026960; Reverse transcriptase zinc-binding domain	NA	S-linalool synthase-like; K17982 geranyllinalool synthase [EC:4.2.3.144]
Zhongzhi13_00762	LORF2_HUMAN LINE-1 retrotransposable element ORF2 protein OS=Homo sapiens PE=1 SV=1	IPR000477; Reverse transcriptase domain	GO:0006278: RNA-dependent DNA replication ; GO:0003964: RNA-directed DNA polymerase activity ; GO:0003723: RNA binding ;	uncharacterized LOC104435557; K15115 solute carrier family 25 (mitochondrial folate transporter), member 32
Zhongzhi13_00763	Y4200_ARATH Uncharacterized protein At4g02000 OS=Arabidopsis thaliana GN=At4g02000 PE=2 SV=1	IPR025558; Domain of unknown function DUF4283 IPR025836; Zinc knuckle CX2CX4HX4C	NA	coatomer subunit beta'-1-like; K17302 coatomer, subunit beta'
Zhongzhi13_00765	RNHX1_ARATH Putative ribonuclease H protein At1g65750 OS=Arabidopsis thaliana GN=At1g65750 PE=3 SV=1	IPR026960; Reverse transcriptase zinc-binding domain	NA	uncharacterized LOC104435557; K15115 solute carrier family 25 (mitochondrial folate transporter), member 32
Zhongzhi13_00766	NA	IPR025836; Zinc knuckle CX2CX4HX4C	NA	NA
Zhongzhi13_00768	NA	NA	NA	uncharacterized LOC103414113; K18577 mannosylglycoprotein endo-beta-mannosidase [EC:3.2.1.152]
Zhongzhi13_00770	RNHX1_ARATH Putative ribonuclease H protein At1g65750 OS=Arabidopsis thaliana GN=At1g65750 PE=3 SV=1	IPR026960; Reverse transcriptase zinc-binding domain	NA	uncharacterized LOC104435557; K15115 solute carrier family 25 (mitochondrial folate transporter), member 32
Zhongzhi13_00773	RNHX1_ARATH Putative ribonuclease H protein At1g65750 OS=Arabidopsis thaliana GN=At1g65750 PE=3 SV=1	IPR005135; Endonuclease/exonuclease/phosphatase IPR026960; Reverse transcriptase zinc-binding domain	NA	uncharacterized LOC104435557; K15115 solute carrier family 25 (mitochondrial folate transporter), member 32
Zhongzhi13_00775	RNHX1_ARATH Putative ribonuclease H protein At1g65750 OS=Arabidopsis thaliana GN=At1g65750 PE=3 SV=1	IPR005135; Endonuclease/exonuclease/phosphatase IPR026960; Reverse transcriptase zinc-binding domain	NA	uncharacterized LOC104435557; K15115 solute carrier family 25 (mitochondrial folate transporter), member 32
Zhongzhi13_00777	NA	IPR005135; Endonuclease/exonuclease/phosphatase	NA	S-linalool synthase-like; K17982 geranyllinalool synthase [EC:4.2.3.144]
Zhongzhi13_00779	RNHX1_ARATH Putative ribonuclease H protein At1g65750 OS=Arabidopsis thaliana GN=At1g65750 PE=3 SV=1	NA	NA	uncharacterized LOC104435557; K15115 solute carrier family 25 (mitochondrial folate transporter), member 32
Zhongzhi13_00780	NA	IPR026960; Reverse transcriptase zinc-binding domain	NA	NA
Zhongzhi13_00781	RNHX1_ARATH Putative ribonuclease H protein At1g65750 OS=Arabidopsis thaliana GN=At1g65750 PE=3 SV=1	NA	NA	uncharacterized LOC104435557; K15115 solute carrier family 25 (mitochondrial folate transporter), member 32
Zhongzhi13_00782	RNHX1_ARATH Putative ribonuclease H protein At1g65750 OS=Arabidopsis thaliana GN=At1g65750 PE=3 SV=1	IPR005135; Endonuclease/exonuclease/phosphatase	NA	uncharacterized LOC104435557; K15115 solute carrier family 25 (mitochondrial folate transporter), member 32
Zhongzhi13_00783	RNHX1_ARATH Putative ribonuclease H protein At1g65750 OS=Arabidopsis thaliana GN=At1g65750 PE=3 SV=1	IPR026960; Reverse transcriptase zinc-binding domain	NA	uncharacterized LOC104435557; K15115 solute carrier family 25 (mitochondrial folate transporter), member 32
Zhongzhi13_00784	NA	IPR025558; Domain of unknown function DUF4283 IPR025836; Zinc knuckle CX2CX4HX4C	NA	coatomer subunit beta'-1-like; K17302 coatomer, subunit beta'
Zhongzhi13_00786	NA	IPR005135; Endonuclease/exonuclease/phosphatase IPR025558; Domain of unknown function DUF4283 IPR025836; Zinc knuckle CX2CX4HX4C IPR026960; Reverse transcriptase zinc-binding domain	NA	S-linalool synthase-like; K17982 geranyllinalool synthase [EC:4.2.3.144]
Zhongzhi13_00787	NA	IPR026960; Reverse transcriptase zinc-binding domain	NA	NA
Zhongzhi13_00788	NA	NA	NA	uncharacterized LOC104435557; K15115 solute carrier family 25 (mitochondrial folate transporter), member 32
Zhongzhi13_00789	RNHX1_ARATH Putative ribonuclease H protein At1g65750 OS=Arabidopsis thaliana GN=At1g65750 PE=3 SV=1	IPR026960; Reverse transcriptase zinc-binding domain	NA	uncharacterized LOC104435557; K15115 solute carrier family 25 (mitochondrial folate transporter), member 32
Zhongzhi13_00790	RNHX1_ARATH Putative ribonuclease H protein At1g65750 OS=Arabidopsis thaliana GN=At1g65750 PE=3 SV=1	NA	NA	uncharacterized LOC104435557; K15115 solute carrier family 25 (mitochondrial folate transporter), member 32
Zhongzhi13_00791	RNHX1_ARATH Putative ribonuclease H protein At1g65750 OS=Arabidopsis thaliana GN=At1g65750 PE=3 SV=1	NA	NA	uncharacterized LOC104435557; K15115 solute carrier family 25 (mitochondrial folate transporter), member 32
Zhongzhi13_00792	NA	NA	NA	uncharacterized LOC104435557; K15115 solute carrier family 25 (mitochondrial folate transporter), member 32
Zhongzhi13_00793	NA	IPR005135; Endonuclease/exonuclease/phosphatase	NA	S-linalool synthase-like; K17982 geranyllinalool synthase [EC:4.2.3.144]
Zhongzhi13_00794	NA	IPR025558; Domain of unknown function DUF4283 IPR025836; Zinc knuckle CX2CX4HX4C	NA	coatomer subunit beta'-1-like; K17302 coatomer, subunit beta'
Zhongzhi13_00795	RNHX1_ARATH Putative ribonuclease H protein At1g65750 OS=Arabidopsis thaliana GN=At1g65750 PE=3 SV=1	IPR000477; Reverse transcriptase domain IPR026960; Reverse transcriptase zinc-binding domain	GO:0003723: RNA binding ; GO:0003964: RNA-directed DNA polymerase activity ; GO:0006278: RNA-dependent DNA replication ;	uncharacterized LOC104435557; K15115 solute carrier family 25 (mitochondrial folate transporter), member 32
Zhongzhi13_00798	RNHX1_ARATH Putative ribonuclease H protein At1g65750 OS=Arabidopsis thaliana GN=At1g65750 PE=3 SV=1	IPR005135; Endonuclease/exonuclease/phosphatase IPR026960; Reverse transcriptase zinc-binding domain	NA	uncharacterized LOC104435557; K15115 solute carrier family 25 (mitochondrial folate transporter), member 32
Zhongzhi13_00799	NA	IPR026960; Reverse transcriptase zinc-binding domain	NA	NA
Zhongzhi13_00800	NA	IPR025558; Domain of unknown function DUF4283 IPR025836; Zinc knuckle CX2CX4HX4C	NA	disease resistance protein RPM1-like; K13457 disease resistance protein RPM1
Zhongzhi13_00801	LORF2_HUMAN LINE-1 retrotransposable element ORF2 protein OS=Homo sapiens PE=1 SV=1	IPR026960; Reverse transcriptase zinc-binding domain	NA	S-linalool synthase-like; K17982 geranyllinalool synthase [EC:4.2.3.144]
Zhongzhi13_00802	NA	IPR025558; Domain of unknown function DUF4283 IPR025836; Zinc knuckle CX2CX4HX4C	NA	disease resistance protein RPM1-like; K13457 disease resistance protein RPM1
Zhongzhi13_00804	Y4200_ARATH Uncharacterized protein At4g02000 OS=Arabidopsis thaliana GN=At4g02000 PE=2 SV=1	IPR025558; Domain of unknown function DUF4283 IPR025836; Zinc knuckle CX2CX4HX4C	NA	coatomer subunit beta'-1-like; K17302 coatomer, subunit beta'
Zhongzhi13_00805	RNHX1_ARATH Putative ribonuclease H protein At1g65750 OS=Arabidopsis thaliana GN=At1g65750 PE=3 SV=1	IPR005135; Endonuclease/exonuclease/phosphatase	NA	uncharacterized LOC104435557; K15115 solute carrier family 25 (mitochondrial folate transporter), member 32
Zhongzhi13_00807	NA	IPR005135; Endonuclease/exonuclease/phosphatase	NA	uncharacterized LOC100855389; K11292 transcription elongation factor SPT6
Zhongzhi13_00809	RNHX1_ARATH Putative ribonuclease H protein At1g65750 OS=Arabidopsis thaliana GN=At1g65750 PE=3 SV=1	NA	NA	uncharacterized LOC104435557; K15115 solute carrier family 25 (mitochondrial folate transporter), member 32
Zhongzhi13_00810	NA	IPR025558; Domain of unknown function DUF4283	NA	coatomer subunit beta'-1-like; K17302 coatomer, subunit beta'
Zhongzhi13_00816	NA	IPR005135; Endonuclease/exonuclease/phosphatase IPR025558; Domain of unknown function DUF4283 IPR025836; Zinc knuckle CX2CX4HX4C	NA	S-linalool synthase-like; K17982 geranyllinalool synthase [EC:4.2.3.144]
Zhongzhi13_00817	NA	IPR026960; Reverse transcriptase zinc-binding domain	NA	NA
Zhongzhi13_00820	RNHX1_ARATH Putative ribonuclease H protein At1g65750 OS=Arabidopsis thaliana GN=At1g65750 PE=3 SV=1	NA	NA	uncharacterized LOC104435557; K15115 solute carrier family 25 (mitochondrial folate transporter), member 32
Zhongzhi13_00821	RNHX1_ARATH Putative ribonuclease H protein At1g65750 OS=Arabidopsis thaliana GN=At1g65750 PE=3 SV=1	IPR026960; Reverse transcriptase zinc-binding domain	NA	uncharacterized LOC104435557; K15115 solute carrier family 25 (mitochondrial folate transporter), member 32
Zhongzhi13_00822	M310_ARATH Uncharacterized mitochondrial protein AtMg00310 OS=Arabidopsis thaliana GN=AtMg00310 PE=4 SV=1	NA	NA	uncharacterized LOC104435557; K15115 solute carrier family 25 (mitochondrial folate transporter), member 32
Zhongzhi13_00823	NA	IPR025558; Domain of unknown function DUF4283	NA	NA
Zhongzhi13_00825	NA	IPR005135; Endonuclease/exonuclease/phosphatase IPR025836; Zinc knuckle CX2CX4HX4C	NA	S-linalool synthase-like; K17982 geranyllinalool synthase [EC:4.2.3.144]
Zhongzhi13_00826	NA	IPR026960; Reverse transcriptase zinc-binding domain	NA	NA
Zhongzhi13_00827	RNHX1_ARATH Putative ribonuclease H protein At1g65750 OS=Arabidopsis thaliana GN=At1g65750 PE=3 SV=1	NA	NA	uncharacterized LOC104435557; K15115 solute carrier family 25 (mitochondrial folate transporter), member 32
Zhongzhi13_00828	NA	IPR026960; Reverse transcriptase zinc-binding domain	NA	NA
Zhongzhi13_00829	RNHX1_ARATH Putative ribonuclease H protein At1g65750 OS=Arabidopsis thaliana GN=At1g65750 PE=3 SV=1	NA	NA	uncharacterized LOC104435557; K15115 solute carrier family 25 (mitochondrial folate transporter), member 32
Zhongzhi13_00830	RNHX1_ARATH Putative ribonuclease H protein At1g65750 OS=Arabidopsis thaliana GN=At1g65750 PE=3 SV=1	IPR005135; Endonuclease/exonuclease/phosphatase IPR025558; Domain of unknown function DUF4283 IPR025836; Zinc knuckle CX2CX4HX4C IPR026960; Reverse transcriptase zinc-binding domain	NA	uncharacterized LOC104435557; K15115 solute carrier family 25 (mitochondrial folate transporter), member 32
Zhongzhi13_00831	RNHX1_ARATH Putative ribonuclease H protein At1g65750 OS=Arabidopsis thaliana GN=At1g65750 PE=3 SV=1	NA	NA	uncharacterized LOC104435557; K15115 solute carrier family 25 (mitochondrial folate transporter), member 32
Zhongzhi13_00835	RNHX1_ARATH Putative ribonuclease H protein At1g65750 OS=Arabidopsis thaliana GN=At1g65750 PE=3 SV=1	NA	NA	uncharacterized LOC104435557; K15115 solute carrier family 25 (mitochondrial folate transporter), member 32
Zhongzhi13_00836	NA	IPR026960; Reverse transcriptase zinc-binding domain	NA	NA
Zhongzhi13_00838	RNHX1_ARATH Putative ribonuclease H protein At1g65750 OS=Arabidopsis thaliana GN=At1g65750 PE=3 SV=1	IPR005135; Endonuclease/exonuclease/phosphatase IPR025558; Domain of unknown function DUF4283	NA	uncharacterized LOC104435557; K15115 solute carrier family 25 (mitochondrial folate transporter), member 32
Zhongzhi13_00840	NA	IPR005135; Endonuclease/exonuclease/phosphatase	NA	S-linalool synthase-like; K17982 geranyllinalool synthase [EC:4.2.3.144]
Zhongzhi13_00844	RNHX1_ARATH Putative ribonuclease H protein At1g65750 OS=Arabidopsis thaliana GN=At1g65750 PE=3 SV=1	IPR005135; Endonuclease/exonuclease/phosphatase	NA	uncharacterized LOC104435557; K15115 solute carrier family 25 (mitochondrial folate transporter), member 32
Zhongzhi13_00845	Y4200_ARATH Uncharacterized protein At4g02000 OS=Arabidopsis thaliana GN=At4g02000 PE=2 SV=1	IPR025558; Domain of unknown function DUF4283 IPR025836; Zinc knuckle CX2CX4HX4C	NA	coatomer subunit beta'-1-like; K17302 coatomer, subunit beta'
Zhongzhi13_00846	NA	IPR025558; Domain of unknown function DUF4283	NA	coatomer subunit beta'-1-like; K17302 coatomer, subunit beta'
Zhongzhi13_00848	RNHX1_ARATH Putative ribonuclease H protein At1g65750 OS=Arabidopsis thaliana GN=At1g65750 PE=3 SV=1	IPR005135; Endonuclease/exonuclease/phosphatase IPR025558; Domain of unknown function DUF4283 IPR025836; Zinc knuckle CX2CX4HX4C	NA	uncharacterized LOC104435557; K15115 solute carrier family 25 (mitochondrial folate transporter), member 32
Zhongzhi13_00849	NA	IPR005135; Endonuclease/exonuclease/phosphatase	NA	NA
Zhongzhi13_00850	NA	IPR026960; Reverse transcriptase zinc-binding domain	NA	NA
Zhongzhi13_00854	NA	NA	NA	uncharacterized LOC104435557; K15115 solute carrier family 25 (mitochondrial folate transporter), member 32
Zhongzhi13_00858	RNHX1_ARATH Putative ribonuclease H protein At1g65750 OS=Arabidopsis thaliana GN=At1g65750 PE=3 SV=1	NA	NA	uncharacterized LOC104435557; K15115 solute carrier family 25 (mitochondrial folate transporter), member 32
Zhongzhi13_00859	RNHX1_ARATH Putative ribonuclease H protein At1g65750 OS=Arabidopsis thaliana GN=At1g65750 PE=3 SV=1	IPR026960; Reverse transcriptase zinc-binding domain	NA	uncharacterized LOC104435557; K15115 solute carrier family 25 (mitochondrial folate transporter), member 32
Zhongzhi13_00860	NA	NA	NA	uncharacterized LOC104435557; K15115 solute carrier family 25 (mitochondrial folate transporter), member 32
Zhongzhi13_00862	RNHX1_ARATH Putative ribonuclease H protein At1g65750 OS=Arabidopsis thaliana GN=At1g65750 PE=3 SV=1	IPR005135; Endonuclease/exonuclease/phosphatase	NA	uncharacterized LOC104435557; K15115 solute carrier family 25 (mitochondrial folate transporter), member 32
Zhongzhi13_00863	NA	IPR005135; Endonuclease/exonuclease/phosphatase	NA	NA
Zhongzhi13_00867	NA	IPR025558; Domain of unknown function DUF4283 IPR025836; Zinc knuckle CX2CX4HX4C	NA	Ran-binding protein-like protein; K15306 Ran-binding protein 1
Zhongzhi13_00868	NA	NA	NA	S-linalool synthase-like; K17982 geranyllinalool synthase [EC:4.2.3.144]
Zhongzhi13_00869	NA	IPR026960; Reverse transcriptase zinc-binding domain	NA	NA
Zhongzhi13_00871	RNHX1_ARATH Putative ribonuclease H protein At1g65750 OS=Arabidopsis thaliana GN=At1g65750 PE=3 SV=1	NA	NA	uncharacterized LOC104435557; K15115 solute carrier family 25 (mitochondrial folate transporter), member 32
Zhongzhi13_00874	NA	IPR005135; Endonuclease/exonuclease/phosphatase	NA	S-linalool synthase-like; K17982 geranyllinalool synthase [EC:4.2.3.144]
Zhongzhi13_00876	LORF2_HUMAN LINE-1 retrotransposable element ORF2 protein OS=Homo sapiens PE=1 SV=1	NA	NA	uncharacterized LOC104435557; K15115 solute carrier family 25 (mitochondrial folate transporter), member 32
Zhongzhi13_00877	NA	NA	NA	uncharacterized LOC104435557; K15115 solute carrier family 25 (mitochondrial folate transporter), member 32
Zhongzhi13_00879	RNHX1_ARATH Putative ribonuclease H protein At1g65750 OS=Arabidopsis thaliana GN=At1g65750 PE=3 SV=1	IPR005135; Endonuclease/exonuclease/phosphatase IPR025836; Zinc knuckle CX2CX4HX4C	NA	S-linalool synthase-like; K17982 geranyllinalool synthase [EC:4.2.3.144]
Zhongzhi13_00881	NA	IPR026960; Reverse transcriptase zinc-binding domain	NA	NA
Zhongzhi13_00882	RNHX1_ARATH Putative ribonuclease H protein At1g65750 OS=Arabidopsis thaliana GN=At1g65750 PE=3 SV=1	IPR000477; Reverse transcriptase domain	GO:0006278: RNA-dependent DNA replication ; GO:0003964: RNA-directed DNA polymerase activity ; GO:0003723: RNA binding ;	uncharacterized LOC104435557; K15115 solute carrier family 25 (mitochondrial folate transporter), member 32
Zhongzhi13_00883	RNHX1_ARATH Putative ribonuclease H protein At1g65750 OS=Arabidopsis thaliana GN=At1g65750 PE=3 SV=1	NA	NA	uncharacterized LOC104435557; K15115 solute carrier family 25 (mitochondrial folate transporter), member 32
Zhongzhi13_00884	RNHX1_ARATH Putative ribonuclease H protein At1g65750 OS=Arabidopsis thaliana GN=At1g65750 PE=3 SV=1	NA	NA	uncharacterized LOC104435557; K15115 solute carrier family 25 (mitochondrial folate transporter), member 32
Zhongzhi13_00885	NA	IPR026960; Reverse transcriptase zinc-binding domain	NA	NA
Zhongzhi13_00886	NA	IPR005135; Endonuclease/exonuclease/phosphatase IPR026960; Reverse transcriptase zinc-binding domain	NA	uncharacterized LOC104435557; K15115 solute carrier family 25 (mitochondrial folate transporter), member 32
Zhongzhi13_00887	NA	IPR025836; Zinc knuckle CX2CX4HX4C	NA	NA
Zhongzhi13_00889	RNHX1_ARATH Putative ribonuclease H protein At1g65750 OS=Arabidopsis thaliana GN=At1g65750 PE=3 SV=1	NA	NA	uncharacterized LOC104435557; K15115 solute carrier family 25 (mitochondrial folate transporter), member 32
Zhongzhi13_00890	NA	IPR005135; Endonuclease/exonuclease/phosphatase	NA	S-linalool synthase-like; K17982 geranyllinalool synthase [EC:4.2.3.144]
Zhongzhi13_00893	RNHX1_ARATH Putative ribonuclease H protein At1g65750 OS=Arabidopsis thaliana GN=At1g65750 PE=3 SV=1	NA	NA	uncharacterized LOC104435557; K15115 solute carrier family 25 (mitochondrial folate transporter), member 32
Zhongzhi13_00895	NA	IPR025558; Domain of unknown function DUF4283 IPR025836; Zinc knuckle CX2CX4HX4C	NA	NA
Zhongzhi13_00897	RNHX1_ARATH Putative ribonuclease H protein At1g65750 OS=Arabidopsis thaliana GN=At1g65750 PE=3 SV=1	IPR026960; Reverse transcriptase zinc-binding domain	NA	uncharacterized LOC104435557; K15115 solute carrier family 25 (mitochondrial folate transporter), member 32
Zhongzhi13_00898	Y4200_ARATH Uncharacterized protein At4g02000 OS=Arabidopsis thaliana GN=At4g02000 PE=2 SV=1	IPR025558; Domain of unknown function DUF4283 IPR025836; Zinc knuckle CX2CX4HX4C	NA	coatomer subunit beta'-1-like; K17302 coatomer, subunit beta'
Zhongzhi13_00901	NA	IPR025558; Domain of unknown function DUF4283	NA	NA
Zhongzhi13_00902	NA	IPR001878; Zinc finger, CCHC-type IPR025836; Zinc knuckle CX2CX4HX4C	GO:0003676: nucleic acid binding ; GO:0008270: zinc ion binding ;	NA
Zhongzhi13_00903	NA	IPR005135; Endonuclease/exonuclease/phosphatase	NA	S-linalool synthase-like; K17982 geranyllinalool synthase [EC:4.2.3.144]
Zhongzhi13_00904	RNHX1_ARATH Putative ribonuclease H protein At1g65750 OS=Arabidopsis thaliana GN=At1g65750 PE=3 SV=1	NA	NA	uncharacterized LOC104435557; K15115 solute carrier family 25 (mitochondrial folate transporter), member 32
Zhongzhi13_00905	NA	IPR026960; Reverse transcriptase zinc-binding domain	NA	NA
Zhongzhi13_00906	RNHX1_ARATH Putative ribonuclease H protein At1g65750 OS=Arabidopsis thaliana GN=At1g65750 PE=3 SV=1	IPR005135; Endonuclease/exonuclease/phosphatase IPR025558; Domain of unknown function DUF4283 IPR025836; Zinc knuckle CX2CX4HX4C	NA	uncharacterized LOC104435557; K15115 solute carrier family 25 (mitochondrial folate transporter), member 32
Zhongzhi13_00909	NA	IPR026960; Reverse transcriptase zinc-binding domain	NA	NA
Zhongzhi13_00910	LORF2_MOUSE LINE-1 retrotransposable element ORF2 protein OS=Mus musculus GN=Pol PE=1 SV=2	NA	NA	S-linalool synthase-like; K17982 geranyllinalool synthase [EC:4.2.3.144]
Zhongzhi13_00911	NA	IPR005135; Endonuclease/exonuclease/phosphatase	NA	NA
Zhongzhi13_00912	Y4200_ARATH Uncharacterized protein At4g02000 OS=Arabidopsis thaliana GN=At4g02000 PE=2 SV=1	IPR025558; Domain of unknown function DUF4283 IPR025836; Zinc knuckle CX2CX4HX4C	NA	coatomer subunit beta'-1-like; K17302 coatomer, subunit beta'
Zhongzhi13_00915	NA	IPR005135; Endonuclease/exonuclease/phosphatase IPR025836; Zinc knuckle CX2CX4HX4C	NA	S-linalool synthase-like; K17982 geranyllinalool synthase [EC:4.2.3.144]
Zhongzhi13_00916	Y4200_ARATH Uncharacterized protein At4g02000 OS=Arabidopsis thaliana GN=At4g02000 PE=2 SV=1	IPR005135; Endonuclease/exonuclease/phosphatase IPR025558; Domain of unknown function DUF4283 IPR025836; Zinc knuckle CX2CX4HX4C	NA	coatomer subunit beta'-1-like; K17302 coatomer, subunit beta'
Zhongzhi13_00918	NA	IPR025836; Zinc knuckle CX2CX4HX4C	NA	NA
Zhongzhi13_00919	NA	IPR025558; Domain of unknown function DUF4283	NA	NA
Zhongzhi13_00922	RNHX1_ARATH Putative ribonuclease H protein At1g65750 OS=Arabidopsis thaliana GN=At1g65750 PE=3 SV=1	NA	NA	uncharacterized LOC104435557; K15115 solute carrier family 25 (mitochondrial folate transporter), member 32
Zhongzhi13_00923	NA	IPR005135; Endonuclease/exonuclease/phosphatase	NA	S-linalool synthase-like; K17982 geranyllinalool synthase [EC:4.2.3.144]
Zhongzhi13_00924	NA	IPR005135; Endonuclease/exonuclease/phosphatase IPR025558; Domain of unknown function DUF4283 IPR025836; Zinc knuckle CX2CX4HX4C	NA	S-linalool synthase-like; K17982 geranyllinalool synthase [EC:4.2.3.144]
Zhongzhi13_00925	NA	NA	NA	uncharacterized LOC104435557; K15115 solute carrier family 25 (mitochondrial folate transporter), member 32
Zhongzhi13_00926	NA	NA	NA	S-linalool synthase-like; K17982 geranyllinalool synthase [EC:4.2.3.144]
Zhongzhi13_00928	NA	IPR005135; Endonuclease/exonuclease/phosphatase IPR025836; Zinc knuckle CX2CX4HX4C	NA	NA
Zhongzhi13_00929	NA	IPR005135; Endonuclease/exonuclease/phosphatase	NA	NA
Zhongzhi13_00930	RNHX1_ARATH Putative ribonuclease H protein At1g65750 OS=Arabidopsis thaliana GN=At1g65750 PE=3 SV=1	NA	NA	uncharacterized LOC104435557; K15115 solute carrier family 25 (mitochondrial folate transporter), member 32
Zhongzhi13_00932	RNHX1_ARATH Putative ribonuclease H protein At1g65750 OS=Arabidopsis thaliana GN=At1g65750 PE=3 SV=1	NA	NA	uncharacterized LOC104435557; K15115 solute carrier family 25 (mitochondrial folate transporter), member 32
Zhongzhi13_00933	RNHX1_ARATH Putative ribonuclease H protein At1g65750 OS=Arabidopsis thaliana GN=At1g65750 PE=3 SV=1	NA	NA	uncharacterized LOC104435557; K15115 solute carrier family 25 (mitochondrial folate transporter), member 32
Zhongzhi13_00934	NA	IPR026960; Reverse transcriptase zinc-binding domain	NA	NA
Zhongzhi13_00935	RNHX1_ARATH Putative ribonuclease H protein At1g65750 OS=Arabidopsis thaliana GN=At1g65750 PE=3 SV=1	NA	NA	uncharacterized LOC104435557; K15115 solute carrier family 25 (mitochondrial folate transporter), member 32
Zhongzhi13_00937	NA	IPR025558; Domain of unknown function DUF4283	NA	NA
Zhongzhi13_00938	NA	IPR025558; Domain of unknown function DUF4283 IPR025836; Zinc knuckle CX2CX4HX4C	NA	disease resistance protein RPM1-like; K13457 disease resistance protein RPM1
Zhongzhi13_00939	NA	IPR005135; Endonuclease/exonuclease/phosphatase	NA	S-linalool synthase-like; K17982 geranyllinalool synthase [EC:4.2.3.144]
Zhongzhi13_00941	RNHX1_ARATH Putative ribonuclease H protein At1g65750 OS=Arabidopsis thaliana GN=At1g65750 PE=3 SV=1	NA	NA	uncharacterized LOC104435557; K15115 solute carrier family 25 (mitochondrial folate transporter), member 32
Zhongzhi13_00944	NA	IPR025558; Domain of unknown function DUF4283 IPR025836; Zinc knuckle CX2CX4HX4C	NA	NA
Zhongzhi13_00945	NA	IPR005135; Endonuclease/exonuclease/phosphatase	NA	S-linalool synthase-like; K17982 geranyllinalool synthase [EC:4.2.3.144]
Zhongzhi13_00947	NA	IPR005135; Endonuclease/exonuclease/phosphatase	NA	S-linalool synthase-like; K17982 geranyllinalool synthase [EC:4.2.3.144]
Zhongzhi13_00950	NA	IPR025558; Domain of unknown function DUF4283	NA	NA
Zhongzhi13_00951	NA	IPR025558; Domain of unknown function DUF4283 IPR025836; Zinc knuckle CX2CX4HX4C	NA	disease resistance protein RPM1-like; K13457 disease resistance protein RPM1
Zhongzhi13_00952	M310_ARATH Uncharacterized mitochondrial protein AtMg00310 OS=Arabidopsis thaliana GN=AtMg00310 PE=4 SV=1	IPR005135; Endonuclease/exonuclease/phosphatase	NA	uncharacterized LOC104435557; K15115 solute carrier family 25 (mitochondrial folate transporter), member 32
Zhongzhi13_00954	RNHX1_ARATH Putative ribonuclease H protein At1g65750 OS=Arabidopsis thaliana GN=At1g65750 PE=3 SV=1	IPR005135; Endonuclease/exonuclease/phosphatase	NA	S-linalool synthase-like; K17982 geranyllinalool synthase [EC:4.2.3.144]
Zhongzhi13_00955	NA	IPR026960; Reverse transcriptase zinc-binding domain	NA	NA
Zhongzhi13_00956	NA	IPR005135; Endonuclease/exonuclease/phosphatase	NA	S-linalool synthase-like; K17982 geranyllinalool synthase [EC:4.2.3.144]
Zhongzhi13_00958	NA	IPR025558; Domain of unknown function DUF4283	NA	NA
Zhongzhi13_00960	NA	IPR005135; Endonuclease/exonuclease/phosphatase IPR025836; Zinc knuckle CX2CX4HX4C	NA	S-linalool synthase-like; K17982 geranyllinalool synthase [EC:4.2.3.144]
Zhongzhi13_00962	NA	IPR025558; Domain of unknown function DUF4283	NA	NA
Zhongzhi13_00963	NA	IPR005135; Endonuclease/exonuclease/phosphatase	NA	S-linalool synthase-like; K17982 geranyllinalool synthase [EC:4.2.3.144]
Zhongzhi13_00964	RNHX1_ARATH Putative ribonuclease H protein At1g65750 OS=Arabidopsis thaliana GN=At1g65750 PE=3 SV=1	IPR005135; Endonuclease/exonuclease/phosphatase	NA	uncharacterized LOC104435557; K15115 solute carrier family 25 (mitochondrial folate transporter), member 32
Zhongzhi13_00965	RNHX1_ARATH Putative ribonuclease H protein At1g65750 OS=Arabidopsis thaliana GN=At1g65750 PE=3 SV=1	NA	NA	uncharacterized LOC104435557; K15115 solute carrier family 25 (mitochondrial folate transporter), member 32
Zhongzhi13_00966	RNHX1_ARATH Putative ribonuclease H protein At1g65750 OS=Arabidopsis thaliana GN=At1g65750 PE=3 SV=1	NA	NA	uncharacterized LOC104435557; K15115 solute carrier family 25 (mitochondrial folate transporter), member 32
Zhongzhi13_00967	NA	IPR005135; Endonuclease/exonuclease/phosphatase IPR025558; Domain of unknown function DUF4283 IPR025836; Zinc knuckle CX2CX4HX4C	NA	S-linalool synthase-like; K17982 geranyllinalool synthase [EC:4.2.3.144]
Zhongzhi13_00971	NA	IPR025558; Domain of unknown function DUF4283 IPR025836; Zinc knuckle CX2CX4HX4C	NA	disease resistance protein RPM1-like; K13457 disease resistance protein RPM1
Zhongzhi13_00975	LORF2_HUMAN LINE-1 retrotransposable element ORF2 protein OS=Homo sapiens PE=1 SV=1	IPR005135; Endonuclease/exonuclease/phosphatase	NA	uncharacterized LOC104435557; K15115 solute carrier family 25 (mitochondrial folate transporter), member 32
Zhongzhi13_00976	NA	NA	NA	uncharacterized LOC103414113; K18577 mannosylglycoprotein endo-beta-mannosidase [EC:3.2.1.152]
Zhongzhi13_00977	RNHX1_ARATH Putative ribonuclease H protein At1g65750 OS=Arabidopsis thaliana GN=At1g65750 PE=3 SV=1	IPR005135; Endonuclease/exonuclease/phosphatase	NA	uncharacterized LOC104435557; K15115 solute carrier family 25 (mitochondrial folate transporter), member 32
Zhongzhi13_00978	RNHX1_ARATH Putative ribonuclease H protein At1g65750 OS=Arabidopsis thaliana GN=At1g65750 PE=3 SV=1	IPR026960; Reverse transcriptase zinc-binding domain	NA	uncharacterized LOC104435557; K15115 solute carrier family 25 (mitochondrial folate transporter), member 32
Zhongzhi13_00979	NA	NA	NA	uncharacterized LOC104435557; K15115 solute carrier family 25 (mitochondrial folate transporter), member 32
Zhongzhi13_00982	Y4200_ARATH Uncharacterized protein At4g02000 OS=Arabidopsis thaliana GN=At4g02000 PE=2 SV=1	IPR001878; Zinc finger, CCHC-type IPR025558; Domain of unknown function DUF4283 IPR025836; Zinc knuckle CX2CX4HX4C	GO:0008270: zinc ion binding ; GO:0003676: nucleic acid binding ;	uncharacterized LOC104435557; K15115 solute carrier family 25 (mitochondrial folate transporter), member 32
Zhongzhi13_00985	RNHX1_ARATH Putative ribonuclease H protein At1g65750 OS=Arabidopsis thaliana GN=At1g65750 PE=3 SV=1	IPR005135; Endonuclease/exonuclease/phosphatase IPR026960; Reverse transcriptase zinc-binding domain	NA	uncharacterized LOC104435557; K15115 solute carrier family 25 (mitochondrial folate transporter), member 32
Zhongzhi13_00986	NA	IPR025558; Domain of unknown function DUF4283	NA	NA
Zhongzhi13_00987	RNHX1_ARATH Putative ribonuclease H protein At1g65750 OS=Arabidopsis thaliana GN=At1g65750 PE=3 SV=1	IPR026960; Reverse transcriptase zinc-binding domain	NA	uncharacterized LOC104435557; K15115 solute carrier family 25 (mitochondrial folate transporter), member 32
Zhongzhi13_00989	NA	IPR025558; Domain of unknown function DUF4283	NA	NA
Zhongzhi13_00990	RNHX1_ARATH Putative ribonuclease H protein At1g65750 OS=Arabidopsis thaliana GN=At1g65750 PE=3 SV=1	IPR001878; Zinc finger, CCHC-type IPR005135; Endonuclease/exonuclease/phosphatase IPR025836; Zinc knuckle CX2CX4HX4C IPR026960; Reverse transcriptase zinc-binding domain	GO:0003676: nucleic acid binding ; GO:0008270: zinc ion binding ;	S-linalool synthase-like; K17982 geranyllinalool synthase [EC:4.2.3.144]
Zhongzhi13_00991	RNHX1_ARATH Putative ribonuclease H protein At1g65750 OS=Arabidopsis thaliana GN=At1g65750 PE=3 SV=1	IPR026960; Reverse transcriptase zinc-binding domain	NA	uncharacterized LOC104435557; K15115 solute carrier family 25 (mitochondrial folate transporter), member 32
Zhongzhi13_00992	NA	IPR005135; Endonuclease/exonuclease/phosphatase	NA	uncharacterized LOC100855389; K11292 transcription elongation factor SPT6
Zhongzhi13_00993	NA	NA	NA	uncharacterized LOC104435557; K15115 solute carrier family 25 (mitochondrial folate transporter), member 32
Zhongzhi13_00994	NA	IPR026960; Reverse transcriptase zinc-binding domain	NA	NA
Zhongzhi13_00995	NA	IPR026960; Reverse transcriptase zinc-binding domain	NA	uncharacterized LOC104435557; K15115 solute carrier family 25 (mitochondrial folate transporter), member 32
Zhongzhi13_00996	RNHX1_ARATH Putative ribonuclease H protein At1g65750 OS=Arabidopsis thaliana GN=At1g65750 PE=3 SV=1	NA	NA	uncharacterized LOC104435557; K15115 solute carrier family 25 (mitochondrial folate transporter), member 32
Zhongzhi13_00997	RNHX1_ARATH Putative ribonuclease H protein At1g65750 OS=Arabidopsis thaliana GN=At1g65750 PE=3 SV=1	IPR026960; Reverse transcriptase zinc-binding domain	NA	uncharacterized LOC104435557; K15115 solute carrier family 25 (mitochondrial folate transporter), member 32
Zhongzhi13_00998	LORF2_HUMAN LINE-1 retrotransposable element ORF2 protein OS=Homo sapiens PE=1 SV=1	IPR000477; Reverse transcriptase domain IPR026960; Reverse transcriptase zinc-binding domain	GO:0003723: RNA binding ; GO:0006278: RNA-dependent DNA replication ; GO:0003964: RNA-directed DNA polymerase activity ;	uncharacterized LOC104435557; K15115 solute carrier family 25 (mitochondrial folate transporter), member 32
Zhongzhi13_00999	NA	IPR005135; Endonuclease/exonuclease/phosphatase IPR025558; Domain of unknown function DUF4283	NA	S-linalool synthase-like; K17982 geranyllinalool synthase [EC:4.2.3.144]
Zhongzhi13_01001	NA	NA	NA	cell cycle checkpoint protein RAD17; K06662 cell cycle checkpoint protein
Zhongzhi13_01003	NA	NA	NA	poly [ADP-ribose] polymerase 3; K10798 poly [ADP-ribose] polymerase [EC:2.4.2.30]
Zhongzhi13_01005	NA	IPR025312; Domain of unknown function DUF4216	NA	NA
Zhongzhi13_01008	NA	IPR018289; MULE transposase domain	NA	hypothetical protein; K17604 zinc finger SWIM domain-containing protein 3
Zhongzhi13_01010	NA	IPR025558; Domain of unknown function DUF4283	NA	transmembrane 9 superfamily member 4-like; K17086 transmembrane 9 superfamily member 2/4
Zhongzhi13_01012	POLX_TOBAC Retrovirus-related Pol polyprotein from transposon TNT 1-94 OS=Nicotiana tabacum PE=2 SV=1	IPR001878; Zinc finger, CCHC-type	GO:0003676: nucleic acid binding ; GO:0008270: zinc ion binding ;	Transducin/WD40 repeat-like superfamily protein; K03363 cell division cycle 20, cofactor of APC complex
Zhongzhi13_01017	NA	NA	NA	protein FIZZY-RELATED 2-like; K03364 cell division cycle 20-like protein 1, cofactor of APC complex
Zhongzhi13_01021	NA	IPR005162; Retrotransposon gag domain	NA	uncharacterized LOC102590164; K01183 chitinase [EC:3.2.1.14]
Zhongzhi13_01025	NA	IPR006564; Zinc finger, PMZ-type IPR007527; Zinc finger, SWIM-type	GO:0008270: zinc ion binding ;	uncharacterized LOC100776861; K17604 zinc finger SWIM domain-containing protein 3
Zhongzhi13_01026	NA	IPR004332; Transposase, MuDR, plant	NA	NA
Zhongzhi13_01028	NA	IPR005135; Endonuclease/exonuclease/phosphatase	NA	S-linalool synthase-like; K17982 geranyllinalool synthase [EC:4.2.3.144]
Zhongzhi13_01029	NA	IPR025558; Domain of unknown function DUF4283	NA	NA
Zhongzhi13_01037	POLX_TOBAC Retrovirus-related Pol polyprotein from transposon TNT 1-94 OS=Nicotiana tabacum PE=2 SV=1	NA	NA	Ubiquitin-protein ligase; K10590 E3 ubiquitin-protein ligase TRIP12 [EC:2.3.2.26]
Zhongzhi13_01038	NA	NA	NA	uncharacterized LOC102707106; K12619 5'-3' exoribonuclease 2 [EC:3.1.13.-]
Zhongzhi13_01042	RNHX1_ARATH Putative ribonuclease H protein At1g65750 OS=Arabidopsis thaliana GN=At1g65750 PE=3 SV=1	IPR002156; Ribonuclease H domain IPR012337; Ribonuclease H-like domain	GO:0003676: nucleic acid binding ; GO:0004523: ribonuclease H activity ;	protein TRANSPARENT TESTA 12; K03327 multidrug resistance protein, MATE family
Zhongzhi13_01043	NA	NA	NA	S-linalool synthase-like; K17982 geranyllinalool synthase [EC:4.2.3.144]
Zhongzhi13_01045	MVP_CERV Movement protein OS=Carnation etched ring virus GN=ORF I PE=3 SV=1	IPR028919; Viral movement protein	NA	NA
Zhongzhi13_01053	NA	NA	NA	uncharacterized LOC105038444; K03386 peroxiredoxin (alkyl hydroperoxide reductase subunit C) [EC:1.11.1.15]
Zhongzhi13_01054	POL5_DROME Retrovirus-related Pol polyprotein from transposon opus OS=Drosophila melanogaster GN=pol PE=4 SV=1	IPR000477; Reverse transcriptase domain IPR002156; Ribonuclease H domain IPR012337; Ribonuclease H-like domain	GO:0003964: RNA-directed DNA polymerase activity ; GO:0006278: RNA-dependent DNA replication ; GO:0003723: RNA binding ;	uncharacterized LOC102610907; K12153 phenylalanine N-monooxygenase [EC:1.14.13.124]
Zhongzhi13_01055	NA	NA	NA	cytochrome P450 71A3-like; K07410 cytochrome P450, family 1, subfamily B, polypeptide 1 [EC:1.14.14.1]
Zhongzhi13_01057	RNH_HALSA Ribonuclease HI OS=Halobacterium salinarum (strain ATCC 700922 / JCM 11081 / NRC-1) GN=rnhA PE=1 SV=1	IPR002156; Ribonuclease H domain	GO:0004523: ribonuclease H activity ; GO:0003676: nucleic acid binding ;	uncharacterized LOC100786590; K03469 ribonuclease HI [EC:3.1.26.4]
Zhongzhi13_01058	POL4_DROME Retrovirus-related Pol polyprotein from transposon 412 OS=Drosophila melanogaster GN=POL PE=4 SV=1	IPR001584; Integrase, catalytic core IPR012337; Ribonuclease H-like domain	GO:0015074: DNA integration ;	uncharacterized LOC103443119; K06883 uncharacterized protein
Zhongzhi13_01069	KNAT7_ARATH Homeobox protein knotted-1-like 7 OS=Arabidopsis thaliana GN=KNAT7 PE=1 SV=1	IPR001356; Homeobox domain IPR005540; KNOX1 IPR005541; KNOX2 IPR008422; Homeobox KN domain IPR009057; Homeobox domain-like	GO:0003700: sequence-specific DNA binding transcription factor activity ; GO:0043565: sequence-specific DNA binding ; GO:0006355: regulation of transcription, DNA-dependent ;	MKN1-3; KNOX class 2 protein MKN1-3; K15613 homeobox protein Meis1
Zhongzhi13_01071	NA	NA	NA	protein FIZZY-RELATED 2-like; K03364 cell division cycle 20-like protein 1, cofactor of APC complex
Zhongzhi13_01072	NA	IPR026960; Reverse transcriptase zinc-binding domain	NA	NA
Zhongzhi13_01076	NA	IPR004332; Transposase, MuDR, plant	NA	uncharacterized LOC101300290; K17086 transmembrane 9 superfamily member 2/4
Zhongzhi13_01078	LORF2_HUMAN LINE-1 retrotransposable element ORF2 protein OS=Homo sapiens PE=1 SV=1	IPR000477; Reverse transcriptase domain	GO:0003723: RNA binding ; GO:0006278: RNA-dependent DNA replication ; GO:0003964: RNA-directed DNA polymerase activity ;	uncharacterized LOC104435557; K15115 solute carrier family 25 (mitochondrial folate transporter), member 32
Zhongzhi13_01079	NA	IPR005135; Endonuclease/exonuclease/phosphatase IPR025836; Zinc knuckle CX2CX4HX4C	NA	S-linalool synthase-like; K17982 geranyllinalool synthase [EC:4.2.3.144]
Zhongzhi13_01084	NA	NA	NA	uncharacterized LOC102610907; K12153 phenylalanine N-monooxygenase [EC:1.14.13.124]
Zhongzhi13_01085	NA	NA	NA	probable linoleate 9S-lipoxygenase 4; K15718 linoleate 9S-lipoxygenase [EC:1.13.11.58]
Zhongzhi13_01087	RNHX1_ARATH Putative ribonuclease H protein At1g65750 OS=Arabidopsis thaliana GN=At1g65750 PE=3 SV=1	IPR005135; Endonuclease/exonuclease/phosphatase IPR025558; Domain of unknown function DUF4283	NA	uncharacterized LOC104435557; K15115 solute carrier family 25 (mitochondrial folate transporter), member 32
Zhongzhi13_01096	MVP_CERV Movement protein OS=Carnation etched ring virus GN=ORF I PE=3 SV=1	IPR028919; Viral movement protein	NA	NA
Zhongzhi13_01101	POL4_DROME Retrovirus-related Pol polyprotein from transposon 412 OS=Drosophila melanogaster GN=POL PE=4 SV=1	IPR001584; Integrase, catalytic core IPR002156; Ribonuclease H domain IPR012337; Ribonuclease H-like domain	GO:0015074: DNA integration ;	uncharacterized LOC103443119; K06883 uncharacterized protein
Zhongzhi13_01106	NA	NA	NA	uncharacterized LOC104435557; K15115 solute carrier family 25 (mitochondrial folate transporter), member 32
Zhongzhi13_01107	NA	IPR025558; Domain of unknown function DUF4283	NA	NA
Zhongzhi13_01109	NA	NA	NA	pyruvate kinase, cytosolic isozyme-like; K00873 pyruvate kinase [EC:2.7.1.40]
Zhongzhi13_01110	NA	IPR005162; Retrotransposon gag domain	NA	probable linoleate 9S-lipoxygenase 4; K15718 linoleate 9S-lipoxygenase [EC:1.13.11.58]
Zhongzhi13_01116	NA	IPR007527; Zinc finger, SWIM-type	GO:0008270: zinc ion binding ;	NA
Zhongzhi13_01138	NA	IPR005162; Retrotransposon gag domain IPR029472; Gag-polypeptide of LTR copia-type	NA	uncharacterized LOC102590164; K01183 chitinase [EC:3.2.1.14]
Zhongzhi13_01143	C87A3_ORYSJ Cytochrome P450 87A3 OS=Oryza sativa subsp. japonica GN=CYP87A3 PE=2 SV=3	IPR001128; Cytochrome P450 IPR002401; Cytochrome P450, E-class, group I IPR017972; Cytochrome P450, conserved site	GO:0016705: oxidoreductase activity, acting on paired donors, with incorporation or reduction of molecular oxygen ; GO:0009055: electron carrier activity ; GO:0020037: heme binding ; GO:0005506: iron ion binding ; GO:0055114: oxidation-reduction process ;	cytochrome P450 87A3; K07437 cytochrome P450, family 26, subfamily A
Zhongzhi13_01153	NA	IPR004332; Transposase, MuDR, plant	NA	uncharacterized LOC101300290; K17086 transmembrane 9 superfamily member 2/4
Zhongzhi13_01161	POL5_DROME Retrovirus-related Pol polyprotein from transposon opus OS=Drosophila melanogaster GN=pol PE=4 SV=1	IPR000477; Reverse transcriptase domain IPR005162; Retrotransposon gag domain	GO:0003723: RNA binding ; GO:0006278: RNA-dependent DNA replication ; GO:0003964: RNA-directed DNA polymerase activity ;	uncharacterized LOC103443119; K06883 uncharacterized protein
Zhongzhi13_01170	NA	NA	NA	uncharacterized LOC103408058; K03453 bile acid:Na+ symporter, BASS family
Zhongzhi13_01173	M810_ARATH Uncharacterized mitochondrial protein AtMg00810 OS=Arabidopsis thaliana GN=AtMg00810 PE=4 SV=1	NA	NA	uncharacterized LOC102590164; K01183 chitinase [EC:3.2.1.14]
Zhongzhi13_01174	PRR1_TOBAC Pathogenesis-related protein R major form OS=Nicotiana tabacum PE=1 SV=1	IPR001938; Thaumatin	NA	NA
Zhongzhi13_01177	ERG3_ORYSJ Elicitor-responsive protein 3 OS=Oryza sativa subsp. japonica GN=ERG3 PE=2 SV=1	IPR000008; C2 domain	GO:0005515: protein binding ;	POPTRDRAFT_649601; hypothetical protein; K05402 toll-interacting protein
Zhongzhi13_01185	M310_ARATH Uncharacterized mitochondrial protein AtMg00310 OS=Arabidopsis thaliana GN=AtMg00310 PE=4 SV=1	NA	NA	Replication protein A 70 kDa DNA-binding subunit; K07466 replication factor A1
Zhongzhi13_01187	PERQ_SEDLI Peroxiredoxin Q, chloroplastic (Fragment) OS=Sedum lineare GN=PRXQ PE=1 SV=1	IPR000866; Alkyl hydroperoxide reductase subunit C/ Thiol specific antioxidant IPR012336; Thioredoxin-like fold	GO:0016491: oxidoreductase activity ; GO:0016209: antioxidant activity ; GO:0055114: oxidation-reduction process ;	hypothetical protein; K03564 peroxiredoxin Q/BCP [EC:1.11.1.15]
Zhongzhi13_01193	NA	IPR004332; Transposase, MuDR, plant	NA	NA
Zhongzhi13_01197	NA	NA	NA	uncharacterized LOC100821137; K12616 enhancer of mRNA-decapping protein 4
Zhongzhi13_01198	NA	IPR001584; Integrase, catalytic core IPR012337; Ribonuclease H-like domain	GO:0015074: DNA integration ;	protein arginine N-methyltransferase 1.5-like; K02516 protein arginine N-methyltransferase 5 [EC:2.1.1.125]
Zhongzhi13_01206	NA	NA	NA	uncharacterized LOC102590164; K01183 chitinase [EC:3.2.1.14]
Zhongzhi13_01207	NA	NA	NA	Replication protein A 70 kDa DNA-binding subunit; K07466 replication factor A1
Zhongzhi13_01215	NA	IPR007527; Zinc finger, SWIM-type	GO:0008270: zinc ion binding ;	NA
Zhongzhi13_01216	GSTT1_ARATH Glutathione S-transferase T1 OS=Arabidopsis thaliana GN=GSTT1 PE=2 SV=1	IPR004045; Glutathione S-transferase, N-terminal IPR010987; Glutathione S-transferase, C-terminal-like IPR012336; Thioredoxin-like fold	GO:0005515: protein binding ;	glutathione S-transferase T1-like; K00799 glutathione S-transferase [EC:2.5.1.18]
Zhongzhi13_01221	NA	IPR012337; Ribonuclease H-like domain	GO:0003676: nucleic acid binding ;	uncharacterized LOC102659976; K03469 ribonuclease HI [EC:3.1.26.4]
Zhongzhi13_01234	GSH1_SOLLC Glutamate--cysteine ligase, chloroplastic OS=Solanum lycopersicum GN=GSH1 PE=2 SV=1	IPR006336; Glutamate--cysteine ligase, GCS2 IPR011556; Glutamate--cysteine ligase, plant-type	GO:0006750: glutathione biosynthetic process ; GO:0004357: glutamate-cysteine ligase activity ;	hypothetical protein; K01919 glutamate--cysteine ligase [EC:6.3.2.2]
Zhongzhi13_01238	POL4_DROME Retrovirus-related Pol polyprotein from transposon 412 OS=Drosophila melanogaster GN=POL PE=4 SV=1	IPR000477; Reverse transcriptase domain IPR001584; Integrase, catalytic core IPR002156; Ribonuclease H domain IPR005162; Retrotransposon gag domain IPR012337; Ribonuclease H-like domain IPR021109; Aspartic peptidase domain	GO:0006278: RNA-dependent DNA replication ; GO:0003964: RNA-directed DNA polymerase activity ; GO:0003723: RNA binding ;	uncharacterized LOC103443119; K06883 uncharacterized protein
Zhongzhi13_01242	NA	IPR000477; Reverse transcriptase domain	GO:0003964: RNA-directed DNA polymerase activity ; GO:0006278: RNA-dependent DNA replication ; GO:0003723: RNA binding ;	probable protein phosphatase 2C 75-like; K14497 protein phosphatase 2C [EC:3.1.3.16]
Zhongzhi13_01243	NA	IPR026960; Reverse transcriptase zinc-binding domain	NA	NA
Zhongzhi13_01246	NA	IPR018289; MULE transposase domain	NA	uncharacterized LOC100854265; K01164 ribonuclease P/MRP protein subunit POP1 [EC:3.1.26.5]
Zhongzhi13_01250	NA	IPR025558; Domain of unknown function DUF4283	NA	uncharacterized LOC100256016; K06630 14-3-3 protein epsilon
Zhongzhi13_01251	NA	IPR029472; Gag-polypeptide of LTR copia-type	NA	uncharacterized LOC102590164; K01183 chitinase [EC:3.2.1.14]
Zhongzhi13_01252	NA	IPR029472; Gag-polypeptide of LTR copia-type	NA	uncharacterized LOC102590164; K01183 chitinase [EC:3.2.1.14]
Zhongzhi13_01256	NA	IPR004332; Transposase, MuDR, plant	NA	NA
Zhongzhi13_01260	POL_CSVMV Putative enzymatic polyprotein OS=Cassava vein mosaic virus GN=ORF 3 PE=3 SV=1	IPR000477; Reverse transcriptase domain	GO:0003723: RNA binding ; GO:0003964: RNA-directed DNA polymerase activity ; GO:0006278: RNA-dependent DNA replication ;	uncharacterized LOC103696395; K13356 alcohol-forming fatty acyl-CoA reductase [EC:1.2.1.84]
Zhongzhi13_01270	NA	IPR000157; Toll/interleukin-1 receptor homology (TIR) domain IPR003593; AAA+ ATPase domain IPR027417; P-loop containing nucleoside triphosphate hydrolase	GO:0005622: intracellular ; GO:0007165: signal transduction ; GO:0005515: protein binding ;	NA
Zhongzhi13_01271	UBC4_ARATH Ubiquitin-conjugating enzyme E2 4 OS=Arabidopsis thaliana GN=UBC4 PE=2 SV=2	IPR000608; Ubiquitin-conjugating enzyme E2 IPR016135; Ubiquitin-conjugating enzyme/RWD-like IPR023313; Ubiquitin-conjugating enzyme, active site	GO:0016881: acid-amino acid ligase activity ;	ubiquitin-conjugating enzyme E2 4-like; K10576 ubiquitin-conjugating enzyme E2 H [EC:2.3.2.23]
Zhongzhi13_01277	RING3_ARATH E3 ubiquitin-protein ligase At3g02290 OS=Arabidopsis thaliana GN=At3g02290 PE=2 SV=1	IPR001841; Zinc finger, RING-type	GO:0005515: protein binding ; GO:0008270: zinc ion binding ;	60S ribosomal protein L7a, putative; K02936 large subunit ribosomal protein L7Ae
Zhongzhi13_01282	TF29_SCHPO Transposon Tf2-9 polyprotein OS=Schizosaccharomyces pombe (strain 972 / ATCC 24843) GN=Tf2-9 PE=3 SV=1	IPR000477; Reverse transcriptase domain IPR001584; Integrase, catalytic core IPR012337; Ribonuclease H-like domain	GO:0006278: RNA-dependent DNA replication ; GO:0003964: RNA-directed DNA polymerase activity ; GO:0003723: RNA binding ;	disease resistance protein RPM1-like; K13457 disease resistance protein RPM1
Zhongzhi13_01297	NA	NA	NA	probable linoleate 9S-lipoxygenase 4; K15718 linoleate 9S-lipoxygenase [EC:1.13.11.58]
Zhongzhi13_01300	POL4_DROME Retrovirus-related Pol polyprotein from transposon 412 OS=Drosophila melanogaster GN=POL PE=4 SV=1	IPR001584; Integrase, catalytic core IPR002156; Ribonuclease H domain IPR012337; Ribonuclease H-like domain	GO:0015074: DNA integration ;	uncharacterized LOC103443119; K06883 uncharacterized protein
Zhongzhi13_01319	SPAST_DANRE Spastin OS=Danio rerio GN=spast PE=2 SV=2	IPR003593; AAA+ ATPase domain IPR003959; ATPase, AAA-type, core IPR003960; ATPase, AAA-type, conserved site IPR027417; P-loop containing nucleoside triphosphate hydrolase	GO:0000166: nucleotide binding ; GO:0017111: nucleoside-triphosphatase activity ;	Elongation factor 1-alpha; K03231 elongation factor 1-alpha
Zhongzhi13_01326	NA	NA	NA	uncharacterized LOC103425645; K09493 T-complex protein 1 subunit alpha
Zhongzhi13_01328	NA	NA	NA	uncharacterized LOC103427975; K12819 pre-mRNA-processing factor SLU7
Zhongzhi13_01356	NA	IPR004332; Transposase, MuDR, plant	NA	uncharacterized LOC103870787; K17604 zinc finger SWIM domain-containing protein 3
Zhongzhi13_01372	HBP1A_WHEAT Transcription factor HBP-1a OS=Triticum aestivum PE=2 SV=1	IPR004827; Basic-leucine zipper domain IPR012900; G-box binding protein, multifunctional mosaic region	GO:0006355: regulation of transcription, DNA-dependent ; GO:0003700: sequence-specific DNA binding transcription factor activity ; GO:0043565: sequence-specific DNA binding ;	transcription factor HBP-1a-like; K09060 plant G-box-binding factor
Zhongzhi13_01378	ERG8_SCHPO Probable phosphomevalonate kinase OS=Schizosaccharomyces pombe (strain 972 / ATCC 24843) GN=erg8 PE=3 SV=1	IPR006204; GHMP kinase N-terminal domain IPR013750; GHMP kinase, C-terminal domain IPR016005; Phosphomevalonate kinase Erg8 IPR020568; Ribosomal protein S5 domain 2-type fold	GO:0005524: ATP binding ;	probable phosphomevalonate kinase; K00938 phosphomevalonate kinase [EC:2.7.4.2]
Zhongzhi13_01388	KPPR_WHEAT Phosphoribulokinase, chloroplastic OS=Triticum aestivum PE=2 SV=1	IPR006082; Phosphoribulokinase IPR006083; Phosphoribulokinase/uridine kinase IPR027417; P-loop containing nucleoside triphosphate hydrolase	GO:0008974: phosphoribulokinase activity ; GO:0005524: ATP binding ; GO:0005975: carbohydrate metabolic process ;	phosphoribulokinase, chloroplastic; K00855 phosphoribulokinase [EC:2.7.1.19]
Zhongzhi13_01391	NA	IPR021137; Ribosomal protein L35	GO:0006412: translation ; GO:0005622: intracellular ; GO:0003735: structural constituent of ribosome ; GO:0005840: ribosome ;	DNA (cytosine-5)-methyltransferase CMT2-like; K00558 DNA (cytosine-5)-methyltransferase 1 [EC:2.1.1.37]
Zhongzhi13_01394	NA	IPR018962; Domain of unknown function DUF1995	NA	NA
Zhongzhi13_01396	EDR2_ARATH Protein ENHANCED DISEASE RESISTANCE 2 OS=Arabidopsis thaliana GN=EDR2 PE=2 SV=1	IPR001849; Pleckstrin homology domain IPR002913; START domain IPR009769; Protein ENHANCED DISEASE RESISTANCE 2, C-terminal IPR011993; PH domain-like	GO:0005543: phospholipid binding ; GO:0005515: protein binding ;	NA
Zhongzhi13_01412	DRE2_VITVI Anamorsin homolog OS=Vitis vinifera GN=VIT_01s0010g01180 PE=3 SV=1	IPR007785; Anamorsin IPR029063; S-adenosyl-L-methionine-dependent methyltransferase	NA	NA
Zhongzhi13_01421	NA	NA	NA	uncharacterized LOC101783346; K01247 DNA-3-methyladenine glycosylase II [EC:3.2.2.21]
Zhongzhi13_01438	PPP7L_ARATH Serine/threonine-protein phosphatase 7 long form homolog OS=Arabidopsis thaliana GN=At1g48120 PE=2 SV=1	IPR019557; Aminotransferase-like, plant mobile domain	NA	uncharacterized LOC101497921; K19042 E3 ubiquitin-protein ligase BOI and related proteins [EC:2.3.2.27]
Zhongzhi13_01439	NA	IPR006564; Zinc finger, PMZ-type IPR007527; Zinc finger, SWIM-type IPR018289; MULE transposase domain	GO:0008270: zinc ion binding ;	uncharacterized LOC104456899; K17604 zinc finger SWIM domain-containing protein 3
Zhongzhi13_01444	PCR2_ARATH Protein PLANT CADMIUM RESISTANCE 2 OS=Arabidopsis thaliana GN=PCR2 PE=1 SV=1	IPR003614; Knottin, scorpion toxin-like IPR006461; PLAC8 motif-containing protein	GO:0006952: defense response ;	Sec23/Sec24 protein transport family protein isoform 1; K14006 protein transport protein SEC23
Zhongzhi13_01462	NA	IPR024752; Myb/SANT-like domain	NA	cell cycle checkpoint protein RAD17; K06662 cell cycle checkpoint protein
Zhongzhi13_01466	PIN3_ARATH Auxin efflux carrier component 3 OS=Arabidopsis thaliana GN=PIN3 PE=1 SV=1	IPR004776; Membrane transport protein IPR014024; Auxin efflux carrier, plant type	GO:0055085: transmembrane transport ; GO:0016021: integral to membrane ;	POPTRDRAFT_231887; PIN1-like family protein; K13947 auxin efflux carrier family
Zhongzhi13_01469	POL5_DROME Retrovirus-related Pol polyprotein from transposon opus OS=Drosophila melanogaster GN=pol PE=4 SV=1	IPR000477; Reverse transcriptase domain IPR002156; Ribonuclease H domain IPR005162; Retrotransposon gag domain IPR012337; Ribonuclease H-like domain	GO:0003723: RNA binding ; GO:0006278: RNA-dependent DNA replication ; GO:0003964: RNA-directed DNA polymerase activity ;	uncharacterized LOC103443119; K06883 uncharacterized protein
Zhongzhi13_01499	YG31B_YEAST Transposon Ty3-G Gag-Pol polyprotein OS=Saccharomyces cerevisiae (strain ATCC 204508 / S288c) GN=TY3B-G PE=1 SV=3	IPR000477; Reverse transcriptase domain IPR001584; Integrase, catalytic core IPR002156; Ribonuclease H domain IPR005162; Retrotransposon gag domain IPR012337; Ribonuclease H-like domain IPR021109; Aspartic peptidase domain	GO:0006278: RNA-dependent DNA replication ; GO:0003964: RNA-directed DNA polymerase activity ; GO:0003723: RNA binding ;	uncharacterized LOC103443119; K06883 uncharacterized protein
Zhongzhi13_01501	MT810_ARATH Probable S-adenosylmethionine-dependent methyltransferase At5g38100 OS=Arabidopsis thaliana GN=At5g38100 PE=2 SV=1	IPR005299; SAM dependent carboxyl methyltransferase IPR029063; S-adenosyl-L-methionine-dependent methyltransferase	GO:0008168: methyltransferase activity ;	probable S-adenosylmethionine-dependent methyltransferase At5g38100; K18848 indole-3-acetate O-methyltransferase [EC:2.1.1.278]
Zhongzhi13_01506	CCDB1_XENLA Cyclin-D1-binding protein 1 homolog OS=Xenopus laevis GN=ccndbp1 PE=2 SV=2	NA	NA	NA
Zhongzhi13_01507	TATC_ARATH Sec-independent protein translocase protein TATC, chloroplastic OS=Arabidopsis thaliana GN=TATC PE=1 SV=2	IPR002033; Sec-independent periplasmic protein translocase TatC IPR019820; Sec-independent periplasmic protein translocase, conserved site	GO:0016021: integral to membrane ;	sec-independent protein translocase protein TATC, chloroplastic-like; K03118 sec-independent protein translocase protein TatC
Zhongzhi13_01508	FATB_ARATH Palmitoyl-acyl carrier protein thioesterase, chloroplastic OS=Arabidopsis thaliana GN=FATB PE=1 SV=1	IPR002864; Acyl-ACP thioesterase IPR029069; HotDog domain	GO:0016790: thiolester hydrolase activity ; GO:0006633: fatty acid biosynthetic process ;	palmitoyl-acyl carrier protein thioesterase, chloroplastic-like; K10781 fatty acyl-ACP thioesterase B [EC:3.1.2.14 3.1.2.21]
Zhongzhi13_01516	LPP2_ARATH Lipid phosphate phosphatase 2 OS=Arabidopsis thaliana GN=LPP2 PE=2 SV=1	IPR000326; Phosphatidic acid phosphatase type 2/haloperoxidase	GO:0016020: membrane ; GO:0003824: catalytic activity ;	lipid phosphate phosphatase 2-like; K18693 diacylglycerol diphosphate phosphatase / phosphatidate phosphatase [EC:3.1.3.81 3.1.3.4]
Zhongzhi13_01541	SYQ_LUPLU Glutamine--tRNA ligase OS=Lupinus luteus PE=2 SV=2	IPR001412; Aminoacyl-tRNA synthetase, class I, conserved site IPR004514; Glutamine-tRNA synthetase IPR007638; Glutaminyl-tRNA synthetase, class Ib, non-specific RNA-binding domain 2 IPR007639; Glutaminyl-tRNA synthetase, class Ib, non-specific RNA-binding domain, N-terminal IPR011035; Ribosomal protein L25/Gln-tRNA synthetase, anti-codon-binding domain IPR020058; Glutamyl/glutaminyl-tRNA syntheta…	GO:0005524: ATP binding ; GO:0005737: cytoplasm ; GO:0000166: nucleotide binding ; GO:0006418: tRNA aminoacylation for protein translation ; GO:0004812: aminoacyl-tRNA ligase activity ;	glutamine--tRNA ligase-like; K01886 glutaminyl-tRNA synthetase [EC:6.1.1.18]
Zhongzhi13_01562	HMT1_ARATH Homocysteine S-methyltransferase 1 OS=Arabidopsis thaliana GN=HMT-1 PE=1 SV=1	IPR003726; Homocysteine-binding domain	GO:0008898: homocysteine S-methyltransferase activity ;	homocysteine S-methyltransferase 1; K00547 homocysteine S-methyltransferase [EC:2.1.1.10]
Zhongzhi13_01564	HMT1_BRAOT Homocysteine S-methyltransferase 1 OS=Brassica oleracea var. italica GN=HMT1 PE=1 SV=1	IPR003726; Homocysteine-binding domain IPR017226; Betaine-homocysteine S-methyltransferase, BHMT	GO:0008898: homocysteine S-methyltransferase activity ;	hypothetical protein; K00547 homocysteine S-methyltransferase [EC:2.1.1.10]
Zhongzhi13_01567	EF118_ARATH Ethylene-responsive transcription factor ERF118 OS=Arabidopsis thaliana GN=ERF118 PE=2 SV=1	IPR001471; AP2/ERF domain IPR016177; DNA-binding domain IPR017392; AP2/ERF transcription factor ERF/PTI6	GO:0003700: sequence-specific DNA binding transcription factor activity ; GO:0006355: regulation of transcription, DNA-dependent ;	hypothetical protein; K13434 pathogenesis-related genes transcriptional activator PTI6
Zhongzhi13_01590	NA	IPR004328; BRO1 domain	NA	NA
Zhongzhi13_01632	AAPT1_ARATH Choline/ethanolaminephosphotransferase 1 OS=Arabidopsis thaliana GN=AAPT1 PE=1 SV=1	NA	NA	choline/ethanolaminephosphotransferase 1; K00993 ethanolaminephosphotransferase [EC:2.7.8.1]
Zhongzhi13_01633	AAPT1_ARATH Choline/ethanolaminephosphotransferase 1 OS=Arabidopsis thaliana GN=AAPT1 PE=1 SV=1	NA	NA	choline/ethanolaminephosphotransferase 1-like; K00993 ethanolaminephosphotransferase [EC:2.7.8.1]
Zhongzhi13_01636	FDL1_ARATH F-box/FBD/LRR-repeat protein At1g13570 OS=Arabidopsis thaliana GN=At1g13570 PE=2 SV=1	IPR001810; F-box domain IPR006566; FBD domain	GO:0005515: protein binding ;	NA
Zhongzhi13_01644	UBP15_ARATH Ubiquitin carboxyl-terminal hydrolase 15 OS=Arabidopsis thaliana GN=UBP15 PE=2 SV=2	IPR001394; Peptidase C19, ubiquitin carboxyl-terminal hydrolase IPR002893; Zinc finger, MYND-type IPR018200; Ubiquitin specific protease, conserved site IPR028889; Ubiquitin specific protease domain	GO:0006511: ubiquitin-dependent protein catabolic process ; GO:0004221: ubiquitin thiolesterase activity ;	ubiquitin carboxyl-terminal hydrolase 15; K11855 ubiquitin carboxyl-terminal hydrolase 36/42 [EC:3.4.19.12]
Zhongzhi13_01648	F213A_BOVIN Redox-regulatory protein FAM213A OS=Bos taurus GN=FAM213A PE=2 SV=1	IPR032801; Peroxiredoxin-like FAM213/AAED1	NA	NA
Zhongzhi13_01649	NA	IPR026960; Reverse transcriptase zinc-binding domain	NA	NA
Zhongzhi13_01664	NA	NA	NA	exosome component 10; K12591 exosome complex exonuclease RRP6 [EC:3.1.13.-]
Zhongzhi13_01670	BTF3_HUMAN Transcription factor BTF3 OS=Homo sapiens GN=BTF3 PE=1 SV=1	IPR002715; Nascent polypeptide-associated complex NAC domain	NA	transcription factor BTF3 homolog 4; K01527 nascent polypeptide-associated complex subunit beta
Zhongzhi13_01679	RHO1_PEA Rac-like GTP-binding protein RHO1 OS=Pisum sativum GN=RHO1 PE=2 SV=1	IPR001806; Small GTPase superfamily IPR003578; Small GTPase superfamily, Rho type IPR005225; Small GTP-binding protein domain IPR027417; P-loop containing nucleoside triphosphate hydrolase	GO:0005525: GTP binding ; GO:0007264: small GTPase mediated signal transduction ;	rac-like GTP-binding protein RAC1-like; K04392 Ras-related C3 botulinum toxin substrate 1
Zhongzhi13_01682	LTO1_ARATH Thiol-disulfide oxidoreductase LTO1 OS=Arabidopsis thaliana GN=LTO1 PE=1 SV=1	IPR012336; Thioredoxin-like fold IPR012932; Vitamin K epoxide reductase	NA	NA
Zhongzhi13_01683	U548_ARATH UPF0548 protein At2g17695 OS=Arabidopsis thaliana GN=At2g17695 PE=2 SV=1	IPR018960; Domain of unknown function DUF1990	NA	NA
Zhongzhi13_01712	SEC22_ARATH 25.3 kDa vesicle transport protein OS=Arabidopsis thaliana GN=SEC22 PE=2 SV=1	IPR001388; Synaptobrevin IPR010908; Longin domain IPR011012; Longin-like domain	GO:0016021: integral to membrane ; GO:0016192: vesicle-mediated transport ;	25.3 kDa vesicle transport protein; K08517 vesicle transport protein SEC22
Zhongzhi13_01725	TAF9_ARATH Transcription initiation factor TFIID subunit 9 OS=Arabidopsis thaliana GN=TAF9 PE=1 SV=1	IPR003162; Transcription initiation factor TAFII31 IPR009072; Histone-fold	GO:0006352: DNA-dependent transcription, initiation ;	transcription initiation factor TFIID subunit 9; K03133 transcription initiation factor TFIID subunit 9B
Zhongzhi13_01727	WER_ARATH Transcription factor WER OS=Arabidopsis thaliana GN=WER PE=1 SV=1	IPR001005; SANT/Myb domain IPR009057; Homeobox domain-like IPR017930; Myb domain	GO:0003682: chromatin binding ;	Myb domain protein 23; K09422 myb proto-oncogene protein, plant
Zhongzhi13_01741	TRB5_ARATH Telomere repeat-binding factor 5 OS=Arabidopsis thaliana GN=At1g72740 PE=2 SV=1	IPR005818; Linker histone H1/H5, domain H15 IPR009057; Homeobox domain-like IPR011991; Winged helix-turn-helix DNA-binding domain	GO:0000786: nucleosome ; GO:0006334: nucleosome assembly ; GO:0003677: DNA binding ; GO:0005634: nucleus ;	Homeodomain-like/winged-helix DNA-binding family protein, putative; K09422 myb proto-oncogene protein, plant
Zhongzhi13_01763	2ABB_ARATH Serine/threonine protein phosphatase 2A 55 kDa regulatory subunit B beta isoform OS=Arabidopsis thaliana GN=PP2AB2 PE=1 SV=1	IPR000009; Protein phosphatase 2A regulatory subunit PR55 IPR001680; WD40 repeat IPR017986; WD40-repeat-containing domain IPR018067; Protein phosphatase 2A regulatory subunit PR55, conserved site	GO:0008601: protein phosphatase type 2A regulator activity ; GO:0007165: signal transduction ; GO:0000159: protein phosphatase type 2A complex ;	serine/threonine protein phosphatase 2A 55 kDa regulatory subunit B; K04354 serine/threonine-protein phosphatase 2A regulatory subunit B
Zhongzhi13_01774	NA	IPR004332; Transposase, MuDR, plant IPR006564; Zinc finger, PMZ-type IPR007527; Zinc finger, SWIM-type IPR018289; MULE transposase domain	NA	uncharacterized LOC104456899; K17604 zinc finger SWIM domain-containing protein 3
Zhongzhi13_01803	NA	IPR001372; Dynein light chain, type 1/2	GO:0005875: microtubule associated complex ; GO:0007017: microtubule-based process ;	dynein light chain 1, cytoplasmic-like; K10418 dynein light chain LC8-type
Zhongzhi13_01810	BAC2_ARATH Mitochondrial arginine transporter BAC2 OS=Arabidopsis thaliana GN=BAC2 PE=1 SV=1	IPR002067; Mitochondrial carrier protein IPR018108; Mitochondrial substrate/solute carrier IPR023395; Mitochondrial carrier domain	GO:0055085: transmembrane transport ;	mitochondrial arginine transporter BAC2-like; K15109 solute carrier family 25 (mitochondrial carnitine/acylcarnitine transporter), member 20/29
Zhongzhi13_01830	VATO_HUMAN V-type proton ATPase 21 kDa proteolipid subunit OS=Homo sapiens GN=ATP6V0B PE=2 SV=1	IPR000245; V-ATPase proteolipid subunit IPR002379; V-ATPase proteolipid subunit C-like domain	GO:0015991: ATP hydrolysis coupled proton transport ; GO:0015078: hydrogen ion transmembrane transporter activity ; GO:0033179: proton-transporting V-type ATPase, V0 domain ;	V-type proton ATPase subunit c''-like; K03661 V-type H+-transporting ATPase 21kDa proteolipid subunit
Zhongzhi13_01832	STRAP_DICDI Serine-threonine kinase receptor-associated protein OS=Dictyostelium discoideum GN=strap PE=3 SV=1	IPR001680; WD40 repeat IPR017986; WD40-repeat-containing domain IPR019775; WD40 repeat, conserved site	GO:0005515: protein binding ;	serine-threonine kinase receptor-associated protein; K13137 serine-threonine kinase receptor-associated protein
Zhongzhi13_01841	BCCP_NOSS1 Biotin carboxyl carrier protein of acetyl-CoA carboxylase OS=Nostoc sp. (strain PCC 7120 / UTEX 2576) GN=accB PE=1 SV=2	IPR000089; Biotin/lipoyl attachment IPR011053; Single hybrid motif	NA	Biotin carboxyl carrier protein of acetyl-CoA carboxylase; K02160 acetyl-CoA carboxylase biotin carboxyl carrier protein
Zhongzhi13_01845	TPPC2_DROME Probable trafficking protein particle complex subunit 2 OS=Drosophila melanogaster GN=l(3)72Dh PE=2 SV=2	IPR006722; Trafficking protein particle complex subunit 2 IPR011012; Longin-like domain	GO:0006888: ER to Golgi vesicle-mediated transport ; GO:0005622: intracellular ;	NA
Zhongzhi13_01871	TTM3_ARATH Triphosphate tunel metalloenzyme 3 OS=Arabidopsis thaliana GN=TTM3 PE=1 SV=1	IPR023577; CYTH domain IPR033469; CYTH-like domain	NA	NA
Zhongzhi13_01874	NA	IPR013761; Sterile alpha motif/pointed domain	NA	NA
Zhongzhi13_01884	NA	IPR025322; Protein of unknown function DUF4228, plant	NA	NA
Zhongzhi13_01914	PSB4_ARATH Proteasome subunit beta type-4 OS=Arabidopsis thaliana GN=PBG1 PE=1 SV=2	IPR001353; Proteasome, subunit alpha/beta IPR016050; Proteasome beta-type subunit, conserved site IPR016295; Proteasome endopeptidase complex, beta subunit IPR023333; Proteasome B-type subunit IPR029055; Nucleophile aminohydrolases, N-terminal	GO:0005839: proteasome core complex ; GO:0004298: threonine-type endopeptidase activity ; GO:0051603: proteolysis involved in cellular protein catabolic process ;	proteasome subunit beta type-4-like; K02736 20S proteasome subunit beta 7 [EC:3.4.25.1]
Zhongzhi13_01929	YI31B_YEAST Transposon Ty3-I Gag-Pol polyprotein OS=Saccharomyces cerevisiae (strain ATCC 204508 / S288c) GN=TY3B-I PE=3 SV=2	IPR000477; Reverse transcriptase domain IPR005162; Retrotransposon gag domain	GO:0006278: RNA-dependent DNA replication ; GO:0003964: RNA-directed DNA polymerase activity ; GO:0003723: RNA binding ;	disease resistance protein RPM1-like; K13457 disease resistance protein RPM1
Zhongzhi13_01942	CBR1_MOUSE Carbonyl reductase [NADPH] 1 OS=Mus musculus GN=Cbr1 PE=1 SV=3	IPR002347; Short-chain dehydrogenase/reductase SDR IPR016040; NAD(P)-binding domain	NA	carbonyl reductase [NADPH] 1-like; K00079 carbonyl reductase 1 [EC:1.1.1.184 1.1.1.189 1.1.1.197]
Zhongzhi13_01959	CLPAB_SOLLC ATP-dependent Clp protease ATP-binding subunit clpA homolog CD4B, chloroplastic OS=Solanum lycopersicum GN=CD4B PE=3 SV=1	NA	NA	ATP-dependent CLP protease; K03696 ATP-dependent Clp protease ATP-binding subunit ClpC
Zhongzhi13_01981	SC24B_ARATH Protein transport protein Sec24-like At4g32640 OS=Arabidopsis thaliana GN=At4g32640 PE=2 SV=3	IPR002035; von Willebrand factor, type A IPR006895; Zinc finger, Sec23/Sec24-type IPR006896; Sec23/Sec24, trunk domain IPR006900; Sec23/Sec24, helical domain IPR007123; Gelsolin-like domain IPR012990; Sec23/Sec24 beta-sandwich	GO:0005515: protein binding ;	protein transport protein Sec24-like At4g32640; K14007 protein transport protein SEC24
Zhongzhi13_01988	UBC27_ARATH Ubiquitin-conjugating enzyme E2 27 OS=Arabidopsis thaliana GN=UBC27 PE=2 SV=1	IPR000608; Ubiquitin-conjugating enzyme E2 IPR009060; UBA-like IPR015940; Ubiquitin-associated domain IPR016135; Ubiquitin-conjugating enzyme/RWD-like IPR023313; Ubiquitin-conjugating enzyme, active site	GO:0016881: acid-amino acid ligase activity ;	ubiquitin-conjugating enzyme E2 27; K04649 ubiquitin-conjugating enzyme (huntingtin interacting protein 2) [EC:2.3.2.23]
Zhongzhi13_02010	NA	IPR006564; Zinc finger, PMZ-type IPR007527; Zinc finger, SWIM-type	GO:0008270: zinc ion binding ;	uncharacterized LOC103720843; K17604 zinc finger SWIM domain-containing protein 3
Zhongzhi13_02021	R13L4_ARATH Disease resistance RPP13-like protein 4 OS=Arabidopsis thaliana GN=RPP13L4 PE=2 SV=2	IPR002182; NB-ARC IPR027417; P-loop containing nucleoside triphosphate hydrolase	GO:0043531: ADP binding ;	putative late blight resistance protein homolog R1A-10; K13457 disease resistance protein RPM1
Zhongzhi13_02033	RN141_CHICK RING finger protein 141 OS=Gallus gallus GN=RNF141 PE=2 SV=1	IPR001841; Zinc finger, RING-type IPR017907; Zinc finger, RING-type, conserved site	GO:0008270: zinc ion binding ; GO:0005515: protein binding ;	NA
Zhongzhi13_02042	RL192_ARATH 60S ribosomal protein L19-2 OS=Arabidopsis thaliana GN=RPL19B PE=2 SV=1	IPR000196; Ribosomal protein L19/L19e IPR033935; Ribosomal protein L19, eukaryotic	GO:0003735: structural constituent of ribosome ; GO:0005840: ribosome ; GO:0006412: translation ; GO:0005622: intracellular ;	hypothetical protein; K02885 large subunit ribosomal protein L19e
Zhongzhi13_02055	FK172_ARATH Peptidyl-prolyl cis-trans isomerase FKBP17-2, chloroplastic OS=Arabidopsis thaliana GN=FKBP17-2 PE=1 SV=1	IPR001179; FKBP-type peptidyl-prolyl cis-trans isomerase domain	GO:0006457: protein folding ;	peptidyl-prolyl cis-trans isomerase FKBP43-like; K14826 FK506-binding nuclear protein [EC:5.2.1.8]
Zhongzhi13_02068	NA	NA	NA	hypothetical protein; K12825 splicing factor 3A subunit 1
Zhongzhi13_02075	Y5698_ARATH Putative B3 domain-containing protein At5g66980 OS=Arabidopsis thaliana GN=At5g66980 PE=3 SV=1	IPR003340; B3 DNA binding domain IPR015300; DNA-binding pseudobarrel domain	GO:0006355: regulation of transcription, DNA-dependent ; GO:0003677: DNA binding ;	B3 domain-containing protein; K14328 regulator of nonsense transcripts 3
Zhongzhi13_02111	Y5262_ARATH Ankyrin repeat-containing protein At5g02620 OS=Arabidopsis thaliana GN=At5g02620 PE=1 SV=1	IPR002110; Ankyrin repeat IPR020683; Ankyrin repeat-containing domain IPR026961; PGG domain	GO:0005515: protein binding ;	ankyrin repeat-containing protein At5g02620-like; K06694 26S proteasome non-ATPase regulatory subunit 10
Zhongzhi13_02115	RL37A_ORYSJ 60S ribosomal protein L37a OS=Oryza sativa subsp. japonica GN=Os01g0679700 PE=1 SV=1	IPR002674; Ribosomal protein L37ae IPR011332; Zinc-binding ribosomal protein	GO:0005840: ribosome ; GO:0003735: structural constituent of ribosome ; GO:0005622: intracellular ; GO:0006412: translation ;	hypothetical protein; K02921 large subunit ribosomal protein L37Ae
Zhongzhi13_02117	IF4G_ARATH Eukaryotic translation initiation factor 4G OS=Arabidopsis thaliana GN=EIF4G PE=1 SV=2	IPR003890; MIF4G-like, type 3 IPR003891; Initiation factor eIF-4 gamma, MA3 IPR016024; Armadillo-type fold	GO:0003677: DNA binding ; GO:0003723: RNA binding ; GO:0005515: protein binding ;	eukaryotic translation initiation factor 4G; K03260 translation initiation factor 4G
Zhongzhi13_02118	CLSY3_ARATH SNF2 domain-containing protein CLASSY 3 OS=Arabidopsis thaliana GN=CLSY3 PE=1 SV=1	IPR000330; SNF2-related, N-terminal domain IPR001650; Helicase, C-terminal IPR014001; Helicase superfamily 1/2, ATP-binding domain IPR027417; P-loop containing nucleoside triphosphate hydrolase	GO:0003677: DNA binding ; GO:0005524: ATP binding ;	SNF2 domain-containing protein CLASSY 4-like; K10875 DNA repair and recombination protein RAD54 and RAD54-like protein [EC:3.6.4.-]
Zhongzhi13_02130	RAH1B_ARATH Ras-related protein RABH1b OS=Arabidopsis thaliana GN=RABH1B PE=1 SV=1	IPR001806; Small GTPase superfamily IPR005225; Small GTP-binding protein domain IPR027417; P-loop containing nucleoside triphosphate hydrolase	GO:0005525: GTP binding ; GO:0007264: small GTPase mediated signal transduction ;	protein with unknown function (EC:3.1.4.12); K07893 Ras-related protein Rab-6A
Zhongzhi13_02136	PIGP_ARATH Phosphatidylinositol N-acetylglucosaminyltransferase subunit P OS=Arabidopsis thaliana GN=At1g61280 PE=2 SV=1	IPR013717; PIG-P IPR016542; Phosphatidylinositol N-acetylglucosaminyltransferase, GPI19/PIG-P subunit	NA	phosphatidylinositol N-acetylglucosaminyltransferase subunit P-like; K03861 phosphatidylinositol glycan, class P
Zhongzhi13_02143	GALT_ARATH Probable galactose-1-phosphate uridyltransferase OS=Arabidopsis thaliana GN=At5g18200 PE=1 SV=1	IPR001937; Galactose-1-phosphate uridyl transferase, class I IPR005849; Galactose-1-phosphate uridyl transferase, N-terminal IPR005850; Galactose-1-phosphate uridyl transferase, C-terminal IPR011146; HIT-like domain	GO:0006012: galactose metabolic process ; GO:0008270: zinc ion binding ; GO:0008108: UDP-glucose:hexose-1-phosphate uridylyltransferase activity ;	probable galactose-1-phosphate uridyl transferase-like; K00965 UDPglucose--hexose-1-phosphate uridylyltransferase [EC:2.7.7.12]
Zhongzhi13_02145	Y4523_ARATH Probable serine/threonine-protein kinase At4g35230 OS=Arabidopsis thaliana GN=At4g35230 PE=1 SV=1	IPR000719; Protein kinase domain IPR001245; Serine-threonine/tyrosine-protein kinase, catalytic domain IPR011009; Protein kinase-like domain IPR011990; Tetratricopeptide-like helical domain	GO:0004672: protein kinase activity ; GO:0006468: protein phosphorylation ; GO:0005524: ATP binding ;	probable serine/threonine-protein kinase At4g35230; K14500 BR-signaling kinase [EC:2.7.11.1]
Zhongzhi13_02152	POL5_DROME Retrovirus-related Pol polyprotein from transposon opus OS=Drosophila melanogaster GN=pol PE=4 SV=1	IPR000477; Reverse transcriptase domain IPR001584; Integrase, catalytic core IPR002156; Ribonuclease H domain IPR005162; Retrotransposon gag domain IPR012337; Ribonuclease H-like domain	GO:0003723: RNA binding ; GO:0003964: RNA-directed DNA polymerase activity ; GO:0006278: RNA-dependent DNA replication ;	uncharacterized LOC103443119; K06883 uncharacterized protein
Zhongzhi13_02153	POLG_PVCV1 Genome polyprotein OS=Petunia vein clearing virus (isolate Shepherd) PE=3 SV=1	IPR001878; Zinc finger, CCHC-type	GO:0003676: nucleic acid binding ; GO:0008270: zinc ion binding ;	protein argonaute 4B-like; K11593 eukaryotic translation initiation factor 2C
Zhongzhi13_02155	NA	NA	NA	protein argonaute 4B-like; K11593 eukaryotic translation initiation factor 2C
Zhongzhi13_02156	LORF2_MOUSE LINE-1 retrotransposable element ORF2 protein OS=Mus musculus GN=Pol PE=1 SV=2	IPR000477; Reverse transcriptase domain	GO:0003723: RNA binding ; GO:0003964: RNA-directed DNA polymerase activity ; GO:0006278: RNA-dependent DNA replication ;	uncharacterized LOC103414113; K18577 mannosylglycoprotein endo-beta-mannosidase [EC:3.2.1.152]
Zhongzhi13_02157	LORF2_MOUSE LINE-1 retrotransposable element ORF2 protein OS=Mus musculus GN=Pol PE=1 SV=2	IPR000477; Reverse transcriptase domain	GO:0003723: RNA binding ; GO:0006278: RNA-dependent DNA replication ; GO:0003964: RNA-directed DNA polymerase activity ;	uncharacterized LOC103644393; K11000 callose synthase [EC:2.4.1.-]
Zhongzhi13_02158	NA	IPR005135; Endonuclease/exonuclease/phosphatase	NA	uncharacterized LOC100855389; K11292 transcription elongation factor SPT6
Zhongzhi13_02160	NA	IPR025558; Domain of unknown function DUF4283	NA	coatomer subunit beta'-1-like; K17302 coatomer, subunit beta'
Zhongzhi13_02161	NA	IPR025558; Domain of unknown function DUF4283	NA	NA
Zhongzhi13_02163	NA	IPR005135; Endonuclease/exonuclease/phosphatase	NA	NA
Zhongzhi13_02165	PMGT2_TAKRU Protein O-linked-mannose beta-1,4-N-acetylglucosaminyltransferase 2 OS=Takifugu rubripes GN=pomgnt2 PE=2 SV=1	IPR007657; Glycosyltransferase 61	GO:0016757: transferase activity, transferring glycosyl groups ;	uncharacterized LOC101243695; K18134 protein O-GlcNAc transferase [EC:2.4.1.255]
Zhongzhi13_02168	TCPD_DICDI T-complex protein 1 subunit delta OS=Dictyostelium discoideum GN=cct4 PE=3 SV=1	IPR002194; Chaperonin TCP-1, conserved site IPR002423; Chaperonin Cpn60/TCP-1 family IPR012717; T-complex protein 1, delta subunit IPR017998; Chaperone tailless complex polypeptide 1 (TCP-1) IPR027409; GroEL-like apical domain	GO:0005524: ATP binding ; GO:0006457: protein folding ; GO:0051082: unfolded protein binding ;	T-complex protein 1 subunit delta; K09496 T-complex protein 1 subunit delta
Zhongzhi13_02169	WTR17_ARATH WAT1-related protein At3g18200 OS=Arabidopsis thaliana GN=At3g18200 PE=2 SV=1	IPR000620; EamA domain	GO:0016020: membrane ;	probable fructose-bisphosphate aldolase 3, chloroplastic; K01623 fructose-bisphosphate aldolase, class I [EC:4.1.2.13]
Zhongzhi13_02170	TCP1_ARATH Transcription factor TCP1 OS=Arabidopsis thaliana GN=TCP1 PE=2 SV=1	IPR005333; Transcription factor, TCP IPR017887; Transcription factor TCP subgroup IPR017888; CYC/TB1, R domain	NA	NA
Zhongzhi13_02171	TATA_PEA Sec-independent protein translocase protein TATA, chloroplastic OS=Pisum sativum GN=TATA PE=1 SV=1	IPR003369; Sec-independent protein translocase protein TatA/B/E IPR003998; Twin-arginine translocation protein TatB-like IPR006312; Sec-independent protein translocase protein TatA/E	GO:0015031: protein transport ; GO:0008565: protein transporter activity ;	sec-independent protein translocase protein TATA, chloroplastic; K03116 sec-independent protein translocase protein TatA
Zhongzhi13_02172	TATA_PEA Sec-independent protein translocase protein TATA, chloroplastic OS=Pisum sativum GN=TATA PE=1 SV=1	IPR003369; Sec-independent protein translocase protein TatA/B/E IPR003998; Twin-arginine translocation protein TatB-like IPR006312; Sec-independent protein translocase protein TatA/E	GO:0008565: protein transporter activity ; GO:0015031: protein transport ;	sec-independent protein translocase protein TATA, chloroplastic; K03116 sec-independent protein translocase protein TatA
Zhongzhi13_02176	PITH1_ARATH PITH domain-containing protein At3g04780 OS=Arabidopsis thaliana GN=At3g04780 PE=1 SV=2	IPR008979; Galactose-binding domain-like IPR010400; PITH domain	NA	NA
Zhongzhi13_02178	7SB1_SOYBN Basic 7S globulin OS=Glycine max GN=BG PE=1 SV=2	IPR021109; Aspartic peptidase domain IPR032799; Xylanase inhibitor, C-terminal IPR032861; Xylanase inhibitor, N-terminal IPR033121; Peptidase family A1 domain	NA	hypothetical protein; K00924
Zhongzhi13_02180	ATL6_ARATH E3 ubiquitin-protein ligase ATL6 OS=Arabidopsis thaliana GN=ATL6 PE=1 SV=2	IPR001841; Zinc finger, RING-type	GO:0008270: zinc ion binding ; GO:0005515: protein binding ;	E3 ubiquitin-protein ligase ATL6-like; K10664 E3 ubiquitin-protein ligase ATL6/9/15/31/42/55 [EC:2.3.2.27]
Zhongzhi13_02185	ZDS_TARER Zeta-carotene desaturase, chloroplastic/chromoplastic OS=Tagetes erecta PE=2 SV=1	IPR002937; Amine oxidase IPR014103; Zeta-carotene desaturase IPR023753; FAD/NAD(P)-binding domain	GO:0016491: oxidoreductase activity ; GO:0055114: oxidation-reduction process ;	zeta-carotene desaturase, chloroplastic/chromoplastic; K00514 zeta-carotene desaturase [EC:1.3.5.6]
Zhongzhi13_02187	TKPR1_ARATH Tetraketide alpha-pyrone reductase 1 OS=Arabidopsis thaliana GN=TKPR1 PE=2 SV=1	IPR001509; NAD-dependent epimerase/dehydratase IPR016040; NAD(P)-binding domain	GO:0050662: coenzyme binding ; GO:0044237: cellular metabolic process ; GO:0003824: catalytic activity ;	Os08g0441500; Similar to Cinnamoyl-CoA reductase.; K09753 cinnamoyl-CoA reductase [EC:1.2.1.44]
Zhongzhi13_02190	GTL2_ARATH Trihelix transcription factor GTL2 OS=Arabidopsis thaliana GN=At5g28300 PE=2 SV=1	IPR001005; SANT/Myb domain IPR017877; Myb-like domain	GO:0003682: chromatin binding ;	NA
Zhongzhi13_02191	RNHX1_ARATH Putative ribonuclease H protein At1g65750 OS=Arabidopsis thaliana GN=At1g65750 PE=3 SV=1	IPR000477; Reverse transcriptase domain	GO:0006278: RNA-dependent DNA replication ; GO:0003964: RNA-directed DNA polymerase activity ; GO:0003723: RNA binding ;	uncharacterized LOC104435557; K15115 solute carrier family 25 (mitochondrial folate transporter), member 32
Zhongzhi13_02197	NA	IPR016123; Mog1/PsbP, alpha/beta/alpha sandwich	NA	NA
Zhongzhi13_02198	ALA1_ARATH Phospholipid-transporting ATPase 1 OS=Arabidopsis thaliana GN=ALA1 PE=2 SV=1	IPR001757; P-type ATPase IPR006539; P-type ATPase, subfamily IV IPR008250; P-type ATPase, A domain IPR018303; P-type ATPase, phosphorylation site IPR023214; HAD-like domain IPR023298; P-type ATPase, transmembrane domain IPR023299; P-type ATPase, cytoplasmic domain N IPR032630; P-type ATPase, C-terminal IPR032631; P-type ATPase, N-terminal	GO:0016020: membrane ; GO:0006812: cation transport ; GO:0005524: ATP binding ; GO:0015662: ATPase activity, coupled to transmembrane movement of ions, phosphorylative mechanism ;	Aminophospholipid ATPase isoform 1; K14802 phospholipid-transporting ATPase [EC:3.6.3.1]
Zhongzhi13_02199	HISX_ORYSJ Histidinol dehydrogenase, chloroplastic OS=Oryza sativa subsp. japonica GN=HDH PE=2 SV=1	IPR012131; Histidinol dehydrogenase IPR016161; Aldehyde/histidinol dehydrogenase IPR022695; Histidinol dehydrogenase, monofunctional	GO:0008270: zinc ion binding ; GO:0004399: histidinol dehydrogenase activity ; GO:0055114: oxidation-reduction process ; GO:0000105: histidine biosynthetic process ; GO:0051287: NAD binding ;	histidinol dehydrogenase, chloroplastic; K00013 histidinol dehydrogenase [EC:1.1.1.23]
Zhongzhi13_02201	DHQSD_ARATH Bifunctional 3-dehydroquinate dehydratase/shikimate dehydrogenase, chloroplastic OS=Arabidopsis thaliana GN=EMB3004 PE=1 SV=1	IPR001381; 3-dehydroquinate dehydratase type I IPR013708; Shikimate dehydrogenase substrate binding, N-terminal IPR016040; NAD(P)-binding domain	GO:0003855: 3-dehydroquinate dehydratase activity ;	hypothetical protein; K13832 3-dehydroquinate dehydratase / shikimate dehydrogenase [EC:4.2.1.10 1.1.1.25]
Zhongzhi13_02203	AGL80_ARATH Agamous-like MADS-box protein AGL80 OS=Arabidopsis thaliana GN=AGL80 PE=1 SV=1	IPR002100; Transcription factor, MADS-box IPR033897; MADS SRF-like	GO:0003677: DNA binding ; GO:0046983: protein dimerization activity ;	MADS-box transcription factor ANR1-like; K09264 MADS-box transcription factor, plant
Zhongzhi13_02204	ESCA_ARATH Putative DNA-binding protein ESCAROLA OS=Arabidopsis thaliana GN=ESC PE=2 SV=1	IPR005175; PPC domain	NA	putative DNA-binding protein ESCAROLA-like; K07374 tubulin alpha
Zhongzhi13_02205	CWC22_CRYNB Pre-mRNA-splicing factor CWC22 OS=Cryptococcus neoformans var. neoformans serotype D (strain B-3501A) GN=CWC22 PE=3 SV=1	IPR003890; MIF4G-like, type 3 IPR016024; Armadillo-type fold	GO:0003677: DNA binding ; GO:0005515: protein binding ; GO:0003723: RNA binding ;	pre-mRNA-splicing factor CWC22 homolog; K13100 pre-mRNA-splicing factor CWC22
Zhongzhi13_02207	ATL51_ARATH RING-H2 finger protein ATL51 OS=Arabidopsis thaliana GN=ATL51 PE=2 SV=2	IPR001841; Zinc finger, RING-type	GO:0008270: zinc ion binding ; GO:0005515: protein binding ;	E3 ubiquitin-protein ligase Os04g0590900; K19041 E3 ubiquitin-protein ligase RNF38/44 [EC:2.3.2.27]
Zhongzhi13_02208	NPC3_ARATH Non-specific phospholipase C3 OS=Arabidopsis thaliana GN=NPC3 PE=2 SV=1	IPR007312; Phosphoesterase	GO:0016788: hydrolase activity, acting on ester bonds ;	non-specific phospholipase C4-like; K01114 phospholipase C [EC:3.1.4.3]
Zhongzhi13_02209	NPC4_ARATH Non-specific phospholipase C4 OS=Arabidopsis thaliana GN=NPC4 PE=1 SV=1	IPR007312; Phosphoesterase IPR017850; Alkaline-phosphatase-like, core domain	GO:0016788: hydrolase activity, acting on ester bonds ;	non-specific phospholipase C4-like; K01114 phospholipase C [EC:3.1.4.3]
Zhongzhi13_02210	XTH30_ARATH Probable xyloglucan endotransglucosylase/hydrolase protein 30 OS=Arabidopsis thaliana GN=XTH30 PE=2 SV=2	IPR000757; Glycoside hydrolase family 16 IPR010713; Xyloglucan endo-transglycosylase, C-terminal IPR013320; Concanavalin A-like lectin/glucanase domain IPR016455; Xyloglucan endotransglucosylase/hydrolase	GO:0005975: carbohydrate metabolic process ; GO:0004553: hydrolase activity, hydrolyzing O-glycosyl compounds ;	probable xyloglucan endotransglucosylase/hydrolase protein 30-like; K08235 xyloglucan:xyloglucosyl transferase [EC:2.4.1.207]
Zhongzhi13_02211	RFC3_ARATH Replication factor C subunit 3 OS=Arabidopsis thaliana GN=RFC3 PE=2 SV=1	IPR008921; DNA polymerase III, clamp loader complex, gamma/delta/delta subunit, C-terminal IPR027417; P-loop containing nucleoside triphosphate hydrolase	GO:0003677: DNA binding ; GO:0006260: DNA replication ;	POPTRDRAFT_775272; hypothetical protein; K10756 replication factor C subunit 3/5
Zhongzhi13_02212	Y5758_ARATH BTB/POZ domain-containing protein At5g17580 OS=Arabidopsis thaliana GN=At5g17580 PE=2 SV=1	IPR027356; NPH3 domain	NA	BTB/POZ domain-containing protein At1g30440; K03294 basic amino acid/polyamine antiporter, APA family
Zhongzhi13_02213	NA	IPR002048; EF-hand domain IPR011992; EF-hand domain pair	GO:0005509: calcium ion binding ;	NA
Zhongzhi13_02214	NA	NA	NA	dnaJ homolog subfamily A member 3, mitochondrial-like; K03686 molecular chaperone DnaJ
Zhongzhi13_02215	SDR2A_ARATH Short-chain dehydrogenase reductase 2a OS=Arabidopsis thaliana GN=SDR2a PE=3 SV=1	IPR002347; Short-chain dehydrogenase/reductase SDR IPR016040; NAD(P)-binding domain	NA	zerumbone synthase-like; K09841 xanthoxin dehydrogenase [EC:1.1.1.288]
Zhongzhi13_02216	CDC2_VIGAC Cell division control protein 2 homolog OS=Vigna aconitifolia GN=CDC2 PE=2 SV=1	IPR000719; Protein kinase domain IPR008271; Serine/threonine-protein kinase, active site IPR011009; Protein kinase-like domain IPR017441; Protein kinase, ATP binding site	GO:0006468: protein phosphorylation ; GO:0004672: protein kinase activity ; GO:0005524: ATP binding ;	Cell division control 2 isoform 1; K02206 cyclin-dependent kinase 2 [EC:2.7.11.22]
Zhongzhi13_02217	GST23_MAIZE Glutathione transferase GST 23 OS=Zea mays PE=2 SV=1	IPR004045; Glutathione S-transferase, N-terminal IPR004046; Glutathione S-transferase, C-terminal IPR010987; Glutathione S-transferase, C-terminal-like IPR012336; Thioredoxin-like fold	GO:0005515: protein binding ;	glutathione transferase GST 23; K00799 glutathione S-transferase [EC:2.5.1.18]
Zhongzhi13_02218	PP210_ARATH Pentatricopeptide repeat-containing protein At3g03580 OS=Arabidopsis thaliana GN=PCMP-H23 PE=2 SV=1	IPR002885; Pentatricopeptide repeat IPR032867; DYW domain	NA	putative pentatricopeptide repeat-containing protein At1g74580-like; K17964 leucine-rich PPR motif-containing protein, mitochondrial
Zhongzhi13_02219	CDR1_ARATH Aspartic proteinase CDR1 OS=Arabidopsis thaliana GN=CDR1 PE=1 SV=1	IPR001969; Aspartic peptidase, active site IPR021109; Aspartic peptidase domain IPR032799; Xylanase inhibitor, C-terminal IPR032861; Xylanase inhibitor, N-terminal IPR033121; Peptidase family A1 domain IPR034161; Pepsin-like domain, plant	GO:0004190: aspartic-type endopeptidase activity ; GO:0006508: proteolysis ;	hypothetical protein; K01381 saccharopepsin [EC:3.4.23.25]
Zhongzhi13_02220	CDR1_ARATH Aspartic proteinase CDR1 OS=Arabidopsis thaliana GN=CDR1 PE=1 SV=1	IPR001969; Aspartic peptidase, active site IPR021109; Aspartic peptidase domain IPR032799; Xylanase inhibitor, C-terminal IPR032861; Xylanase inhibitor, N-terminal IPR033121; Peptidase family A1 domain IPR034161; Pepsin-like domain, plant	GO:0006508: proteolysis ; GO:0004190: aspartic-type endopeptidase activity ;	hypothetical protein; K01381 saccharopepsin [EC:3.4.23.25]
Zhongzhi13_02221	NA	IPR000782; FAS1 domain	NA	NA
Zhongzhi13_02222	Y6112_ORYSJ B3 domain-containing protein Os06g0112300 OS=Oryza sativa subsp. japonica GN=Os06g0112300 PE=2 SV=1	IPR003340; B3 DNA binding domain IPR015300; DNA-binding pseudobarrel domain	GO:0003677: DNA binding ; GO:0006355: regulation of transcription, DNA-dependent ;	NA
Zhongzhi13_02223	NA	IPR003035; RWP-RK domain	NA	NA
Zhongzhi13_02224	NA	IPR010410; Protein of unknown function DUF1005	NA	NA
Zhongzhi13_02225	GRP3_DAUCA Glycine-rich protein A3 OS=Daucus carota PE=2 SV=1	NA	NA	NA
Zhongzhi13_02226	NA	IPR012908; GPI inositol-deacylase PGAP1-like IPR029058; Alpha/Beta hydrolase fold	GO:0031227: intrinsic to endoplasmic reticulum membrane ; GO:0006505: GPI anchor metabolic process ; GO:0006886: intracellular protein transport ; GO:0016788: hydrolase activity, acting on ester bonds ;	NA
Zhongzhi13_02227	NA	IPR003121; SWIB/MDM2 domain IPR019835; SWIB domain	GO:0005515: protein binding ;	upstream activation factor subunit spp27-like; K15223 upstream activation factor subunit UAF30
Zhongzhi13_02228	SIGB_ARATH RNA polymerase sigma factor sigB OS=Arabidopsis thaliana GN=SIGB PE=2 SV=2	IPR000943; RNA polymerase sigma-70 IPR007624; RNA polymerase sigma-70 region 3 IPR007627; RNA polymerase sigma-70 region 2 IPR007630; RNA polymerase sigma-70 region 4 IPR013324; RNA polymerase sigma factor, region 3/4 IPR013325; RNA polymerase sigma factor, region 2 IPR014284; RNA polymerase sigma-70 like domain IPR016262; RNA polymerase sigma factor, SigB/C/D/F, plastid	GO:0006355: regulation of transcription, DNA-dependent ; GO:0006352: DNA-dependent transcription, initiation ; GO:0003677: DNA binding ; GO:0016987: sigma factor activity ; GO:0003700: sequence-specific DNA binding transcription factor activity ;	RNA polymerase sigma factor sigB; K03086 RNA polymerase primary sigma factor
Zhongzhi13_02229	CNGC8_ARATH Putative cyclic nucleotide-gated ion channel 8 OS=Arabidopsis thaliana GN=CNGC8 PE=3 SV=2	IPR000595; Cyclic nucleotide-binding domain IPR005821; Ion transport domain IPR018490; Cyclic nucleotide-binding-like	NA	putative cyclic nucleotide-gated ion channel 7; K05391 cyclic nucleotide gated channel, other eukaryote
Zhongzhi13_02230	RK3_TOBAC 50S ribosomal protein L3, chloroplastic (Fragment) OS=Nicotiana tabacum GN=RPL3 PE=1 SV=1	IPR000597; Ribosomal protein L3 IPR009000; Translation protein, beta-barrel domain IPR019926; Ribosomal protein L3, conserved site IPR019927; Ribosomal protein L3, bacterial/organelle-type	GO:0005840: ribosome ; GO:0003735: structural constituent of ribosome ; GO:0005622: intracellular ; GO:0006412: translation ;	50S ribosomal protein L3, chloroplastic-like; K02906 large subunit ribosomal protein L3
Zhongzhi13_02231	UGPA_SOLTU UTP--glucose-1-phosphate uridylyltransferase OS=Solanum tuberosum PE=1 SV=3	IPR001865; Ribosomal protein S2 IPR002618; UDPGP family IPR011004; Trimeric LpxA-like IPR018130; Ribosomal protein S2, conserved site IPR023591; Ribosomal protein S2, flavodoxin-like domain IPR029044; Nucleotide-diphospho-sugar transferases	GO:0005622: intracellular ; GO:0006412: translation ; GO:0005840: ribosome ; GO:0003735: structural constituent of ribosome ;	UTP--glucose-1-phosphate uridylyltransferase-like; K00963 UTP--glucose-1-phosphate uridylyltransferase [EC:2.7.7.9]
Zhongzhi13_02233	MYO12_ARATH Myosin-12 OS=Arabidopsis thaliana GN=XI-F PE=2 SV=1	IPR000048; IQ motif, EF-hand binding site IPR001609; Myosin head, motor domain IPR002710; Dilute domain IPR004009; Myosin, N-terminal, SH3-like IPR027417; P-loop containing nucleoside triphosphate hydrolase	GO:0005515: protein binding ;	myosin-12-like; K10357 myosin V
Zhongzhi13_02234	NA	IPR004314; Neprosin IPR025521; Neprosin activation peptide	NA	NA
Zhongzhi13_02235	HEXO2_ARATH Beta-hexosaminidase 2 OS=Arabidopsis thaliana GN=HEXO2 PE=1 SV=1	IPR015883; Glycoside hydrolase family 20, catalytic domain IPR017853; Glycoside hydrolase superfamily IPR025705; Beta-hexosaminidase IPR029018; Chitobiase/beta-hexosaminidase domain 2-like IPR029019; Beta-hexosaminidase, eukaryotic type, N-terminal	GO:0004553: hydrolase activity, hydrolyzing O-glycosyl compounds ; GO:0005975: carbohydrate metabolic process ;	beta-hexosaminidase 2-like; K12373 hexosaminidase [EC:3.2.1.52]
Zhongzhi13_02236	NA	IPR009291; Vacuolar protein sorting-associated protein 62	NA	hypothetical protein; K13217 pre-mRNA-processing factor 39
Zhongzhi13_02238	NA	IPR010341; Protein of unknown function DUF936, plant	NA	uncharacterized LOC102700269; K01069 hydroxyacylglutathione hydrolase [EC:3.1.2.6]
Zhongzhi13_02239	PP2A2_ORYSJ Serine/threonine-protein phosphatase PP2A-2 catalytic subunit OS=Oryza sativa subsp. japonica GN=PP2A2 PE=2 SV=1	IPR004843; Calcineurin-like phosphoesterase domain, ApaH type IPR006186; Serine/threonine-specific protein phosphatase/bis(5-nucleosyl)-tetraphosphatase IPR029052; Metallo-dependent phosphatase-like	GO:0016787: hydrolase activity ;	POPTRDRAFT_712706; hypothetical protein; K04382 serine/threonine-protein phosphatase 2A catalytic subunit [EC:3.1.3.16]
Zhongzhi13_02240	MFS12_HUMAN Major facilitator superfamily domain-containing protein 12 OS=Homo sapiens GN=MFSD12 PE=1 SV=2	IPR020846; Major facilitator superfamily domain	NA	NA
Zhongzhi13_02241	YQEH_BACSU Uncharacterized protein YqeH OS=Bacillus subtilis (strain 168) GN=yqeH PE=1 SV=1	IPR006073; GTP binding domain IPR027417; P-loop containing nucleoside triphosphate hydrolase	GO:0005525: GTP binding ;	NO-associated protein 1, chloroplastic/mitochondrial; K13427 nitric-oxide synthase, plant [EC:1.14.13.39]
Zhongzhi13_02242	NA	NA	NA	cytochrome P450 71A3-like; K07410 cytochrome P450, family 1, subfamily B, polypeptide 1 [EC:1.14.14.1]
Zhongzhi13_02244	YLS3_ARATH Protein YLS3 OS=Arabidopsis thaliana GN=YLS3 PE=2 SV=1	IPR000528; Plant lipid transfer protein/Par allergen IPR016140; Bifunctional inhibitor/plant lipid transfer protein/seed storage helical domain	GO:0006869: lipid transport ; GO:0008289: lipid binding ;	NA
Zhongzhi13_02246	CIP8_ARATH E3 ubiquitin-protein ligase CIP8 OS=Arabidopsis thaliana GN=CIP8 PE=1 SV=1	IPR001841; Zinc finger, RING-type	GO:0005515: protein binding ; GO:0008270: zinc ion binding ;	E3 ubiquitin-protein ligase RING1-like; K11982 E3 ubiquitin-protein ligase RNF115/126 [EC:2.3.2.27]
Zhongzhi13_02247	Y6112_ORYSJ B3 domain-containing protein Os06g0112300 OS=Oryza sativa subsp. japonica GN=Os06g0112300 PE=2 SV=1	IPR003340; B3 DNA binding domain IPR015300; DNA-binding pseudobarrel domain	GO:0006355: regulation of transcription, DNA-dependent ; GO:0003677: DNA binding ;	NA
Zhongzhi13_02248	CISY_DAUCA Citrate synthase, mitochondrial OS=Daucus carota GN=CS PE=2 SV=1	IPR002020; Citrate synthase IPR008889; VQ IPR010109; Citrate synthase, eukaryotic-type IPR019810; Citrate synthase active site	GO:0046912: transferase activity, transferring acyl groups, acyl groups converted into alkyl on transfer ; GO:0044262: cellular carbohydrate metabolic process ;	Citrate synthase family protein; K01647 citrate synthase [EC:2.3.3.1]
Zhongzhi13_02249	CNX2_ARATH Cyclic pyranopterin monophosphate synthase, mitochondrial OS=Arabidopsis thaliana GN=CNX2 PE=1 SV=1	IPR000385; MoaA/nifB/pqqE, iron-sulphur binding, conserved site IPR006638; Elongator protein 3/MiaB/NifB IPR007197; Radical SAM IPR010505; Molybdenum cofactor synthesis C-terminal IPR013483; Molybdenum cofactor biosynthesis protein A	GO:0046872: metal ion binding ; GO:0003824: catalytic activity ; GO:0051539: 4 iron, 4 sulfur cluster binding ;	cyclic pyranopterin monophosphate synthase, mitochondrial-like; K03639 cyclic pyranopterin phosphate synthase [EC:4.1.99.18]
Zhongzhi13_02250	CALS1_ARATH Callose synthase 1 OS=Arabidopsis thaliana GN=CALS1 PE=1 SV=2	IPR003440; Glycosyl transferase, family 48 IPR026899; 1,3-beta-glucan synthase subunit FKS1-like, domain-1	GO:0016020: membrane ; GO:0000148: 1,3-beta-D-glucan synthase complex ; GO:0006075:3)-beta-D-glucan biosynthetic process ; GO:0003843: 1,3-beta-D-glucan synthase activity ;	callose synthase 2-like; K11000 callose synthase [EC:2.4.1.-]
Zhongzhi13_02251	NA	IPR004146; DC1	NA	Cysteine/Histidine-rich C1 domain family protein, putative; K16219 protein N-terminal methyltransferase [EC:2.1.1.244]
Zhongzhi13_02252	NA	IPR004146; DC1	NA	hypothetical protein; K03283 heat shock 70kDa protein 1/8; K06758 L1 cell adhesion molecule like protein
Zhongzhi13_02253	NA	IPR001965; Zinc finger, PHD-type IPR004146; DC1	GO:0005515: protein binding ; GO:0008270: zinc ion binding ;	Cysteine/Histidine-rich C1 domain family protein, putative; K16219 protein N-terminal methyltransferase [EC:2.1.1.244]
Zhongzhi13_02254	NRX1_ARATH Probable nucleoredoxin 1 OS=Arabidopsis thaliana GN=At1g60420 PE=1 SV=1	IPR004146; DC1	NA	hypothetical protein; K17609 nucleoredoxin [EC:1.8.1.8]
Zhongzhi13_02255	NRX1_ARATH Probable nucleoredoxin 1 OS=Arabidopsis thaliana GN=At1g60420 PE=1 SV=1	IPR004146; DC1	NA	Cysteine/Histidine-rich C1 domain family protein, putative; K16219 protein N-terminal methyltransferase [EC:2.1.1.244]
Zhongzhi13_02256	NRX3_ARATH Probable nucleoredoxin 3 OS=Arabidopsis thaliana GN=At4g31240 PE=2 SV=1	IPR004146; DC1	NA	hypothetical protein; K03283 heat shock 70kDa protein 1/8; K06758 L1 cell adhesion molecule like protein
Zhongzhi13_02257	RMA2_ARATH E3 ubiquitin-protein ligase RMA2 OS=Arabidopsis thaliana GN=RMA2 PE=1 SV=1	IPR001841; Zinc finger, RING-type	GO:0008270: zinc ion binding ; GO:0005515: protein binding ;	uncharacterized LOC101250440; K10666 E3 ubiquitin-protein ligase RNF5 [EC:2.3.2.27]
Zhongzhi13_02258	HAT14_ARATH Homeobox-leucine zipper protein HAT14 OS=Arabidopsis thaliana GN=HAT14 PE=2 SV=3	IPR001356; Homeobox domain IPR003106; Leucine zipper, homeobox-associated IPR009057; Homeobox domain-like IPR017970; Homeobox, conserved site	GO:0043565: sequence-specific DNA binding ; GO:0003700: sequence-specific DNA binding transcription factor activity ; GO:0006355: regulation of transcription, DNA-dependent ;	homeobox-leucine zipper protein HOX27-like; K09338 homeobox-leucine zipper protein
Zhongzhi13_02259	C3H14_ORYSJ Zinc finger CCCH domain-containing protein 14 OS=Oryza sativa subsp. japonica GN=Os02g0194200 PE=2 SV=1	IPR000571; Zinc finger, CCCH-type IPR004087; K Homology domain IPR004088; K Homology domain, type 1	GO:0003676: nucleic acid binding ; GO:0008270: zinc ion binding ;	far upstream element-binding protein 2-like; K13210 far upstream element-binding protein
Zhongzhi13_02260	RIP2_ORYSJ Putative ripening-related protein 2 OS=Oryza sativa subsp. japonica GN=Os02g0637000 PE=3 SV=1	IPR009009; RlpA-like protein, double-psi beta-barrel domain	NA	NA
Zhongzhi13_02261	RIP2_ORYSJ Putative ripening-related protein 2 OS=Oryza sativa subsp. japonica GN=Os02g0637000 PE=3 SV=1	IPR009009; RlpA-like protein, double-psi beta-barrel domain	NA	NA
Zhongzhi13_02262	ABA2_SOLLC Zeaxanthin epoxidase, chloroplastic OS=Solanum lycopersicum PE=2 SV=1	IPR002938; FAD-binding domain IPR023753; FAD/NAD(P)-binding domain IPR026750; Protein N-terminal asparagine amidohydrolase	NA	zeaxanthin epoxidase, chloroplastic-like; K09838 zeaxanthin epoxidase [EC:1.14.13.90]
Zhongzhi13_02263	ABA2_SOLLC Zeaxanthin epoxidase, chloroplastic OS=Solanum lycopersicum PE=2 SV=1	IPR002938; FAD-binding domain IPR023753; FAD/NAD(P)-binding domain	NA	zeaxanthin epoxidase, chloroplastic-like; K09838 zeaxanthin epoxidase [EC:1.14.13.90]
Zhongzhi13_02264	NA	IPR005491; ENT domain	NA	sister chromatid cohesion protein PDS5 homolog B-B-like; K11267 sister chromatid cohesion protein PDS5
Zhongzhi13_02266	RLK1_ARATH G-type lectin S-receptor-like serine/threonine-protein kinase RLK1 OS=Arabidopsis thaliana GN=RLK1 PE=2 SV=2	IPR000719; Protein kinase domain IPR001480; Bulb-type lectin domain IPR008271; Serine/threonine-protein kinase, active site IPR011009; Protein kinase-like domain IPR017441; Protein kinase, ATP binding site IPR024171; S-receptor-like serine/threonine-protein kinase	GO:0004672: protein kinase activity ; GO:0006468: protein phosphorylation ; GO:0005524: ATP binding ;	G-type lectin S-receptor-like serine/threonine-protein kinase RLK1; K04733 interleukin-1 receptor-associated kinase 4 [EC:2.7.11.1]
Zhongzhi13_02267	Y0111_DICDI Probable serine/threonine-protein kinase DDB_G0280111 OS=Dictyostelium discoideum GN=DDB_G0280111 PE=3 SV=1	IPR000719; Protein kinase domain IPR008271; Serine/threonine-protein kinase, active site IPR011009; Protein kinase-like domain	GO:0004672: protein kinase activity ; GO:0006468: protein phosphorylation ; GO:0005524: ATP binding ;	probable serine/threonine-protein kinase DDB_G0280111; K08853 AP2-associated kinase [EC:2.7.11.1]
Zhongzhi13_02268	Y1491_ARATH Uncharacterized protein At1g04910 OS=Arabidopsis thaliana GN=At1g04910 PE=2 SV=1	IPR019378; GDP-fucose protein O-fucosyltransferase IPR024709; O-fucosyltransferase, plant	NA	Phosphoglucomutase; K01835 phosphoglucomutase [EC:5.4.2.2]
Zhongzhi13_02269	CYSG_PSEFS Siroheme synthase OS=Pseudomonas fluorescens (strain SBW25) GN=cysG PE=3 SV=1	IPR000878; Tetrapyrrole methylase IPR003043; Uroporphiryn-III C-methyltransferase, conserved site IPR006366; Uroporphyrin-III C-methyltransferase	GO:0008152: metabolic process ; GO:0008168: methyltransferase activity ;	NA
Zhongzhi13_02270	RRP2_SPIOL 30S ribosomal protein 2, chloroplastic OS=Spinacia oleracea GN=PSRP2 PE=1 SV=1	IPR000504; RNA recognition motif domain	GO:0003676: nucleic acid binding ;	RNA-binding family protein; K13126 polyadenylate-binding protein
Zhongzhi13_02271	MCTP2_HUMAN Multiple C2 and transmembrane domain-containing protein 2 OS=Homo sapiens GN=MCTP2 PE=1 SV=3	IPR000008; C2 domain IPR013583; Phosphoribosyltransferase C-terminal	GO:0005515: protein binding ;	NA
Zhongzhi13_02272	RPA2_MOUSE DNA-directed RNA polymerase I subunit RPA2 OS=Mus musculus GN=Polr1b PE=2 SV=2	IPR007120; DNA-directed RNA polymerase, subunit 2, domain 6 IPR007121; RNA polymerase, beta subunit, conserved site IPR007641; RNA polymerase Rpb2, domain 7 IPR007642; RNA polymerase Rpb2, domain 2 IPR007644; RNA polymerase, beta subunit, protrusion IPR007645; RNA polymerase Rpb2, domain 3 IPR009674; DNA-directed RNA polymerase I subunit RPA2, domain 4 IPR015712; DNA-directed RNA polymerase, subu…	GO:0006351: transcription, DNA-dependent ; GO:0003899: DNA-directed RNA polymerase activity ; GO:0003677: DNA binding ;	POLR1B; DNA-directed RNA polymerase I subunit RPA2; K03002 DNA-directed RNA polymerase I subunit RPA2 [EC:2.7.7.6]
Zhongzhi13_02274	CDC2_OXYRB Cell division control protein 2 homolog OS=Oxybasis rubra GN=CDC2 PE=2 SV=1	IPR000719; Protein kinase domain IPR011009; Protein kinase-like domain	GO:0006468: protein phosphorylation ; GO:0004672: protein kinase activity ; GO:0005524: ATP binding ;	cell division control protein 2 homolog A-like; K02206 cyclin-dependent kinase 2 [EC:2.7.11.22]
Zhongzhi13_02276	DR100_ARATH DNA-damage-repair/toleration protein DRT100 OS=Arabidopsis thaliana GN=DRT100 PE=2 SV=2	IPR001611; Leucine-rich repeat IPR003591; Leucine-rich repeat, typical subtype IPR032675; Leucine-rich repeat domain, L domain-like	GO:0005515: protein binding ;	hypothetical protein; K13420 LRR receptor-like serine/threonine-protein kinase FLS2 [EC:2.7.11.1]
Zhongzhi13_02277	TLPH_ARATH Thaumatin-like protein OS=Arabidopsis thaliana GN=At1g18250 PE=2 SV=2	IPR001938; Thaumatin IPR026992; Non-haem dioxygenase N-terminal domain	NA	nuclear pore complex protein Nup96 homolog; K14297 nuclear pore complex protein Nup98-Nup96
Zhongzhi13_02278	RLGP1_ORYSJ Ras-related protein RGP1 OS=Oryza sativa subsp. japonica GN=RGP1 PE=2 SV=2	IPR001806; Small GTPase superfamily IPR005225; Small GTP-binding protein domain IPR011598; Myc-type, basic helix-loop-helix (bHLH) domain IPR027417; P-loop containing nucleoside triphosphate hydrolase	GO:0005525: GTP binding ; GO:0007264: small GTPase mediated signal transduction ;	ras-related protein RGP1; K07904 Ras-related protein Rab-11A
Zhongzhi13_02279	SUGP1_ARATH SURP and G-patch domain-containing protein 1-like protein OS=Arabidopsis thaliana GN=At3g52120 PE=2 SV=1	IPR000061; SWAP/Surp IPR000467; G-patch domain	GO:0006396: RNA processing ; GO:0003723: RNA binding ;	SURP and G-patch domain-containing protein 1-like protein; K13096 splicing factor 4
Zhongzhi13_02280	DR100_ARATH DNA-damage-repair/toleration protein DRT100 OS=Arabidopsis thaliana GN=DRT100 PE=2 SV=2	IPR001611; Leucine-rich repeat IPR003591; Leucine-rich repeat, typical subtype IPR013210; Leucine-rich repeat-containing N-terminal, plant-type IPR032675; Leucine-rich repeat domain, L domain-like	GO:0005515: protein binding ;	hypothetical protein; K13420 LRR receptor-like serine/threonine-protein kinase FLS2 [EC:2.7.11.1]
Zhongzhi13_02281	GR1_ARATH Protein gamma response 1 OS=Arabidopsis thaliana GN=GR1 PE=1 SV=2	IPR013882; DNA endonuclease Ctp1, C-terminal	NA	protein gamma response 1-like; K13096 splicing factor 4
Zhongzhi13_02283	Y5843_ARATH Uncharacterized protein At5g08430 OS=Arabidopsis thaliana GN=At5g08430 PE=1 SV=2	IPR003121; SWIB/MDM2 domain IPR003169; GYF domain IPR004343; Plus-3 domain	GO:0005515: protein binding ;	125 kDa kinesin-related protein-like; K10398 kinesin family member 11
Zhongzhi13_02284	SAP5_ARATH Zinc finger A20 and AN1 domain-containing stress-associated protein 5 OS=Arabidopsis thaliana GN=SAP5 PE=2 SV=1	IPR000058; Zinc finger, AN1-type IPR002653; Zinc finger, A20-type	GO:0008270: zinc ion binding ;	1-acyl-sn-glycerol-3-phosphate acyltransferase; K13523 lysophosphatidic acid acyltransferase / lysophosphatidylinositol acyltransferase [EC:2.3.1.51 2.3.1.-]
Zhongzhi13_02286	EPA2B_XENLA Embryonic polyadenylate-binding protein 2-B OS=Xenopus laevis GN=Pabpn1l-b PE=1 SV=1	IPR000504; RNA recognition motif domain IPR002483; PWI domain	GO:0003676: nucleic acid binding ;	hypothetical protein; K14396 polyadenylate-binding protein 2
Zhongzhi13_02297	C3H41_ORYSJ E3 ubiquitin-protein ligase makorin OS=Oryza sativa subsp. japonica GN=MKRN PE=2 SV=1	IPR000571; Zinc finger, CCCH-type IPR001841; Zinc finger, RING-type IPR017907; Zinc finger, RING-type, conserved site	GO:0003676: nucleic acid binding ; GO:0008270: zinc ion binding ;	zinc finger CCCH domain-containing protein 69; K15687 E3 ubiquitin-protein ligase makorin [EC:2.3.2.27]
Zhongzhi13_02298	TL19_ARATH Thylakoid lumenal 19 kDa protein, chloroplastic OS=Arabidopsis thaliana GN=At3g63540 PE=1 SV=2	IPR002683; PsbP family IPR016123; Mog1/PsbP, alpha/beta/alpha sandwich	GO:0005509: calcium ion binding ; GO:0019898: extrinsic to membrane ; GO:0009654: oxygen evolving complex ; GO:0009523: photosystem II ; GO:0015979: photosynthesis ;	NA
Zhongzhi13_02300	E134_ARATH Glucan endo-1,3-beta-glucosidase 4 OS=Arabidopsis thaliana GN=At3g13560 PE=1 SV=1	IPR000490; Glycoside hydrolase family 17 IPR012946; X8 domain IPR017853; Glycoside hydrolase superfamily	GO:0004553: hydrolase activity, hydrolyzing O-glycosyl compounds ; GO:0005975: carbohydrate metabolic process ;	hypothetical protein; K19619 tyrosyl-DNA phosphodiesterase 2 [EC:3.1.4.-]
Zhongzhi13_02301	TT1_ARATH Protein TRANSPARENT TESTA 1 OS=Arabidopsis thaliana GN=TT1 PE=2 SV=1	IPR013087; Zinc finger C2H2-type	GO:0003676: nucleic acid binding ;	uncharacterized LOC104424130; K12309 beta-galactosidase [EC:3.2.1.23]
Zhongzhi13_02302	BB_ARATH E3 ubiquitin ligase BIG BROTHER OS=Arabidopsis thaliana GN=BB PE=1 SV=1	IPR011335; Restriction endonuclease type II-like IPR019080; YqaJ viral recombinase	NA	E3 ubiquitin ligase BIG BROTHER; K19045 E3 ubiquitin-protein ligase BIG BROTHER and related proteins [EC:2.3.2.27]
Zhongzhi13_02304	TERT_ARATH Telomerase reverse transcriptase OS=Arabidopsis thaliana GN=TERT PE=1 SV=1	IPR000477; Reverse transcriptase domain IPR003545; Telomerase reverse transcriptase IPR021891; Telomerase ribonucleoprotein complex - RNA-binding domain	GO:0003723: RNA binding ; GO:0003964: RNA-directed DNA polymerase activity ; GO:0006278: RNA-dependent DNA replication ;	telomerase reverse transcriptase; K11126 telomerase reverse transcriptase [EC:2.7.7.49]
Zhongzhi13_02305	DIR21_ARATH Dirigent protein 21 OS=Arabidopsis thaliana GN=DIR21 PE=3 SV=1	IPR004265; Dirigent protein	NA	hypothetical protein; K01870 isoleucyl-tRNA synthetase [EC:6.1.1.5]
Zhongzhi13_02307	MYB46_ARATH Transcription factor MYB46 OS=Arabidopsis thaliana GN=MYB46 PE=2 SV=1	IPR001005; SANT/Myb domain IPR009057; Homeobox domain-like IPR017930; Myb domain	GO:0003682: chromatin binding ;	Myb domain protein 83; K09422 myb proto-oncogene protein, plant
Zhongzhi13_02309	FRD3_ARATH MATE efflux family protein FRD3 OS=Arabidopsis thaliana GN=FRD3 PE=1 SV=1	IPR002528; Multi antimicrobial extrusion protein	GO:0055085: transmembrane transport ; GO:0016020: membrane ; GO:0006855: drug transmembrane transport ; GO:0015238: drug transmembrane transporter activity ; GO:0015297: antiporter activity ;	NA
Zhongzhi13_02310	C3H30_ARATH Zinc finger CCCH domain-containing protein 30 OS=Arabidopsis thaliana GN=At2g41900 PE=1 SV=2	IPR000571; Zinc finger, CCCH-type IPR002110; Ankyrin repeat IPR020683; Ankyrin repeat-containing domain	GO:0003676: nucleic acid binding ; GO:0008270: zinc ion binding ;	hypothetical protein; K15172 transcription elongation factor SPT5
Zhongzhi13_02311	RABC1_ARATH Ras-related protein RABC1 OS=Arabidopsis thaliana GN=RABC1 PE=1 SV=1	IPR001806; Small GTPase superfamily IPR005225; Small GTP-binding protein domain IPR027417; P-loop containing nucleoside triphosphate hydrolase	GO:0005525: GTP binding ; GO:0007264: small GTPase mediated signal transduction ;	ras-related protein RABC1; K07910 Ras-related protein Rab-18
Zhongzhi13_02312	CESA3_ARATH Cellulose synthase A catalytic subunit 3 [UDP-forming] OS=Arabidopsis thaliana GN=CESA3 PE=1 SV=2	IPR004294; Carotenoid oxygenase IPR005150; Cellulose synthase IPR027934; Cellulose synthase, RING-type zinc finger IPR029044; Nucleotide-diphospho-sugar transferases	NA	cellulose synthase A catalytic subunit 3 [UDP-forming]; K10999 cellulose synthase A [EC:2.4.1.12]
Zhongzhi13_02313	CCD1_PHAVU Carotenoid 9,10(9',10')-cleavage dioxygenase 1 OS=Phaseolus vulgaris GN=CCD1 PE=1 SV=1	IPR004294; Carotenoid oxygenase	NA	CCD1-1, LeCCD1-1; carotenoid cleavage dioxygenase 1-1; K11159 carotenoid cleavage dioxygenase
Zhongzhi13_02314	DBR1_ARATH Lariat debranching enzyme OS=Arabidopsis thaliana GN=DBR1 PE=2 SV=1	IPR004843; Calcineurin-like phosphoesterase domain, ApaH type IPR007708; Lariat debranching enzyme, C-terminal IPR029052; Metallo-dependent phosphatase-like	GO:0016787: hydrolase activity ;	lariat debranching enzyme-like; K18328 lariat debranching enzyme [EC:3.1.-.-]
Zhongzhi13_02315	LOGLA_ORYSJ Probable cytokinin riboside 5'-monophosphate phosphoribohydrolase LOGL10 OS=Oryza sativa subsp. japonica GN=LOGL10 PE=2 SV=1	IPR005269; Cytokinin riboside 5'-monophosphate phosphoribohydrolase LOG IPR031100; LOG family	NA	carboxy-lyase, putative; K06966 uncharacterized protein
Zhongzhi13_02316	DUSA_SALTI tRNA-dihydrouridine synthase A OS=Salmonella typhi GN=dusA PE=3 SV=1	IPR001269; tRNA-dihydrouridine synthase	GO:0050660: flavin adenine dinucleotide binding ; GO:0008033: tRNA processing ; GO:0055114: oxidation-reduction process ; GO:0017150: tRNA dihydrouridine synthase activity ;	tRNA-dihydrouridine(20a/20b) synthase [NAD(P)+]-like; K05539 tRNA-dihydrouridine synthase A [EC:1.-.-.-]
Zhongzhi13_02317	NA	IPR009472; Tab2-like	NA	General transcription factor IIH subunit; K10845 TFIIH basal transcription factor complex TTD-A subunit
Zhongzhi13_02318	KMT2B_MOUSE Histone-lysine N-methyltransferase 2B OS=Mus musculus GN=Kmt2b PE=1 SV=3	IPR001841; Zinc finger, RING-type IPR001965; Zinc finger, PHD-type IPR011011; Zinc finger, FYVE/PHD-type IPR019786; Zinc finger, PHD-type, conserved site IPR019787; Zinc finger, PHD-finger	GO:0008270: zinc ion binding ; GO:0005515: protein binding ;	hypothetical protein; K18046 tyrosine-protein phosphatase OCA6 [EC:3.1.3.48]
Zhongzhi13_02319	FKB42_ARATH Peptidyl-prolyl cis-trans isomerase FKBP42 OS=Arabidopsis thaliana GN=FKBP42 PE=1 SV=1	IPR001179; FKBP-type peptidyl-prolyl cis-trans isomerase domain IPR011990; Tetratricopeptide-like helical domain IPR013026; Tetratricopeptide repeat-containing domain IPR016024; Armadillo-type fold IPR019734; Tetratricopeptide repeat	GO:0006457: protein folding ;	peptidyl-prolyl cis-trans isomerase FKBP42; K09571 FK506-binding protein 4/5 [EC:5.2.1.8]
Zhongzhi13_02322	ERDL5_ARATH Sugar transporter ERD6-like 5 OS=Arabidopsis thaliana GN=At1g54730 PE=2 SV=2	IPR003663; Sugar/inositol transporter IPR005828; Major facilitator, sugar transporter-like IPR020846; Major facilitator superfamily domain	GO:0022891: substrate-specific transmembrane transporter activity ; GO:0016020: membrane ; GO:0055085: transmembrane transport ;	sugar transporter ERD6-like 7; K08145 MFS transporter, SP family, solute carrier family 2 (facilitated glucose transporter), member 8
Zhongzhi13_02323	NA	NA	NA	hypothetical protein; K18753 butyrate response factor 1
Zhongzhi13_02324	OBE4_ARATH Protein OBERON 4 OS=Arabidopsis thaliana GN=OBE4 PE=1 SV=2	IPR004082; Protein OBERON IPR032535; Oberon, coiled-coil region IPR032881; Oberon, PHD finger domain	NA	NA
Zhongzhi13_02325	NA	NA	NA	calcium-transporting ATPase 12, plasma membrane-type-like; K01537 Ca2+-transporting ATPase [EC:3.6.3.8]
Zhongzhi13_02327	TOP2_PEA DNA topoisomerase 2 OS=Pisum sativum GN=TOP2 PE=2 SV=1	IPR001154; DNA topoisomerase II, eukaryotic-type IPR001241; DNA topoisomerase, type IIA IPR002205; DNA topoisomerase, type IIA, subunit A/C-terminal IPR003594; Histidine kinase-like ATPase, C-terminal domain IPR006171; TOPRIM domain IPR013506; DNA topoisomerase, type IIA, subunit B, domain 2 IPR013760; DNA topoisomerase, type IIA-like domain IPR018522; DNA topoisomerase, type IIA, conserved site …	GO:0005694: chromosome ; GO:0003677: DNA binding ; GO:0005524: ATP binding ; GO:0003918: DNA topoisomerase (ATP-hydrolyzing) activity ; GO:0006265: DNA topological change ;	DNA topoisomerase 2; K03164 DNA topoisomerase II [EC:5.99.1.3]
Zhongzhi13_02328	FTRV_MAIZE Ferredoxin-thioredoxin reductase, variable chain OS=Zea mays PE=1 SV=1	IPR004207; Ferredoxin thioredoxin reductase, alpha chain IPR008990; Electron transport accessory protein-like domain	GO:0015979: photosynthesis ; GO:0009536: plastid ; GO:0008937: ferredoxin-NAD(P) reductase activity ;	hypothetical protein; K03644 lipoic acid synthetase [EC:2.8.1.8]
Zhongzhi13_02329	NA	IPR004158; Protein of unknown function DUF247, plant	NA	NA
Zhongzhi13_02330	NA	IPR004158; Protein of unknown function DUF247, plant	NA	NA
Zhongzhi13_02331	RGA3_SOLBU Putative disease resistance protein RGA3 OS=Solanum bulbocastanum GN=RGA3 PE=2 SV=2	IPR001611; Leucine-rich repeat IPR002182; NB-ARC IPR027417; P-loop containing nucleoside triphosphate hydrolase IPR032675; Leucine-rich repeat domain, L domain-like	GO:0005515: protein binding ;	putative disease resistance protein RGA3; K19613 leucine-rich repeat protein SHOC2
Zhongzhi13_02332	NA	IPR006946; Domain of unknown function DUF642 IPR008979; Galactose-binding domain-like	NA	NA
Zhongzhi13_02333	NB5R4_XENTR Cytochrome b5 reductase 4 OS=Xenopus tropicalis GN=cyb5r4 PE=2 SV=1	IPR001199; Cytochrome b5-like heme/steroid binding domain IPR018506; Cytochrome b5, heme-binding site	GO:0020037: heme binding ;	uncharacterized heme-binding protein C330.03c-like; K00326 cytochrome-b5 reductase [EC:1.6.2.2]
Zhongzhi13_02334	SMT1_ARATH Cycloartenol-C-24-methyltransferase OS=Arabidopsis thaliana GN=SMT1 PE=1 SV=1	IPR013216; Methyltransferase type 11 IPR013705; Sterol methyltransferase C-terminal IPR029063; S-adenosyl-L-methionine-dependent methyltransferase IPR030384; SAM-dependent methyltransferase SMT-type	GO:0008152: metabolic process ; GO:0008168: methyltransferase activity ;	cycloartenol-C-24-methyltransferase; K00559 sterol 24-C-methyltransferase [EC:2.1.1.41]
Zhongzhi13_02335	PAO1_ARATH Polyamine oxidase 1 OS=Arabidopsis thaliana GN=PAO1 PE=1 SV=1	IPR002937; Amine oxidase IPR023753; FAD/NAD(P)-binding domain	GO:0016491: oxidoreductase activity ; GO:0055114: oxidation-reduction process ;	polyamine oxidase 1; K13366 polyamine oxidase [EC:1.5.3.14 1.5.3.16 1.5.3.-]
Zhongzhi13_02337	GRS15_ARATH Monothiol glutaredoxin-S15, mitochondrial OS=Arabidopsis thaliana GN=GRXS15 PE=1 SV=2	IPR002109; Glutaredoxin IPR004480; Monothiol glutaredoxin-related IPR012336; Thioredoxin-like fold IPR014434; Monothiol glutaredoxin IPR033658; Glutaredoxin, PICOT-like	GO:0015035: protein disulfide oxidoreductase activity ; GO:0045454: cell redox homeostasis ; GO:0009055: electron carrier activity ;	monothiol glutaredoxin-S15, mitochondrial; K07390 monothiol glutaredoxin
Zhongzhi13_02338	ANAG_HUMAN Alpha-N-acetylglucosaminidase OS=Homo sapiens GN=NAGLU PE=1 SV=2	IPR024240; Alpha-N-acetylglucosaminidase, N-terminal IPR024732; Alpha-N-acetylglucosaminidase, C-terminal IPR024733; Alpha-N-acetylglucosaminidase, tim-barrel domain	NA	alpha-N-acetylglucosaminidase-like; K01205 alpha-N-acetylglucosaminidase [EC:3.2.1.50]
Zhongzhi13_02339	TKPR1_ARATH Tetraketide alpha-pyrone reductase 1 OS=Arabidopsis thaliana GN=TKPR1 PE=2 SV=1	IPR001509; NAD-dependent epimerase/dehydratase IPR016040; NAD(P)-binding domain	GO:0050662: coenzyme binding ; GO:0044237: cellular metabolic process ; GO:0003824: catalytic activity ;	cinnamoyl-CoA reductase 1-like; K09753 cinnamoyl-CoA reductase [EC:1.2.1.44]
Zhongzhi13_02341	SIGD_ARATH RNA polymerase sigma factor sigD, chloroplastic OS=Arabidopsis thaliana GN=SIGD PE=2 SV=1	IPR000943; RNA polymerase sigma-70 IPR007624; RNA polymerase sigma-70 region 3 IPR007627; RNA polymerase sigma-70 region 2 IPR007630; RNA polymerase sigma-70 region 4 IPR013324; RNA polymerase sigma factor, region 3/4 IPR013325; RNA polymerase sigma factor, region 2 IPR014284; RNA polymerase sigma-70 like domain	GO:0006355: regulation of transcription, DNA-dependent ; GO:0006352: DNA-dependent transcription, initiation ; GO:0003677: DNA binding ; GO:0016987: sigma factor activity ; GO:0003700: sequence-specific DNA binding transcription factor activity ;	hypothetical protein; K03086 RNA polymerase primary sigma factor
Zhongzhi13_02342	SMC5_ARATH Structural maintenance of chromosomes protein 5 OS=Arabidopsis thaliana GN=SMC5 PE=2 SV=1	IPR003395; RecF/RecN/SMC, N-terminal IPR027417; P-loop containing nucleoside triphosphate hydrolase	NA	structural maintenance of chromosomes protein 2-1-like; K06674 structural maintenance of chromosome 2
Zhongzhi13_02343	RK1_ARATH 50S ribosomal protein L1, chloroplastic OS=Arabidopsis thaliana GN=RPL1 PE=1 SV=1	IPR005878; Ribosomal protein L1, bacterial-type IPR023673; Ribosomal protein L1, conserved site IPR023674; Ribosomal protein L1-like IPR028364; Ribosomal protein L1/ribosomal biogenesis protein	GO:0003735: structural constituent of ribosome ; GO:0003723: RNA binding ; GO:0015934: large ribosomal subunit ; GO:0006412: translation ;	50S ribosomal protein L1, chloroplastic; K02863 large subunit ribosomal protein L1
Zhongzhi13_02344	NA	IPR021825; Protein RETICULATA-related	NA	SORBIDRAFT_03g046345, Sb03g046345; hypothetical protein; K07562 nonsense-mediated mRNA decay protein 3
Zhongzhi13_02345	R13L1_ARATH Putative disease resistance RPP13-like protein 1 OS=Arabidopsis thaliana GN=RPPL1 PE=3 SV=1	IPR002182; NB-ARC IPR027417; P-loop containing nucleoside triphosphate hydrolase IPR032675; Leucine-rich repeat domain, L domain-like	GO:0043531: ADP binding ;	putative disease resistance protein RGA1; K15078 structure-specific endonuclease subunit SLX1 [EC:3.6.1.-]
Zhongzhi13_02346	GFPT2_HUMAN Glutamine--fructose-6-phosphate aminotransferase [isomerizing] 2 OS=Homo sapiens GN=GFPT2 PE=1 SV=3	IPR001347; Sugar isomerase (SIS) IPR002182; NB-ARC IPR005855; Glucosamine-fructose-6-phosphate aminotransferase, isomerising IPR017932; Glutamine amidotransferase type 2 domain IPR027417; P-loop containing nucleoside triphosphate hydrolase IPR029055; Nucleophile aminohydrolases, N-terminal IPR032675; Leucine-rich repeat domain, L domain-like	GO:0005975: carbohydrate metabolic process ; GO:0030246: carbohydrate binding ;	GFPT2; glutamine--fructose-6-phosphate aminotransferase [isomerizing] 2; K00820 glucosamine--fructose-6-phosphate aminotransferase (isomerizing) [EC:2.6.1.16]
Zhongzhi13_02347	CTLHB_DICDI CTL-like protein DDB_G0274487 OS=Dictyostelium discoideum GN=DDB_G0274487 PE=3 SV=1	IPR007603; Choline transporter-like	NA	SORBIDRAFT_06g033190, Sb06g033190; hypothetical protein; K15377 solute carrier family 44 (choline transporter-like protein), member 2/4/5
Zhongzhi13_02348	NAA11_HUMAN N-alpha-acetyltransferase 11 OS=Homo sapiens GN=NAA11 PE=1 SV=3	IPR000182; GNAT domain IPR016181; Acyl-CoA N-acyltransferase	GO:0008080: N-acetyltransferase activity ;	N-terminal acetyltransferase A complex catalytic subunit ard1; K00670 peptide alpha-N-acetyltransferase [EC:2.3.1.88]
Zhongzhi13_02349	BPS1_ARATH Protein BPS1, chloroplastic OS=Arabidopsis thaliana GN=BPS1 PE=2 SV=1	IPR004320; Protein of unknown function DUF241, plant	NA	NA
Zhongzhi13_02352	GPDH1_ORYSJ Probable glycerol-3-phosphate dehydrogenase [NAD(+)] 1, cytosolic OS=Oryza sativa subsp. japonica GN=Os01g0939600 PE=2 SV=1	IPR006109; Glycerol-3-phosphate dehydrogenase, NAD-dependent, C-terminal IPR008927; 6-phosphogluconate dehydrogenase C-terminal domain-like IPR011128; Glycerol-3-phosphate dehydrogenase, NAD-dependent, N-terminal IPR016040; NAD(P)-binding domain	GO:0016614: oxidoreductase activity, acting on CH-OH group of donors ; GO:0055114: oxidation-reduction process ; GO:0005975: carbohydrate metabolic process ;	probable glycerol-3-phosphate dehydrogenase [NAD(+)] 1, cytosolic; K00006 glycerol-3-phosphate dehydrogenase (NAD+) [EC:1.1.1.8]
Zhongzhi13_02353	CKX6_ARATH Cytokinin dehydrogenase 6 OS=Arabidopsis thaliana GN=CKX6 PE=2 SV=2	IPR006093; Oxygen oxidoreductase covalent FAD-binding site IPR006094; FAD linked oxidase, N-terminal IPR015345; Cytokinin dehydrogenase 1, FAD/cytokinin binding domain IPR016164; FAD-linked oxidase-like, C-terminal IPR016166; FAD-binding, type 2	GO:0016491: oxidoreductase activity ; GO:0055114: oxidation-reduction process ;	cytokinin dehydrogenase 9; K00279 cytokinin dehydrogenase [EC:1.5.99.12]
Zhongzhi13_02354	IQD14_ARATH Protein IQ-DOMAIN 14 OS=Arabidopsis thaliana GN=IQD14 PE=1 SV=1	IPR000048; IQ motif, EF-hand binding site IPR025064; Domain of unknown function DUF4005	GO:0005515: protein binding ;	protein gar2; K14411 RNA-binding protein Musashi
Zhongzhi13_02355	CHLP_ARATH Geranylgeranyl diphosphate reductase, chloroplastic OS=Arabidopsis thaliana GN=CHLP PE=1 SV=1	IPR010253; Geranylgeranyl reductase, plant/prokaryotic IPR011774; Geranylgeranyl reductase, plant/cyanobacteria IPR011777; Geranylgeranyl reductase family IPR023753; FAD/NAD(P)-binding domain	GO:0055114: oxidation-reduction process ; GO:0015995: chlorophyll biosynthetic process ; GO:0015979: photosynthesis ; GO:0045550: geranylgeranyl reductase activity ;	geranylgeranyl diphosphate reductase, chloroplastic-like; K10960 geranylgeranyl reductase [EC:1.3.1.83]
Zhongzhi13_02358	LIN23_CAEEL F-box/WD repeat-containing protein lin-23 OS=Caenorhabditis elegans GN=lin-23 PE=1 SV=2	IPR001680; WD40 repeat IPR017986; WD40-repeat-containing domain	GO:0005515: protein binding ;	myosin heavy chain kinase B-like; K16794 platelet-activating factor acetylhydrolase IB subunit alpha
Zhongzhi13_02359	PERK9_ARATH Proline-rich receptor-like protein kinase PERK9 OS=Arabidopsis thaliana GN=PERK9 PE=2 SV=1	IPR000719; Protein kinase domain IPR006016; UspA IPR008271; Serine/threonine-protein kinase, active site IPR011009; Protein kinase-like domain IPR017441; Protein kinase, ATP binding site	GO:0004672: protein kinase activity ; GO:0006468: protein phosphorylation ; GO:0005524: ATP binding ;	hypothetical protein; K04730 interleukin-1 receptor-associated kinase 1 [EC:2.7.11.1]
Zhongzhi13_02361	ERC6L_MOUSE DNA excision repair protein ERCC-6-like OS=Mus musculus GN=Ercc6l PE=1 SV=1	IPR000330; SNF2-related, N-terminal domain IPR001650; Helicase, C-terminal IPR014001; Helicase superfamily 1/2, ATP-binding domain IPR027417; P-loop containing nucleoside triphosphate hydrolase	GO:0005524: ATP binding ; GO:0003677: DNA binding ;	chromatin remodeling complex / DNA-dep ATPase; K10841 DNA excision repair protein ERCC-6
Zhongzhi13_02362	FBT7_ARATH Probable folate-biopterin transporter 7 OS=Arabidopsis thaliana GN=At1g64890 PE=2 SV=1	IPR004324; Folate-biopterin transporter IPR020846; Major facilitator superfamily domain	NA	NA
Zhongzhi13_02363	DIR23_ARATH Dirigent protein 23 OS=Arabidopsis thaliana GN=DIR23 PE=2 SV=1	IPR004265; Dirigent protein	NA	hypothetical protein; K01870 isoleucyl-tRNA synthetase [EC:6.1.1.5]
Zhongzhi13_02364	YP20_BACLI Uncharacterized N-acetyltransferase p20 OS=Bacillus licheniformis GN=p20 PE=4 SV=1	IPR000182; GNAT domain IPR016181; Acyl-CoA N-acyltransferase	GO:0008080: N-acetyltransferase activity ;	NA
Zhongzhi13_02365	TBL38_ARATH Protein trichome birefringence-like 38 OS=Arabidopsis thaliana GN=TBL38 PE=2 SV=1	IPR025846; PMR5 N-terminal domain IPR026057; PC-Esterase	NA	NA
Zhongzhi13_02366	YAED1_HUMAN Yae1 domain-containing protein 1 OS=Homo sapiens GN=YAE1D1 PE=1 SV=1	IPR019191; Essential protein Yae1, N-terminal	NA	NA
Zhongzhi13_02368	PMEI_ACTDE Pectinesterase inhibitor OS=Actinidia deliciosa GN=PMEI PE=1 SV=2	IPR006501; Pectinesterase inhibitor domain	GO:0004857: enzyme inhibitor activity ; GO:0030599: pectinesterase activity ;	NA
Zhongzhi13_02370	MIA40_USTMA Mitochondrial intermembrane space import and assembly protein 40 OS=Ustilago maydis (strain 521 / FGSC 9021) GN=MIA40 PE=3 SV=1	NA	NA	mitochondrial intermembrane space import and assembly protein 40-like; K17782 mitochondrial intermembrane space import and assembly protein 40
Zhongzhi13_02371	PUB44_ARATH U-box domain-containing protein 44 OS=Arabidopsis thaliana GN=PUB44 PE=1 SV=1	IPR000225; Armadillo IPR016024; Armadillo-type fold	GO:0005515: protein binding ;	U-box domain-containing protein 43-like; K08332 vacuolar protein 8
Zhongzhi13_02372	CSCL8_ARATH CSC1-like protein At3g54510 OS=Arabidopsis thaliana GN=At3g54510 PE=2 SV=1	IPR003864; Calcium-dependent channel, 7TM region, putative phosphate IPR027815; 10TM putative phosphate transporter, cytosolic domain IPR032880; Calcium permeable stress-gated cation channel 1, N-terminal transmembrane domain	GO:0016020: membrane ;	uncharacterized LOC105650086; K15601 lysine-specific demethylase 3 [EC:1.14.11.-]
Zhongzhi13_02373	ANXD3_ARATH Annexin D3 OS=Arabidopsis thaliana GN=ANN3 PE=2 SV=2	IPR001464; Annexin IPR018252; Annexin repeat, conserved site IPR018502; Annexin repeat	GO:0005544: calcium-dependent phospholipid binding ; GO:0005509: calcium ion binding ;	annexin, putative; K17099 annexin A13
Zhongzhi13_02385	ARR9_ARATH Two-component response regulator ARR9 OS=Arabidopsis thaliana GN=ARR9 PE=1 SV=1	IPR001789; Signal transduction response regulator, receiver domain IPR011006; CheY-like superfamily	GO:0006355: regulation of transcription, DNA-dependent ; GO:0000156: two-component response regulator activity ; GO:0000160: two-component signal transduction system (phosphorelay) ;	POPTRDRAFT_693167B; hypothetical protein; K14492 two-component response regulator ARR-A family
Zhongzhi13_02398	DRL27_ARATH Disease resistance protein At4g27190 OS=Arabidopsis thaliana GN=At4g27190 PE=2 SV=1	IPR001611; Leucine-rich repeat IPR002182; NB-ARC IPR003591; Leucine-rich repeat, typical subtype IPR027417; P-loop containing nucleoside triphosphate hydrolase IPR032675; Leucine-rich repeat domain, L domain-like	GO:0005515: protein binding ;	disease resistance protein At4g27190-like; K13459 disease resistance protein RPS2
Zhongzhi13_02402	NA	NA	NA	disease resistance protein At4g27190-like; K13459 disease resistance protein RPS2
Zhongzhi13_02423	D6KL2_ARATH Serine/threonine-protein kinase D6PKL2 OS=Arabidopsis thaliana GN=D6PKL2 PE=1 SV=1	IPR000719; Protein kinase domain IPR008271; Serine/threonine-protein kinase, active site IPR011009; Protein kinase-like domain	GO:0004672: protein kinase activity ; GO:0006468: protein phosphorylation ; GO:0005524: ATP binding ;	protein kinase G11A-like; K08286 protein-serine/threonine kinase [EC:2.7.11.-]
Zhongzhi13_02437	ERF99_ARATH Ethylene-responsive transcription factor 13 OS=Arabidopsis thaliana GN=ERF13 PE=2 SV=2	IPR001471; AP2/ERF domain IPR016177; DNA-binding domain IPR017392; AP2/ERF transcription factor ERF/PTI6	GO:0006355: regulation of transcription, DNA-dependent ; GO:0003700: sequence-specific DNA binding transcription factor activity ;	hypothetical protein; K09286 EREBP-like factor
Zhongzhi13_02493	YAB1_ARATH Axial regulator YABBY 1 OS=Arabidopsis thaliana GN=YAB1 PE=1 SV=1	IPR006780; YABBY protein IPR009071; High mobility group box domain	NA	NA
Zhongzhi13_02502	ARGI1_ORYSI Arginase 1, mitochondrial OS=Oryza sativa subsp. indica GN=B0616E02-H0507E05.7 PE=1 SV=1	NA	NA	arginase 1, mitochondrial; K01476 arginase [EC:3.5.3.1]
Zhongzhi13_02503	ARGI1_ARATH Arginase 1, mitochondrial OS=Arabidopsis thaliana GN=ARGAH1 PE=2 SV=1	IPR006035; Ureohydrolase IPR020855; Ureohydrolase, manganese-binding site	GO:0016813: hydrolase activity, acting on carbon-nitrogen (but not peptide) bonds, in linear amidines ; GO:0046872: metal ion binding ;	arginase 1, mitochondrial-like; K01476 arginase [EC:3.5.3.1]
Zhongzhi13_02504	PTR14_ARATH Protein NRT1/ PTR FAMILY 7.3 OS=Arabidopsis thaliana GN=NPF7.3 PE=1 SV=2	IPR000109; Proton-dependent oligopeptide transporter family	GO:0006810: transport ; GO:0005215: transporter activity ; GO:0016020: membrane ;	protein NRT1/ PTR FAMILY 7.3-like; K14638 solute carrier family 15 (peptide/histidine transporter), member 3/4
Zhongzhi13_02515	VESTR_MEDSA Vestitone reductase OS=Medicago sativa PE=1 SV=1	IPR001509; NAD-dependent epimerase/dehydratase IPR016040; NAD(P)-binding domain	GO:0003824: catalytic activity ; GO:0044237: cellular metabolic process ; GO:0050662: coenzyme binding ;	hypothetical protein; K13265 vestitone reductase [EC:1.1.1.348]
Zhongzhi13_02519	KU80_ARATH ATP-dependent DNA helicase 2 subunit KU80 OS=Arabidopsis thaliana GN=KU80 PE=1 SV=1	IPR002035; von Willebrand factor, type A IPR005160; Ku70/Ku80 C-terminal arm IPR005161; Ku70/Ku80, N-terminal alpha/beta IPR006164; Ku70/Ku80 beta-barrel domain IPR014893; Ku, C-terminal IPR016194; SPOC-like, C-terminal domain IPR024193; Ku80	GO:0005515: protein binding ;	ATP-dependent DNA helicase 2 subunit KU80-like; K10885 ATP-dependent DNA helicase 2 subunit 2
Zhongzhi13_02520	PSB1_PETHY Proteasome subunit beta type-1 OS=Petunia hybrida GN=PBF1 PE=2 SV=1	IPR001353; Proteasome, subunit alpha/beta IPR016050; Proteasome beta-type subunit, conserved site IPR023333; Proteasome B-type subunit IPR029055; Nucleophile aminohydrolases, N-terminal	GO:0051603: proteolysis involved in cellular protein catabolic process ; GO:0004298: threonine-type endopeptidase activity ; GO:0005839: proteasome core complex ;	proteasome subunit beta type-1-like; K02732 20S proteasome subunit beta 6 [EC:3.4.25.1]
Zhongzhi13_02531	CP18A_ARATH Peptidyl-prolyl cis-trans isomerase CYP18-1 OS=Arabidopsis thaliana GN=CYP18-1 PE=2 SV=1	IPR002130; Cyclophilin-type peptidyl-prolyl cis-trans isomerase domain IPR020892; Cyclophilin-type peptidyl-prolyl cis-trans isomerase, conserved site IPR024936; Cyclophilin-type peptidyl-prolyl cis-trans isomerase IPR029000; Cyclophilin-like domain	GO:0003755: peptidyl-prolyl cis-trans isomerase activity ; GO:0006457: protein folding ;	peptidyl-prolyl cis-trans isomerase CYP18-1; K12734 peptidyl-prolyl cis-trans isomerase-like 3 [EC:5.2.1.8]
Zhongzhi13_02546	WTR24_ARATH WAT1-related protein At3g30340 OS=Arabidopsis thaliana GN=At3g30340 PE=2 SV=1	IPR000620; EamA domain	GO:0016020: membrane ;	WAT1-related protein At3g30340-like; K02940 large subunit ribosomal protein L9e
Zhongzhi13_02560	PEX16_ARATH Peroxisome biogenesis protein 16 OS=Arabidopsis thaliana GN=PEX16 PE=1 SV=1	IPR013919; Peroxisome membrane protein, Pex16	NA	peroxisome biogenesis protein 16; K13335 peroxin-16
Zhongzhi13_02562	NA	IPR018392; LysM domain	GO:0016998: cell wall macromolecule catabolic process ;	Cell division cycle protein-like protein; K03363 cell division cycle 20, cofactor of APC complex
Zhongzhi13_02572	RSMA_PARUW Ribosomal RNA small subunit methyltransferase A OS=Protochlamydia amoebophila (strain UWE25) GN=rsmA PE=3 SV=2	IPR001737; Ribosomal RNA adenine methyltransferase KsgA/Erm IPR011530; Ribosomal RNA adenine dimethylase IPR020596; Ribosomal RNA adenine methylase transferase, conserved site IPR020598; Ribosomal RNA adenine methylase transferase, N-terminal IPR029063; S-adenosyl-L-methionine-dependent methyltransferase	GO:0008649: rRNA methyltransferase activity ; GO:0000154: rRNA modification ; GO:0000179: rRNA (adenine-N6,N6-)-dimethyltransferase activity ;	ribosomal RNA adenine dimethylase family protein; K14191 18S rRNA (adenine1779-N6/adenine1780-N6)-dimethyltransferase [EC:2.1.1.183]
Zhongzhi13_02586	ANL2_ARATH Homeobox-leucine zipper protein ANTHOCYANINLESS 2 OS=Arabidopsis thaliana GN=ANL2 PE=2 SV=1	IPR001356; Homeobox domain IPR002913; START domain IPR009057; Homeobox domain-like IPR017970; Homeobox, conserved site	GO:0003700: sequence-specific DNA binding transcription factor activity ; GO:0043565: sequence-specific DNA binding ; GO:0006355: regulation of transcription, DNA-dependent ;	homeobox-leucine zipper protein ANTHOCYANINLESS 2; K09338 homeobox-leucine zipper protein
Zhongzhi13_02596	SDR1_ARATH (+)-neomenthol dehydrogenase OS=Arabidopsis thaliana GN=SDR1 PE=1 SV=1	IPR002347; Short-chain dehydrogenase/reductase SDR IPR016040; NAD(P)-binding domain	NA	(+)-neomenthol dehydrogenase-like; K15095 (+)-neomenthol dehydrogenase [EC:1.1.1.208]
Zhongzhi13_02597	SDR1_ARATH (+)-neomenthol dehydrogenase OS=Arabidopsis thaliana GN=SDR1 PE=1 SV=1	IPR002347; Short-chain dehydrogenase/reductase SDR IPR016040; NAD(P)-binding domain	NA	(+)-neomenthol dehydrogenase-like; K15095 (+)-neomenthol dehydrogenase [EC:1.1.1.208]
Zhongzhi13_02598	MNR1_CAPAN (+)-neomenthol dehydrogenase OS=Capsicum annuum GN=MNR1 PE=1 SV=1	IPR002110; Ankyrin repeat IPR002347; Short-chain dehydrogenase/reductase SDR IPR016040; NAD(P)-binding domain IPR020683; Ankyrin repeat-containing domain IPR020904; Short-chain dehydrogenase/reductase, conserved site	GO:0005515: protein binding ;	(+)-neomenthol dehydrogenase-like; K15095 (+)-neomenthol dehydrogenase [EC:1.1.1.208]
Zhongzhi13_02610	Y3126_ARATH Uncharacterized protein At3g61260 OS=Arabidopsis thaliana GN=At3g61260 PE=1 SV=1	IPR005516; Remorin, C-terminal IPR005518; Remorin, N-terminal	NA	NA
Zhongzhi13_02611	ADAT1_DROME tRNA-specific adenosine deaminase 1 OS=Drosophila melanogaster GN=adat PE=1 SV=1	IPR002466; Adenosine deaminase/editase	GO:0006396: RNA processing ; GO:0003723: RNA binding ; GO:0004000: adenosine deaminase activity ;	double-stranded RNA-specific adenosine deaminase-like; K15440 tRNA-specific adenosine deaminase 1 [EC:3.5.4.34]
Zhongzhi13_02615	RIP2_ORYSJ Putative ripening-related protein 2 OS=Oryza sativa subsp. japonica GN=Os02g0637000 PE=3 SV=1	IPR009009; RlpA-like protein, double-psi beta-barrel domain	NA	NA
Zhongzhi13_02616	RIP2_ORYSJ Putative ripening-related protein 2 OS=Oryza sativa subsp. japonica GN=Os02g0637000 PE=3 SV=1	IPR009009; RlpA-like protein, double-psi beta-barrel domain	NA	NA
Zhongzhi13_02633	NA	IPR021641; Protein of unknown function DUF3245	NA	NA
Zhongzhi13_02634	TRM32_ARATH Protein TRM32 OS=Arabidopsis thaliana GN=TRM32 PE=2 SV=1	IPR022212; Domain of unknown function DUF3741 IPR025486; Domain of unknown function DUF4378	NA	hypothetical protein; K03979 GTPase [EC:3.6.5.-]
Zhongzhi13_02637	FER2_RICRI 2Fe-2S ferredoxin OS=Rickettsia rickettsii GN=fdxB PE=3 SV=1	IPR001041; 2Fe-2S ferredoxin-type iron-sulfur binding domain IPR001055; Adrenodoxin IPR018298; Adrenodoxin, iron-sulphur binding site	GO:0009055: electron carrier activity ; GO:0051536: iron-sulfur cluster binding ;	RNA exonuclease 4; K18327 RNA exonuclease 4 [EC:3.1.-.-]
Zhongzhi13_02658	MPK4_ARATH Mitogen-activated protein kinase 4 OS=Arabidopsis thaliana GN=MPK4 PE=1 SV=2	IPR000719; Protein kinase domain IPR008271; Serine/threonine-protein kinase, active site IPR011009; Protein kinase-like domain	GO:0005524: ATP binding ; GO:0004672: protein kinase activity ; GO:0006468: protein phosphorylation ;	mitogen-activated protein kinase homolog MMK2; K04371 mitogen-activated protein kinase 1/3 [EC:2.7.11.24]
Zhongzhi13_02661	URT1_FRAAN Putative UDP-rhamnose:rhamnosyltransferase 1 OS=Fragaria ananassa GN=GT4 PE=2 SV=1	NA	NA	crocetin glucoside glucosyltransferase-like; K12937 cyanidin-3-O-glucoside 2''-O-glucuronosyltransferase [EC:2.4.1.254]
Zhongzhi13_02679	RTNLF_ARATH Reticulon-like protein B6 OS=Arabidopsis thaliana GN=RTNLB6 PE=1 SV=1	IPR003388; Reticulon	GO:0005783: endoplasmic reticulum ;	hypothetical protein; K00861 riboflavin kinase [EC:2.7.1.26]
Zhongzhi13_02683	CHIA_TOBAC Acidic endochitinase OS=Nicotiana tabacum PE=1 SV=1	IPR001223; Glycoside hydrolase family 18, catalytic domain IPR001579; Glycoside hydrolase, chitinase active site IPR017853; Glycoside hydrolase superfamily	GO:0005975: carbohydrate metabolic process ; GO:0004553: hydrolase activity, hydrolyzing O-glycosyl compounds ;	acidic endochitinase-like; K01183 chitinase [EC:3.2.1.14]
Zhongzhi13_02684	NA	IPR018790; Protein of unknown function DUF2358 IPR032710; NTF2-like domain	NA	NA
Zhongzhi13_02686	FCF1_PONAB rRNA-processing protein FCF1 homolog OS=Pongo abelii GN=FCF1 PE=2 SV=1	IPR006984; rRNA-processing protein Fcf1/Utp23 IPR029060; PIN domain-like	NA	hypothetical protein; K14566 U3 small nucleolar RNA-associated protein 24
Zhongzhi13_02691	POB1_ARATH BTB/POZ domain-containing protein POB1 OS=Arabidopsis thaliana GN=POB1 PE=2 SV=2	IPR000210; BTB/POZ domain IPR008974; TRAF-like IPR011333; SKP1/BTB/POZ domain IPR011705; BTB/Kelch-associated	GO:0005515: protein binding ;	NA
Zhongzhi13_02692	IF1A_ONOVI Eukaryotic translation initiation factor 1A OS=Onobrychis viciifolia PE=2 SV=2	IPR001253; Translation initiation factor 1A (eIF-1A) IPR006196; RNA-binding domain, S1, IF1 type IPR012340; Nucleic acid-binding, OB-fold IPR018104; Translation initiation factor 1A (eIF-1A), conserved site	GO:0006413: translational initiation ; GO:0003743: translation initiation factor activity ;	eukaryotic translation initiation factor 1A; K03236 translation initiation factor 1A
Zhongzhi13_02699	EXOS4_MOUSE Exosome complex component RRP41 OS=Mus musculus GN=Exosc4 PE=2 SV=3	IPR001247; Exoribonuclease, phosphorolytic domain 1 IPR015847; Exoribonuclease, phosphorolytic domain 2 IPR020568; Ribosomal protein S5 domain 2-type fold	NA	exosome complex component RRP41; K11600 exosome complex component RRP41
Zhongzhi13_02700	UBC28_ARATH Ubiquitin-conjugating enzyme E2 28 OS=Arabidopsis thaliana GN=UBC28 PE=2 SV=1	IPR000608; Ubiquitin-conjugating enzyme E2 IPR016135; Ubiquitin-conjugating enzyme/RWD-like IPR023313; Ubiquitin-conjugating enzyme, active site	GO:0016881: acid-amino acid ligase activity ;	ubiquitin-conjugating enzyme E2-17 kDa; K06689 ubiquitin-conjugating enzyme E2 D/E [EC:2.3.2.23]
Zhongzhi13_02701	CRF4_ARATH Ethylene-responsive transcription factor CRF4 OS=Arabidopsis thaliana GN=CRF4 PE=1 SV=2	IPR001471; AP2/ERF domain IPR016177; DNA-binding domain	GO:0006355: regulation of transcription, DNA-dependent ; GO:0003700: sequence-specific DNA binding transcription factor activity ;	POPTRDRAFT_574464; hypothetical protein; K13434 pathogenesis-related genes transcriptional activator PTI6
Zhongzhi13_02705	CSTR1_ARATH CMP-sialic acid transporter 1 OS=Arabidopsis thaliana GN=At5g41760 PE=2 SV=1	IPR007271; Nucleotide-sugar transporter	GO:0008643: carbohydrate transport ; GO:0005351: sugar:hydrogen symporter activity ; GO:0016021: integral to membrane ; GO:0000139: Golgi membrane ;	CMP-sialic acid transporter 1; K15272 solute carrier family 35 (UDP-sugar transporter), member A1/2/3
Zhongzhi13_02718	C3H1_ARATH Zinc finger CCCH domain-containing protein 1 OS=Arabidopsis thaliana GN=At1g01350 PE=2 SV=2	IPR000571; Zinc finger, CCCH-type IPR001841; Zinc finger, RING-type IPR017907; Zinc finger, RING-type, conserved site	GO:0008270: zinc ion binding ; GO:0003676: nucleic acid binding ;	zinc finger CCCH domain-containing protein 1-like; K13127 RING finger protein 113A
Zhongzhi13_02724	NLTP6_AMBAR Non-specific lipid-transfer protein OS=Ambrosia artemisiifolia PE=1 SV=1	IPR000528; Plant lipid transfer protein/Par allergen IPR016140; Bifunctional inhibitor/plant lipid transfer protein/seed storage helical domain	GO:0006869: lipid transport ; GO:0008289: lipid binding ;	NA
Zhongzhi13_02725	BECN1_ARATH Beclin-1-like protein OS=Arabidopsis thaliana GN=At3g61710 PE=2 SV=2	IPR007243; Atg6/Beclin	GO:0006914: autophagy ;	ATG6; beclin-1-like protein; K08334 beclin 1
Zhongzhi13_02730	SDL5A_SOYBN Dynamin-related protein 5A OS=Glycine max PE=2 SV=1	IPR000375; Dynamin central domain IPR001401; Dynamin, GTPase domain IPR003130; Dynamin GTPase effector IPR019762; Dynamin, GTPase region, conserved site IPR020850; GTPase effector domain IPR022812; Dynamin superfamily IPR027417; P-loop containing nucleoside triphosphate hydrolase IPR030381; Dynamin-type guanine nucleotide-binding (G) domain	GO:0005525: GTP binding ;	dynamin-related protein 1C; K01528 dynamin GTPase [EC:3.6.5.5]
Zhongzhi13_02731	CNBL7_ORYSJ Calcineurin B-like protein 7 OS=Oryza sativa subsp. japonica GN=CBL7 PE=2 SV=1	IPR002048; EF-hand domain IPR011992; EF-hand domain pair IPR018247; EF-Hand 1, calcium-binding site	GO:0005509: calcium ion binding ;	CBL04; calcineurin B-like protein 04; K06268 serine/threonine-protein phosphatase 2B regulatory subunit
Zhongzhi13_02732	P4KG4_ARATH Phosphatidylinositol 4-kinase gamma 4 OS=Arabidopsis thaliana GN=PI4KG4 PE=1 SV=1	IPR000403; Phosphatidylinositol 3-/4-kinase, catalytic domain IPR000626; Ubiquitin domain IPR011009; Protein kinase-like domain IPR019956; Ubiquitin IPR029071; Ubiquitin-related domain	GO:0016773: phosphotransferase activity, alcohol group as acceptor ;	hypothetical protein; K14544 U3 small nucleolar RNA-associated protein 22
Zhongzhi13_02733	NA	IPR004864; Late embryogenesis abundant protein, LEA-14	NA	NA
Zhongzhi13_02739	BH013_ARATH Transcription factor bHLH13 OS=Arabidopsis thaliana GN=BHLH13 PE=2 SV=1	IPR011598; Myc-type, basic helix-loop-helix (bHLH) domain IPR025610; Transcription factor MYC/MYB N-terminal	GO:0046983: protein dimerization activity ;	transcription factor MYC2; K13422 transcription factor MYC2
Zhongzhi13_02747	NA	NA	NA	Trehalase 1; K01194 alpha,alpha-trehalase [EC:3.2.1.28]
Zhongzhi13_02750	ORML1_XENLA ORM1-like protein 1 OS=Xenopus laevis GN=ormdl1 PE=2 SV=1	IPR007203; ORMDL family	GO:0016021: integral to membrane ;	NA
Zhongzhi13_02751	ALMTA_ARATH Aluminum-activated malate transporter 10 OS=Arabidopsis thaliana GN=ALMT10 PE=3 SV=2	IPR020966; Aluminum-activated malate transporter	GO:0015743: malate transport ;	NA
Zhongzhi13_02752	NA	IPR007053; LRAT-like domain	NA	receptor-like serine/threonine-protein kinase ALE2; K04733 interleukin-1 receptor-associated kinase 4 [EC:2.7.11.1]
Zhongzhi13_02754	CUT1B_ARATH Protein CURVATURE THYLAKOID 1B, chloroplastic OS=Arabidopsis thaliana GN=CURT1B PE=1 SV=2	IPR025564; Cyanobacterial aminoacyl-tRNA synthetase, CAAD domain	NA	NA
Zhongzhi13_02755	KIC_ARATH Calcium-binding protein KIC OS=Arabidopsis thaliana GN=KIC PE=1 SV=2	IPR002048; EF-hand domain IPR011992; EF-hand domain pair IPR018247; EF-Hand 1, calcium-binding site	GO:0005509: calcium ion binding ;	calcium-binding protein KIC-like; K02183 calmodulin
Zhongzhi13_02756	SRS31_ARATH Serine/arginine-rich splicing factor RS31 OS=Arabidopsis thaliana GN=RS31 PE=1 SV=2	IPR000504; RNA recognition motif domain	GO:0003676: nucleic acid binding ;	serine/arginine-rich splicing factor RS31; K12893 splicing factor, arginine/serine-rich 4/5/6
Zhongzhi13_02774	NA	IPR025558; Domain of unknown function DUF4283	NA	transmembrane 9 superfamily member 4-like; K17086 transmembrane 9 superfamily member 2/4
Zhongzhi13_02784	POL_MLVMS Gag-Pol polyprotein OS=Moloney murine leukemia virus (isolate Shinnick) GN=gag-pol PE=1 SV=4	IPR001584; Integrase, catalytic core IPR002156; Ribonuclease H domain IPR012337; Ribonuclease H-like domain IPR021109; Aspartic peptidase domain	GO:0015074: DNA integration ;	uncharacterized LOC103443119; K06883 uncharacterized protein
Zhongzhi13_02785	NA	NA	NA	probable linoleate 9S-lipoxygenase 4; K15718 linoleate 9S-lipoxygenase [EC:1.13.11.58]
Zhongzhi13_02794	WHY2_SOLTU Single-stranded DNA-bindig protein WHY2, mitochondrial OS=Solanum tuberosum GN=WHY2 PE=1 SV=1	IPR000504; RNA recognition motif domain IPR009044; ssDNA-binding transcriptional regulator IPR013742; Whirly transcription factor	GO:0003676: nucleic acid binding ;	hypothetical protein; K12741 heterogeneous nuclear ribonucleoprotein A1/A3
Zhongzhi13_02795	VAMPL_ARATH Probable VAMP-like protein At1g33475 OS=Arabidopsis thaliana GN=At1g33475 PE=2 SV=1	IPR010908; Longin domain IPR011012; Longin-like domain	NA	hypothetical protein; K19039 E3 ubiquitin-protein ligase ATL7/58/59 [EC:2.3.2.27]
Zhongzhi13_02799	EIF2D_RABIT Eukaryotic translation initiation factor 2D OS=Oryctolagus cuniculus GN=EIF2D PE=1 SV=1	IPR001950; SUI1 domain IPR003121; SWIB/MDM2 domain	GO:0003743: translation initiation factor activity ; GO:0006413: translational initiation ;	eukaryotic translation initiation factor 2D; K15027 translation initiation factor 2D
Zhongzhi13_02803	SF3B4_HUMAN Splicing factor 3B subunit 4 OS=Homo sapiens GN=SF3B4 PE=1 SV=1	IPR000504; RNA recognition motif domain	GO:0003676: nucleic acid binding ;	splicing factor 3B subunit 4-like; K12831 splicing factor 3B subunit 4
Zhongzhi13_02820	CIRBP_PONAB Cold-inducible RNA-binding protein OS=Pongo abelii GN=CIRBP PE=2 SV=1	IPR000504; RNA recognition motif domain	GO:0003676: nucleic acid binding ;	cold-inducible RNA-binding protein; K13195 cold-inducible RNA-binding protein
Zhongzhi13_02828	NA	IPR006502; Protein of unknown function PDDEXK-like	NA	NA
Zhongzhi13_02830	ERF20_ARATH Ethylene-responsive transcription factor ERF020 OS=Arabidopsis thaliana GN=ERF020 PE=2 SV=1	IPR001471; AP2/ERF domain IPR016177; DNA-binding domain	GO:0006355: regulation of transcription, DNA-dependent ; GO:0003700: sequence-specific DNA binding transcription factor activity ;	ethylene-responsive transcription factor ERF011; K09286 EREBP-like factor
Zhongzhi13_02832	HSD5_ARATH 11-beta-hydroxysteroid dehydrogenase-like 5 OS=Arabidopsis thaliana GN=HSD5 PE=2 SV=1	IPR002347; Short-chain dehydrogenase/reductase SDR IPR016040; NAD(P)-binding domain IPR020904; Short-chain dehydrogenase/reductase, conserved site	NA	dehydrogenase/reductase SDR family member 7; K11165 dehydrogenase/reductase SDR family member 7 [EC:1.1.-.-]
Zhongzhi13_02835	NA	IPR004045; Glutathione S-transferase, N-terminal IPR012336; Thioredoxin-like fold	GO:0005515: protein binding ;	uncharacterized LOC103319337; K03354 anaphase-promoting complex subunit 7
Zhongzhi13_02838	NA	IPR001878; Zinc finger, CCHC-type IPR004332; Transposase, MuDR, plant	GO:0008270: zinc ion binding ; GO:0003676: nucleic acid binding ;	uncharacterized LOC102702220; K07407 alpha-galactosidase [EC:3.2.1.22]
Zhongzhi13_02839	NA	IPR010666; Zinc finger, GRF-type	GO:0008270: zinc ion binding ;	NA
Zhongzhi13_02840	C71BX_ARATH Cytochrome P450 71B36 OS=Arabidopsis thaliana GN=CYP71B36 PE=3 SV=1	IPR001128; Cytochrome P450	GO:0020037: heme binding ; GO:0009055: electron carrier activity ; GO:0016705: oxidoreductase activity, acting on paired donors, with incorporation or reduction of molecular oxygen ; GO:0055114: oxidation-reduction process ; GO:0005506: iron ion binding ;	CYP71B36; cytochrome P450 71B36; K00517
Zhongzhi13_02843	NA	NA	NA	uncharacterized LOC102590164; K01183 chitinase [EC:3.2.1.14]
Zhongzhi13_02845	NA	IPR006564; Zinc finger, PMZ-type IPR007527; Zinc finger, SWIM-type IPR018289; MULE transposase domain	GO:0008270: zinc ion binding ;	uncharacterized LOC101300290; K17086 transmembrane 9 superfamily member 2/4
Zhongzhi13_02857	AGL11_ARATH Agamous-like MADS-box protein AGL11 OS=Arabidopsis thaliana GN=AGL11 PE=1 SV=1	IPR002100; Transcription factor, MADS-box IPR002487; Transcription factor, K-box IPR033896; MADS MEF2-like	GO:0003677: DNA binding ; GO:0046983: protein dimerization activity ;	MADS-box transcription factor 3; K09264 MADS-box transcription factor, plant
Zhongzhi13_02858	AIG1_ARATH Protein AIG1 OS=Arabidopsis thaliana GN=AIG1 PE=2 SV=1	IPR006703; AIG1-type guanine nucleotide-binding (G) domain IPR027417; P-loop containing nucleoside triphosphate hydrolase	GO:0005525: GTP binding ;	NA
Zhongzhi13_02859	U483_ANOGA UPF0483 protein AGAP003155 OS=Anopheles gambiae GN=AGAP003155 PE=3 SV=3	IPR005645; Serine hydrolase FSH IPR029058; Alpha/Beta hydrolase fold	NA	family of serine hydrolases 3-like; K02183 calmodulin
Zhongzhi13_02870	AGL80_ARATH Agamous-like MADS-box protein AGL80 OS=Arabidopsis thaliana GN=AGL80 PE=1 SV=1	IPR002100; Transcription factor, MADS-box IPR003111; Lon, substrate-binding domain IPR015947; PUA-like domain IPR033897; MADS SRF-like	GO:0046983: protein dimerization activity ; GO:0003677: DNA binding ;	Floral homeotic protein DEFICIENS isoform 1; K09264 MADS-box transcription factor, plant
Zhongzhi13_02871	RN170_XENTR E3 ubiquitin-protein ligase RNF170 OS=Xenopus tropicalis GN=rnf170 PE=2 SV=1	IPR001841; Zinc finger, RING-type IPR010652; Protein of unknown function DUF1232 IPR017907; Zinc finger, RING-type, conserved site	GO:0008270: zinc ion binding ; GO:0005515: protein binding ;	E3 ubiquitin-protein ligase RNF170-like; K15707 RING finger protein 170 [EC:2.3.2.27]
Zhongzhi13_02892	NA	IPR004332; Transposase, MuDR, plant IPR006564; Zinc finger, PMZ-type IPR007527; Zinc finger, SWIM-type IPR018289; MULE transposase domain	NA	uncharacterized LOC104456899; K17604 zinc finger SWIM domain-containing protein 3
Zhongzhi13_02909	NA	IPR000182; GNAT domain IPR016181; Acyl-CoA N-acyltransferase	GO:0008080: N-acetyltransferase activity ;	NA
Zhongzhi13_02914	AB1I_ARATH ABC transporter I family member 1 OS=Arabidopsis thaliana GN=ABCI1 PE=2 SV=1	IPR003439; ABC transporter-like IPR027417; P-loop containing nucleoside triphosphate hydrolase	GO:0016887: ATPase activity ; GO:0005524: ATP binding ;	NA
Zhongzhi13_02916	SYFB_ARATH Probable phenylalanine--tRNA ligase beta subunit OS=Arabidopsis thaliana GN=At1g72550 PE=2 SV=1	IPR005146; B3/B4 tRNA-binding domain IPR009061; Putative DNA-binding domain IPR020825; Phenylalanyl-tRNA synthetase, B3/B4	GO:0003723: RNA binding ; GO:0004826: phenylalanine-tRNA ligase activity ;	probable phenylalanine--tRNA ligase beta subunit; K01890 phenylalanyl-tRNA synthetase beta chain [EC:6.1.1.20]
Zhongzhi13_02936	PAT1_ARATH Scarecrow-like transcription factor PAT1 OS=Arabidopsis thaliana GN=PAT1 PE=2 SV=1	IPR005202; Transcription factor GRAS	NA	hypothetical protein; K14494 DELLA protein
Zhongzhi13_02958	ERF1Z_ARATH Eukaryotic peptide chain release factor subunit 1-3 OS=Arabidopsis thaliana GN=ERF1-3 PE=2 SV=1	IPR004403; Peptide chain release factor eRF1/aRF1 IPR005140; eRF1 domain 1/Pelota-like IPR005141; eRF1 domain 2 IPR005142; eRF1 domain 3 IPR024049; Peptide Chain Release Factor eRF1/aRF1, N-terminal IPR029064; 50S ribosomal protein L30e-like	GO:0005737: cytoplasm ; GO:0006415: translational termination ; GO:0016149: translation release factor activity, codon specific ;	hypothetical protein; K03265 peptide chain release factor subunit 1
Zhongzhi13_02977	MMK1_MEDSA Mitogen-activated protein kinase homolog MMK1 OS=Medicago sativa GN=MMK1 PE=1 SV=1	IPR000719; Protein kinase domain IPR008271; Serine/threonine-protein kinase, active site IPR011009; Protein kinase-like domain	GO:0004672: protein kinase activity ; GO:0006468: protein phosphorylation ; GO:0005524: ATP binding ;	Mitogen-activated protein kinase; K14512 mitogen-activated protein kinase 6 [EC:2.7.11.24]
Zhongzhi13_02984	ASHR1_ARATH Histone-lysine N-methyltransferase ASHR1 OS=Arabidopsis thaliana GN=ASHR1 PE=2 SV=2	IPR001214; SET domain IPR002893; Zinc finger, MYND-type IPR011990; Tetratricopeptide-like helical domain	GO:0005515: protein binding ;	histone-lysine N-methyltransferase ASHR1-like; K11426 SET and MYND domain-containing protein
Zhongzhi13_02998	FLS_PETHY Flavonol synthase/flavanone 3-hydroxylase OS=Petunia hybrida GN=FL PE=2 SV=1	NA	NA	flavonol synthase, putative (EC:1.14.11.23); K05278 flavonol synthase [EC:1.14.11.23]
Zhongzhi13_03001	NA	IPR005162; Retrotransposon gag domain	NA	probable linoleate 9S-lipoxygenase 4; K15718 linoleate 9S-lipoxygenase [EC:1.13.11.58]
Zhongzhi13_03015	NA	NA	NA	uncharacterized LOC102590164; K01183 chitinase [EC:3.2.1.14]
Zhongzhi13_03017	NA	IPR029472; Gag-polypeptide of LTR copia-type	NA	uncharacterized LOC103450227; K17982 geranyllinalool synthase [EC:4.2.3.144]
Zhongzhi13_03021	POL4_DROME Retrovirus-related Pol polyprotein from transposon 412 OS=Drosophila melanogaster GN=POL PE=4 SV=1	IPR000477; Reverse transcriptase domain IPR005162; Retrotransposon gag domain	GO:0003723: RNA binding ; GO:0003964: RNA-directed DNA polymerase activity ; GO:0006278: RNA-dependent DNA replication ;	disease resistance protein RPM1-like; K13457 disease resistance protein RPM1
Zhongzhi13_03033	NA	IPR005162; Retrotransposon gag domain	NA	probable linoleate 9S-lipoxygenase 4; K15718 linoleate 9S-lipoxygenase [EC:1.13.11.58]
Zhongzhi13_03034	DIR21_ARATH Dirigent protein 21 OS=Arabidopsis thaliana GN=DIR21 PE=3 SV=1	IPR004265; Dirigent protein	NA	NA
Zhongzhi13_03042	NA	IPR029472; Gag-polypeptide of LTR copia-type	NA	uncharacterized LOC103450227; K17982 geranyllinalool synthase [EC:4.2.3.144]
Zhongzhi13_03051	PPP7L_ARATH Serine/threonine-protein phosphatase 7 long form homolog OS=Arabidopsis thaliana GN=At1g48120 PE=2 SV=1	IPR019557; Aminotransferase-like, plant mobile domain	NA	Ubiquitin-activating enzyme E1; K03178 ubiquitin-activating enzyme E1 [EC:6.2.1.45]
Zhongzhi13_03052	NA	IPR006564; Zinc finger, PMZ-type IPR007527; Zinc finger, SWIM-type IPR018289; MULE transposase domain	GO:0008270: zinc ion binding ;	hypothetical protein; K17604 zinc finger SWIM domain-containing protein 3
Zhongzhi13_03060	PP205_ARATH Putative pentatricopeptide repeat-containing protein At3g01580 OS=Arabidopsis thaliana GN=PCMP-E87 PE=3 SV=2	IPR002885; Pentatricopeptide repeat	NA	hypothetical protein; K17710 pentatricopeptide repeat domain-containing protein 1
Zhongzhi13_03062	NA	IPR025836; Zinc knuckle CX2CX4HX4C	NA	NA
Zhongzhi13_03066	COPIA_DROME Copia protein OS=Drosophila melanogaster GN=GIP PE=1 SV=3	IPR012337; Ribonuclease H-like domain IPR029472; Gag-polypeptide of LTR copia-type	GO:0003676: nucleic acid binding ;	hydroquinone glucosyltransferase-like; K08237 hydroquinone glucosyltransferase [EC:2.4.1.218]
Zhongzhi13_03069	NA	IPR005162; Retrotransposon gag domain	NA	probable serine/threonine-protein kinase GCN2; K16196 eukaryotic translation initiation factor 2-alpha kinase 4 [EC:2.7.11.1]
Zhongzhi13_03075	NA	IPR027806; Harbinger transposase-derived nuclease domain	NA	NA
Zhongzhi13_03090	RHIE_DICD3 Rhamnogalacturonate lyase OS=Dickeya dadantii (strain 3937) GN=rhiE PE=1 SV=1	IPR008979; Galactose-binding domain-like IPR010325; Rhamnogalacturonate lyase IPR011013; Galactose mutarotase-like domain IPR013784; Carbohydrate-binding-like fold IPR029411; Rhamnogalacturonan lyase, domain III IPR029413; Rhamnogalacturonan lyase, domain II	NA	rhamnogalacturonate lyase B-like; K18195 rhamnogalacturonan endolyase [EC:4.2.2.23]
Zhongzhi13_03093	NA	IPR006564; Zinc finger, PMZ-type IPR007527; Zinc finger, SWIM-type	GO:0008270: zinc ion binding ;	uncharacterized LOC101300290; K17086 transmembrane 9 superfamily member 2/4
Zhongzhi13_03101	NA	NA	NA	uncharacterized LOC102590164; K01183 chitinase [EC:3.2.1.14]
Zhongzhi13_03106	NA	IPR012337; Ribonuclease H-like domain	GO:0003676: nucleic acid binding ;	uncharacterized LOC102610907; K12153 phenylalanine N-monooxygenase [EC:1.14.13.124]
Zhongzhi13_03107	CCN1_ANTMA G2/mitotic-specific cyclin-1 OS=Antirrhinum majus PE=2 SV=1	NA	NA	G2/mitotic-specific cyclin-1-like; K05868 cyclin B
Zhongzhi13_03111	NA	IPR005162; Retrotransposon gag domain IPR029472; Gag-polypeptide of LTR copia-type	NA	uncharacterized LOC102590164; K01183 chitinase [EC:3.2.1.14]
Zhongzhi13_03113	NA	IPR018289; MULE transposase domain	NA	uncharacterized LOC104877461; K17604 zinc finger SWIM domain-containing protein 3
Zhongzhi13_03119	PPP7L_ARATH Serine/threonine-protein phosphatase 7 long form homolog OS=Arabidopsis thaliana GN=At1g48120 PE=2 SV=1	IPR019557; Aminotransferase-like, plant mobile domain	NA	NA
Zhongzhi13_03120	NA	IPR024752; Myb/SANT-like domain IPR027806; Harbinger transposase-derived nuclease domain	NA	poly(ADP-ribose) glycohydrolase 1-like; K07759 poly(ADP-ribose) glycohydrolase [EC:3.2.1.143]
Zhongzhi13_03125	MVP_FMVD Movement protein OS=Figwort mosaic virus (strain DxS) GN=ORF I PE=3 SV=1	IPR028919; Viral movement protein	NA	NA
Zhongzhi13_03127	NA	IPR005162; Retrotransposon gag domain	NA	probable linoleate 9S-lipoxygenase 4; K15718 linoleate 9S-lipoxygenase [EC:1.13.11.58]
Zhongzhi13_03133	NA	IPR003676; Small auxin-up RNA	NA	Os09g0437400, SMALL_AUXIN-UP_RNA_38, SAUR38; Similar to SAUR family protein.; K14488 SAUR family protein
Zhongzhi13_03138	NA	IPR000477; Reverse transcriptase domain IPR026960; Reverse transcriptase zinc-binding domain	GO:0006278: RNA-dependent DNA replication ; GO:0003964: RNA-directed DNA polymerase activity ; GO:0003723: RNA binding ;	uncharacterized LOC104435557; K15115 solute carrier family 25 (mitochondrial folate transporter), member 32
Zhongzhi13_03152	POL3_DROME Retrovirus-related Pol polyprotein from transposon 17.6 OS=Drosophila melanogaster GN=pol PE=4 SV=1	IPR005162; Retrotransposon gag domain	NA	uncharacterized LOC102610907; K12153 phenylalanine N-monooxygenase [EC:1.14.13.124]
Zhongzhi13_03156	U520_HUMAN U5 small nuclear ribonucleoprotein 200 kDa helicase OS=Homo sapiens GN=SNRNP200 PE=1 SV=2	IPR001650; Helicase, C-terminal IPR003593; AAA+ ATPase domain IPR004179; Sec63 domain IPR011545; DEAD/DEAH box helicase domain IPR011991; Winged helix-turn-helix DNA-binding domain IPR014001; Helicase superfamily 1/2, ATP-binding domain IPR014756; Immunoglobulin E-set IPR027417; P-loop containing nucleoside triphosphate hydrolase	GO:0004386: helicase activity ; GO:0005524: ATP binding ; GO:0003676: nucleic acid binding ;	U5 small nuclear ribonucleoprotein 200 kDa helicase-like; K12854 pre-mRNA-splicing helicase BRR2 [EC:3.6.4.13]
Zhongzhi13_03157	PPR57_ARATH Pentatricopeptide repeat-containing protein At1g25360 OS=Arabidopsis thaliana GN=PCMP-H74 PE=2 SV=1	IPR002885; Pentatricopeptide repeat	NA	pentatricopeptide repeat-containing protein, putative; K15271 ATP-dependent DNA helicase HFM1/MER3 [EC:3.6.4.12]
Zhongzhi13_03158	U520_MOUSE U5 small nuclear ribonucleoprotein 200 kDa helicase OS=Mus musculus GN=Snrnp200 PE=1 SV=1	IPR004179; Sec63 domain	NA	POPTRDRAFT_773179; U5 small nuclear ribonucleoprotein helicase; K12854 pre-mRNA-splicing helicase BRR2 [EC:3.6.4.13]
Zhongzhi13_03162	CDC2D_ANTMA Cell division control protein 2 homolog D OS=Antirrhinum majus GN=CDC2D PE=2 SV=1	IPR000719; Protein kinase domain IPR008271; Serine/threonine-protein kinase, active site IPR011009; Protein kinase-like domain IPR017441; Protein kinase, ATP binding site	GO:0006468: protein phosphorylation ; GO:0004672: protein kinase activity ; GO:0005524: ATP binding ;	Cyclin-dependent kinase B2,2; K07760 cyclin-dependent kinase [EC:2.7.11.22]
Zhongzhi13_03171	NA	IPR018289; MULE transposase domain	NA	uncharacterized LOC101300290; K17086 transmembrane 9 superfamily member 2/4
Zhongzhi13_03173	MI25_TOBAC ATP synthase protein MI25 OS=Nicotiana tabacum PE=2 SV=1	IPR008688; ATP synthase, F0 complex, subunit B/MI25	GO:0000276: mitochondrial proton-transporting ATP synthase complex, coupling factor F(o) ; GO:0015078: hydrogen ion transmembrane transporter activity ; GO:0015986: ATP synthesis coupled proton transport ;	NA
Zhongzhi13_03187	NA	NA	NA	uncharacterized LOC103427975; K12819 pre-mRNA-processing factor SLU7
Zhongzhi13_03192	OP21B_ARATH Outer envelope pore protein 21B, chloroplastic OS=Arabidopsis thaliana GN=OEP21B PE=2 SV=1	NA	NA	NA
Zhongzhi13_03204	FK117_ARATH F-box/kelch-repeat protein At5g42350 OS=Arabidopsis thaliana GN=At5g42350 PE=2 SV=1	IPR001810; F-box domain IPR006652; Kelch repeat type 1	GO:0005515: protein binding ;	hypothetical protein; K10443 kelch-like protein 2/3
Zhongzhi13_03224	GIGAN_ARATH Protein GIGANTEA OS=Arabidopsis thaliana GN=GI PE=1 SV=2	NA	NA	protein GIGANTEA; K12124 GIGANTEA
Zhongzhi13_03231	NA	IPR026960; Reverse transcriptase zinc-binding domain	NA	NA
Zhongzhi13_03235	TAR4_ARATH Tryptophan aminotransferase-related protein 4 OS=Arabidopsis thaliana GN=TAR4 PE=2 SV=2	IPR006947; EGF-like, alliinase IPR006948; Alliinase, C-terminal IPR015424; Pyridoxal phosphate-dependent transferase	GO:0016846: carbon-sulfur lyase activity ;	nucleotide binding protein, putative (EC:4.4.1.4); K14548 U3 small nucleolar RNA-associated protein 4
Zhongzhi13_03252	POL5_DROME Retrovirus-related Pol polyprotein from transposon opus OS=Drosophila melanogaster GN=pol PE=4 SV=1	IPR000477; Reverse transcriptase domain IPR001584; Integrase, catalytic core IPR002156; Ribonuclease H domain IPR005162; Retrotransposon gag domain IPR012337; Ribonuclease H-like domain	GO:0003723: RNA binding ; GO:0006278: RNA-dependent DNA replication ; GO:0003964: RNA-directed DNA polymerase activity ;	uncharacterized LOC103443119; K06883 uncharacterized protein
Zhongzhi13_03261	POLX_TOBAC Retrovirus-related Pol polyprotein from transposon TNT 1-94 OS=Nicotiana tabacum PE=2 SV=1	NA	NA	Os11g0157000; K12619 5'-3' exoribonuclease 2 [EC:3.1.13.-]
Zhongzhi13_03265	POL_FMVD Enzymatic polyprotein OS=Figwort mosaic virus (strain DxS) GN=ORF V PE=3 SV=1	NA	NA	NA
Zhongzhi13_03266	NA	NA	NA	uncharacterized LOC102610907; K12153 phenylalanine N-monooxygenase [EC:1.14.13.124]
Zhongzhi13_03267	NA	IPR005162; Retrotransposon gag domain	NA	uncharacterized LOC105038444; K03386 peroxiredoxin (alkyl hydroperoxide reductase subunit C) [EC:1.11.1.15]
Zhongzhi13_03269	POLX_TOBAC Retrovirus-related Pol polyprotein from transposon TNT 1-94 OS=Nicotiana tabacum PE=2 SV=1	IPR001878; Zinc finger, CCHC-type	GO:0003676: nucleic acid binding ; GO:0008270: zinc ion binding ;	Transducin/WD40 repeat-like superfamily protein; K03363 cell division cycle 20, cofactor of APC complex
Zhongzhi13_03273	NA	NA	NA	poly [ADP-ribose] polymerase 3; K10798 poly [ADP-ribose] polymerase [EC:2.4.2.30]
Zhongzhi13_03276	NA	NA	NA	cytochrome P450 71A3-like; K07410 cytochrome P450, family 1, subfamily B, polypeptide 1 [EC:1.14.14.1]
Zhongzhi13_03277	YI31B_YEAST Transposon Ty3-I Gag-Pol polyprotein OS=Saccharomyces cerevisiae (strain ATCC 204508 / S288c) GN=TY3B-I PE=3 SV=2	IPR000477; Reverse transcriptase domain IPR005162; Retrotransposon gag domain	GO:0006278: RNA-dependent DNA replication ; GO:0003964: RNA-directed DNA polymerase activity ; GO:0003723: RNA binding ;	disease resistance protein RPM1-like; K13457 disease resistance protein RPM1
Zhongzhi13_03285	NA	IPR004320; Protein of unknown function DUF241, plant	NA	NA
Zhongzhi13_03288	Y4523_ARATH Probable serine/threonine-protein kinase At4g35230 OS=Arabidopsis thaliana GN=At4g35230 PE=1 SV=1	IPR000719; Protein kinase domain IPR001245; Serine-threonine/tyrosine-protein kinase, catalytic domain IPR011009; Protein kinase-like domain IPR011990; Tetratricopeptide-like helical domain	GO:0005524: ATP binding ; GO:0006468: protein phosphorylation ; GO:0004672: protein kinase activity ;	receptor protein kinase, putative; K14500 BR-signaling kinase [EC:2.7.11.1]
Zhongzhi13_03297	PP413_ARATH Pentatricopeptide repeat-containing protein At5g42310, mitochondrial OS=Arabidopsis thaliana GN=At5g42310 PE=2 SV=1	IPR002885; Pentatricopeptide repeat	NA	hypothetical protein; K17964 leucine-rich PPR motif-containing protein, mitochondrial
Zhongzhi13_03346	NA	IPR012336; Thioredoxin-like fold IPR013740; Redoxin IPR013766; Thioredoxin domain	NA	NA
Zhongzhi13_03348	PKHA8_RAT Pleckstrin homology domain-containing family A member 8 OS=Rattus norvegicus GN=Plekha8 PE=1 SV=1	IPR014830; Glycolipid transfer protein domain	GO:0017089: glycolipid transporter activity ; GO:0046836: glycolipid transport ; GO:0005737: cytoplasm ; GO:0051861: glycolipid binding ;	cax1; Ca2+/H+ antiporter, cation antiporter, membrane protein; K07300 Ca2+:H+ antiporter
Zhongzhi13_03359	NA	IPR005162; Retrotransposon gag domain	NA	probable linoleate 9S-lipoxygenase 4; K15718 linoleate 9S-lipoxygenase [EC:1.13.11.58]
Zhongzhi13_03360	RSH3L_ARATH Probable GTP diphosphokinase RSH3, chloroplastic OS=Arabidopsis thaliana GN=RSH3 PE=2 SV=1	IPR007685; RelA/SpoT	GO:0015969: guanosine tetraphosphate metabolic process ;	NA
Zhongzhi13_03369	SBDS_BOVIN Ribosome maturation protein SBDS OS=Bos taurus GN=SBDS PE=2 SV=1	IPR003604; Matrin/U1-C-like, C2H2-type zinc finger IPR013087; Zinc finger C2H2-type IPR018023; Ribosome maturation protein SBDS, conserved site IPR018978; Ribosome maturation protein SBDS, C-terminal IPR019783; Ribosome maturation protein SBDS, N-terminal	GO:0003676: nucleic acid binding ; GO:0008270: zinc ion binding ;	ribosome maturation protein SBDS; K14574 ribosome maturation protein SDO1
Zhongzhi13_03370	SDN5_ARATH Small RNA degrading nuclease 5 OS=Arabidopsis thaliana GN=SDN5 PE=2 SV=2	IPR012337; Ribonuclease H-like domain IPR013520; Exonuclease, RNase T/DNA polymerase III IPR034922; RNA exonuclease 1-like, exonuclease domain	GO:0003676: nucleic acid binding ;	small RNA degrading nuclease 5; K14570 RNA exonuclease 1 [EC:3.1.-.-]
Zhongzhi13_03373	TF211_SCHPO Transposon Tf2-11 polyprotein OS=Schizosaccharomyces pombe (strain 972 / ATCC 24843) GN=Tf2-11 PE=3 SV=1	IPR001584; Integrase, catalytic core IPR012337; Ribonuclease H-like domain	GO:0015074: DNA integration ;	uncharacterized LOC103443119; K06883 uncharacterized protein
Zhongzhi13_03378	MDA1_ARATH Mediator-associated protein 1 OS=Arabidopsis thaliana GN=At4g25210 PE=1 SV=1	IPR007592; GLABROUS1 enhancer-binding protein family	NA	uncharacterized LOC101248824; K14826 FK506-binding nuclear protein [EC:5.2.1.8]
Zhongzhi13_03379	MDA1_ARATH Mediator-associated protein 1 OS=Arabidopsis thaliana GN=At4g25210 PE=1 SV=1	IPR007592; GLABROUS1 enhancer-binding protein family	NA	NA
Zhongzhi13_03393	POL2_DROME Retrovirus-related Pol polyprotein from transposon 297 OS=Drosophila melanogaster GN=pol PE=4 SV=1	IPR000477; Reverse transcriptase domain IPR001584; Integrase, catalytic core IPR002156; Ribonuclease H domain IPR005162; Retrotransposon gag domain IPR012337; Ribonuclease H-like domain	GO:0003723: RNA binding ; GO:0006278: RNA-dependent DNA replication ; GO:0003964: RNA-directed DNA polymerase activity ;	uncharacterized LOC103443119; K06883 uncharacterized protein
Zhongzhi13_03398	NA	IPR027806; Harbinger transposase-derived nuclease domain	NA	NA
Zhongzhi13_03405	Y4845_ARATH BTB/POZ domain-containing protein At4g08455 OS=Arabidopsis thaliana GN=At4g08455 PE=1 SV=1	IPR000210; BTB/POZ domain IPR011333; SKP1/BTB/POZ domain	GO:0005515: protein binding ;	BTB/POZ domain-containing protein At4g08455; K10523 speckle-type POZ protein
Zhongzhi13_03422	KTAP2_IXOSC Protein KRTCAP2 homolog OS=Ixodes scapularis PE=2 SV=1	IPR018614; Keratinocyte-associated protein 2	NA	NA
Zhongzhi13_03425	LORF2_HUMAN LINE-1 retrotransposable element ORF2 protein OS=Homo sapiens PE=1 SV=1	IPR000477; Reverse transcriptase domain IPR005135; Endonuclease/exonuclease/phosphatase IPR026960; Reverse transcriptase zinc-binding domain	GO:0003723: RNA binding ; GO:0006278: RNA-dependent DNA replication ; GO:0003964: RNA-directed DNA polymerase activity ;	S-linalool synthase-like; K17982 geranyllinalool synthase [EC:4.2.3.144]
Zhongzhi13_03426	NA	IPR025558; Domain of unknown function DUF4283 IPR025836; Zinc knuckle CX2CX4HX4C	NA	coatomer subunit beta'-1-like; K17302 coatomer, subunit beta'
Zhongzhi13_03429	CCA11_ARATH Cyclin-A1-1 OS=Arabidopsis thaliana GN=CYCA1-1 PE=1 SV=1	IPR004367; Cyclin, C-terminal domain IPR006671; Cyclin, N-terminal IPR013763; Cyclin-like	GO:0005634: nucleus ;	hypothetical protein; K06627 cyclin A
Zhongzhi13_03435	NA	IPR004332; Transposase, MuDR, plant IPR006564; Zinc finger, PMZ-type IPR007527; Zinc finger, SWIM-type IPR018289; MULE transposase domain	NA	uncharacterized LOC101300290; K17086 transmembrane 9 superfamily member 2/4
Zhongzhi13_03441	RFC3_ORYSJ Replication factor C subunit 3 OS=Oryza sativa subsp. japonica GN=RFC3 PE=2 SV=1	IPR003593; AAA+ ATPase domain IPR003959; ATPase, AAA-type, core IPR008921; DNA polymerase III, clamp loader complex, gamma/delta/delta subunit, C-terminal IPR013748; Replication factor C, C-terminal IPR027417; P-loop containing nucleoside triphosphate hydrolase	GO:0017111: nucleoside-triphosphatase activity ; GO:0000166: nucleotide binding ;	replication factor C subunit 3; K10756 replication factor C subunit 3/5
Zhongzhi13_03445	APXT_ARATH L-ascorbate peroxidase T, chloroplastic OS=Arabidopsis thaliana GN=APXT PE=2 SV=2	IPR002016; Haem peroxidase, plant/fungal/bacterial IPR002207; Plant ascorbate peroxidase IPR010255; Haem peroxidase IPR019793; Peroxidases heam-ligand binding site	GO:0020037: heme binding ; GO:0006979: response to oxidative stress ; GO:0055114: oxidation-reduction process ; GO:0004601: peroxidase activity ;	probable L-ascorbate peroxidase 6, chloroplastic; K00434 L-ascorbate peroxidase [EC:1.11.1.11]
Zhongzhi13_03453	Y1178_ARATH BTB/POZ domain-containing protein At1g21780 OS=Arabidopsis thaliana GN=At1g21780 PE=1 SV=1	IPR000210; BTB/POZ domain IPR011333; SKP1/BTB/POZ domain	GO:0005515: protein binding ;	BTB/POZ domain-containing protein At1g21780; K10523 speckle-type POZ protein
Zhongzhi13_03454	Y1754_ARATH Acetyltransferase At1g77540 OS=Arabidopsis thaliana GN=At1g77540 PE=1 SV=2	IPR016181; Acyl-CoA N-acyltransferase IPR031165; Yjdj-type Gcn5-related N-acetyltransferase	NA	hypothetical protein; K06975 uncharacterized protein
Zhongzhi13_03455	SKI32_ARATH F-box protein 7 OS=Arabidopsis thaliana GN=SKIP32 PE=1 SV=1	IPR001810; F-box domain	GO:0005515: protein binding ;	F-box protein 7-like; K10295 F-box protein 9
Zhongzhi13_03464	LYM1_ARATH LysM domain-containing GPI-anchored protein 1 OS=Arabidopsis thaliana GN=LYM1 PE=1 SV=1	IPR018392; LysM domain	GO:0016998: cell wall macromolecule catabolic process ;	uncharacterized LOC100384051; K13473 chitin elicitor-binding protein
Zhongzhi13_03466	NA	IPR024752; Myb/SANT-like domain	NA	NA
Zhongzhi13_03471	RNG1L_ARATH E3 ubiquitin-protein ligase RING1-like OS=Arabidopsis thaliana GN=At3g19950 PE=1 SV=1	IPR001841; Zinc finger, RING-type	GO:0008270: zinc ion binding ; GO:0005515: protein binding ;	E3 ubiquitin-protein ligase RING1-like; K11982 E3 ubiquitin-protein ligase RNF115/126 [EC:2.3.2.27]
Zhongzhi13_03472	PI5K1_ARATH Phosphatidylinositol 4-phosphate 5-kinase 1 OS=Arabidopsis thaliana GN=PIP5K1 PE=1 SV=1	IPR003409; MORN motif	NA	phosphatidylinositol 4-phosphate 5-kinase 6; K00889 1-phosphatidylinositol-4-phosphate 5-kinase [EC:2.7.1.68]
Zhongzhi13_03473	YBDL_ECOLI Methionine aminotransferase OS=Escherichia coli (strain K12) GN=ybdL PE=1 SV=1	IPR004839; Aminotransferase, class I/classII IPR015424; Pyridoxal phosphate-dependent transferase	GO:0009058: biosynthetic process ; GO:0030170: pyridoxal phosphate binding ;	kynurenine aminotransferase; K00816 kynurenine---oxoglutarate transaminase / cysteine-S-conjugate beta-lyase / glutamine---phenylpyruvate transaminase [EC:2.6.1.7 4.4.1.13 2.6.1.64]
Zhongzhi13_03475	POL4_DROME Retrovirus-related Pol polyprotein from transposon 412 OS=Drosophila melanogaster GN=POL PE=4 SV=1	IPR000477; Reverse transcriptase domain IPR001584; Integrase, catalytic core IPR002156; Ribonuclease H domain IPR012337; Ribonuclease H-like domain	GO:0003964: RNA-directed DNA polymerase activity ; GO:0006278: RNA-dependent DNA replication ; GO:0003723: RNA binding ;	uncharacterized LOC103443119; K06883 uncharacterized protein
Zhongzhi13_03476	NA	IPR005162; Retrotransposon gag domain	NA	probable linoleate 9S-lipoxygenase 4; K15718 linoleate 9S-lipoxygenase [EC:1.13.11.58]
Zhongzhi13_03478	COMT1_MEDSA Caffeic acid 3-O-methyltransferase OS=Medicago sativa PE=1 SV=1	IPR001077; O-methyltransferase, family 2 IPR016461; O-methyltransferase COMT-type IPR029063; S-adenosyl-L-methionine-dependent methyltransferase	GO:0008171: O-methyltransferase activity ;	Caffeic acid 3-O-methyltransferase 1; K13066 caffeic acid 3-O-methyltransferase [EC:2.1.1.68]
Zhongzhi13_03482	COMT1_CATRO Caffeic acid 3-O-methyltransferase OS=Catharanthus roseus GN=COMT1 PE=2 SV=1	IPR001077; O-methyltransferase, family 2 IPR011991; Winged helix-turn-helix DNA-binding domain IPR012967; Plant methyltransferase dimerisation IPR016461; O-methyltransferase COMT-type IPR029063; S-adenosyl-L-methionine-dependent methyltransferase	GO:0008171: O-methyltransferase activity ;	caffeic acid 3-O-methyltransferase; K13066 caffeic acid 3-O-methyltransferase [EC:2.1.1.68]
Zhongzhi13_03484	COMT1_MEDSA Caffeic acid 3-O-methyltransferase OS=Medicago sativa PE=1 SV=1	IPR011991; Winged helix-turn-helix DNA-binding domain IPR012967; Plant methyltransferase dimerisation	NA	caffeic acid 3-O-methyltransferase-like; K13066 caffeic acid 3-O-methyltransferase [EC:2.1.1.68]
Zhongzhi13_03485	NA	NA	NA	probable linoleate 9S-lipoxygenase 4; K15718 linoleate 9S-lipoxygenase [EC:1.13.11.58]
Zhongzhi13_03490	RNHX1_ARATH Putative ribonuclease H protein At1g65750 OS=Arabidopsis thaliana GN=At1g65750 PE=3 SV=1	IPR000477; Reverse transcriptase domain IPR002156; Ribonuclease H domain IPR012337; Ribonuclease H-like domain	GO:0003723: RNA binding ; GO:0003964: RNA-directed DNA polymerase activity ; GO:0006278: RNA-dependent DNA replication ;	Replication protein A 70 kDa DNA-binding subunit; K07466 replication factor A1
Zhongzhi13_03492	NA	NA	NA	uncharacterized LOC103408058; K03453 bile acid:Na+ symporter, BASS family
Zhongzhi13_03496	NA	IPR004312; Arabidopsis retrotransposon Orf1	NA	NA
Zhongzhi13_03502	FLS_PETHY Flavonol synthase/flavanone 3-hydroxylase OS=Petunia hybrida GN=FL PE=2 SV=1	IPR026992; Non-haem dioxygenase N-terminal domain	NA	flavonol synthase/flavanone 3-hydroxylase; K05278 flavonol synthase [EC:1.14.11.23]
Zhongzhi13_03503	YI7B_SCHPO UPF0695 membrane protein C977.11/PB8B6.06c OS=Schizosaccharomyces pombe (strain 972 / ATCC 24843) GN=SPAC977.11 PE=3 SV=1	IPR003691; Putative fluoride ion transporter CrcB	GO:0016020: membrane ;	NA
Zhongzhi13_03509	NA	IPR001878; Zinc finger, CCHC-type	GO:0003676: nucleic acid binding ; GO:0008270: zinc ion binding ;	NA
Zhongzhi13_03513	RNHX1_ARATH Putative ribonuclease H protein At1g65750 OS=Arabidopsis thaliana GN=At1g65750 PE=3 SV=1	IPR026960; Reverse transcriptase zinc-binding domain	NA	uncharacterized LOC104435557; K15115 solute carrier family 25 (mitochondrial folate transporter), member 32
Zhongzhi13_03514	NA	IPR000477; Reverse transcriptase domain	GO:0006278: RNA-dependent DNA replication ; GO:0003964: RNA-directed DNA polymerase activity ; GO:0003723: RNA binding ;	uncharacterized LOC104435557; K15115 solute carrier family 25 (mitochondrial folate transporter), member 32
Zhongzhi13_03515	NA	IPR004312; Arabidopsis retrotransposon Orf1 IPR010989; SNARE	NA	uncharacterized LOC103408058; K03453 bile acid:Na+ symporter, BASS family
Zhongzhi13_03518	NA	IPR029472; Gag-polypeptide of LTR copia-type	NA	uncharacterized LOC102590164; K01183 chitinase [EC:3.2.1.14]
Zhongzhi13_03519	NA	NA	NA	uncharacterized LOC101497921; K19042 E3 ubiquitin-protein ligase BOI and related proteins [EC:2.3.2.27]
Zhongzhi13_03522	NA	IPR018289; MULE transposase domain	NA	uncharacterized LOC101300290; K17086 transmembrane 9 superfamily member 2/4
Zhongzhi13_03523	HHP3_ARATH Heptahelical transmembrane protein 3 OS=Arabidopsis thaliana GN=HHP3 PE=2 SV=2	IPR004254; AdipoR/Haemolysin-III-related	GO:0016021: integral to membrane ;	Heptahelical transmembrane protein2; K07297 adiponectin receptor
Zhongzhi13_03524	NA	NA	NA	uncharacterized LOC103408058; K03453 bile acid:Na+ symporter, BASS family
Zhongzhi13_03528	NA	IPR029472; Gag-polypeptide of LTR copia-type	NA	NA
Zhongzhi13_03529	NA	IPR004312; Arabidopsis retrotransposon Orf1	NA	NA
Zhongzhi13_03530	NA	IPR001878; Zinc finger, CCHC-type	GO:0003676: nucleic acid binding ; GO:0008270: zinc ion binding ;	uncharacterized LOC102609326; K09833 homogentisate phytyltransferase / homogentisate geranylgeranyltransferase [EC:2.5.1.115 2.5.1.116]
Zhongzhi13_03533	NA	IPR005162; Retrotransposon gag domain	NA	uncharacterized LOC102610907; K12153 phenylalanine N-monooxygenase [EC:1.14.13.124]
Zhongzhi13_03536	NA	NA	NA	putative proline--tRNA ligase YHR020W; K01881 prolyl-tRNA synthetase [EC:6.1.1.15]
Zhongzhi13_03537	NA	NA	NA	probable linoleate 9S-lipoxygenase 4; K15718 linoleate 9S-lipoxygenase [EC:1.13.11.58]
Zhongzhi13_03540	NA	NA	NA	uncharacterized LOC105038444; K03386 peroxiredoxin (alkyl hydroperoxide reductase subunit C) [EC:1.11.1.15]
Zhongzhi13_03547	NA	IPR026960; Reverse transcriptase zinc-binding domain	NA	uncharacterized LOC104435557; K15115 solute carrier family 25 (mitochondrial folate transporter), member 32
Zhongzhi13_03554	NA	IPR012337; Ribonuclease H-like domain	GO:0003676: nucleic acid binding ;	uncharacterized LOC102610907; K12153 phenylalanine N-monooxygenase [EC:1.14.13.124]
Zhongzhi13_03566	NA	IPR029480; Transposase-associated domain	NA	NA
Zhongzhi13_03567	NA	IPR004252; Probable transposase, Ptta/En/Spm, plant	NA	NA
Zhongzhi13_03568	NA	IPR026960; Reverse transcriptase zinc-binding domain	NA	NA
Zhongzhi13_03569	POLX_TOBAC Retrovirus-related Pol polyprotein from transposon TNT 1-94 OS=Nicotiana tabacum PE=2 SV=1	IPR001584; Integrase, catalytic core IPR012337; Ribonuclease H-like domain	GO:0015074: DNA integration ;	uncharacterized LOC102590164; K01183 chitinase [EC:3.2.1.14]
Zhongzhi13_03570	NA	IPR025558; Domain of unknown function DUF4283	NA	NA
Zhongzhi13_03576	NA	NA	NA	guanosine nucleotide diphosphate dissociation inhibitor 2-like; K17255 Rab GDP dissociation inhibitor
Zhongzhi13_03577	NA	NA	NA	protein FIZZY-RELATED 2-like; K03364 cell division cycle 20-like protein 1, cofactor of APC complex
Zhongzhi13_03581	RP8L3_ARATH Disease resistance RPP8-like protein 3 OS=Arabidopsis thaliana GN=RPP8L3 PE=2 SV=1	IPR002182; NB-ARC IPR027417; P-loop containing nucleoside triphosphate hydrolase	GO:0043531: ADP binding ;	disease resistance protein RPM1-like; K13457 disease resistance protein RPM1
Zhongzhi13_03582	RNHX1_ARATH Putative ribonuclease H protein At1g65750 OS=Arabidopsis thaliana GN=At1g65750 PE=3 SV=1	NA	NA	uncharacterized LOC104435557; K15115 solute carrier family 25 (mitochondrial folate transporter), member 32
Zhongzhi13_03583	NA	IPR025558; Domain of unknown function DUF4283 IPR025836; Zinc knuckle CX2CX4HX4C	NA	coatomer subunit beta'-1-like; K17302 coatomer, subunit beta'
Zhongzhi13_03586	RNHX1_ARATH Putative ribonuclease H protein At1g65750 OS=Arabidopsis thaliana GN=At1g65750 PE=3 SV=1	NA	NA	uncharacterized LOC104435557; K15115 solute carrier family 25 (mitochondrial folate transporter), member 32
Zhongzhi13_03587	RNHX1_ARATH Putative ribonuclease H protein At1g65750 OS=Arabidopsis thaliana GN=At1g65750 PE=3 SV=1	IPR005135; Endonuclease/exonuclease/phosphatase	NA	uncharacterized LOC104435557; K15115 solute carrier family 25 (mitochondrial folate transporter), member 32
Zhongzhi13_03588	NA	IPR005135; Endonuclease/exonuclease/phosphatase	NA	S-linalool synthase-like; K17982 geranyllinalool synthase [EC:4.2.3.144]
Zhongzhi13_03589	RNHX1_ARATH Putative ribonuclease H protein At1g65750 OS=Arabidopsis thaliana GN=At1g65750 PE=3 SV=1	NA	NA	uncharacterized LOC104435557; K15115 solute carrier family 25 (mitochondrial folate transporter), member 32
Zhongzhi13_03590	RNHX1_ARATH Putative ribonuclease H protein At1g65750 OS=Arabidopsis thaliana GN=At1g65750 PE=3 SV=1	NA	NA	uncharacterized LOC104435557; K15115 solute carrier family 25 (mitochondrial folate transporter), member 32
Zhongzhi13_03591	NA	IPR025558; Domain of unknown function DUF4283	NA	NA
Zhongzhi13_03594	LORF2_HUMAN LINE-1 retrotransposable element ORF2 protein OS=Homo sapiens PE=1 SV=1	IPR000477; Reverse transcriptase domain IPR026960; Reverse transcriptase zinc-binding domain	GO:0003723: RNA binding ; GO:0003964: RNA-directed DNA polymerase activity ; GO:0006278: RNA-dependent DNA replication ;	uncharacterized LOC104435557; K15115 solute carrier family 25 (mitochondrial folate transporter), member 32
Zhongzhi13_03595	NA	NA	NA	26S proteasome non-ATPase regulatory subunit 12 homolog A; K03035 26S proteasome regulatory subunit N5
Zhongzhi13_03596	GRV2_ARATH DnaJ homolog subfamily C GRV2 OS=Arabidopsis thaliana GN=GRV2 PE=1 SV=1	NA	NA	dnaJ homolog subfamily C GRV2; K09533 DnaJ homolog subfamily C member 13
Zhongzhi13_03597	NA	IPR025558; Domain of unknown function DUF4283	NA	coatomer subunit beta'-1-like; K17302 coatomer, subunit beta'
Zhongzhi13_03600	NA	IPR005135; Endonuclease/exonuclease/phosphatase	NA	NA
Zhongzhi13_03601	RNHX1_ARATH Putative ribonuclease H protein At1g65750 OS=Arabidopsis thaliana GN=At1g65750 PE=3 SV=1	IPR026960; Reverse transcriptase zinc-binding domain	NA	uncharacterized LOC104435557; K15115 solute carrier family 25 (mitochondrial folate transporter), member 32
Zhongzhi13_03603	NA	IPR026960; Reverse transcriptase zinc-binding domain	NA	NA
Zhongzhi13_03604	RNHX1_ARATH Putative ribonuclease H protein At1g65750 OS=Arabidopsis thaliana GN=At1g65750 PE=3 SV=1	NA	NA	uncharacterized LOC104435557; K15115 solute carrier family 25 (mitochondrial folate transporter), member 32
Zhongzhi13_03605	NA	IPR005135; Endonuclease/exonuclease/phosphatase	NA	S-linalool synthase-like; K17982 geranyllinalool synthase [EC:4.2.3.144]
Zhongzhi13_03606	NA	IPR005135; Endonuclease/exonuclease/phosphatase	NA	S-linalool synthase-like; K17982 geranyllinalool synthase [EC:4.2.3.144]
Zhongzhi13_03607	NA	IPR026960; Reverse transcriptase zinc-binding domain	NA	NA
Zhongzhi13_03608	RNHX1_ARATH Putative ribonuclease H protein At1g65750 OS=Arabidopsis thaliana GN=At1g65750 PE=3 SV=1	IPR005135; Endonuclease/exonuclease/phosphatase	NA	uncharacterized LOC104435557; K15115 solute carrier family 25 (mitochondrial folate transporter), member 32
Zhongzhi13_03613	RNHX1_ARATH Putative ribonuclease H protein At1g65750 OS=Arabidopsis thaliana GN=At1g65750 PE=3 SV=1	NA	NA	uncharacterized LOC104435557; K15115 solute carrier family 25 (mitochondrial folate transporter), member 32
Zhongzhi13_03614	NA	IPR005135; Endonuclease/exonuclease/phosphatase IPR025558; Domain of unknown function DUF4283 IPR025836; Zinc knuckle CX2CX4HX4C	NA	S-linalool synthase-like; K17982 geranyllinalool synthase [EC:4.2.3.144]
Zhongzhi13_03618	NA	IPR005135; Endonuclease/exonuclease/phosphatase	NA	NA
Zhongzhi13_03621	RNH_HALSA Ribonuclease HI OS=Halobacterium salinarum (strain ATCC 700922 / JCM 11081 / NRC-1) GN=rnhA PE=1 SV=1	IPR002156; Ribonuclease H domain IPR012337; Ribonuclease H-like domain	GO:0004523: ribonuclease H activity ; GO:0003676: nucleic acid binding ;	uncharacterized LOC102610907; K12153 phenylalanine N-monooxygenase [EC:1.14.13.124]
Zhongzhi13_03628	NA	IPR001969; Aspartic peptidase, active site IPR021109; Aspartic peptidase domain	GO:0004190: aspartic-type endopeptidase activity ; GO:0006508: proteolysis ;	NA
Zhongzhi13_03629	NA	NA	NA	probable linoleate 9S-lipoxygenase 4; K15718 linoleate 9S-lipoxygenase [EC:1.13.11.58]
Zhongzhi13_03630	NA	IPR002156; Ribonuclease H domain IPR012337; Ribonuclease H-like domain	GO:0003676: nucleic acid binding ; GO:0004523: ribonuclease H activity ;	uncharacterized LOC103633899; K03469 ribonuclease HI [EC:3.1.26.4]
Zhongzhi13_03632	NA	IPR025836; Zinc knuckle CX2CX4HX4C	NA	uncharacterized LOC100256016; K06630 14-3-3 protein epsilon
Zhongzhi13_03633	FTSH2_THERP ATP-dependent zinc metalloprotease FtsH 2 OS=Thermomicrobium roseum (strain ATCC 27502 / DSM 5159 / P-2) GN=ftsH2 PE=3 SV=1	IPR003959; ATPase, AAA-type, core IPR003960; ATPase, AAA-type, conserved site IPR027417; P-loop containing nucleoside triphosphate hydrolase	GO:0005524: ATP binding ;	ATP-dependent zinc metalloprotease FTSH 7, chloroplastic-like; K03798 cell division protease FtsH [EC:3.4.24.-]
Zhongzhi13_03634	NA	IPR024752; Myb/SANT-like domain	NA	NA
Zhongzhi13_03652	POL5_DROME Retrovirus-related Pol polyprotein from transposon opus OS=Drosophila melanogaster GN=pol PE=4 SV=1	IPR000477; Reverse transcriptase domain IPR001584; Integrase, catalytic core IPR002156; Ribonuclease H domain IPR005162; Retrotransposon gag domain IPR012337; Ribonuclease H-like domain	GO:0003964: RNA-directed DNA polymerase activity ; GO:0006278: RNA-dependent DNA replication ; GO:0003723: RNA binding ;	disease resistance protein RPM1-like; K13457 disease resistance protein RPM1
Zhongzhi13_03656	C76C3_ARATH Cytochrome P450 76C3 OS=Arabidopsis thaliana GN=CYP76C3 PE=2 SV=2	IPR001128; Cytochrome P450	GO:0005506: iron ion binding ; GO:0055114: oxidation-reduction process ; GO:0016705: oxidoreductase activity, acting on paired donors, with incorporation or reduction of molecular oxygen ; GO:0009055: electron carrier activity ; GO:0020037: heme binding ;	Os02g0569400; Cytochrome P450 family protein.; K16084 ent-cassa-12,15-diene 11-hydroxylase [EC:1.14.13.145]
Zhongzhi13_03658	NA	IPR005162; Retrotransposon gag domain IPR029472; Gag-polypeptide of LTR copia-type	NA	uncharacterized LOC102590164; K01183 chitinase [EC:3.2.1.14]
Zhongzhi13_03660	C76B6_CATRO Geraniol 8-hydroxylase OS=Catharanthus roseus GN=CYP76B6 PE=1 SV=1	IPR001128; Cytochrome P450 IPR002401; Cytochrome P450, E-class, group I IPR017972; Cytochrome P450, conserved site	GO:0005506: iron ion binding ; GO:0055114: oxidation-reduction process ; GO:0016705: oxidoreductase activity, acting on paired donors, with incorporation or reduction of molecular oxygen ; GO:0009055: electron carrier activity ; GO:0020037: heme binding ;	Os10g0166600; K00517
Zhongzhi13_03664	C76C4_ARATH Cytochrome P450 76C4 OS=Arabidopsis thaliana GN=CYP76C4 PE=3 SV=1	IPR001128; Cytochrome P450 IPR002401; Cytochrome P450, E-class, group I	GO:0005506: iron ion binding ; GO:0055114: oxidation-reduction process ; GO:0009055: electron carrier activity ; GO:0016705: oxidoreductase activity, acting on paired donors, with incorporation or reduction of molecular oxygen ; GO:0020037: heme binding ;	Os10g0166600; K00517
Zhongzhi13_03667	NA	IPR005162; Retrotransposon gag domain	NA	respiratory burst oxidase homolog protein E-like; K13447 respiratory burst oxidase [EC:1.6.3.- 1.11.1.-]
Zhongzhi13_03672	NA	IPR005162; Retrotransposon gag domain	NA	NA
Zhongzhi13_03685	PPP7L_ARATH Serine/threonine-protein phosphatase 7 long form homolog OS=Arabidopsis thaliana GN=At1g48120 PE=2 SV=1	IPR019557; Aminotransferase-like, plant mobile domain	NA	NA
Zhongzhi13_03693	POLX_TOBAC Retrovirus-related Pol polyprotein from transposon TNT 1-94 OS=Nicotiana tabacum PE=2 SV=1	NA	NA	Transducin/WD40 repeat-like superfamily protein; K03363 cell division cycle 20, cofactor of APC complex
Zhongzhi13_03695	RNH_HALSA Ribonuclease HI OS=Halobacterium salinarum (strain ATCC 700922 / JCM 11081 / NRC-1) GN=rnhA PE=1 SV=1	IPR002156; Ribonuclease H domain IPR005162; Retrotransposon gag domain IPR012337; Ribonuclease H-like domain	GO:0004523: ribonuclease H activity ; GO:0003676: nucleic acid binding ;	uncharacterized LOC102610907; K12153 phenylalanine N-monooxygenase [EC:1.14.13.124]
Zhongzhi13_03701	MPPB_ARATH Probable mitochondrial-processing peptidase subunit beta OS=Arabidopsis thaliana GN=At3g02090 PE=2 SV=2	NA	NA	probable mitochondrial-processing peptidase subunit beta; K17732 mitochondrial-processing peptidase subunit beta [EC:3.4.24.64]
Zhongzhi13_03704	MPPB_ARATH Probable mitochondrial-processing peptidase subunit beta OS=Arabidopsis thaliana GN=At3g02090 PE=2 SV=2	IPR007863; Peptidase M16, C-terminal IPR011249; Metalloenzyme, LuxS/M16 peptidase-like	GO:0008270: zinc ion binding ; GO:0006508: proteolysis ; GO:0004222: metalloendopeptidase activity ;	probable mitochondrial-processing peptidase subunit beta; K17732 mitochondrial-processing peptidase subunit beta [EC:3.4.24.64]
Zhongzhi13_03713	NA	NA	NA	uncharacterized LOC102590164; K01183 chitinase [EC:3.2.1.14]
Zhongzhi13_03715	MT810_ARATH Probable S-adenosylmethionine-dependent methyltransferase At5g38100 OS=Arabidopsis thaliana GN=At5g38100 PE=2 SV=1	IPR005299; SAM dependent carboxyl methyltransferase IPR029063; S-adenosyl-L-methionine-dependent methyltransferase	GO:0008168: methyltransferase activity ;	hypothetical protein; K18848 indole-3-acetate O-methyltransferase [EC:2.1.1.278]
Zhongzhi13_03726	NA	IPR005162; Retrotransposon gag domain	NA	probable linoleate 9S-lipoxygenase 4; K15718 linoleate 9S-lipoxygenase [EC:1.13.11.58]
Zhongzhi13_03727	NA	IPR029472; Gag-polypeptide of LTR copia-type	NA	uncharacterized LOC102590164; K01183 chitinase [EC:3.2.1.14]
Zhongzhi13_03741	CCA31_ARATH Putative cyclin-A3-1 OS=Arabidopsis thaliana GN=CYCA3-1 PE=3 SV=1	IPR004367; Cyclin, C-terminal domain IPR006671; Cyclin, N-terminal IPR013763; Cyclin-like	GO:0005634: nucleus ;	Cyclin A3,1; K06627 cyclin A
Zhongzhi13_03746	NA	IPR001878; Zinc finger, CCHC-type	GO:0008270: zinc ion binding ; GO:0003676: nucleic acid binding ;	NA
Zhongzhi13_03765	Y2309_ARATH Uncharacterized protein At2g23090 OS=Arabidopsis thaliana GN=At2g23090 PE=1 SV=1	IPR007513; Uncharacterised protein family SERF IPR026939; At2g23090-like	NA	NA
Zhongzhi13_03773	NA	NA	NA	poly [ADP-ribose] polymerase 3; K10798 poly [ADP-ribose] polymerase [EC:2.4.2.30]
Zhongzhi13_03776	NA	IPR012921; Spen paralogue and orthologue SPOC, C-terminal IPR016194; SPOC-like, C-terminal domain	NA	hypothetical protein; K18667 activating signal cointegrator complex subunit 2
Zhongzhi13_03777	POL_FMVD Enzymatic polyprotein OS=Figwort mosaic virus (strain DxS) GN=ORF V PE=3 SV=1	IPR000588; Peptidase A3A, cauliflower mosaic virus-type IPR001878; Zinc finger, CCHC-type	GO:0006508: proteolysis ; GO:0004190: aspartic-type endopeptidase activity ;	NA
Zhongzhi13_03780	NA	IPR001878; Zinc finger, CCHC-type	GO:0003676: nucleic acid binding ; GO:0008270: zinc ion binding ;	NA
Zhongzhi13_03785	POLX_TOBAC Retrovirus-related Pol polyprotein from transposon TNT 1-94 OS=Nicotiana tabacum PE=2 SV=1	NA	NA	Transducin/WD40 repeat-like superfamily protein; K03363 cell division cycle 20, cofactor of APC complex
Zhongzhi13_03787	YI31B_YEAST Transposon Ty3-I Gag-Pol polyprotein OS=Saccharomyces cerevisiae (strain ATCC 204508 / S288c) GN=TY3B-I PE=3 SV=2	IPR000477; Reverse transcriptase domain IPR001584; Integrase, catalytic core IPR002156; Ribonuclease H domain IPR005162; Retrotransposon gag domain IPR012337; Ribonuclease H-like domain	GO:0003723: RNA binding ; GO:0003964: RNA-directed DNA polymerase activity ; GO:0006278: RNA-dependent DNA replication ;	uncharacterized LOC103443119; K06883 uncharacterized protein
Zhongzhi13_03799	RL15_PETHY 60S ribosomal protein L15 OS=Petunia hybrida GN=RPL15 PE=2 SV=1	IPR000439; Ribosomal protein L15e IPR012678; Ribosomal protein L23/L15e core domain IPR020925; Ribosomal protein L15e, conserved site	GO:0003735: structural constituent of ribosome ; GO:0005840: ribosome ; GO:0006412: translation ;	60S ribosomal protein L15-like; K02877 large subunit ribosomal protein L15e
Zhongzhi13_03805	NA	IPR029480; Transposase-associated domain	NA	NA
Zhongzhi13_03815	NA	IPR005135; Endonuclease/exonuclease/phosphatase	NA	NA
Zhongzhi13_03821	LORF2_MOUSE LINE-1 retrotransposable element ORF2 protein OS=Mus musculus GN=Pol PE=1 SV=2	NA	NA	Replication protein A 70 kDa DNA-binding subunit; K07466 replication factor A1
Zhongzhi13_03824	NA	NA	NA	uncharacterized LOC103412975; K08081 tropinone reductase I [EC:1.1.1.206]
Zhongzhi13_03825	NA	IPR029472; Gag-polypeptide of LTR copia-type	NA	uncharacterized LOC103450227; K17982 geranyllinalool synthase [EC:4.2.3.144]
Zhongzhi13_03827	NA	IPR001878; Zinc finger, CCHC-type	GO:0008270: zinc ion binding ; GO:0003676: nucleic acid binding ;	NA
Zhongzhi13_03832	TON1B_ARATH Protein TONNEAU 1b OS=Arabidopsis thaliana GN=TON1B PE=1 SV=1	IPR006594; LIS1 homology motif	GO:0005515: protein binding ;	protein TONNEAU 1a-like; K16546 FGFR1 oncogene partner
Zhongzhi13_03833	UBP1_NICPL Oligouridylate-binding protein 1 OS=Nicotiana plumbaginifolia GN=UBP1 PE=2 SV=1	IPR000504; RNA recognition motif domain	GO:0003676: nucleic acid binding ;	nucleolysin TIAR-like; K13201 nucleolysin TIA-1/TIAR
Zhongzhi13_03837	NA	NA	NA	hydroquinone glucosyltransferase-like; K08237 hydroquinone glucosyltransferase [EC:2.4.1.218]
Zhongzhi13_03840	NA	IPR004242; Transposon, En/Spm-like IPR025312; Domain of unknown function DUF4216	NA	uncharacterized LOC103414975; K02328 DNA polymerase delta subunit 2
Zhongzhi13_03844	NA	NA	NA	uncharacterized LOC102590164; K01183 chitinase [EC:3.2.1.14]
Zhongzhi13_03851	NA	IPR006564; Zinc finger, PMZ-type IPR007527; Zinc finger, SWIM-type	GO:0008270: zinc ion binding ;	uncharacterized LOC101300290; K17086 transmembrane 9 superfamily member 2/4
Zhongzhi13_03853	RNHX1_ARATH Putative ribonuclease H protein At1g65750 OS=Arabidopsis thaliana GN=At1g65750 PE=3 SV=1	IPR000477; Reverse transcriptase domain IPR002156; Ribonuclease H domain IPR005135; Endonuclease/exonuclease/phosphatase IPR012337; Ribonuclease H-like domain	GO:0003723: RNA binding ; GO:0003964: RNA-directed DNA polymerase activity ; GO:0006278: RNA-dependent DNA replication ;	uncharacterized LOC100855389; K11292 transcription elongation factor SPT6
Zhongzhi13_03867	NA	IPR029472; Gag-polypeptide of LTR copia-type	NA	uncharacterized LOC103450227; K17982 geranyllinalool synthase [EC:4.2.3.144]
Zhongzhi13_03872	NA	NA	NA	S-linalool synthase-like; K17982 geranyllinalool synthase [EC:4.2.3.144]
Zhongzhi13_03874	RNHX1_ARATH Putative ribonuclease H protein At1g65750 OS=Arabidopsis thaliana GN=At1g65750 PE=3 SV=1	NA	NA	uncharacterized LOC103414113; K18577 mannosylglycoprotein endo-beta-mannosidase [EC:3.2.1.152]
Zhongzhi13_03884	BCAT5_ARATH Branched-chain-amino-acid aminotransferase 5, chloroplastic OS=Arabidopsis thaliana GN=BCAT5 PE=1 SV=1	IPR001544; Aminotransferase class IV	GO:0008152: metabolic process ; GO:0003824: catalytic activity ;	branched-chain-amino-acid aminotransferase 5, chloroplastic-like; K00826 branched-chain amino acid aminotransferase [EC:2.6.1.42]
Zhongzhi13_03888	NA	IPR005162; Retrotransposon gag domain IPR029472; Gag-polypeptide of LTR copia-type	NA	uncharacterized LOC102590164; K01183 chitinase [EC:3.2.1.14]
Zhongzhi13_03898	NA	IPR004252; Probable transposase, Ptta/En/Spm, plant	NA	NA
Zhongzhi13_03899	POLX_TOBAC Retrovirus-related Pol polyprotein from transposon TNT 1-94 OS=Nicotiana tabacum PE=2 SV=1	NA	NA	Transducin/WD40 repeat-like superfamily protein; K03363 cell division cycle 20, cofactor of APC complex
Zhongzhi13_03905	POL3_DROME Retrovirus-related Pol polyprotein from transposon 17.6 OS=Drosophila melanogaster GN=pol PE=4 SV=1	IPR000477; Reverse transcriptase domain IPR001584; Integrase, catalytic core IPR002156; Ribonuclease H domain IPR005162; Retrotransposon gag domain IPR012337; Ribonuclease H-like domain	GO:0006278: RNA-dependent DNA replication ; GO:0003964: RNA-directed DNA polymerase activity ; GO:0003723: RNA binding ;	uncharacterized LOC103443119; K06883 uncharacterized protein
Zhongzhi13_03907	NA	IPR028919; Viral movement protein	NA	NA
Zhongzhi13_03914	SCY1_ARATH Preprotein translocase subunit SCY1, chloroplastic OS=Arabidopsis thaliana GN=SCY1 PE=1 SV=2	IPR002208; SecY/SEC61-alpha family IPR023201; SecY subunit domain IPR030659; SecY conserved site	GO:0016020: membrane ; GO:0015031: protein transport ;	preprotein translocase subunit SCY1, chloroplastic; K10956 protein transport protein SEC61 subunit alpha
Zhongzhi13_03916	POLX_TOBAC Retrovirus-related Pol polyprotein from transposon TNT 1-94 OS=Nicotiana tabacum PE=2 SV=1	NA	NA	Ubiquitin-protein ligase; K10590 E3 ubiquitin-protein ligase TRIP12 [EC:2.3.2.26]
Zhongzhi13_03920	RGA3_SOLBU Putative disease resistance protein RGA3 OS=Solanum bulbocastanum GN=RGA3 PE=2 SV=2	IPR002182; NB-ARC IPR027417; P-loop containing nucleoside triphosphate hydrolase	GO:0043531: ADP binding ;	NBS-LRR disease resistance-like protein; K15078 structure-specific endonuclease subunit SLX1 [EC:3.6.1.-]
Zhongzhi13_03925	Y1670_ARATH Probable receptor-like protein kinase At1g67000 OS=Arabidopsis thaliana GN=At1g67000 PE=2 SV=2	IPR001245; Serine-threonine/tyrosine-protein kinase, catalytic domain IPR011009; Protein kinase-like domain	GO:0006468: protein phosphorylation ; GO:0004672: protein kinase activity ;	PR5-like receptor kinase, putative; K04733 interleukin-1 receptor-associated kinase 4 [EC:2.7.11.1]
Zhongzhi13_03927	GLR28_ARATH Glutamate receptor 2.8 OS=Arabidopsis thaliana GN=GLR2.8 PE=2 SV=2	IPR001320; Ionotropic glutamate receptor IPR001638; Solute-binding protein family 3/N-terminal domain of MltF IPR001828; Receptor, ligand binding region IPR017103; Ionotropic glutamate receptor, plant IPR028082; Periplasmic binding protein-like I	GO:0004970: ionotropic glutamate receptor activity ; GO:0016020: membrane ; GO:0005234: extracellular-glutamate-gated ion channel activity ;	glutamate receptor 2.2-like; K05387 glutamate receptor, ionotropic, plant
Zhongzhi13_03931	POLX_TOBAC Retrovirus-related Pol polyprotein from transposon TNT 1-94 OS=Nicotiana tabacum PE=2 SV=1	IPR001828; Receptor, ligand binding region IPR001878; Zinc finger, CCHC-type IPR028082; Periplasmic binding protein-like I	NA	glutamate receptor 2.3-like; K05387 glutamate receptor, ionotropic, plant
Zhongzhi13_03939	NA	NA	NA	uncharacterized LOC102610907; K12153 phenylalanine N-monooxygenase [EC:1.14.13.124]
Zhongzhi13_03946	NA	NA	NA	uncharacterized LOC101757948; K10606 E3 ubiquitin-protein ligase FANCL [EC:2.3.2.27]
Zhongzhi13_03948	NA	IPR018289; MULE transposase domain	NA	uncharacterized LOC101300290; K17086 transmembrane 9 superfamily member 2/4
Zhongzhi13_03951	NA	NA	NA	hydroquinone glucosyltransferase-like; K08237 hydroquinone glucosyltransferase [EC:2.4.1.218]
Zhongzhi13_03953	NA	NA	NA	probable fructose-bisphosphate aldolase 2, chloroplastic; K01623 fructose-bisphosphate aldolase, class I [EC:4.1.2.13]
Zhongzhi13_03960	NA	IPR019557; Aminotransferase-like, plant mobile domain	NA	NA
Zhongzhi13_03970	NA	NA	NA	uncharacterized LOC104435557; K15115 solute carrier family 25 (mitochondrial folate transporter), member 32
Zhongzhi13_03971	NA	IPR000477; Reverse transcriptase domain	GO:0003723: RNA binding ; GO:0003964: RNA-directed DNA polymerase activity ; GO:0006278: RNA-dependent DNA replication ;	Replication protein A 70 kDa DNA-binding subunit; K07466 replication factor A1
Zhongzhi13_03973	POLX_TOBAC Retrovirus-related Pol polyprotein from transposon TNT 1-94 OS=Nicotiana tabacum PE=2 SV=1	NA	NA	Transducin/WD40 repeat-like superfamily protein; K03363 cell division cycle 20, cofactor of APC complex
Zhongzhi13_03976	YI31B_YEAST Transposon Ty3-I Gag-Pol polyprotein OS=Saccharomyces cerevisiae (strain ATCC 204508 / S288c) GN=TY3B-I PE=3 SV=2	IPR002156; Ribonuclease H domain IPR005162; Retrotransposon gag domain IPR012337; Ribonuclease H-like domain	GO:0003676: nucleic acid binding ; GO:0004523: ribonuclease H activity ;	uncharacterized LOC102610907; K12153 phenylalanine N-monooxygenase [EC:1.14.13.124]
Zhongzhi13_03977	POLX_TOBAC Retrovirus-related Pol polyprotein from transposon TNT 1-94 OS=Nicotiana tabacum PE=2 SV=1	IPR001584; Integrase, catalytic core IPR005162; Retrotransposon gag domain IPR012337; Ribonuclease H-like domain IPR025724; GAG-pre-integrase domain IPR029472; Gag-polypeptide of LTR copia-type	GO:0015074: DNA integration ;	uncharacterized LOC102590164; K01183 chitinase [EC:3.2.1.14]
Zhongzhi13_03990	POLX_TOBAC Retrovirus-related Pol polyprotein from transposon TNT 1-94 OS=Nicotiana tabacum PE=2 SV=1	IPR013103; Reverse transcriptase, RNA-dependent DNA polymerase IPR029472; Gag-polypeptide of LTR copia-type	NA	uncharacterized LOC104884951; K03549 KUP system potassium uptake protein
Zhongzhi13_03998	NA	IPR029472; Gag-polypeptide of LTR copia-type	NA	uncharacterized LOC102590164; K01183 chitinase [EC:3.2.1.14]
Zhongzhi13_04003	NA	IPR026960; Reverse transcriptase zinc-binding domain	NA	NA
Zhongzhi13_04012	NA	IPR010903; Protein of unknown function DUF1517	NA	NA
Zhongzhi13_04016	ADO1_ARATH Adagio protein 1 OS=Arabidopsis thaliana GN=ADO1 PE=1 SV=2	IPR000014; PAS domain IPR001810; F-box domain IPR011043; Galactose oxidase/kelch, beta-propeller IPR011498; Kelch repeat type 2	GO:0007165: signal transduction ; GO:0004871: signal transducer activity ;	adagio protein 1; K12115 clock-associated PAS protein ZTL
Zhongzhi13_04027	POL3_DROME Retrovirus-related Pol polyprotein from transposon 17.6 OS=Drosophila melanogaster GN=pol PE=4 SV=1	IPR000477; Reverse transcriptase domain IPR002156; Ribonuclease H domain IPR012337; Ribonuclease H-like domain	GO:0003723: RNA binding ; GO:0006278: RNA-dependent DNA replication ; GO:0003964: RNA-directed DNA polymerase activity ;	uncharacterized LOC102610907; K12153 phenylalanine N-monooxygenase [EC:1.14.13.124]
Zhongzhi13_04048	NB5R1_ARATH NADH--cytochrome b5 reductase 1 OS=Arabidopsis thaliana GN=CBR1 PE=1 SV=1	IPR001433; Oxidoreductase FAD/NAD(P)-binding IPR001834; NADH:cytochrome b5 reductase (CBR) IPR008333; Oxidoreductase, FAD-binding domain IPR017927; Ferredoxin reductase-type FAD-binding domain IPR017938; Riboflavin synthase-like beta-barrel	GO:0016491: oxidoreductase activity ; GO:0055114: oxidation-reduction process ;	NADH--cytochrome b5 reductase 1; K00326 cytochrome-b5 reductase [EC:1.6.2.2]
Zhongzhi13_04056	POL5_DROME Retrovirus-related Pol polyprotein from transposon opus OS=Drosophila melanogaster GN=pol PE=4 SV=1	IPR021109; Aspartic peptidase domain	NA	uncharacterized LOC103696395; K13356 alcohol-forming fatty acyl-CoA reductase [EC:1.2.1.84]
Zhongzhi13_04068	NA	NA	NA	uncharacterized LOC104435557; K15115 solute carrier family 25 (mitochondrial folate transporter), member 32
Zhongzhi13_04076	ZB14_MAIZE 14 kDa zinc-binding protein OS=Zea mays GN=ZBP14 PE=1 SV=1	IPR001310; Histidine triad (HIT) protein IPR011146; HIT-like domain IPR019808; Histidine triad, conserved site	NA	14 kDa zinc-binding protein; K02503 histidine triad (HIT) family protein
Zhongzhi13_04085	TT12_ARATH Protein TRANSPARENT TESTA 12 OS=Arabidopsis thaliana GN=TT12 PE=2 SV=1	IPR002528; Multi antimicrobial extrusion protein	GO:0055085: transmembrane transport ; GO:0016020: membrane ; GO:0006855: drug transmembrane transport ; GO:0015238: drug transmembrane transporter activity ; GO:0015297: antiporter activity ;	protein TRANSPARENT TESTA 12-like; K03327 multidrug resistance protein, MATE family
Zhongzhi13_04091	RNHX1_ARATH Putative ribonuclease H protein At1g65750 OS=Arabidopsis thaliana GN=At1g65750 PE=3 SV=1	NA	NA	uncharacterized LOC104435557; K15115 solute carrier family 25 (mitochondrial folate transporter), member 32
Zhongzhi13_04098	CALM_LILLO Calmodulin OS=Lilium longiflorum PE=2 SV=2	IPR002048; EF-hand domain IPR011992; EF-hand domain pair IPR018247; EF-Hand 1, calcium-binding site	GO:0005509: calcium ion binding ;	calmodulin-7; K02183 calmodulin
Zhongzhi13_04103	NA	IPR026960; Reverse transcriptase zinc-binding domain	NA	Replication protein A 70 kDa DNA-binding subunit; K07466 replication factor A1
Zhongzhi13_04104	NA	IPR021109; Aspartic peptidase domain	NA	probable serine/threonine-protein kinase GCN2; K16196 eukaryotic translation initiation factor 2-alpha kinase 4 [EC:2.7.11.1]
Zhongzhi13_04110	VP52A_ARATH Vacuolar protein sorting-associated protein 52 A OS=Arabidopsis thaliana GN=VPS52 PE=1 SV=1	IPR007258; Vps52	NA	NA
Zhongzhi13_04111	RIE1_ARATH E3 ubiquitin protein ligase RIE1 OS=Arabidopsis thaliana GN=RIE1 PE=2 SV=1	NA	NA	cleavage and polyadenylation specificity factor subunit 3-II-like; K13148 integrator complex subunit 11 [EC:3.1.27.-]
Zhongzhi13_04112	RPD1_ARATH Protein ROOT PRIMORDIUM DEFECTIVE 1 OS=Arabidopsis thaliana GN=RPD1 PE=1 SV=1	IPR021099; Plant organelle RNA recognition domain	NA	NA
Zhongzhi13_04113	TF3A_RAT Transcription factor IIIA OS=Rattus norvegicus GN=Gtf3a PE=2 SV=2	IPR013087; Zinc finger C2H2-type	GO:0003676: nucleic acid binding ;	transcription factor IIIA-like; K09191 general transcription factor IIIA
Zhongzhi13_04116	RGA3_SOLBU Putative disease resistance protein RGA3 OS=Solanum bulbocastanum GN=RGA3 PE=2 SV=2	IPR001611; Leucine-rich repeat IPR002182; NB-ARC IPR003591; Leucine-rich repeat, typical subtype IPR027417; P-loop containing nucleoside triphosphate hydrolase IPR032675; Leucine-rich repeat domain, L domain-like	GO:0005515: protein binding ;	leucine-rich repeat containing protein, putative (EC:3.1.3.16); K15078 structure-specific endonuclease subunit SLX1 [EC:3.6.1.-]
Zhongzhi13_04125	NA	IPR002562; 3'-5' exonuclease domain IPR012337; Ribonuclease H-like domain	GO:0008408: 3'-5' exonuclease activity ; GO:0006139: nucleobase-containing compound metabolic process ; GO:0003676: nucleic acid binding ; GO:0005622: intracellular ;	NA
Zhongzhi13_04151	NA	IPR001878; Zinc finger, CCHC-type IPR029472; Gag-polypeptide of LTR copia-type	GO:0008270: zinc ion binding ; GO:0003676: nucleic acid binding ;	uncharacterized LOC102590164; K01183 chitinase [EC:3.2.1.14]
Zhongzhi13_04153	NA	IPR005162; Retrotransposon gag domain IPR029472; Gag-polypeptide of LTR copia-type	NA	uncharacterized LOC102590164; K01183 chitinase [EC:3.2.1.14]
Zhongzhi13_04168	NA	IPR012337; Ribonuclease H-like domain	GO:0003676: nucleic acid binding ;	NA
Zhongzhi13_04169	NA	IPR005135; Endonuclease/exonuclease/phosphatase	NA	NA
Zhongzhi13_04172	VAP14_ARATH Vesicle-associated protein 1-4 OS=Arabidopsis thaliana GN=PVA14 PE=2 SV=1	IPR000535; Major sperm protein (MSP) domain IPR008962; PapD-like	GO:0005198: structural molecule activity ;	uncharacterized LOC101779298; K17302 coatomer, subunit beta'
Zhongzhi13_04221	NA	IPR012337; Ribonuclease H-like domain	GO:0003676: nucleic acid binding ;	NA
Zhongzhi13_04234	CRK10_ARATH Cysteine-rich receptor-like protein kinase 10 OS=Arabidopsis thaliana GN=CRK10 PE=1 SV=3	NA	NA	NA
Zhongzhi13_04237	NA	IPR026960; Reverse transcriptase zinc-binding domain	NA	NA
Zhongzhi13_04246	MAOC_SOLLC NADP-dependent malic enzyme, chloroplastic (Fragment) OS=Solanum lycopersicum PE=2 SV=1	NA	NA	NADP-dependent malic enzyme; K00029 malate dehydrogenase (oxaloacetate-decarboxylating)(NADP+) [EC:1.1.1.40]
Zhongzhi13_04247	VP13C_HUMAN Vacuolar protein sorting-associated protein 13C OS=Homo sapiens GN=VPS13C PE=1 SV=1	IPR009291; Vacuolar protein sorting-associated protein 62	NA	hypothetical protein; K19525 vacuolar protein sorting-associated protein 13A/C
Zhongzhi13_04249	NA	NA	NA	cytochrome P450 71A3-like; K07410 cytochrome P450, family 1, subfamily B, polypeptide 1 [EC:1.14.14.1]
Zhongzhi13_04250	POL4_DROME Retrovirus-related Pol polyprotein from transposon 412 OS=Drosophila melanogaster GN=POL PE=4 SV=1	IPR005162; Retrotransposon gag domain IPR012337; Ribonuclease H-like domain IPR021109; Aspartic peptidase domain	NA	uncharacterized LOC102610907; K12153 phenylalanine N-monooxygenase [EC:1.14.13.124]
Zhongzhi13_04257	NA	NA	NA	Replication protein A 70 kDa DNA-binding subunit; K07466 replication factor A1
Zhongzhi13_04260	LSM6_MOUSE U6 snRNA-associated Sm-like protein LSm6 OS=Mus musculus GN=Lsm6 PE=3 SV=1	IPR001163; LSM domain, eukaryotic/archaea-type IPR010920; LSM domain	NA	U6 snRNA-associated Sm-like protein LSm6; K12625 U6 snRNA-associated Sm-like protein LSm6
Zhongzhi13_04297	RPOC2_TOBAC DNA-directed RNA polymerase subunit beta'' OS=Nicotiana tabacum GN=rpoC2 PE=3 SV=2	IPR007081; RNA polymerase Rpb1, domain 5 IPR007083; RNA polymerase Rpb1, domain 4	GO:0003677: DNA binding ; GO:0003899: DNA-directed RNA polymerase activity ; GO:0006351: transcription, DNA-dependent ;	rpoC2, SotuCp011; RNA polymerase beta'' chain; K03046 DNA-directed RNA polymerase subunit beta' [EC:2.7.7.6]
Zhongzhi13_04350	COMT1_MEDSA Caffeic acid 3-O-methyltransferase OS=Medicago sativa PE=1 SV=1	IPR001077; O-methyltransferase, family 2 IPR011991; Winged helix-turn-helix DNA-binding domain IPR012967; Plant methyltransferase dimerisation IPR016461; O-methyltransferase COMT-type IPR029063; S-adenosyl-L-methionine-dependent methyltransferase	GO:0008171: O-methyltransferase activity ;	COMT; caffeic acid 3-O-methyltransferase; K13066 caffeic acid 3-O-methyltransferase [EC:2.1.1.68]
Zhongzhi13_04352	TIM13_ARATH Mitochondrial import inner membrane translocase subunit TIM13 OS=Arabidopsis thaliana GN=TIM13 PE=1 SV=2	IPR004217; Tim10/DDP family zinc finger	GO:0045039: protein import into mitochondrial inner membrane ; GO:0042719: mitochondrial intermembrane space protein transporter complex ; GO:0006626: protein targeting to mitochondrion ;	mitochondrial import inner membrane translocase subunit Tim13-like; K17781 mitochondrial import inner membrane translocase subunit TIM13
Zhongzhi13_04367	NUCL2_ORYSJ Nucleolin 2 OS=Oryza sativa subsp. japonica GN=Os04g0620700 PE=2 SV=2	IPR000504; RNA recognition motif domain	GO:0003676: nucleic acid binding ;	hypothetical protein; K11294 nucleolin
Zhongzhi13_04370	NUCL2_ORYSJ Nucleolin 2 OS=Oryza sativa subsp. japonica GN=Os04g0620700 PE=2 SV=2	IPR000504; RNA recognition motif domain	GO:0003676: nucleic acid binding ;	nucleolin 2-like isoform X1; K11294 nucleolin
Zhongzhi13_04378	STP10_ARATH Sugar transport protein 10 OS=Arabidopsis thaliana GN=STP10 PE=2 SV=1	IPR003663; Sugar/inositol transporter IPR005828; Major facilitator, sugar transporter-like IPR005829; Sugar transporter, conserved site IPR020846; Major facilitator superfamily domain	GO:0016020: membrane ; GO:0022891: substrate-specific transmembrane transporter activity ; GO:0055085: transmembrane transport ;	inositol transporter 1-like; K08150 MFS transporter, SP family, solute carrier family 2 (myo-inositol transporter), member 13
Zhongzhi13_04380	STP10_ARATH Sugar transport protein 10 OS=Arabidopsis thaliana GN=STP10 PE=2 SV=1	IPR003663; Sugar/inositol transporter IPR005828; Major facilitator, sugar transporter-like IPR005829; Sugar transporter, conserved site IPR020846; Major facilitator superfamily domain	GO:0055085: transmembrane transport ; GO:0016020: membrane ; GO:0022891: substrate-specific transmembrane transporter activity ;	inositol transporter 1; K08150 MFS transporter, SP family, solute carrier family 2 (myo-inositol transporter), member 13
Zhongzhi13_04388	PTPA_RABIT Serine/threonine-protein phosphatase 2A activator OS=Oryctolagus cuniculus GN=PPP2R4 PE=1 SV=1	IPR004327; Phosphotyrosyl phosphatase activator, PTPA	GO:0019211: phosphatase activator activity ;	serine/threonine-protein phosphatase 2A activator; K17605 serine/threonine-protein phosphatase 2A activator
Zhongzhi13_04397	NA	NA	NA	cytochrome P450 71A3-like; K07410 cytochrome P450, family 1, subfamily B, polypeptide 1 [EC:1.14.14.1]
Zhongzhi13_04406	SPC3B_ARATH Signal peptidase complex subunit 3B OS=Arabidopsis thaliana GN=At5g27430 PE=2 SV=1	IPR007653; Signal peptidase complex subunit 3	GO:0005787: signal peptidase complex ; GO:0006465: signal peptide processing ; GO:0008233: peptidase activity ; GO:0016021: integral to membrane ;	signal peptidase complex subunit 3B; K12948 signal peptidase complex subunit 3 [EC:3.4.-.-]
Zhongzhi13_04427	NDUB7_ARATH NADH dehydrogenase [ubiquinone] 1 beta subcomplex subunit 7 OS=Arabidopsis thaliana GN=At2g02050 PE=3 SV=1	IPR008698; NADH:ubiquinone oxidoreductase, B18 subunit	GO:0008137: NADH dehydrogenase (ubiquinone) activity ; GO:0005739: mitochondrion ; GO:0003954: NADH dehydrogenase activity ;	hypothetical protein; K03963 NADH dehydrogenase (ubiquinone) 1 beta subcomplex subunit 7
Zhongzhi13_04431	POLX_TOBAC Retrovirus-related Pol polyprotein from transposon TNT 1-94 OS=Nicotiana tabacum PE=2 SV=1	NA	NA	Ubiquitin-protein ligase; K10590 E3 ubiquitin-protein ligase TRIP12 [EC:2.3.2.26]
Zhongzhi13_04460	R1B14_SOLDE Putative late blight resistance protein homolog R1B-14 OS=Solanum demissum GN=R1B-14 PE=3 SV=1	IPR002182; NB-ARC IPR027417; P-loop containing nucleoside triphosphate hydrolase IPR032675; Leucine-rich repeat domain, L domain-like	GO:0043531: ADP binding ;	putative late blight resistance protein homolog R1A-3; K13457 disease resistance protein RPM1
Zhongzhi13_04468	DHAS_SYNY3 Aspartate-semialdehyde dehydrogenase OS=Synechocystis sp. (strain PCC 6803 / Kazusa) GN=asd PE=3 SV=2	IPR000534; Semialdehyde dehydrogenase, NAD-binding IPR012280; Semialdehyde dehydrogenase, dimerisation domain IPR016040; NAD(P)-binding domain	GO:0055114: oxidation-reduction process ; GO:0006520: cellular amino acid metabolic process ; GO:0005737: cytoplasm ; GO:0051287: NAD binding ; GO:0016620: oxidoreductase activity, acting on the aldehyde or oxo group of donors, NAD or NADP as acceptor ;	aspartate-semialdehyde dehydrogenase; K00133 aspartate-semialdehyde dehydrogenase [EC:1.2.1.11]
Zhongzhi13_04476	LPXC5_ARATH Probable UDP-3-O-[3-hydroxymyristoyl] N-acetylglucosamine deacetylase 5 OS=Arabidopsis thaliana GN=LPXC5 PE=2 SV=2	IPR004463; UDP-3-O-acyl N-acetylglucosamine deacetylase IPR020568; Ribosomal protein S5 domain 2-type fold	GO:0008759: UDP-3-O-[3-hydroxymyristoyl] N-acetylglucosamine deacetylase activity ; GO:0009245: lipid A biosynthetic process ;	probable UDP-3-O-[3-hydroxymyristoyl] N-acetylglucosamine deacetylase 2; K02535 UDP-3-O-[3-hydroxymyristoyl] N-acetylglucosamine deacetylase [EC:3.5.1.108]
Zhongzhi13_04480	Y2168_ARATH Ankyrin repeat-containing protein At2g01680 OS=Arabidopsis thaliana GN=At2g01680 PE=2 SV=1	IPR002110; Ankyrin repeat IPR020683; Ankyrin repeat-containing domain IPR026961; PGG domain	GO:0005515: protein binding ;	ankyrin repeat-containing protein At5g02620-like; K06694 26S proteasome non-ATPase regulatory subunit 10
Zhongzhi13_04500	DYL1_HELCR Dynein light chain LC6, flagellar outer arm OS=Heliocidaris crassispina PE=3 SV=1	IPR001372; Dynein light chain, type 1/2	GO:0005875: microtubule associated complex ; GO:0007017: microtubule-based process ;	Dynein light chain type 1 family protein; K10418 dynein light chain LC8-type
Zhongzhi13_04528	CH10_ARATH 10 kDa chaperonin OS=Arabidopsis thaliana GN=CPN10 PE=3 SV=1	IPR011032; GroES-like IPR020818; GroES chaperonin family	NA	10 kDa chaperonin-like; K04078 chaperonin GroES
Zhongzhi13_04535	POL3_DROME Retrovirus-related Pol polyprotein from transposon 17.6 OS=Drosophila melanogaster GN=pol PE=4 SV=1	IPR001584; Integrase, catalytic core IPR002156; Ribonuclease H domain IPR005162; Retrotransposon gag domain IPR012337; Ribonuclease H-like domain	GO:0015074: DNA integration ;	uncharacterized LOC103443119; K06883 uncharacterized protein
Zhongzhi13_04573	MT810_ARATH Probable S-adenosylmethionine-dependent methyltransferase At5g38100 OS=Arabidopsis thaliana GN=At5g38100 PE=2 SV=1	IPR005299; SAM dependent carboxyl methyltransferase IPR029063; S-adenosyl-L-methionine-dependent methyltransferase	GO:0008168: methyltransferase activity ;	probable S-adenosylmethionine-dependent methyltransferase At5g38100; K18848 indole-3-acetate O-methyltransferase [EC:2.1.1.278]
Zhongzhi13_04577	ASF1B_ARATH Histone chaperone ASF1B OS=Arabidopsis thaliana GN=ASF1B PE=1 SV=1	IPR006818; Histone chaperone ASF1-like	GO:0005634: nucleus ; GO:0006333: chromatin assembly or disassembly ;	histone chaperone ASF1B; K10753 histone chaperone ASF1
Zhongzhi13_04587	COLX_ARATH Putative zinc finger protein At1g68190 OS=Arabidopsis thaliana GN=At1g68190 PE=2 SV=1	NA	NA	CO; zinc finger protein CONSTANS; K12135 zinc finger protein CONSTANS
Zhongzhi13_04589	BAT1_ORYSJ Amino-acid permease BAT1 homolog OS=Oryza sativa subsp. japonica GN=BAT1 PE=2 SV=1	IPR004841; Amino acid permease/ SLC12A domain	GO:0016020: membrane ; GO:0055085: transmembrane transport ; GO:0006810: transport ;	NA
Zhongzhi13_04596	HIP1_ORYSJ Probable E3 ubiquitin-protein ligase HIP1 OS=Oryza sativa subsp. japonica GN=HIP1 PE=1 SV=2	NA	NA	uncharacterized LOC101294661; K19041 E3 ubiquitin-protein ligase RNF38/44 [EC:2.3.2.27]
Zhongzhi13_04612	NA	IPR029472; Gag-polypeptide of LTR copia-type	NA	uncharacterized LOC103450227; K17982 geranyllinalool synthase [EC:4.2.3.144]
Zhongzhi13_04614	NA	NA	NA	Replication protein A 70 kDa DNA-binding subunit; K07466 replication factor A1
Zhongzhi13_04619	RNHX1_ARATH Putative ribonuclease H protein At1g65750 OS=Arabidopsis thaliana GN=At1g65750 PE=3 SV=1	NA	NA	uncharacterized LOC104435557; K15115 solute carrier family 25 (mitochondrial folate transporter), member 32
Zhongzhi13_04620	Y410_SYNY3 Putative esterase sll0410 OS=Synechocystis sp. (strain PCC 6803 / Kazusa) GN=sll0410 PE=3 SV=1	IPR006683; Thioesterase domain IPR029069; HotDog domain	NA	NA
Zhongzhi13_04685	CML16_ARATH Probable calcium-binding protein CML16 OS=Arabidopsis thaliana GN=CML16 PE=2 SV=2	IPR002048; EF-hand domain IPR011992; EF-hand domain pair IPR018247; EF-Hand 1, calcium-binding site	GO:0005509: calcium ion binding ;	POPTRDRAFT_658975; hypothetical protein; K13448 calcium-binding protein CML
Zhongzhi13_04693	NA	IPR025558; Domain of unknown function DUF4283	NA	S-linalool synthase-like; K17982 geranyllinalool synthase [EC:4.2.3.144]
Zhongzhi13_04696	NIK2_ARATH Protein NSP-INTERACTING KINASE 2 OS=Arabidopsis thaliana GN=NIK2 PE=1 SV=1	IPR000719; Protein kinase domain IPR001611; Leucine-rich repeat IPR008271; Serine/threonine-protein kinase, active site IPR011009; Protein kinase-like domain IPR013210; Leucine-rich repeat-containing N-terminal, plant-type IPR017441; Protein kinase, ATP binding site IPR032675; Leucine-rich repeat domain, L domain-like	GO:0005524: ATP binding ; GO:0006468: protein phosphorylation ; GO:0004672: protein kinase activity ;	hypothetical protein; K13418 somatic embryogenesis receptor kinase 1 [EC:2.7.10.1 2.7.11.1]
Zhongzhi13_04707	GUAA_HELHP Probable GMP synthase [glutamine-hydrolyzing] OS=Helicobacter hepaticus (strain ATCC 51449 / 3B1) GN=guaA PE=3 SV=1	IPR005019; Methyladenine glycosylase IPR011257; DNA glycosylase	GO:0008725: DNA-3-methyladenine glycosylase activity ; GO:0006284: base-excision repair ;	DNA-3-methyladenine glycosylase, putative (EC:3.2.2.20); K01246 DNA-3-methyladenine glycosylase I [EC:3.2.2.20]
Zhongzhi13_04734	SP1L1_ARATH Protein SPIRAL1-like 1 OS=Arabidopsis thaliana GN=SP1L1 PE=2 SV=1	NA	NA	SP1L1; protein SPIRAL1-like1; K18635 protein SPIRAL1 and related proteins
Zhongzhi13_04738	AFP2_ARATH Ninja-family protein AFP2 OS=Arabidopsis thaliana GN=AFP2 PE=1 SV=1	IPR012463; Ethylene-responsive binding factor-associated repression IPR032308; Jas TPL-binding domain IPR032310; Putative nuclear localisation signal	NA	extensin-like; K05747 Wiskott-Aldrich syndrome protein
Zhongzhi13_04744	TPT_FLATR Triose phosphate/phosphate translocator, chloroplastic OS=Flaveria trinervia GN=TPT PE=2 SV=1	IPR004696; Triose phosphate/phosphoenolpyruvate translocator IPR004853; Sugar phosphate transporter domain	GO:0006810: transport ; GO:0016021: integral to membrane ; GO:0005215: transporter activity ;	Glucose-6-phosphate/phosphate translocator-related; K15283 solute carrier family 35, member E1
Zhongzhi13_04745	14312_ARATH 14-3-3-like protein GF14 iota OS=Arabidopsis thaliana GN=GRF12 PE=2 SV=1	IPR000308; 14-3-3 protein IPR023409; 14-3-3 protein, conserved site IPR023410; 14-3-3 domain	GO:0019904: protein domain specific binding ;	14-3-3-like protein GF14 iota; K06630 14-3-3 protein epsilon
Zhongzhi13_04757	IF5A2_NICPL Eukaryotic translation initiation factor 5A-2 OS=Nicotiana plumbaginifolia GN=EIF-5A2 PE=2 SV=1	IPR001884; Translation elongation factor IF5A IPR008991; Translation protein SH3-like domain IPR012340; Nucleic acid-binding, OB-fold IPR019769; Translation elongation factor, IF5A, hypusine site IPR020189; Translation elongation factor, IF5A C-terminal	GO:0045901: positive regulation of translational elongation ; GO:0045905: positive regulation of translational termination ; GO:0003723: RNA binding ; GO:0008612: peptidyl-lysine modification to hypusine ; GO:0003746: translation elongation factor activity ; GO:0043022: ribosome binding ;	eukaryotic translation initiation factor 5A-2; K03263 translation initiation factor 5A
Zhongzhi13_04774	EXPA5_ARATH Expansin-A5 OS=Arabidopsis thaliana GN=EXPA5 PE=2 SV=1	IPR007112; Expansin/pollen allergen, DPBB domain IPR007117; Expansin, cellulose-binding-like domain IPR007118; Expansin/Lol pI IPR009009; RlpA-like protein, double-psi beta-barrel domain	NA	malate dehydrogenase [NADP], chloroplastic-like; K00051 malate dehydrogenase (NADP+) [EC:1.1.1.82]
Zhongzhi13_04790	SBH2_ARATH Sphinganine C(4)-monooxygenase 2 OS=Arabidopsis thaliana GN=SBH2 PE=1 SV=1	IPR006694; Fatty acid hydroxylase	GO:0016491: oxidoreductase activity ; GO:0006633: fatty acid biosynthetic process ; GO:0055114: oxidation-reduction process ; GO:0005506: iron ion binding ;	sphinganine C(4)-monooxygenase 1; K04713 sphinganine C4-monooxygenase [EC:1.14.18.5]
Zhongzhi13_04801	UTR3_ARATH UDP-galactose/UDP-glucose transporter 3 OS=Arabidopsis thaliana GN=UTR3 PE=1 SV=1	IPR013657; UAA transporter	GO:0055085: transmembrane transport ;	UDP-galactose/UDP-glucose transporter 3; K15275 solute carrier family 35 (UDP-galactose transporter), member B1
Zhongzhi13_04807	VDAC2_SOLTU Mitochondrial outer membrane protein porin of 36 kDa OS=Solanum tuberosum PE=1 SV=2	IPR001925; Porin, eukaryotic type IPR027246; Eukaryotic porin/Tom40	GO:0005741: mitochondrial outer membrane ; GO:0044070: regulation of anion transport ; GO:0006820: anion transport ; GO:0008308: voltage-gated anion channel activity ; GO:0055085: transmembrane transport ;	hypothetical protein; K15040 voltage-dependent anion channel protein 2
Zhongzhi13_04816	TRXH2_ARATH Thioredoxin H2 OS=Arabidopsis thaliana GN=TRX2 PE=2 SV=2	IPR005746; Thioredoxin IPR012336; Thioredoxin-like fold IPR013766; Thioredoxin domain IPR017937; Thioredoxin, conserved site	GO:0009055: electron carrier activity ; GO:0045454: cell redox homeostasis ; GO:0006662: glycerol ether metabolic process ; GO:0015035: protein disulfide oxidoreductase activity ;	thioredoxin H2-like; K03671 thioredoxin 1
Zhongzhi13_04824	PP2A_HEVBR Serine/threonine-protein phosphatase PP2A catalytic subunit OS=Hevea brasiliensis GN=PP2A PE=2 SV=1	IPR004843; Calcineurin-like phosphoesterase domain, ApaH type IPR006186; Serine/threonine-specific protein phosphatase/bis(5-nucleosyl)-tetraphosphatase IPR029052; Metallo-dependent phosphatase-like	GO:0016787: hydrolase activity ;	serine/threonine-protein phosphatase PP2A-2 catalytic subunit-like; K04382 serine/threonine-protein phosphatase 2A catalytic subunit [EC:3.1.3.16]
Zhongzhi13_04830	RPD2B_ARATH DNA-directed RNA polymerase D subunit 2b OS=Arabidopsis thaliana GN=NRPD2b PE=2 SV=1	NA	NA	DNA-directed RNA polymerases IV and V subunit 2-like; K16252 DNA-directed RNA polymerase IV and V subunit 2 [EC:2.7.7.6]
Zhongzhi13_04849	NA	NA	NA	protein argonaute 1B-like; K11593 eukaryotic translation initiation factor 2C
Zhongzhi13_04891	AP1M2_ARATH AP-1 complex subunit mu-2 OS=Arabidopsis thaliana GN=AP1M2 PE=1 SV=1	IPR001392; Clathrin adaptor, mu subunit IPR011012; Longin-like domain IPR018240; Clathrin adaptor, mu subunit, conserved site IPR022775; AP complex, mu/sigma subunit IPR028565; Mu homology domain	GO:0016192: vesicle-mediated transport ; GO:0006886: intracellular protein transport ; GO:0030131: clathrin adaptor complex ;	AP-1 complex subunit mu-2; K12393 AP-1 complex subunit mu
Zhongzhi13_04915	MKP1_ARATH Protein-tyrosine-phosphatase MKP1 OS=Arabidopsis thaliana GN=MKP1 PE=1 SV=1	IPR000340; Dual specificity phosphatase, catalytic domain IPR000387; Tyrosine specific protein phosphatases domain IPR016130; Protein-tyrosine phosphatase, active site IPR020422; Dual specificity protein phosphatase domain IPR029021; Protein-tyrosine phosphatase-like	GO:0006470: protein dephosphorylation ; GO:0008138: protein tyrosine/serine/threonine phosphatase activity ;	protein-tyrosine-phosphatase MKP1-like; K04459 dual specificity MAP kinase phosphatase [EC:3.1.3.16 3.1.3.48]
Zhongzhi13_04940	LHT1_ARATH Lysine histidine transporter 1 OS=Arabidopsis thaliana GN=LHT1 PE=1 SV=1	IPR013057; Amino acid transporter, transmembrane domain	NA	lysine histidine transporter-like 1; K14209 solute carrier family 36 (proton-coupled amino acid transporter)
Zhongzhi13_04941	FABG_CUPLA 3-oxoacyl-[acyl-carrier-protein] reductase, chloroplastic OS=Cuphea lanceolata GN=CLKR27 PE=2 SV=1	IPR002347; Short-chain dehydrogenase/reductase SDR IPR011284; 3-oxoacyl-(acyl-carrier-protein) reductase IPR016040; NAD(P)-binding domain IPR020904; Short-chain dehydrogenase/reductase, conserved site	NA	POPTRDRAFT_420605; hypothetical protein; K00059 3-oxoacyl-[acyl-carrier protein] reductase [EC:1.1.1.100]
Zhongzhi13_04957	TPS1_ANTMA Tricyclene synthase 0e23, chloroplastic OS=Antirrhinum majus GN=0e23 PE=1 SV=1	IPR001906; Terpene synthase, N-terminal domain IPR005630; Terpene synthase, metal-binding domain IPR008930; Terpenoid cyclases/protein prenyltransferase alpha-alpha toroid IPR008949; Isoprenoid synthase domain	GO:0016829: lyase activity ; GO:0008152: metabolic process ; GO:0010333: terpene synthase activity ;	hypothetical protein; K15086 (3S)-linalool synthase [EC:4.2.3.25]
Zhongzhi13_04969	AHK3_ARATH Histidine kinase 3 OS=Arabidopsis thaliana GN=AHK3 PE=1 SV=1	IPR000836; Phosphoribosyltransferase domain IPR001789; Signal transduction response regulator, receiver domain IPR002075; Nuclear transport factor 2 IPR003594; Histidine kinase-like ATPase, C-terminal domain IPR003661; Signal transduction histidine kinase, dimerisation/phosphoacceptor domain IPR004358; Signal transduction histidine kinase-related protein, C-terminal IPR005467; Histidine kinase do…	GO:0009116: nucleoside metabolic process ;	Histidine kinase 1; K14489 arabidopsis histidine kinase 2/3/4 (cytokinin receptor) [EC:2.7.13.3]
Zhongzhi13_04973	YTX2_XENLA Transposon TX1 uncharacterized 149 kDa protein OS=Xenopus laevis PE=4 SV=1	IPR000477; Reverse transcriptase domain	GO:0003723: RNA binding ; GO:0006278: RNA-dependent DNA replication ; GO:0003964: RNA-directed DNA polymerase activity ;	uncharacterized LOC103414113; K18577 mannosylglycoprotein endo-beta-mannosidase [EC:3.2.1.152]
Zhongzhi13_04975	NA	IPR021775; Protein of unknown function DUF3339	NA	NA
Zhongzhi13_04977	NA	IPR029472; Gag-polypeptide of LTR copia-type	NA	uncharacterized LOC102590164; K01183 chitinase [EC:3.2.1.14]
Zhongzhi13_04990	RNHX1_ARATH Putative ribonuclease H protein At1g65750 OS=Arabidopsis thaliana GN=At1g65750 PE=3 SV=1	IPR002156; Ribonuclease H domain IPR005135; Endonuclease/exonuclease/phosphatase IPR012337; Ribonuclease H-like domain	GO:0003676: nucleic acid binding ; GO:0004523: ribonuclease H activity ;	uncharacterized LOC100855389; K11292 transcription elongation factor SPT6
Zhongzhi13_04991	NA	IPR025558; Domain of unknown function DUF4283	NA	transmembrane 9 superfamily member 4-like; K17086 transmembrane 9 superfamily member 2/4
Zhongzhi13_04995	CIPK1_ARATH CBL-interacting serine/threonine-protein kinase 1 OS=Arabidopsis thaliana GN=CIPK1 PE=1 SV=2	IPR000719; Protein kinase domain IPR001772; Kinase associated domain 1 (KA1) IPR004041; NAF domain IPR008271; Serine/threonine-protein kinase, active site IPR011009; Protein kinase-like domain IPR017441; Protein kinase, ATP binding site IPR018451; NAF/FISL domain IPR028375; KA1 domain/Ssp2, C-terminal	GO:0006468: protein phosphorylation ; GO:0004672: protein kinase activity ; GO:0005524: ATP binding ;	CBL-interacting serine/threonine-protein kinase 1; K07198 5'-AMP-activated protein kinase, catalytic alpha subunit [EC:2.7.11.11]
Zhongzhi13_04997	RK3B_ARATH 50S ribosomal protein L3-2, chloroplastic OS=Arabidopsis thaliana GN=RPL3B PE=2 SV=1	IPR009000; Translation protein, beta-barrel domain	NA	50S ribosomal protein L3-2, chloroplastic; K02906 large subunit ribosomal protein L3
Zhongzhi13_05004	PTI1_SOLLC Pto-interacting protein 1 OS=Solanum lycopersicum GN=PTI1 PE=1 SV=2	IPR000719; Protein kinase domain IPR001245; Serine-threonine/tyrosine-protein kinase, catalytic domain IPR008271; Serine/threonine-protein kinase, active site IPR011009; Protein kinase-like domain IPR017441; Protein kinase, ATP binding site	GO:0005524: ATP binding ; GO:0004672: protein kinase activity ; GO:0006468: protein phosphorylation ;	pto-interacting protein 1-like; K13436 pto-interacting protein 1 [EC:2.7.11.1]
Zhongzhi13_05015	NA	IPR024752; Myb/SANT-like domain	NA	NA
Zhongzhi13_05019	P2C49_ARATH Probable protein phosphatase 2C 49 OS=Arabidopsis thaliana GN=At3g62260 PE=2 SV=1	IPR000222; PPM-type phosphatase, divalent cation binding IPR001932; PPM-type phosphatase domain	GO:0004722: protein serine/threonine phosphatase activity ; GO:0006470: protein dephosphorylation ;	probable protein phosphatase 2C 49; K14803 protein phosphatase 2C homolog 2/3 [EC:3.1.3.16]
Zhongzhi13_05021	POP3_ARATH Probable protein Pop3 OS=Arabidopsis thaliana GN=At3g17210 PE=1 SV=1	IPR011008; Dimeric alpha-beta barrel IPR013097; Stress responsive alpha-beta barrel	NA	NA
Zhongzhi13_05023	RR1_SPIOL 30S ribosomal protein S1, chloroplastic OS=Spinacia oleracea GN=RPS1 PE=1 SV=1	IPR003029; S1 domain IPR012340; Nucleic acid-binding, OB-fold IPR022967; RNA-binding domain, S1	GO:0003723: RNA binding ;	30S ribosomal protein S1, chloroplastic; K02945 small subunit ribosomal protein S1
Zhongzhi13_05040	NA	IPR025558; Domain of unknown function DUF4283	NA	NA
Zhongzhi13_05066	AMSH3_ARATH AMSH-like ubiquitin thioesterase 3 OS=Arabidopsis thaliana GN=AMSH3 PE=1 SV=2	IPR000555; JAB1/MPN/MOV34 metalloenzyme domain	GO:0005515: protein binding ;	hypothetical protein; K11866 STAM-binding protein [EC:3.4.19.12]
Zhongzhi13_05089	POL5_DROME Retrovirus-related Pol polyprotein from transposon opus OS=Drosophila melanogaster GN=pol PE=4 SV=1	IPR000477; Reverse transcriptase domain IPR005162; Retrotransposon gag domain IPR012337; Ribonuclease H-like domain	GO:0006278: RNA-dependent DNA replication ; GO:0003964: RNA-directed DNA polymerase activity ; GO:0003723: RNA binding ;	uncharacterized LOC103443119; K06883 uncharacterized protein
Zhongzhi13_05104	VA724_ARATH Vesicle-associated membrane protein 724 OS=Arabidopsis thaliana GN=VAMP724 PE=2 SV=2	IPR001388; Synaptobrevin IPR010908; Longin domain IPR011012; Longin-like domain	GO:0016192: vesicle-mediated transport ; GO:0016021: integral to membrane ;	vesicle-associated membrane protein 724-like; K08511 vesicle-associated membrane protein 72
Zhongzhi13_05114	CUL1_ARATH Cullin-1 OS=Arabidopsis thaliana GN=CUL1 PE=1 SV=1	IPR001373; Cullin, N-terminal IPR011991; Winged helix-turn-helix DNA-binding domain IPR016157; Cullin, conserved site IPR016158; Cullin homology IPR016159; Cullin repeat-like-containing domain IPR019559; Cullin protein, neddylation domain	GO:0031625: ubiquitin protein ligase binding ; GO:0006511: ubiquitin-dependent protein catabolic process ; GO:0031461: cullin-RING ubiquitin ligase complex ;	cullin-1; K03347 cullin 1
Zhongzhi13_05122	PSBB_IPOPU Photosystem II CP47 chlorophyll apoprotein OS=Ipomoea purpurea GN=psbB PE=3 SV=1	IPR000932; Photosystem antenna protein-like	GO:0016168: chlorophyll binding ; GO:0016020: membrane ; GO:0019684: photosynthesis, light reaction ; GO:0009521: photosystem ; GO:0009767: photosynthetic electron transport chain ;	hypothetical protein; K02704 photosystem II CP47 chlorophyll apoprotein
Zhongzhi13_05123	PBS1_ARATH Serine/threonine-protein kinase PBS1 OS=Arabidopsis thaliana GN=PBS1 PE=1 SV=1	IPR000719; Protein kinase domain IPR001245; Serine-threonine/tyrosine-protein kinase, catalytic domain IPR008271; Serine/threonine-protein kinase, active site IPR011009; Protein kinase-like domain IPR017441; Protein kinase, ATP binding site	GO:0004672: protein kinase activity ; GO:0006468: protein phosphorylation ; GO:0005524: ATP binding ;	serine/threonine-protein kinase PBS1; K13430 serine/threonine-protein kinase PBS1 [EC:2.7.11.1]
Zhongzhi13_05127	UGT9_GARJA Crocetin glucoside glucosyltransferase OS=Gardenia jasminoides GN=UGT94E5 PE=1 SV=1	NA	NA	crocetin glucoside glucosyltransferase-like; K12937 cyanidin-3-O-glucoside 2''-O-glucuronosyltransferase [EC:2.4.1.254]
Zhongzhi13_05130	UGT9_GARJA Crocetin glucoside glucosyltransferase OS=Gardenia jasminoides GN=UGT94E5 PE=1 SV=1	IPR002213; UDP-glucuronosyl/UDP-glucosyltransferase	GO:0016758: transferase activity, transferring hexosyl groups ; GO:0008152: metabolic process ;	cyanidin-3-O-glucoside 2-O-glucuronosyltransferase-like; K12937 cyanidin-3-O-glucoside 2''-O-glucuronosyltransferase [EC:2.4.1.254]
Zhongzhi13_05144	SODC_NICPL Superoxide dismutase [Cu-Zn] OS=Nicotiana plumbaginifolia GN=SODCC PE=2 SV=2	IPR001424; Superoxide dismutase, copper/zinc binding domain IPR018152; Superoxide dismutase, copper/zinc, binding site	GO:0055114: oxidation-reduction process ; GO:0046872: metal ion binding ; GO:0006801: superoxide metabolic process ;	Cu/Zn superoxide dismutase family protein; K04565 superoxide dismutase, Cu-Zn family [EC:1.15.1.1]
Zhongzhi13_05165	FRS7_ARATH Protein FAR1-RELATED SEQUENCE 7 OS=Arabidopsis thaliana GN=FRS7 PE=2 SV=1	IPR004330; FAR1 DNA binding domain IPR018289; MULE transposase domain	NA	protein FAR1-RELATED SEQUENCE 5-like; K17604 zinc finger SWIM domain-containing protein 3
Zhongzhi13_05167	PP440_ARATH Pentatricopeptide repeat-containing protein At5g61400 OS=Arabidopsis thaliana GN=At5g61400 PE=2 SV=1	IPR002885; Pentatricopeptide repeat	NA	pentatricopeptide repeat-containing protein At5g61400; K17710 pentatricopeptide repeat domain-containing protein 1
Zhongzhi13_05171	NA	IPR005162; Retrotransposon gag domain IPR029472; Gag-polypeptide of LTR copia-type	NA	uncharacterized LOC102590164; K01183 chitinase [EC:3.2.1.14]
Zhongzhi13_05175	RIR2A_ARATH Ribonucleoside-diphosphate reductase small chain A OS=Arabidopsis thaliana GN=RNR2A PE=1 SV=2	IPR000358; Ribonucleotide reductase small subunit family IPR009078; Ferritin-like superfamily IPR030475; Ribonucleotide reductase small subunit, acitve site IPR033909; Ribonucleotide reductase small subunit	GO:0005971: ribonucleoside-diphosphate reductase complex ; GO:0004748: ribonucleoside-diphosphate reductase activity, thioredoxin disulfide as acceptor ; GO:0055114: oxidation-reduction process ; GO:0009186: deoxyribonucleoside diphosphate metabolic process ;	ribonucleotide reductase small subunit; K10808 ribonucleoside-diphosphate reductase subunit M2 [EC:1.17.4.1]
Zhongzhi13_05184	RR2_NICTO 30S ribosomal protein S2, chloroplastic OS=Nicotiana tomentosiformis GN=rps2 PE=3 SV=1	IPR001865; Ribosomal protein S2 IPR023591; Ribosomal protein S2, flavodoxin-like domain	GO:0003735: structural constituent of ribosome ; GO:0005840: ribosome ; GO:0006412: translation ; GO:0005622: intracellular ;	rps2, SotuCp010; 30S ribosomal protein S2; K02967 small subunit ribosomal protein S2
Zhongzhi13_05187	NA	IPR026960; Reverse transcriptase zinc-binding domain	NA	NA
Zhongzhi13_05189	NA	NA	NA	cytochrome P450 71A3-like; K07410 cytochrome P450, family 1, subfamily B, polypeptide 1 [EC:1.14.14.1]
Zhongzhi13_05190	YG31B_YEAST Transposon Ty3-G Gag-Pol polyprotein OS=Saccharomyces cerevisiae (strain ATCC 204508 / S288c) GN=TY3B-G PE=1 SV=3	IPR000477; Reverse transcriptase domain IPR001584; Integrase, catalytic core IPR002156; Ribonuclease H domain IPR005162; Retrotransposon gag domain IPR012337; Ribonuclease H-like domain IPR021109; Aspartic peptidase domain	GO:0006278: RNA-dependent DNA replication ; GO:0003964: RNA-directed DNA polymerase activity ; GO:0003723: RNA binding ;	uncharacterized LOC103443119; K06883 uncharacterized protein
Zhongzhi13_05196	YG31B_YEAST Transposon Ty3-G Gag-Pol polyprotein OS=Saccharomyces cerevisiae (strain ATCC 204508 / S288c) GN=TY3B-G PE=1 SV=3	IPR000477; Reverse transcriptase domain IPR001584; Integrase, catalytic core IPR002156; Ribonuclease H domain IPR005162; Retrotransposon gag domain IPR012337; Ribonuclease H-like domain IPR021109; Aspartic peptidase domain	GO:0003723: RNA binding ; GO:0003964: RNA-directed DNA polymerase activity ; GO:0006278: RNA-dependent DNA replication ;	uncharacterized LOC103443119; K06883 uncharacterized protein
Zhongzhi13_05202	HIDM_GLYEC 2-hydroxyisoflavanone dehydratase OS=Glycyrrhiza echinata GN=HIDM PE=1 SV=1	IPR013094; Alpha/beta hydrolase fold-3 IPR029058; Alpha/Beta hydrolase fold	GO:0016787: hydrolase activity ; GO:0008152: metabolic process ;	HIDH; 2-hydroxyisoflavanone dehydratase (EC:3.1.1.1 4.2.1.105); K13258 2-hydroxyisoflavanone dehydratase [EC:4.2.1.105]
Zhongzhi13_05204	POL_CERV Enzymatic polyprotein OS=Carnation etched ring virus GN=ORF V PE=3 SV=1	IPR000477; Reverse transcriptase domain	GO:0003723: RNA binding ; GO:0006278: RNA-dependent DNA replication ; GO:0003964: RNA-directed DNA polymerase activity ;	uncharacterized LOC103443119; K06883 uncharacterized protein
Zhongzhi13_05221	VMP1_RAT Vacuole membrane protein 1 OS=Rattus norvegicus GN=Vmp1 PE=1 SV=1	IPR032816; SNARE associated Golgi protein	NA	NA
Zhongzhi13_05226	NA	IPR012337; Ribonuclease H-like domain	GO:0003676: nucleic acid binding ;	uncharacterized LOC102610907; K12153 phenylalanine N-monooxygenase [EC:1.14.13.124]
Zhongzhi13_05233	FER3_ARATH Ferredoxin-3, chloroplastic OS=Arabidopsis thaliana GN=FD3 PE=1 SV=1	IPR001041; 2Fe-2S ferredoxin-type iron-sulfur binding domain	GO:0051536: iron-sulfur cluster binding ; GO:0009055: electron carrier activity ;	ferredoxin, root R-B2; K02639 ferredoxin
Zhongzhi13_05256	CHSY_CATRO Chalcone synthase OS=Catharanthus roseus GN=CHS PE=2 SV=1	IPR001099; Chalcone/stilbene synthase, N-terminal IPR011141; Polyketide synthase, type III IPR012328; Chalcone/stilbene synthase, C-terminal IPR016039; Thiolase-like	GO:0009058: biosynthetic process ; GO:0016746: transferase activity, transferring acyl groups ;	chalcone synthase 1-like; K00660 chalcone synthase [EC:2.3.1.74]
Zhongzhi13_05261	NA	NA	NA	uncharacterized LOC101311565; K01303 acylaminoacyl-peptidase [EC:3.4.19.1]
Zhongzhi13_05272	RNHX1_ARATH Putative ribonuclease H protein At1g65750 OS=Arabidopsis thaliana GN=At1g65750 PE=3 SV=1	NA	NA	uncharacterized LOC104435557; K15115 solute carrier family 25 (mitochondrial folate transporter), member 32
Zhongzhi13_05281	RNHX1_ARATH Putative ribonuclease H protein At1g65750 OS=Arabidopsis thaliana GN=At1g65750 PE=3 SV=1	NA	NA	uncharacterized LOC100855389; K11292 transcription elongation factor SPT6
Zhongzhi13_05292	PP121_ARATH Pentatricopeptide repeat-containing protein At1g74600, chloroplastic OS=Arabidopsis thaliana GN=PCMP-E69 PE=3 SV=1	IPR002885; Pentatricopeptide repeat	NA	putative pentatricopeptide repeat-containing protein At3g18840; K17279 receptor expression-enhancing protein 5/6
Zhongzhi13_05296	MIF3_ARATH Mini zinc finger protein 3 OS=Arabidopsis thaliana GN=MIF3 PE=1 SV=1	IPR006456; ZF-HD homeobox protein, Cys/His-rich dimerisation domain	NA	NA
Zhongzhi13_05300	NA	IPR029472; Gag-polypeptide of LTR copia-type	NA	uncharacterized LOC103450227; K17982 geranyllinalool synthase [EC:4.2.3.144]
Zhongzhi13_05305	BGL30_ARATH Beta-glucosidase 30 OS=Arabidopsis thaliana GN=BGLU30 PE=2 SV=1	IPR001360; Glycoside hydrolase family 1 IPR017853; Glycoside hydrolase superfamily	GO:0004553: hydrolase activity, hydrolyzing O-glycosyl compounds ; GO:0005975: carbohydrate metabolic process ;	beta-glucosidase 24-like; K01188 beta-glucosidase [EC:3.2.1.21]
Zhongzhi13_05309	NA	IPR001876; Zinc finger, RanBP2-type	GO:0008270: zinc ion binding ; GO:0005622: intracellular ;	nudix hydrolase 19, chloroplastic-like; K03426 NAD+ diphosphatase [EC:3.6.1.22]
Zhongzhi13_05313	NA	IPR000315; B-box-type zinc finger IPR006734; Protein of unknown function DUF597	GO:0005622: intracellular ; GO:0008270: zinc ion binding ;	NA
Zhongzhi13_05318	LORF2_MOUSE LINE-1 retrotransposable element ORF2 protein OS=Mus musculus GN=Pol PE=1 SV=2	IPR000477; Reverse transcriptase domain	GO:0003723: RNA binding ; GO:0003964: RNA-directed DNA polymerase activity ; GO:0006278: RNA-dependent DNA replication ;	uncharacterized LOC104435557; K15115 solute carrier family 25 (mitochondrial folate transporter), member 32
Zhongzhi13_05319	NA	NA	NA	S-linalool synthase-like; K17982 geranyllinalool synthase [EC:4.2.3.144]
Zhongzhi13_05321	NA	NA	NA	uncharacterized LOC101300290; K17086 transmembrane 9 superfamily member 2/4
Zhongzhi13_05324	NA	IPR026960; Reverse transcriptase zinc-binding domain	NA	uncharacterized LOC104435557; K15115 solute carrier family 25 (mitochondrial folate transporter), member 32
Zhongzhi13_05332	NA	IPR029472; Gag-polypeptide of LTR copia-type	NA	uncharacterized LOC102590164; K01183 chitinase [EC:3.2.1.14]
Zhongzhi13_05338	NA	IPR005162; Retrotransposon gag domain	NA	NA
Zhongzhi13_05348	VAR3_ARATH Zinc finger protein VAR3, chloroplastic OS=Arabidopsis thaliana GN=VAR3 PE=1 SV=2	IPR001876; Zinc finger, RanBP2-type	GO:0005622: intracellular ; GO:0008270: zinc ion binding ;	DNA polymerase zeta catalytic subunit, putative (EC:2.7.7.7); K02350 DNA polymerase zeta [EC:2.7.7.7]
Zhongzhi13_05352	NA	NA	NA	uncharacterized LOC102597361; K08900 mitochondrial chaperone BCS1
Zhongzhi13_05353	PMA3_NICPL Plasma membrane ATPase 3 OS=Nicotiana plumbaginifolia GN=PMA3 PE=1 SV=1	IPR001757; P-type ATPase IPR004014; Cation-transporting P-type ATPase, N-terminal IPR006534; P-type ATPase, subfamily IIIA IPR018303; P-type ATPase, phosphorylation site IPR023214; HAD-like domain IPR023298; P-type ATPase, transmembrane domain	GO:0005524: ATP binding ; GO:0015662: ATPase activity, coupled to transmembrane movement of ions, phosphorylative mechanism ; GO:0016020: membrane ; GO:0006812: cation transport ;	H(+)-transporting atpase plant/fungi plasma membrane type; K01535 H+-transporting ATPase [EC:3.6.3.6]
Zhongzhi13_05364	NA	NA	NA	disease resistance protein RPM1-like; K13457 disease resistance protein RPM1
Zhongzhi13_05365	NA	NA	NA	disease resistance protein RPM1-like; K13457 disease resistance protein RPM1
Zhongzhi13_05380	NA	NA	NA	S-linalool synthase-like; K17982 geranyllinalool synthase [EC:4.2.3.144]
Zhongzhi13_05385	NA	IPR004252; Probable transposase, Ptta/En/Spm, plant	NA	NA
Zhongzhi13_05394	NOT4_YEAST General negative regulator of transcription subunit 4 OS=Saccharomyces cerevisiae (strain ATCC 204508 / S288c) GN=MOT2 PE=1 SV=1	IPR001841; Zinc finger, RING-type	GO:0008270: zinc ion binding ; GO:0005515: protein binding ;	Aldehyde dehydrogenase; K00128 aldehyde dehydrogenase (NAD+) [EC:1.2.1.3]
Zhongzhi13_05397	YG31B_YEAST Transposon Ty3-G Gag-Pol polyprotein OS=Saccharomyces cerevisiae (strain ATCC 204508 / S288c) GN=TY3B-G PE=1 SV=3	IPR000477; Reverse transcriptase domain IPR001584; Integrase, catalytic core IPR002156; Ribonuclease H domain IPR005162; Retrotransposon gag domain IPR012337; Ribonuclease H-like domain IPR021109; Aspartic peptidase domain	GO:0006278: RNA-dependent DNA replication ; GO:0003964: RNA-directed DNA polymerase activity ; GO:0003723: RNA binding ;	uncharacterized LOC103443119; K06883 uncharacterized protein
Zhongzhi13_05401	F135B_XENLA Protein FAM135B OS=Xenopus laevis GN=fam135b PE=2 SV=1	IPR022122; Protein FAM135	NA	nucleoside diphosphate kinase 2, chloroplastic-like; K00940 nucleoside-diphosphate kinase [EC:2.7.4.6]
Zhongzhi13_05407	E2FE_ARATH E2F transcription factor-like E2FE OS=Arabidopsis thaliana GN=E2FE PE=2 SV=1	IPR003316; E2F/DP family, winged-helix DNA-binding domain IPR011991; Winged helix-turn-helix DNA-binding domain	GO:0006355: regulation of transcription, DNA-dependent ; GO:0003700: sequence-specific DNA binding transcription factor activity ; GO:0005667: transcription factor complex ;	E2F transcription factor-like E2FE-like; K09391 transcription factor E2F7/8
Zhongzhi13_05418	YTX2_XENLA Transposon TX1 uncharacterized 149 kDa protein OS=Xenopus laevis PE=4 SV=1	IPR000477; Reverse transcriptase domain IPR005135; Endonuclease/exonuclease/phosphatase IPR025558; Domain of unknown function DUF4283	GO:0006278: RNA-dependent DNA replication ; GO:0003964: RNA-directed DNA polymerase activity ; GO:0003723: RNA binding ;	uncharacterized LOC103414113; K18577 mannosylglycoprotein endo-beta-mannosidase [EC:3.2.1.152]
Zhongzhi13_05454	NA	IPR004332; Transposase, MuDR, plant	NA	uncharacterized LOC101300290; K17086 transmembrane 9 superfamily member 2/4
Zhongzhi13_05458	PPP7L_ARATH Serine/threonine-protein phosphatase 7 long form homolog OS=Arabidopsis thaliana GN=At1g48120 PE=2 SV=1	IPR019557; Aminotransferase-like, plant mobile domain	NA	NA
Zhongzhi13_05459	NA	IPR004332; Transposase, MuDR, plant IPR018289; MULE transposase domain	NA	hypothetical protein; K17604 zinc finger SWIM domain-containing protein 3
Zhongzhi13_05463	RNHX1_ARATH Putative ribonuclease H protein At1g65750 OS=Arabidopsis thaliana GN=At1g65750 PE=3 SV=1	NA	NA	uncharacterized LOC104435557; K15115 solute carrier family 25 (mitochondrial folate transporter), member 32
Zhongzhi13_05466	NA	IPR001810; F-box domain	GO:0005515: protein binding ;	NA
Zhongzhi13_05467	NA	IPR017451; F-box associated interaction domain	NA	NA
Zhongzhi13_05479	NA	IPR000504; RNA recognition motif domain	GO:0003676: nucleic acid binding ;	NA
Zhongzhi13_05488	R1B11_SOLDE Putative late blight resistance protein homolog R1B-11 OS=Solanum demissum GN=R1B-11 PE=5 SV=1	NA	NA	putative late blight resistance protein homolog R1A-10; K13457 disease resistance protein RPM1
Zhongzhi13_05494	NA	IPR005135; Endonuclease/exonuclease/phosphatase IPR026960; Reverse transcriptase zinc-binding domain	NA	uncharacterized LOC104435557; K15115 solute carrier family 25 (mitochondrial folate transporter), member 32
Zhongzhi13_05496	RP8L2_ARATH Probable disease resistance RPP8-like protein 2 OS=Arabidopsis thaliana GN=RPP8L2 PE=3 SV=1	IPR002182; NB-ARC IPR027417; P-loop containing nucleoside triphosphate hydrolase	GO:0043531: ADP binding ;	Disease resistance protein; K13457 disease resistance protein RPM1
Zhongzhi13_05499	NA	IPR010666; Zinc finger, GRF-type	GO:0008270: zinc ion binding ;	NA
Zhongzhi13_05518	NA	IPR005162; Retrotransposon gag domain IPR021109; Aspartic peptidase domain	NA	probable linoleate 9S-lipoxygenase 4; K15718 linoleate 9S-lipoxygenase [EC:1.13.11.58]
Zhongzhi13_05526	NA	IPR003397; Mitochondrial inner membrane translocase subunit Tim17/Tim22/Tim23/peroxisomal protein PMP24	NA	NA
Zhongzhi13_05533	LORF2_HUMAN LINE-1 retrotransposable element ORF2 protein OS=Homo sapiens PE=1 SV=1	NA	NA	uncharacterized LOC104435557; K15115 solute carrier family 25 (mitochondrial folate transporter), member 32
Zhongzhi13_05547	NA	NA	NA	disease resistance protein RPM1-like; K13457 disease resistance protein RPM1
Zhongzhi13_05555	TIC32_ARATH Short-chain dehydrogenase TIC 32, chloroplastic OS=Arabidopsis thaliana GN=TIC32 PE=2 SV=1	IPR002347; Short-chain dehydrogenase/reductase SDR IPR016040; NAD(P)-binding domain	NA	hypothetical protein; K19329 WW domain-containing oxidoreductase
Zhongzhi13_05556	SPC25_CRYNJ Probable kinetochore protein SPC25 OS=Cryptococcus neoformans var. neoformans serotype D (strain JEC21 / ATCC MYA-565) GN=SPC25 PE=3 SV=1	IPR013255; Chromosome segregation protein Spc25	NA	kinetochore protein spc25-like; K11550 kinetochore protein Spc25, animal type
Zhongzhi13_05559	PPR89_ARATH Pentatricopeptide repeat-containing protein At1g62350 OS=Arabidopsis thaliana GN=At1g62350 PE=2 SV=1	IPR002885; Pentatricopeptide repeat	NA	SORBIDRAFT_03g042630, Sb03g042630; hypothetical protein; K01166 ribonuclease T2 [EC:3.1.27.1]
Zhongzhi13_05583	PPR21_ARATH Pentatricopeptide repeat-containing protein At1g08070 OS=Arabidopsis thaliana GN=PCMP-H12 PE=2 SV=1	IPR002885; Pentatricopeptide repeat IPR032867; DYW domain	NA	putative pentatricopeptide repeat-containing protein At1g74580-like; K17964 leucine-rich PPR motif-containing protein, mitochondrial
Zhongzhi13_05597	NA	IPR005162; Retrotransposon gag domain	NA	probable linoleate 9S-lipoxygenase 4; K15718 linoleate 9S-lipoxygenase [EC:1.13.11.58]
Zhongzhi13_05608	NA	IPR004312; Arabidopsis retrotransposon Orf1	NA	NA
Zhongzhi13_05610	NA	NA	NA	uncharacterized LOC102590164; K01183 chitinase [EC:3.2.1.14]
Zhongzhi13_05611	NA	NA	NA	uncharacterized LOC103430988; K00602 phosphoribosylaminoimidazolecarboxamide formyltransferase / IMP cyclohydrolase [EC:2.1.2.3 3.5.4.10]
Zhongzhi13_05612	POLX_TOBAC Retrovirus-related Pol polyprotein from transposon TNT 1-94 OS=Nicotiana tabacum PE=2 SV=1	IPR001878; Zinc finger, CCHC-type IPR025724; GAG-pre-integrase domain	GO:0003676: nucleic acid binding ; GO:0008270: zinc ion binding ;	uncharacterized LOC102707106; K12619 5'-3' exoribonuclease 2 [EC:3.1.13.-]
Zhongzhi13_05614	POLX_TOBAC Retrovirus-related Pol polyprotein from transposon TNT 1-94 OS=Nicotiana tabacum PE=2 SV=1	NA	NA	uncharacterized LOC104905624; K05658 ATP-binding cassette, subfamily B (MDR/TAP), member 1 [EC:3.6.3.44]
Zhongzhi13_05625	NA	IPR005162; Retrotransposon gag domain	NA	probable linoleate 9S-lipoxygenase 4; K15718 linoleate 9S-lipoxygenase [EC:1.13.11.58]
Zhongzhi13_05626	NA	IPR029472; Gag-polypeptide of LTR copia-type	NA	NA
Zhongzhi13_05644	NA	IPR005135; Endonuclease/exonuclease/phosphatase IPR025836; Zinc knuckle CX2CX4HX4C	NA	S-linalool synthase-like; K17982 geranyllinalool synthase [EC:4.2.3.144]
Zhongzhi13_05650	R1B12_SOLDE Putative late blight resistance protein homolog R1B-12 OS=Solanum demissum GN=R1B-12 PE=3 SV=2	IPR002182; NB-ARC IPR027417; P-loop containing nucleoside triphosphate hydrolase IPR032675; Leucine-rich repeat domain, L domain-like	GO:0043531: ADP binding ;	putative late blight resistance protein homolog R1A-3; K13457 disease resistance protein RPM1
Zhongzhi13_05660	YG31B_YEAST Transposon Ty3-G Gag-Pol polyprotein OS=Saccharomyces cerevisiae (strain ATCC 204508 / S288c) GN=TY3B-G PE=1 SV=3	IPR000477; Reverse transcriptase domain IPR005162; Retrotransposon gag domain	GO:0003723: RNA binding ; GO:0006278: RNA-dependent DNA replication ; GO:0003964: RNA-directed DNA polymerase activity ;	disease resistance protein RPM1-like; K13457 disease resistance protein RPM1
Zhongzhi13_05668	NA	IPR006564; Zinc finger, PMZ-type IPR007527; Zinc finger, SWIM-type IPR018289; MULE transposase domain	GO:0008270: zinc ion binding ;	hypothetical protein; K17604 zinc finger SWIM domain-containing protein 3
Zhongzhi13_05672	NA	IPR005162; Retrotransposon gag domain	NA	probable linoleate 9S-lipoxygenase 4; K15718 linoleate 9S-lipoxygenase [EC:1.13.11.58]
Zhongzhi13_05688	SUS6_ARATH Sucrose synthase 6 OS=Arabidopsis thaliana GN=SUS6 PE=1 SV=1	IPR000368; Sucrose synthase IPR001296; Glycosyl transferase, family 1 IPR012820; Sucrose synthase, plant/cyanobacteria	GO:0005985: sucrose metabolic process ;	sucrose synthase 7-like; K00695 sucrose synthase [EC:2.4.1.13]
Zhongzhi13_05694	NA	IPR013865; Protein of unknown function DUF1754, eukaryotic	NA	NA
Zhongzhi13_05705	POL_FFV Pro-Pol polyprotein OS=Feline foamy virus GN=pol PE=3 SV=1	IPR001584; Integrase, catalytic core IPR012337; Ribonuclease H-like domain	GO:0015074: DNA integration ;	uncharacterized LOC103443119; K06883 uncharacterized protein
Zhongzhi13_05711	MPV17_DANRE Protein Mpv17 OS=Danio rerio GN=mpv17 PE=2 SV=1	IPR007248; Mpv17/PMP22	GO:0016021: integral to membrane ;	Peroxisomal membrane 22 kDa family protein isoform 1; K13347 peroxisomal membrane protein 2
Zhongzhi13_05713	Y1174_SYNP6 Uncharacterized lipoprotein syc1174_c OS=Synechococcus sp. (strain ATCC 27144 / PCC 6301 / SAUG 1402/1) GN=syc1174_c PE=4 SV=2	IPR021763; Protein of unknown function DUF3326	NA	NA
Zhongzhi13_05728	RNHX1_ARATH Putative ribonuclease H protein At1g65750 OS=Arabidopsis thaliana GN=At1g65750 PE=3 SV=1	NA	NA	uncharacterized LOC104435557; K15115 solute carrier family 25 (mitochondrial folate transporter), member 32
Zhongzhi13_05734	NA	NA	NA	probable aminotransferase TAT2; K00815 tyrosine aminotransferase [EC:2.6.1.5]
Zhongzhi13_05735	YTX2_XENLA Transposon TX1 uncharacterized 149 kDa protein OS=Xenopus laevis PE=4 SV=1	IPR000477; Reverse transcriptase domain	GO:0003723: RNA binding ; GO:0006278: RNA-dependent DNA replication ; GO:0003964: RNA-directed DNA polymerase activity ;	uncharacterized LOC103414113; K18577 mannosylglycoprotein endo-beta-mannosidase [EC:3.2.1.152]
Zhongzhi13_05740	NA	IPR025558; Domain of unknown function DUF4283 IPR025836; Zinc knuckle CX2CX4HX4C	NA	coatomer subunit beta'-1-like; K17302 coatomer, subunit beta'
Zhongzhi13_05741	RNHX1_ARATH Putative ribonuclease H protein At1g65750 OS=Arabidopsis thaliana GN=At1g65750 PE=3 SV=1	NA	NA	uncharacterized LOC104435557; K15115 solute carrier family 25 (mitochondrial folate transporter), member 32
Zhongzhi13_05747	NA	NA	NA	protein FIZZY-RELATED 2-like; K03364 cell division cycle 20-like protein 1, cofactor of APC complex
Zhongzhi13_05754	POL_CERV Enzymatic polyprotein OS=Carnation etched ring virus GN=ORF V PE=3 SV=1	NA	NA	NA
Zhongzhi13_05757	NA	IPR028919; Viral movement protein	NA	NA
Zhongzhi13_05762	POL_FMVD Enzymatic polyprotein OS=Figwort mosaic virus (strain DxS) GN=ORF V PE=3 SV=1	NA	NA	NA
Zhongzhi13_05763	NA	IPR005162; Retrotransposon gag domain	NA	probable linoleate 9S-lipoxygenase 4; K15718 linoleate 9S-lipoxygenase [EC:1.13.11.58]
Zhongzhi13_05771	NA	IPR029472; Gag-polypeptide of LTR copia-type	NA	uncharacterized LOC102590164; K01183 chitinase [EC:3.2.1.14]
Zhongzhi13_05780	POL_FMVD Enzymatic polyprotein OS=Figwort mosaic virus (strain DxS) GN=ORF V PE=3 SV=1	NA	NA	NA
Zhongzhi13_05785	POL_CSVMV Putative enzymatic polyprotein OS=Cassava vein mosaic virus GN=ORF 3 PE=3 SV=1	NA	NA	uncharacterized LOC101506267; K17964 leucine-rich PPR motif-containing protein, mitochondrial
Zhongzhi13_05787	UBP13_ARATH Ubiquitin carboxyl-terminal hydrolase 13 OS=Arabidopsis thaliana GN=UBP13 PE=1 SV=1	NA	NA	Ubiquitin-specific protease 12 isoform 1; K11838 ubiquitin carboxyl-terminal hydrolase 7 [EC:3.4.19.12]
Zhongzhi13_05790	NA	NA	NA	protein FIZZY-RELATED 2-like; K03364 cell division cycle 20-like protein 1, cofactor of APC complex
Zhongzhi13_05796	NA	NA	NA	protein FIZZY-RELATED 2-like; K03364 cell division cycle 20-like protein 1, cofactor of APC complex
Zhongzhi13_05813	NA	NA	NA	protein FIZZY-RELATED 2-like; K03364 cell division cycle 20-like protein 1, cofactor of APC complex
Zhongzhi13_05829	NA	IPR029472; Gag-polypeptide of LTR copia-type	NA	uncharacterized LOC103450227; K17982 geranyllinalool synthase [EC:4.2.3.144]
Zhongzhi13_05830	NA	IPR025558; Domain of unknown function DUF4283	NA	coatomer subunit beta'-1-like; K17302 coatomer, subunit beta'
Zhongzhi13_05841	NA	NA	NA	protein FIZZY-RELATED 2-like; K03364 cell division cycle 20-like protein 1, cofactor of APC complex
Zhongzhi13_05845	NA	IPR001878; Zinc finger, CCHC-type	GO:0008270: zinc ion binding ; GO:0003676: nucleic acid binding ;	NA
Zhongzhi13_05846	LORF2_MOUSE LINE-1 retrotransposable element ORF2 protein OS=Mus musculus GN=Pol PE=1 SV=2	IPR000477; Reverse transcriptase domain IPR002156; Ribonuclease H domain IPR012337; Ribonuclease H-like domain	GO:0003723: RNA binding ; GO:0003964: RNA-directed DNA polymerase activity ; GO:0006278: RNA-dependent DNA replication ;	uncharacterized LOC103414113; K18577 mannosylglycoprotein endo-beta-mannosidase [EC:3.2.1.152]
Zhongzhi13_05850	YCX91_PHAAO Uncharacterized protein ORF91 OS=Phalaenopsis aphrodite subsp. formosana PE=4 SV=1	NA	NA	NA
Zhongzhi13_05858	FUT1_PEA Galactoside 2-alpha-L-fucosyltransferase OS=Pisum sativum GN=FT1 PE=2 SV=1	IPR004938; Xyloglucan fucosyltransferase	GO:0042546: cell wall biogenesis ; GO:0008107: galactoside 2-alpha-L-fucosyltransferase activity ; GO:0016020: membrane ;	hypothetical protein; K13681 xyloglucan fucosyltransferase [EC:2.4.1.-]
Zhongzhi13_05863	NA	IPR005135; Endonuclease/exonuclease/phosphatase IPR025558; Domain of unknown function DUF4283	NA	NA
Zhongzhi13_05864	UBP12_ARATH Ubiquitin carboxyl-terminal hydrolase 12 OS=Arabidopsis thaliana GN=UBP12 PE=1 SV=2	IPR001394; Peptidase C19, ubiquitin carboxyl-terminal hydrolase IPR028889; Ubiquitin specific protease domain	GO:0004221: ubiquitin thiolesterase activity ; GO:0006511: ubiquitin-dependent protein catabolic process ;	ubiquitin carboxyl-terminal hydrolase 12-like; K11838 ubiquitin carboxyl-terminal hydrolase 7 [EC:3.4.19.12]
Zhongzhi13_05865	NA	NA	NA	uncharacterized LOC104435557; K15115 solute carrier family 25 (mitochondrial folate transporter), member 32
Zhongzhi13_05874	CWF16_SCHPO Pre-mRNA-splicing factor cwf16 OS=Schizosaccharomyces pombe (strain 972 / ATCC 24843) GN=cwf16 PE=1 SV=2	IPR007590; CWC16 protein IPR025312; Domain of unknown function DUF4216	NA	NA
Zhongzhi13_05877	RNHX1_ARATH Putative ribonuclease H protein At1g65750 OS=Arabidopsis thaliana GN=At1g65750 PE=3 SV=1	IPR005135; Endonuclease/exonuclease/phosphatase IPR026960; Reverse transcriptase zinc-binding domain	NA	S-linalool synthase-like; K17982 geranyllinalool synthase [EC:4.2.3.144]
Zhongzhi13_05879	LIN1_NYCCO LINE-1 reverse transcriptase homolog OS=Nycticebus coucang PE=4 SV=1	IPR000477; Reverse transcriptase domain IPR002156; Ribonuclease H domain IPR005135; Endonuclease/exonuclease/phosphatase IPR012337; Ribonuclease H-like domain IPR025558; Domain of unknown function DUF4283 IPR026960; Reverse transcriptase zinc-binding domain	GO:0006278: RNA-dependent DNA replication ; GO:0003964: RNA-directed DNA polymerase activity ; GO:0003723: RNA binding ;	uncharacterized LOC103414113; K18577 mannosylglycoprotein endo-beta-mannosidase [EC:3.2.1.152]
Zhongzhi13_05880	NA	IPR005162; Retrotransposon gag domain	NA	uncharacterized LOC103427975; K12819 pre-mRNA-processing factor SLU7
Zhongzhi13_05882	UBP12_ARATH Ubiquitin carboxyl-terminal hydrolase 12 OS=Arabidopsis thaliana GN=UBP12 PE=1 SV=2	IPR024729; Ubiquitin carboxyl-terminal hydrolase 7, ICP0-binding domain IPR029346; Ubiquitin carboxyl-terminal hydrolase, C-terminal	NA	Ubiquitin-specific protease 12 isoform 1; K11838 ubiquitin carboxyl-terminal hydrolase 7 [EC:3.4.19.12]
Zhongzhi13_05886	NA	NA	NA	uncharacterized LOC103408058; K03453 bile acid:Na+ symporter, BASS family
Zhongzhi13_05887	NA	NA	NA	uncharacterized LOC104435557; K15115 solute carrier family 25 (mitochondrial folate transporter), member 32
Zhongzhi13_05890	NA	IPR000953; Chromo/chromo shadow domain IPR001969; Aspartic peptidase, active site IPR016197; Chromo domain-like IPR021109; Aspartic peptidase domain IPR023780; Chromo domain	GO:0005634: nucleus ;	NA
Zhongzhi13_05891	NA	NA	NA	uncharacterized LOC102610907; K12153 phenylalanine N-monooxygenase [EC:1.14.13.124]
Zhongzhi13_05892	NA	IPR029472; Gag-polypeptide of LTR copia-type	NA	uncharacterized LOC102590164; K01183 chitinase [EC:3.2.1.14]
Zhongzhi13_05893	POL4_DROME Retrovirus-related Pol polyprotein from transposon 412 OS=Drosophila melanogaster GN=POL PE=4 SV=1	IPR000477; Reverse transcriptase domain IPR001584; Integrase, catalytic core IPR002156; Ribonuclease H domain IPR005162; Retrotransposon gag domain IPR012337; Ribonuclease H-like domain	GO:0003723: RNA binding ; GO:0003964: RNA-directed DNA polymerase activity ; GO:0006278: RNA-dependent DNA replication ;	uncharacterized LOC103443119; K06883 uncharacterized protein
Zhongzhi13_05895	NA	IPR016181; Acyl-CoA N-acyltransferase	NA	NA
Zhongzhi13_05897	UBP13_ARATH Ubiquitin carboxyl-terminal hydrolase 13 OS=Arabidopsis thaliana GN=UBP13 PE=1 SV=1	IPR024729; Ubiquitin carboxyl-terminal hydrolase 7, ICP0-binding domain IPR029346; Ubiquitin carboxyl-terminal hydrolase, C-terminal	NA	ubiquitin carboxyl-terminal hydrolase 12-like; K11838 ubiquitin carboxyl-terminal hydrolase 7 [EC:3.4.19.12]
Zhongzhi13_05902	MVP_FMVD Movement protein OS=Figwort mosaic virus (strain DxS) GN=ORF I PE=3 SV=1	NA	NA	NA
Zhongzhi13_05905	NA	NA	NA	uncharacterized LOC102610907; K12153 phenylalanine N-monooxygenase [EC:1.14.13.124]
Zhongzhi13_05906	NA	NA	NA	protein FIZZY-RELATED 2-like; K03364 cell division cycle 20-like protein 1, cofactor of APC complex
Zhongzhi13_05908	NA	NA	NA	S-linalool synthase-like; K17982 geranyllinalool synthase [EC:4.2.3.144]
Zhongzhi13_05909	NA	IPR025558; Domain of unknown function DUF4283	NA	NA
Zhongzhi13_05912	NA	NA	NA	ubiquitin carboxyl-terminal hydrolase 12-like; K11838 ubiquitin carboxyl-terminal hydrolase 7 [EC:3.4.19.12]
Zhongzhi13_05913	UBP12_ARATH Ubiquitin carboxyl-terminal hydrolase 12 OS=Arabidopsis thaliana GN=UBP12 PE=1 SV=2	IPR001394; Peptidase C19, ubiquitin carboxyl-terminal hydrolase IPR018200; Ubiquitin specific protease, conserved site IPR028889; Ubiquitin specific protease domain	GO:0006511: ubiquitin-dependent protein catabolic process ; GO:0004221: ubiquitin thiolesterase activity ;	ubiquitin carboxyl-terminal hydrolase 13; K11838 ubiquitin carboxyl-terminal hydrolase 7 [EC:3.4.19.12]
Zhongzhi13_05914	UBP13_ARATH Ubiquitin carboxyl-terminal hydrolase 13 OS=Arabidopsis thaliana GN=UBP13 PE=1 SV=1	NA	NA	Ubiquitin-specific protease 12; K11838 ubiquitin carboxyl-terminal hydrolase 7 [EC:3.4.19.12]
Zhongzhi13_05915	UBP12_ARATH Ubiquitin carboxyl-terminal hydrolase 12 OS=Arabidopsis thaliana GN=UBP12 PE=1 SV=2	IPR024729; Ubiquitin carboxyl-terminal hydrolase 7, ICP0-binding domain IPR029346; Ubiquitin carboxyl-terminal hydrolase, C-terminal	NA	Ubiquitin carboxyl-terminal hydrolase, putative (EC:3.1.2.15); K11838 ubiquitin carboxyl-terminal hydrolase 7 [EC:3.4.19.12]
Zhongzhi13_05919	PUM16_ARATH Putative pumilio homolog 16 OS=Arabidopsis thaliana GN=APUM16 PE=3 SV=2	IPR001313; Pumilio RNA-binding repeat IPR016024; Armadillo-type fold	GO:0003723: RNA binding ;	hypothetical protein; K17943 pumilio RNA-binding family
Zhongzhi13_05920	POL_FMVD Enzymatic polyprotein OS=Figwort mosaic virus (strain DxS) GN=ORF V PE=3 SV=1	NA	NA	NA
Zhongzhi13_05925	POL_FMVD Enzymatic polyprotein OS=Figwort mosaic virus (strain DxS) GN=ORF V PE=3 SV=1	NA	NA	uncharacterized LOC103696395; K13356 alcohol-forming fatty acyl-CoA reductase [EC:1.2.1.84]
Zhongzhi13_05926	UBP13_ARATH Ubiquitin carboxyl-terminal hydrolase 13 OS=Arabidopsis thaliana GN=UBP13 PE=1 SV=1	IPR024729; Ubiquitin carboxyl-terminal hydrolase 7, ICP0-binding domain IPR029346; Ubiquitin carboxyl-terminal hydrolase, C-terminal	NA	ubiquitin carboxyl-terminal hydrolase 12-like; K11838 ubiquitin carboxyl-terminal hydrolase 7 [EC:3.4.19.12]
Zhongzhi13_05935	NA	IPR001313; Pumilio RNA-binding repeat IPR004252; Probable transposase, Ptta/En/Spm, plant	GO:0003723: RNA binding ;	E3 ubiquitin-protein ligase MARCH2-like; K10656 E3 ubiquitin-protein ligase MARCH1/8 [EC:2.3.2.27]
Zhongzhi13_05938	RNHX1_ARATH Putative ribonuclease H protein At1g65750 OS=Arabidopsis thaliana GN=At1g65750 PE=3 SV=1	IPR000477; Reverse transcriptase domain IPR026960; Reverse transcriptase zinc-binding domain	GO:0003964: RNA-directed DNA polymerase activity ; GO:0006278: RNA-dependent DNA replication ; GO:0003723: RNA binding ;	uncharacterized LOC104435557; K15115 solute carrier family 25 (mitochondrial folate transporter), member 32
Zhongzhi13_05939	POL_FMVD Enzymatic polyprotein OS=Figwort mosaic virus (strain DxS) GN=ORF V PE=3 SV=1	NA	NA	NA
Zhongzhi13_05942	POL2_DROME Retrovirus-related Pol polyprotein from transposon 297 OS=Drosophila melanogaster GN=pol PE=4 SV=1	IPR000477; Reverse transcriptase domain IPR012337; Ribonuclease H-like domain	GO:0006278: RNA-dependent DNA replication ; GO:0003964: RNA-directed DNA polymerase activity ; GO:0003723: RNA binding ;	uncharacterized LOC102610907; K12153 phenylalanine N-monooxygenase [EC:1.14.13.124]
Zhongzhi13_05943	NA	NA	NA	uncharacterized LOC102610907; K12153 phenylalanine N-monooxygenase [EC:1.14.13.124]
Zhongzhi13_05950	NA	NA	NA	uncharacterized LOC102590164; K01183 chitinase [EC:3.2.1.14]
Zhongzhi13_05953	NA	IPR005162; Retrotransposon gag domain	NA	protein hir1-like; K10751 chromatin assembly factor 1 subunit B
Zhongzhi13_05954	UBP12_ARATH Ubiquitin carboxyl-terminal hydrolase 12 OS=Arabidopsis thaliana GN=UBP12 PE=1 SV=2	NA	NA	ubiquitin carboxyl-terminal hydrolase 12-like; K11838 ubiquitin carboxyl-terminal hydrolase 7 [EC:3.4.19.12]
Zhongzhi13_05955	UBP13_ARATH Ubiquitin carboxyl-terminal hydrolase 13 OS=Arabidopsis thaliana GN=UBP13 PE=1 SV=1	NA	NA	Ubiquitin carboxyl-terminal hydrolase, putative (EC:3.1.2.15); K11838 ubiquitin carboxyl-terminal hydrolase 7 [EC:3.4.19.12]
Zhongzhi13_05956	MVP_CERV Movement protein OS=Carnation etched ring virus GN=ORF I PE=3 SV=1	IPR028919; Viral movement protein	NA	NA
Zhongzhi13_05959	NA	IPR001313; Pumilio RNA-binding repeat IPR016024; Armadillo-type fold	GO:0003723: RNA binding ;	hypothetical protein; K17943 pumilio RNA-binding family
Zhongzhi13_05962	NA	NA	NA	uncharacterized LOC102610907; K12153 phenylalanine N-monooxygenase [EC:1.14.13.124]
Zhongzhi13_05963	NA	IPR001313; Pumilio RNA-binding repeat IPR016024; Armadillo-type fold	GO:0003723: RNA binding ;	hypothetical protein; K17943 pumilio RNA-binding family
Zhongzhi13_05964	CP_CSVMV Putative Polyprotein CP OS=Cassava vein mosaic virus GN=ORF 1 PE=4 SV=1	IPR001878; Zinc finger, CCHC-type	GO:0003676: nucleic acid binding ; GO:0008270: zinc ion binding ;	NA
Zhongzhi13_05966	UBP13_ARATH Ubiquitin carboxyl-terminal hydrolase 13 OS=Arabidopsis thaliana GN=UBP13 PE=1 SV=1	IPR029346; Ubiquitin carboxyl-terminal hydrolase, C-terminal	NA	Ubiquitin-specific protease 12 isoform 1; K11838 ubiquitin carboxyl-terminal hydrolase 7 [EC:3.4.19.12]
Zhongzhi13_05967	UBP12_ARATH Ubiquitin carboxyl-terminal hydrolase 12 OS=Arabidopsis thaliana GN=UBP12 PE=1 SV=2	NA	NA	SORBIDRAFT_03g035900, Sb03g035900; hypothetical protein; K11838 ubiquitin carboxyl-terminal hydrolase 7 [EC:3.4.19.12]
Zhongzhi13_05968	NA	IPR005135; Endonuclease/exonuclease/phosphatase	NA	uncharacterized LOC104435557; K15115 solute carrier family 25 (mitochondrial folate transporter), member 32
Zhongzhi13_05969	NA	IPR025558; Domain of unknown function DUF4283	NA	NA
Zhongzhi13_05970	UBP13_ARATH Ubiquitin carboxyl-terminal hydrolase 13 OS=Arabidopsis thaliana GN=UBP13 PE=1 SV=1	NA	NA	ubiquitin carboxyl-terminal hydrolase 13-like; K11838 ubiquitin carboxyl-terminal hydrolase 7 [EC:3.4.19.12]
Zhongzhi13_05971	NA	NA	NA	ubiquitin carboxyl-terminal hydrolase 12; K11838 ubiquitin carboxyl-terminal hydrolase 7 [EC:3.4.19.12]
Zhongzhi13_05974	NA	IPR005135; Endonuclease/exonuclease/phosphatase	NA	S-linalool synthase-like; K17982 geranyllinalool synthase [EC:4.2.3.144]
Zhongzhi13_05978	UBP12_ARATH Ubiquitin carboxyl-terminal hydrolase 12 OS=Arabidopsis thaliana GN=UBP12 PE=1 SV=2	IPR024729; Ubiquitin carboxyl-terminal hydrolase 7, ICP0-binding domain IPR029346; Ubiquitin carboxyl-terminal hydrolase, C-terminal	NA	ubiquitin carboxyl-terminal hydrolase 12-like; K11838 ubiquitin carboxyl-terminal hydrolase 7 [EC:3.4.19.12]
Zhongzhi13_05982	POL3_DROME Retrovirus-related Pol polyprotein from transposon 17.6 OS=Drosophila melanogaster GN=pol PE=4 SV=1	NA	NA	uncharacterized LOC102610907; K12153 phenylalanine N-monooxygenase [EC:1.14.13.124]
Zhongzhi13_05985	POL_FMVD Enzymatic polyprotein OS=Figwort mosaic virus (strain DxS) GN=ORF V PE=3 SV=1	NA	NA	uncharacterized LOC103443119; K06883 uncharacterized protein
Zhongzhi13_05990	UBP12_ARATH Ubiquitin carboxyl-terminal hydrolase 12 OS=Arabidopsis thaliana GN=UBP12 PE=1 SV=2	IPR029346; Ubiquitin carboxyl-terminal hydrolase, C-terminal	NA	ubiquitin carboxyl-terminal hydrolase 13-like; K11838 ubiquitin carboxyl-terminal hydrolase 7 [EC:3.4.19.12]
Zhongzhi13_05993	UBP13_ARATH Ubiquitin carboxyl-terminal hydrolase 13 OS=Arabidopsis thaliana GN=UBP13 PE=1 SV=1	NA	NA	hypothetical protein; K11838 ubiquitin carboxyl-terminal hydrolase 7 [EC:3.4.19.12]
Zhongzhi13_05995	NA	IPR005135; Endonuclease/exonuclease/phosphatase	NA	uncharacterized LOC104435557; K15115 solute carrier family 25 (mitochondrial folate transporter), member 32
Zhongzhi13_05996	NA	IPR025836; Zinc knuckle CX2CX4HX4C	NA	NA
Zhongzhi13_05997	NA	IPR026960; Reverse transcriptase zinc-binding domain	NA	NA
Zhongzhi13_05998	NA	IPR000477; Reverse transcriptase domain IPR026960; Reverse transcriptase zinc-binding domain	GO:0003964: RNA-directed DNA polymerase activity ; GO:0006278: RNA-dependent DNA replication ; GO:0003723: RNA binding ;	S-linalool synthase-like; K17982 geranyllinalool synthase [EC:4.2.3.144]
Zhongzhi13_05999	NA	IPR005135; Endonuclease/exonuclease/phosphatase	NA	uncharacterized LOC100781932; K04730 interleukin-1 receptor-associated kinase 1 [EC:2.7.11.1]
Zhongzhi13_06000	NA	IPR025558; Domain of unknown function DUF4283 IPR025836; Zinc knuckle CX2CX4HX4C	NA	coatomer subunit beta'-1-like; K17302 coatomer, subunit beta'
Zhongzhi13_06002	NA	NA	NA	uncharacterized LOC103718820; K08073 bifunctional polynucleotide phosphatase/kinase [EC:3.1.3.32 2.7.1.78]
Zhongzhi13_06003	NA	IPR001878; Zinc finger, CCHC-type	GO:0003676: nucleic acid binding ; GO:0008270: zinc ion binding ;	NA
Zhongzhi13_06010	NA	IPR005162; Retrotransposon gag domain	NA	uncharacterized LOC102590164; K01183 chitinase [EC:3.2.1.14]
Zhongzhi13_06011	NA	IPR000504; RNA recognition motif domain	GO:0003676: nucleic acid binding ;	NA
Zhongzhi13_06014	AP1G1_ARATH AP-1 complex subunit gamma-1 OS=Arabidopsis thaliana GN=GAMMA-ADR PE=1 SV=1	IPR016024; Armadillo-type fold	GO:0005488: binding ;	AP-1 complex subunit gamma-2; K12391 AP-1 complex subunit gamma-1
Zhongzhi13_06017	NA	NA	NA	nuclear pore complex protein NUP205; K14310 nuclear pore complex protein Nup205
Zhongzhi13_06018	M1250_ARATH Uncharacterized mitochondrial protein AtMg01250 OS=Arabidopsis thaliana GN=AtMg01250 PE=4 SV=1	IPR000477; Reverse transcriptase domain	GO:0003723: RNA binding ; GO:0003964: RNA-directed DNA polymerase activity ; GO:0006278: RNA-dependent DNA replication ;	Replication protein A 70 kDa DNA-binding subunit; K07466 replication factor A1
Zhongzhi13_06019	NA	NA	NA	uncharacterized LOC104435557; K15115 solute carrier family 25 (mitochondrial folate transporter), member 32
Zhongzhi13_06020	NA	IPR001878; Zinc finger, CCHC-type	GO:0008270: zinc ion binding ; GO:0003676: nucleic acid binding ;	NA
Zhongzhi13_06026	NA	IPR005162; Retrotransposon gag domain	NA	protein hir1-like; K10751 chromatin assembly factor 1 subunit B
Zhongzhi13_06027	ARIA_ARATH ARM REPEAT PROTEIN INTERACTING WITH ABF2 OS=Arabidopsis thaliana GN=ARIA PE=1 SV=2	NA	NA	NA
Zhongzhi13_06028	NA	IPR029472; Gag-polypeptide of LTR copia-type	NA	uncharacterized LOC102590164; K01183 chitinase [EC:3.2.1.14]
Zhongzhi13_06030	NA	IPR021109; Aspartic peptidase domain	NA	NA
Zhongzhi13_06031	NA	IPR005162; Retrotransposon gag domain	NA	Transferases,tRNA-methyltransferases; K00566 tRNA-specific 2-thiouridylase [EC:2.8.1.-]
Zhongzhi13_06035	POL4_DROME Retrovirus-related Pol polyprotein from transposon 412 OS=Drosophila melanogaster GN=POL PE=4 SV=1	IPR000477; Reverse transcriptase domain IPR001584; Integrase, catalytic core IPR002156; Ribonuclease H domain IPR012337; Ribonuclease H-like domain	GO:0003723: RNA binding ; GO:0003964: RNA-directed DNA polymerase activity ; GO:0006278: RNA-dependent DNA replication ;	disease resistance protein RPM1-like; K13457 disease resistance protein RPM1
Zhongzhi13_06041	NA	IPR004252; Probable transposase, Ptta/En/Spm, plant	NA	NA
Zhongzhi13_06048	NA	IPR029472; Gag-polypeptide of LTR copia-type	NA	uncharacterized LOC102590164; K01183 chitinase [EC:3.2.1.14]
Zhongzhi13_06056	DEF1A_SOLLC Peptide deformylase 1A, chloroplastic OS=Solanum lycopersicum GN=PDF1A PE=2 SV=1	IPR023635; Peptide deformylase	NA	polypeptide deformylase, putative (EC:3.5.1.88); K01462 peptide deformylase [EC:3.5.1.88]
Zhongzhi13_06087	AB40G_ARATH ABC transporter G family member 40 OS=Arabidopsis thaliana GN=ABCG40 PE=1 SV=1	IPR003439; ABC transporter-like IPR003593; AAA+ ATPase domain IPR013525; ABC-2 type transporter IPR013581; Plant PDR ABC transporter associated IPR027417; P-loop containing nucleoside triphosphate hydrolase IPR029481; ABC-transporter extracellular N-terminal domain	GO:0016887: ATPase activity ; GO:0005524: ATP binding ;	ppabcg12; ATP-binding cassette transporter, subfamily G, member 12, group WBC protein PpABCG12; K05681 ATP-binding cassette, subfamily G (WHITE), member 2
Zhongzhi13_06091	NA	IPR001878; Zinc finger, CCHC-type	GO:0008270: zinc ion binding ; GO:0003676: nucleic acid binding ;	NA
Zhongzhi13_06093	NA	IPR000477; Reverse transcriptase domain IPR005162; Retrotransposon gag domain	GO:0003723: RNA binding ; GO:0003964: RNA-directed DNA polymerase activity ; GO:0006278: RNA-dependent DNA replication ;	probable linoleate 9S-lipoxygenase 4; K15718 linoleate 9S-lipoxygenase [EC:1.13.11.58]
Zhongzhi13_06096	NA	IPR005135; Endonuclease/exonuclease/phosphatase IPR025836; Zinc knuckle CX2CX4HX4C	NA	S-linalool synthase-like; K17982 geranyllinalool synthase [EC:4.2.3.144]
Zhongzhi13_06097	NA	IPR029472; Gag-polypeptide of LTR copia-type	NA	uncharacterized LOC102590164; K01183 chitinase [EC:3.2.1.14]
Zhongzhi13_06105	POLX_TOBAC Retrovirus-related Pol polyprotein from transposon TNT 1-94 OS=Nicotiana tabacum PE=2 SV=1	IPR001584; Integrase, catalytic core IPR001878; Zinc finger, CCHC-type IPR012337; Ribonuclease H-like domain IPR013103; Reverse transcriptase, RNA-dependent DNA polymerase IPR025724; GAG-pre-integrase domain	GO:0015074: DNA integration ;	uncharacterized LOC104905624; K05658 ATP-binding cassette, subfamily B (MDR/TAP), member 1 [EC:3.6.3.44]
Zhongzhi13_06106	IAA14_ARATH Auxin-responsive protein IAA14 OS=Arabidopsis thaliana GN=IAA14 PE=1 SV=2	IPR033389; AUX/IAA domain	NA	Auxin-responsive protein IAA1, putative; K14484 auxin-responsive protein IAA
Zhongzhi13_06110	XRCC1_MOUSE DNA repair protein XRCC1 OS=Mus musculus GN=Xrcc1 PE=1 SV=2	IPR001357; BRCT domain	NA	uncharacterized LOC102582898; K10803 DNA-repair protein XRCC1
Zhongzhi13_06113	ASHR2_ARATH Histone-lysine N-methyltransferase ASHR2 OS=Arabidopsis thaliana GN=ASHR2 PE=2 SV=3	IPR001214; SET domain	GO:0005515: protein binding ;	ASH1-related protein 2, putative isoform 1; K11426 SET and MYND domain-containing protein
Zhongzhi13_06125	NA	NA	NA	poly [ADP-ribose] polymerase 3; K10798 poly [ADP-ribose] polymerase [EC:2.4.2.30]
Zhongzhi13_06126	NA	NA	NA	uncharacterized LOC102610907; K12153 phenylalanine N-monooxygenase [EC:1.14.13.124]
Zhongzhi13_06134	NA	IPR029480; Transposase-associated domain	NA	NA
Zhongzhi13_06136	NA	IPR004252; Probable transposase, Ptta/En/Spm, plant	NA	NA
Zhongzhi13_06139	TRA1_MAIZE Putative AC transposase OS=Zea mays PE=2 SV=2	IPR003656; Zinc finger, BED-type IPR008906; HAT, C-terminal dimerisation domain IPR012337; Ribonuclease H-like domain IPR013087; Zinc finger C2H2-type IPR025525; hAT-like transposase, RNase-H fold	GO:0003677: DNA binding ;	Elongation factor 1-alpha; K03231 elongation factor 1-alpha
Zhongzhi13_06176	RL373_ARATH 60S ribosomal protein L37-3 OS=Arabidopsis thaliana GN=RPL37C PE=3 SV=1	IPR001569; Ribosomal protein L37e IPR011332; Zinc-binding ribosomal protein IPR018267; Ribosomal protein L37e, conserved site	GO:0005840: ribosome ; GO:0003735: structural constituent of ribosome ; GO:0005622: intracellular ; GO:0006412: translation ;	hypothetical protein; K02922 large subunit ribosomal protein L37e
Zhongzhi13_06186	HPPR_PLESU Hydroxyphenylpyruvate reductase OS=Plectranthus scutellarioides GN=HPPR PE=1 SV=2	IPR006139; D-isomer specific 2-hydroxyacid dehydrogenase, catalytic domain IPR006140; D-isomer specific 2-hydroxyacid dehydrogenase, NAD-binding domain IPR016040; NAD(P)-binding domain IPR029752; D-isomer specific 2-hydroxyacid dehydrogenase, NAD-binding domain conserved site 1	GO:0055114: oxidation-reduction process ; GO:0008152: metabolic process ; GO:0051287: NAD binding ; GO:0016616: oxidoreductase activity, acting on the CH-OH group of donors, NAD or NADP as acceptor ;	hydroxyphenylpyruvate reductase-like; K18606 hydroxyphenylpyruvate reductase [EC:1.1.1.237]
Zhongzhi13_06188	PSAH_SPIOL Photosystem I reaction center subunit VI, chloroplastic OS=Spinacia oleracea GN=PSAH PE=1 SV=1	IPR004928; Photosystem I PsaH, reaction centre subunit VI	GO:0009538: photosystem I reaction center ; GO:0015979: photosynthesis ; GO:0009522: photosystem I ;	Photosystem I reaction center subunit VI, chloroplast precursor, putative; K02695 photosystem I subunit VI
Zhongzhi13_06189	RR17_ARATH 30S ribosomal protein S17, chloroplastic OS=Arabidopsis thaliana GN=RPS17 PE=1 SV=1	IPR000266; Ribosomal protein S17/S11 IPR012340; Nucleic acid-binding, OB-fold IPR019979; Ribosomal protein S17, conserved site	GO:0003735: structural constituent of ribosome ; GO:0005840: ribosome ; GO:0006412: translation ; GO:0005622: intracellular ;	30S ribosomal protein S17, chloroplastic; K02961 small subunit ribosomal protein S17
Zhongzhi13_06192	RNHX1_ARATH Putative ribonuclease H protein At1g65750 OS=Arabidopsis thaliana GN=At1g65750 PE=3 SV=1	NA	NA	uncharacterized LOC104435557; K15115 solute carrier family 25 (mitochondrial folate transporter), member 32
Zhongzhi13_06203	YI31B_YEAST Transposon Ty3-I Gag-Pol polyprotein OS=Saccharomyces cerevisiae (strain ATCC 204508 / S288c) GN=TY3B-I PE=3 SV=2	IPR000477; Reverse transcriptase domain IPR001584; Integrase, catalytic core IPR002156; Ribonuclease H domain IPR005162; Retrotransposon gag domain IPR012337; Ribonuclease H-like domain IPR021109; Aspartic peptidase domain	GO:0003964: RNA-directed DNA polymerase activity ; GO:0006278: RNA-dependent DNA replication ; GO:0003723: RNA binding ;	uncharacterized LOC103443119; K06883 uncharacterized protein
Zhongzhi13_06206	TIP21_ARATH Aquaporin TIP2-1 OS=Arabidopsis thaliana GN=TIP2-1 PE=1 SV=2	IPR000425; Major intrinsic protein IPR023271; Aquaporin-like	GO:0016020: membrane ; GO:0005215: transporter activity ; GO:0006810: transport ;	aquaporin TIP2-1; K09873 aquaporin TIP
Zhongzhi13_06210	COX19_SCHPO Cytochrome c oxidase assembly protein cox19, mitochondrial OS=Schizosaccharomyces pombe (strain 972 / ATCC 24843) GN=cox19 PE=3 SV=2	IPR009069; Cysteine alpha-hairpin motif superfamily IPR010625; CHCH	NA	cytochrome c oxidase assembly protein COX19-like; K18183 cytochrome c oxidase assembly protein subunit 19
Zhongzhi13_06221	NA	IPR008480; Protein of unknown function DUF761, plant	NA	hypothetical protein; K03350 anaphase-promoting complex subunit 3
Zhongzhi13_06222	NA	IPR005162; Retrotransposon gag domain	NA	uncharacterized LOC102610907; K12153 phenylalanine N-monooxygenase [EC:1.14.13.124]
Zhongzhi13_06225	AB32G_ARATH ABC transporter G family member 32 OS=Arabidopsis thaliana GN=ABCG32 PE=1 SV=1	IPR003439; ABC transporter-like IPR003593; AAA+ ATPase domain IPR013525; ABC-2 type transporter IPR013581; Plant PDR ABC transporter associated IPR027417; P-loop containing nucleoside triphosphate hydrolase IPR034003; ATP-binding cassette transporter, PDR-like subfamily G, domain 2	GO:0016887: ATPase activity ; GO:0005524: ATP binding ;	hypothetical protein; K05681 ATP-binding cassette, subfamily G (WHITE), member 2
Zhongzhi13_06229	CFDP1_CHICK Craniofacial development protein 1 OS=Gallus gallus GN=CFDP1 PE=2 SV=1	IPR011421; BCNT-C domain	NA	NA
Zhongzhi13_06240	PFKA3_ARATH ATP-dependent 6-phosphofructokinase 3 OS=Arabidopsis thaliana GN=PFK3 PE=1 SV=1	IPR000023; Phosphofructokinase domain IPR012004; Pyrophosphate-dependent phosphofructokinase TP0108-type IPR022953; ATP-dependent 6-phosphofructokinase	GO:0005945: 6-phosphofructokinase complex ; GO:0006096: glycolysis ; GO:0003872: 6-phosphofructokinase activity ;	phosphofructokinase, putative (EC:2.7.1.90); K00850 6-phosphofructokinase 1 [EC:2.7.1.11]
Zhongzhi13_06260	CHMP1_DICDI Charged multivesicular body protein 1 OS=Dictyostelium discoideum GN=chmp1 PE=3 SV=1	IPR005024; Snf7 family	GO:0015031: protein transport ;	charged multivesicular body protein 1-like; K12197 charged multivesicular body protein 1
Zhongzhi13_06265	LORF2_HUMAN LINE-1 retrotransposable element ORF2 protein OS=Homo sapiens PE=1 SV=1	IPR000477; Reverse transcriptase domain IPR005135; Endonuclease/exonuclease/phosphatase IPR026960; Reverse transcriptase zinc-binding domain	GO:0006278: RNA-dependent DNA replication ; GO:0003964: RNA-directed DNA polymerase activity ; GO:0003723: RNA binding ;	uncharacterized LOC104435557; K15115 solute carrier family 25 (mitochondrial folate transporter), member 32
Zhongzhi13_06281	NA	NA	NA	uncharacterized LOC104435557; K15115 solute carrier family 25 (mitochondrial folate transporter), member 32
Zhongzhi13_06282	NA	IPR001633; EAL domain	NA	NA
Zhongzhi13_06283	NA	NA	NA	uncharacterized LOC102590164; K01183 chitinase [EC:3.2.1.14]
Zhongzhi13_06288	TRL2_ORYSJ Thioredoxin-like 2, chloroplastic OS=Oryza sativa subsp. japonica GN=Os05g0200100 PE=2 SV=1	IPR012336; Thioredoxin-like fold IPR013766; Thioredoxin domain IPR017937; Thioredoxin, conserved site	NA	hypothetical protein; K03671 thioredoxin 1
Zhongzhi13_06317	TI231_ARATH Mitochondrial import inner membrane translocase subunit TIM23-1 OS=Arabidopsis thaliana GN=TIM23-1 PE=2 SV=1	IPR003397; Mitochondrial inner membrane translocase subunit Tim17/Tim22/Tim23/peroxisomal protein PMP24	NA	mitochondrial import inner membrane translocase subunit TIM23-1; K17794 mitochondrial import inner membrane translocase subunit TIM23
Zhongzhi13_06318	YNVB_SCHPO Uncharacterized methyltransferase C3H7.11 OS=Schizosaccharomyces pombe (strain 972 / ATCC 24843) GN=SPBC3H7.11 PE=3 SV=1	IPR029063; S-adenosyl-L-methionine-dependent methyltransferase	NA	methyltransferase-like protein 2; K00599 methyltransferase-like protein 6 [EC:2.1.1.-]
Zhongzhi13_06323	APM1_ARATH Aminopeptidase M1 OS=Arabidopsis thaliana GN=APM1 PE=1 SV=1	IPR014782; Peptidase M1, membrane alanine aminopeptidase, N-terminal IPR024571; ERAP1-like C-terminal domain	GO:0008237: metallopeptidase activity ; GO:0008270: zinc ion binding ;	aminopeptidase M1-like; K08776 puromycin-sensitive aminopeptidase [EC:3.4.11.-]
Zhongzhi13_06324	R1B16_SOLDE Putative late blight resistance protein homolog R1B-16 OS=Solanum demissum GN=R1B-16 PE=3 SV=1	IPR002182; NB-ARC IPR027417; P-loop containing nucleoside triphosphate hydrolase IPR032675; Leucine-rich repeat domain, L domain-like	GO:0043531: ADP binding ;	putative late blight resistance protein homolog R1B-23-like; K13457 disease resistance protein RPM1
Zhongzhi13_06326	R1A6_SOLDE Putative late blight resistance protein homolog R1A-6 OS=Solanum demissum GN=R1A-6 PE=3 SV=2	IPR002182; NB-ARC IPR027417; P-loop containing nucleoside triphosphate hydrolase IPR032675; Leucine-rich repeat domain, L domain-like	GO:0043531: ADP binding ;	putative late blight resistance protein homolog R1A-10; K13457 disease resistance protein RPM1
Zhongzhi13_06340	AB19A_PRUPE Auxin-binding protein ABP19a OS=Prunus persica GN=ABP19A PE=3 SV=1	IPR001929; Germin IPR006045; Cupin 1 IPR011051; RmlC-like cupin domain IPR019780; Germin, manganese binding site	GO:0030145: manganese ion binding ; GO:0048046: apoplast ;	uncharacterized LOC101250545; K11426 SET and MYND domain-containing protein
Zhongzhi13_06341	NSP1_MEDTR Nodulation-signaling pathway 1 protein OS=Medicago truncatula GN=NSP1 PE=1 SV=1	IPR005202; Transcription factor GRAS	NA	RGL2; DELLA protein RGL2; K14494 DELLA protein
Zhongzhi13_06348	UMP1_ARATH Uncharacterized protein At3g15000, mitochondrial OS=Arabidopsis thaliana GN=At3g15000 PE=1 SV=1	NA	NA	NA
Zhongzhi13_06355	MBD2_ARATH Methyl-CpG-binding domain-containing protein 2 OS=Arabidopsis thaliana GN=MBD2 PE=1 SV=1	IPR001739; Methyl-CpG DNA binding IPR011124; Zinc finger, CW-type IPR016177; DNA-binding domain	GO:0005634: nucleus ; GO:0003677: DNA binding ;	NA
Zhongzhi13_06357	E70A1_ARATH Exocyst complex component EXO70A1 OS=Arabidopsis thaliana GN=EXO70A1 PE=1 SV=1	IPR004140; Exocyst complex component Exo70 IPR016159; Cullin repeat-like-containing domain	GO:0006887: exocytosis ; GO:0000145: exocyst ;	hypothetical protein; K07195 exocyst complex component 7
Zhongzhi13_06376	HS174_ARATH 17.4 kDa class III heat shock protein OS=Arabidopsis thaliana GN=HSP17.4B PE=2 SV=1	IPR002068; Alpha crystallin/Hsp20 domain IPR008978; HSP20-like chaperone	NA	17.4 kDa class III heat shock protein-like; K13993 HSP20 family protein
Zhongzhi13_06384	NA	IPR000953; Chromo/chromo shadow domain IPR016197; Chromo domain-like IPR023780; Chromo domain	GO:0005634: nucleus ;	NA
Zhongzhi13_06386	NA	IPR029472; Gag-polypeptide of LTR copia-type	NA	uncharacterized LOC102590164; K01183 chitinase [EC:3.2.1.14]
Zhongzhi13_06395	ATL3_ARATH RING-H2 finger protein ATL3 OS=Arabidopsis thaliana GN=ATL3 PE=2 SV=1	IPR001841; Zinc finger, RING-type	GO:0008270: zinc ion binding ; GO:0005515: protein binding ;	hypothetical protein; K19041 E3 ubiquitin-protein ligase RNF38/44 [EC:2.3.2.27]
Zhongzhi13_06399	SRF6_ARATH Protein STRUBBELIG-RECEPTOR FAMILY 6 OS=Arabidopsis thaliana GN=SRF6 PE=1 SV=1	IPR000719; Protein kinase domain IPR011009; Protein kinase-like domain IPR013210; Leucine-rich repeat-containing N-terminal, plant-type IPR032675; Leucine-rich repeat domain, L domain-like	GO:0005524: ATP binding ; GO:0006468: protein phosphorylation ; GO:0004672: protein kinase activity ;	hypothetical protein; K04730 interleukin-1 receptor-associated kinase 1 [EC:2.7.11.1]
Zhongzhi13_06421	LORF2_HUMAN LINE-1 retrotransposable element ORF2 protein OS=Homo sapiens PE=1 SV=1	IPR000477; Reverse transcriptase domain	GO:0003723: RNA binding ; GO:0006278: RNA-dependent DNA replication ; GO:0003964: RNA-directed DNA polymerase activity ;	uncharacterized LOC104435557; K15115 solute carrier family 25 (mitochondrial folate transporter), member 32
Zhongzhi13_06422	NA	IPR005135; Endonuclease/exonuclease/phosphatase	NA	NA
Zhongzhi13_06429	FA32A_DANRE Protein FAM32A-like OS=Danio rerio GN=fam32al PE=3 SV=1	IPR013865; Protein of unknown function DUF1754, eukaryotic	NA	hypothetical protein; K13120 protein FAM32A
Zhongzhi13_06430	VATA_DAUCA V-type proton ATPase catalytic subunit A OS=Daucus carota PE=1 SV=1	IPR000194; ATPase, F1/V1/A1 complex, alpha/beta subunit, nucleotide-binding domain IPR004100; ATPase, F1/V1/A1 complex, alpha/beta subunit, N-terminal domain IPR005725; ATPase, V1 complex, subunit A IPR020003; ATPase, alpha/beta subunit, nucleotide-binding domain, active site IPR027417; P-loop containing nucleoside triphosphate hydrolase IPR031686; ATPsynthase alpha/beta subunit, N-terminal exten…	GO:0005524: ATP binding ;	hypothetical protein; K02145 V-type H+-transporting ATPase subunit A [EC:3.6.3.14]
Zhongzhi13_06433	NA	IPR001810; F-box domain	GO:0005515: protein binding ;	NA
Zhongzhi13_06435	BRTL1_ARATH Probable mitochondrial adenine nucleotide transporter BTL1 OS=Arabidopsis thaliana GN=At3g20240 PE=2 SV=1	IPR002067; Mitochondrial carrier protein IPR018108; Mitochondrial substrate/solute carrier IPR023395; Mitochondrial carrier domain	GO:0055085: transmembrane transport ;	probable mitochondrial adenine nucleotide transporter BTL1; K14684 solute carrier family 25 (mitochondrial phosphate transporter), member 23/24/25/41
Zhongzhi13_06443	NA	IPR026960; Reverse transcriptase zinc-binding domain	NA	uncharacterized LOC104435557; K15115 solute carrier family 25 (mitochondrial folate transporter), member 32
Zhongzhi13_06449	VTI13_ARATH Vesicle transport v-SNARE 13 OS=Arabidopsis thaliana GN=VTI13 PE=2 SV=1	IPR007705; Vesicle transport v-SNARE, N-terminal IPR010989; SNARE IPR027027; GOSR2/Membrin/Bos1	GO:0016020: membrane ; GO:0006886: intracellular protein transport ;	vesicle transport v-SNARE 13; K08493 vesicle transport through interaction with t-SNAREs 1
Zhongzhi13_06450	Y4200_ARATH Uncharacterized protein At4g02000 OS=Arabidopsis thaliana GN=At4g02000 PE=2 SV=1	IPR025558; Domain of unknown function DUF4283 IPR025836; Zinc knuckle CX2CX4HX4C	NA	coatomer subunit beta'-1-like; K17302 coatomer, subunit beta'
Zhongzhi13_06454	NA	IPR026960; Reverse transcriptase zinc-binding domain	NA	NA
Zhongzhi13_06465	RNHX1_ARATH Putative ribonuclease H protein At1g65750 OS=Arabidopsis thaliana GN=At1g65750 PE=3 SV=1	NA	NA	uncharacterized LOC104435557; K15115 solute carrier family 25 (mitochondrial folate transporter), member 32
Zhongzhi13_06466	IF5A_MANES Eukaryotic translation initiation factor 5A OS=Manihot esculenta PE=2 SV=2	IPR008991; Translation protein SH3-like domain	NA	eukaryotic translation initiation factor 5A-like; K03263 translation initiation factor 5A
Zhongzhi13_06472	NA	IPR005162; Retrotransposon gag domain	NA	probable linoleate 9S-lipoxygenase 4; K15718 linoleate 9S-lipoxygenase [EC:1.13.11.58]
Zhongzhi13_06475	NA	IPR010666; Zinc finger, GRF-type	GO:0008270: zinc ion binding ;	NA
Zhongzhi13_06484	NA	NA	NA	protein FIZZY-RELATED 2-like; K03364 cell division cycle 20-like protein 1, cofactor of APC complex
Zhongzhi13_06486	NA	IPR004332; Transposase, MuDR, plant	NA	uncharacterized LOC105642692; K17604 zinc finger SWIM domain-containing protein 3
Zhongzhi13_06493	NA	NA	NA	S-linalool synthase-like; K17982 geranyllinalool synthase [EC:4.2.3.144]
Zhongzhi13_06498	NA	IPR004332; Transposase, MuDR, plant	NA	uncharacterized LOC102702220; K07407 alpha-galactosidase [EC:3.2.1.22]
Zhongzhi13_06510	ATU_DROME Another transcription unit protein OS=Drosophila melanogaster GN=Atu PE=1 SV=2	IPR007149; Leo1-like protein	NA	RNA polymerase-associated protein LEO1; K15177 RNA polymerase-associated protein LEO1
Zhongzhi13_06511	NA	IPR007149; Leo1-like protein	NA	RNA polymerase-associated protein LEO1; K15177 RNA polymerase-associated protein LEO1
Zhongzhi13_06546	MSH2_ARATH DNA mismatch repair protein MSH2 OS=Arabidopsis thaliana GN=MSH2 PE=1 SV=1	IPR000432; DNA mismatch repair protein MutS, C-terminal IPR007695; DNA mismatch repair protein MutS-like, N-terminal IPR007696; DNA mismatch repair protein MutS, core IPR007860; DNA mismatch repair protein MutS, connector domain IPR007861; DNA mismatch repair protein MutS, clamp IPR011184; DNA mismatch repair MutS IPR027417; P-loop containing nucleoside triphosphate hydrolase	GO:0005524: ATP binding ; GO:0030983: mismatched DNA binding ; GO:0006298: mismatch repair ;	hypothetical protein; K08735 DNA mismatch repair protein MSH2
Zhongzhi13_06564	NA	IPR029472; Gag-polypeptide of LTR copia-type	NA	uncharacterized LOC102590164; K01183 chitinase [EC:3.2.1.14]
Zhongzhi13_06567	NA	NA	NA	uncharacterized LOC102590164; K01183 chitinase [EC:3.2.1.14]
Zhongzhi13_06584	NU1C_HELAN NAD(P)H-quinone oxidoreductase subunit 1, chloroplastic OS=Helianthus annuus GN=ndhA PE=3 SV=1	IPR001694; NADH:ubiquinone oxidoreductase, subunit 1/F420H2 oxidoreductase subunit H IPR018086; NADH:ubiquinone oxidoreductase, subunit 1, conserved site	GO:0016020: membrane ; GO:0055114: oxidation-reduction process ;	ndhA; NADH-plastoquinone oxidoreductase subunit 1; K05572 NAD(P)H-quinone oxidoreductase subunit 1 [EC:1.6.5.3]
Zhongzhi13_06589	GAUTB_ARATH Probable galacturonosyltransferase 11 OS=Arabidopsis thaliana GN=GAUT11 PE=2 SV=1	IPR002495; Glycosyl transferase, family 8 IPR029044; Nucleotide-diphospho-sugar transferases	GO:0016757: transferase activity, transferring glycosyl groups ;	Galacturonosyltransferase 11; K13648 alpha-1,4-galacturonosyltransferase [EC:2.4.1.43]
Zhongzhi13_06601	PSBD_LEPTE Photosystem II D2 protein OS=Leptosira terrestris GN=psbD PE=3 SV=1	IPR000484; Photosynthetic reaction centre, L/M	GO:0045156: electron transporter, transferring electrons within the cyclic electron transport pathway of photosynthesis activity ; GO:0009772: photosynthetic electron transport in photosystem II ; GO:0019684: photosynthesis, light reaction ;	Photosystem II D2 protein, putative; K02706 photosystem II P680 reaction center D2 protein
Zhongzhi13_06608	NA	IPR012337; Ribonuclease H-like domain	GO:0003676: nucleic acid binding ;	NA
Zhongzhi13_06662	NA	NA	NA	respiratory burst oxidase homolog protein E-like; K13447 respiratory burst oxidase [EC:1.6.3.- 1.11.1.-]
Zhongzhi13_06663	YI31B_YEAST Transposon Ty3-I Gag-Pol polyprotein OS=Saccharomyces cerevisiae (strain ATCC 204508 / S288c) GN=TY3B-I PE=3 SV=2	IPR000477; Reverse transcriptase domain IPR001584; Integrase, catalytic core IPR002156; Ribonuclease H domain IPR005162; Retrotransposon gag domain IPR012337; Ribonuclease H-like domain	GO:0006278: RNA-dependent DNA replication ; GO:0003964: RNA-directed DNA polymerase activity ; GO:0003723: RNA binding ;	uncharacterized LOC103443119; K06883 uncharacterized protein
Zhongzhi13_06668	RNHX1_ARATH Putative ribonuclease H protein At1g65750 OS=Arabidopsis thaliana GN=At1g65750 PE=3 SV=1	IPR000477; Reverse transcriptase domain IPR026960; Reverse transcriptase zinc-binding domain	GO:0003723: RNA binding ; GO:0006278: RNA-dependent DNA replication ; GO:0003964: RNA-directed DNA polymerase activity ;	uncharacterized LOC104435557; K15115 solute carrier family 25 (mitochondrial folate transporter), member 32
Zhongzhi13_06702	SWT14_ORYSJ Bidirectional sugar transporter SWEET14 OS=Oryza sativa subsp. japonica GN=SWEET14 PE=2 SV=1	IPR004316; SWEET sugar transporter	GO:0016021: integral to membrane ;	bidirectional sugar transporter SWEET12-like; K15382 solute carrier family 50 (sugar transporter)
Zhongzhi13_06705	NOD3_MEDTR Bidirectional sugar transporter N3 OS=Medicago truncatula GN=N3 PE=2 SV=1	NA	NA	bidirectional sugar transporter SWEET10-like; K15382 solute carrier family 50 (sugar transporter)
Zhongzhi13_06706	SWT12_ARATH Bidirectional sugar transporter SWEET12 OS=Arabidopsis thaliana GN=SWEET12 PE=1 SV=1	IPR004316; SWEET sugar transporter	GO:0016021: integral to membrane ;	POPTRDRAFT_1101811; hypothetical protein; K15382 solute carrier family 50 (sugar transporter)
Zhongzhi13_06707	NA	IPR026960; Reverse transcriptase zinc-binding domain	NA	NA
Zhongzhi13_06709	TIM8_ARATH Mitochondrial import inner membrane translocase subunit TIM8 OS=Arabidopsis thaliana GN=TIM8 PE=1 SV=1	IPR004217; Tim10/DDP family zinc finger	GO:0042719: mitochondrial intermembrane space protein transporter complex ; GO:0006626: protein targeting to mitochondrion ; GO:0045039: protein import into mitochondrial inner membrane ;	mitochondrial import inner membrane translocase subunit TIM8-like; K17780 mitochondrial import inner membrane translocase subunit TIM8
Zhongzhi13_06715	CDKG1_ORYSJ Cyclin-dependent kinase G-1 OS=Oryza sativa subsp. japonica GN=CDKG-1 PE=2 SV=1	IPR000719; Protein kinase domain IPR008271; Serine/threonine-protein kinase, active site IPR011009; Protein kinase-like domain	GO:0005524: ATP binding ; GO:0006468: protein phosphorylation ; GO:0004672: protein kinase activity ;	cyclin-dependent kinase G-2; K08818 cell division cycle 2-like [EC:2.7.11.22]
Zhongzhi13_06744	NA	IPR006501; Pectinesterase inhibitor domain	GO:0004857: enzyme inhibitor activity ; GO:0030599: pectinesterase activity ;	NA
Zhongzhi13_06784	NA	IPR018289; MULE transposase domain	NA	uncharacterized LOC101264979; K17604 zinc finger SWIM domain-containing protein 3
Zhongzhi13_06791	NA	IPR009489; PAR1	NA	NA
Zhongzhi13_06833	NA	IPR011692; Stress up-regulated Nod 19	NA	NA
Zhongzhi13_06836	SDHF2_CAEBR Succinate dehydrogenase assembly factor 2, mitochondrial OS=Caenorhabditis briggsae GN=CBG20928 PE=3 SV=1	IPR005631; Flavinator of succinate dehydrogenase	NA	NA
Zhongzhi13_06838	RUBR_METTH Probable rubredoxin OS=Methanothermobacter thermautotrophicus (strain ATCC 29096 / DSM 1053 / JCM 10044 / NBRC 100330 / Delta H) GN=MTH_155 PE=3 SV=1	IPR024934; Rubredoxin-like domain IPR024935; Rubredoxin domain	GO:0005506: iron ion binding ;	nitrite reductase; K00366 ferredoxin-nitrite reductase [EC:1.7.7.1]
Zhongzhi13_06839	IX10L_ARATH Probable beta-1,4-xylosyltransferase IRX10L OS=Arabidopsis thaliana GN=IRX10L PE=2 SV=1	IPR004263; Exostosin-like	GO:0016020: membrane ;	hypothetical protein; K02366 glucuronyl/N-acetylglucosaminyl transferase EXT1 [EC:2.4.1.224 2.4.1.225]
Zhongzhi13_06840	RSC5_DICDI Random slug protein 5 OS=Dictyostelium discoideum GN=rsc5 PE=2 SV=1	IPR001251; CRAL-TRIO lipid binding domain IPR011074; CRAL/TRIO, N-terminal domain	NA	F10B6.22; K00133 aspartate-semialdehyde dehydrogenase [EC:1.2.1.11]
Zhongzhi13_06842	FLO_ANTMA Floricaula protein OS=Antirrhinum majus GN=FLO PE=2 SV=1	IPR035079; Floricaula/Leafy protein, SAM domain	NA	NA
Zhongzhi13_06868	NA	NA	NA	serine--tRNA ligase, mitochondrial; K01875 seryl-tRNA synthetase [EC:6.1.1.11]
Zhongzhi13_06912	DHLA_XANFL Haloalkane dehalogenase OS=Xanthobacter flavus GN=dhlA PE=3 SV=1	IPR000073; Alpha/beta hydrolase fold-1 IPR000639; Epoxide hydrolase-like IPR029058; Alpha/Beta hydrolase fold	NA	NA
Zhongzhi13_06916	HUS1_HUMAN Checkpoint protein HUS1 OS=Homo sapiens GN=HUS1 PE=1 SV=1	IPR007150; Checkpoint protein Hus1/Mec3 IPR016580; Cell cycle checkpoint, Hus1	NA	uncharacterized LOC103328104; K10903 HUS1 checkpoint protein
Zhongzhi13_06918	SR542_SOLLC Signal recognition particle 54 kDa protein 2 OS=Solanum lycopersicum PE=2 SV=1	IPR000897; Signal recognition particle, SRP54 subunit, GTPase domain IPR003593; AAA+ ATPase domain IPR004125; Signal recognition particle, SRP54 subunit, M-domain IPR006325; Signal recognition particle, SRP54 subunit, eukaryotic IPR013822; Signal recognition particle, SRP54 subunit, helical bundle IPR027417; P-loop containing nucleoside triphosphate hydrolase	GO:0006614: SRP-dependent cotranslational protein targeting to membrane ; GO:0005525: GTP binding ;	POPTRDRAFT_257619; Signal recognition particle 54 kDa protein 1; K03106 signal recognition particle subunit SRP54
Zhongzhi13_06930	AHP6_ARATH Histidine-containing phosphotransfer protein 6 OS=Arabidopsis thaliana GN=AHP6 PE=1 SV=2	IPR008207; Signal transduction histidine kinase, phosphotransfer (Hpt) domain	GO:0004871: signal transducer activity ; GO:0000160: two-component signal transduction system (phosphorelay) ;	hypothetical protein; K14490 histidine-containing phosphotransfer peotein
Zhongzhi13_06935	EPFL8_ARATH EPIDERMAL PATTERNING FACTOR-like protein 8 OS=Arabidopsis thaliana GN=EPFL8 PE=3 SV=1	NA	NA	NA
Zhongzhi13_06946	NA	NA	NA	S-linalool synthase-like; K17982 geranyllinalool synthase [EC:4.2.3.144]
Zhongzhi13_06950	NA	IPR029472; Gag-polypeptide of LTR copia-type	NA	uncharacterized LOC102590164; K01183 chitinase [EC:3.2.1.14]
Zhongzhi13_06953	NA	IPR011684; Protein Networked (NET), actin-binding (NAB) domain	NA	nuclear-pore anchor; K09291 nucleoprotein TPR
Zhongzhi13_06956	NA	NA	NA	uncharacterized LOC103414975; K02328 DNA polymerase delta subunit 2
Zhongzhi13_06958	R1C3_SOLDE Putative late blight resistance protein homolog R1C-3 OS=Solanum demissum GN=R1C-3 PE=3 SV=1	IPR002182; NB-ARC IPR027417; P-loop containing nucleoside triphosphate hydrolase	GO:0043531: ADP binding ;	disease resistance protein RPM1-like; K13457 disease resistance protein RPM1
Zhongzhi13_06971	STK39_MOUSE STE20/SPS1-related proline-alanine-rich protein kinase OS=Mus musculus GN=Stk39 PE=1 SV=1	IPR000719; Protein kinase domain IPR011009; Protein kinase-like domain	GO:0006468: protein phosphorylation ; GO:0004672: protein kinase activity ; GO:0005524: ATP binding ;	mitogen-activated protein kinase kinase kinase 1-like; K13414 mitogen-activated protein kinase kinase kinase 1, plant [EC:2.7.11.25]
Zhongzhi13_06976	GG2_ARATH Guanine nucleotide-binding protein subunit gamma 2 OS=Arabidopsis thaliana GN=GG2 PE=1 SV=1	IPR015898; G-protein gamma-like domain	GO:0005834: heterotrimeric G-protein complex ; GO:0007186: G-protein coupled receptor signaling pathway ; GO:0004871: signal transducer activity ;	Ammonium transporter 2; K03320 ammonium transporter, Amt family
Zhongzhi13_06986	GME1_ORYSJ GDP-mannose 3,5-epimerase 1 OS=Oryza sativa subsp. japonica GN=GME-1 PE=1 SV=1	NA	NA	GDP-mannose 3,5-epimerase 2-like; K10046 GDP-D-mannose 3', 5'-epimerase [EC:5.1.3.18 5.1.3.-]
Zhongzhi13_06988	PGTB2_HUMAN Geranylgeranyl transferase type-2 subunit beta OS=Homo sapiens GN=RABGGTB PE=1 SV=2	IPR001330; PFTB repeat IPR008930; Terpenoid cyclases/protein prenyltransferase alpha-alpha toroid IPR026873; Geranylgeranyl transferase type-2 subunit beta	GO:0003824: catalytic activity ;	geranylgeranyl transferase type-2 subunit beta; K05956 geranylgeranyl transferase type-2 subunit beta [EC:2.5.1.60]
Zhongzhi13_07003	NA	NA	NA	uncharacterized LOC102610907; K12153 phenylalanine N-monooxygenase [EC:1.14.13.124]
Zhongzhi13_07008	NA	IPR012337; Ribonuclease H-like domain	GO:0003676: nucleic acid binding ;	NA
Zhongzhi13_07010	Y2416_ARATH Uncharacterized protein At2g34160 OS=Arabidopsis thaliana GN=At2g34160 PE=1 SV=1	IPR002775; DNA/RNA-binding protein Alba-like	GO:0003676: nucleic acid binding ;	NA
Zhongzhi13_07036	POL5_DROME Retrovirus-related Pol polyprotein from transposon opus OS=Drosophila melanogaster GN=pol PE=4 SV=1	IPR000477; Reverse transcriptase domain IPR001584; Integrase, catalytic core IPR002156; Ribonuclease H domain IPR005162; Retrotransposon gag domain IPR012337; Ribonuclease H-like domain	GO:0003723: RNA binding ; GO:0006278: RNA-dependent DNA replication ; GO:0003964: RNA-directed DNA polymerase activity ;	uncharacterized LOC103443119; K06883 uncharacterized protein
Zhongzhi13_07044	NA	IPR029472; Gag-polypeptide of LTR copia-type	NA	uncharacterized LOC103450227; K17982 geranyllinalool synthase [EC:4.2.3.144]
Zhongzhi13_07052	RNHX1_ARATH Putative ribonuclease H protein At1g65750 OS=Arabidopsis thaliana GN=At1g65750 PE=3 SV=1	IPR012337; Ribonuclease H-like domain IPR026960; Reverse transcriptase zinc-binding domain	GO:0003676: nucleic acid binding ;	uncharacterized LOC101253660; K10760 adenylate isopentenyltransferase (cytokinin synthase)
Zhongzhi13_07060	RNHX1_ARATH Putative ribonuclease H protein At1g65750 OS=Arabidopsis thaliana GN=At1g65750 PE=3 SV=1	NA	NA	uncharacterized LOC104435557; K15115 solute carrier family 25 (mitochondrial folate transporter), member 32
Zhongzhi13_07062	NA	IPR010666; Zinc finger, GRF-type	GO:0008270: zinc ion binding ;	NA
Zhongzhi13_07076	NA	NA	NA	uncharacterized LOC104435557; K15115 solute carrier family 25 (mitochondrial folate transporter), member 32
Zhongzhi13_07077	NA	IPR026960; Reverse transcriptase zinc-binding domain	NA	NA
Zhongzhi13_07086	NA	IPR005162; Retrotransposon gag domain	NA	calcium-transporting ATPase 12, plasma membrane-type-like; K01537 Ca2+-transporting ATPase [EC:3.6.3.8]
Zhongzhi13_07096	NA	IPR029472; Gag-polypeptide of LTR copia-type	NA	uncharacterized LOC102590164; K01183 chitinase [EC:3.2.1.14]
Zhongzhi13_07101	ARC2B_ARATH Actin-related protein 2/3 complex subunit 2B OS=Arabidopsis thaliana GN=ARPC2B PE=2 SV=1	NA	NA	Actin-related protein 2/3 complex subunit 2; K05758 actin related protein 2/3 complex, subunit 2
Zhongzhi13_07114	NA	IPR000916; Bet v I/Major latex protein	GO:0006952: defense response ; GO:0009607: response to biotic stimulus ;	uncharacterized LOC104906773; K02553 regulator of ribonuclease activity A
Zhongzhi13_07129	NA	IPR018289; MULE transposase domain	NA	uncharacterized LOC101300290; K17086 transmembrane 9 superfamily member 2/4
Zhongzhi13_07140	NA	NA	NA	uncharacterized LOC103408058; K03453 bile acid:Na+ symporter, BASS family
Zhongzhi13_07152	NDADB_ARATH NADH dehydrogenase [ubiquinone] 1 alpha subcomplex subunit 13-B OS=Arabidopsis thaliana GN=At2g33220 PE=2 SV=1	IPR009346; GRIM-19	NA	NADH dehydrogenase [ubiquinone] 1 alpha subcomplex subunit 13-B; K11353 NADH dehydrogenase (ubiquinone) 1 alpha subcomplex subunit 13
Zhongzhi13_07155	NA	NA	NA	uncharacterized LOC102590164; K01183 chitinase [EC:3.2.1.14]
Zhongzhi13_07165	YTX2_XENLA Transposon TX1 uncharacterized 149 kDa protein OS=Xenopus laevis PE=4 SV=1	IPR000477; Reverse transcriptase domain IPR002156; Ribonuclease H domain IPR005135; Endonuclease/exonuclease/phosphatase IPR012337; Ribonuclease H-like domain IPR026960; Reverse transcriptase zinc-binding domain	GO:0003723: RNA binding ; GO:0006278: RNA-dependent DNA replication ; GO:0003964: RNA-directed DNA polymerase activity ;	uncharacterized LOC103414113; K18577 mannosylglycoprotein endo-beta-mannosidase [EC:3.2.1.152]
Zhongzhi13_07188	NA	IPR004252; Probable transposase, Ptta/En/Spm, plant	NA	NA
Zhongzhi13_07199	NA	IPR003788; Protein arginine methyltransferase NDUFAF7 IPR029063; S-adenosyl-L-methionine-dependent methyltransferase	NA	NA
Zhongzhi13_07206	ERD2B_ARATH ER lumen protein-retaining receptor B OS=Arabidopsis thaliana GN=ERD2B PE=1 SV=1	IPR000133; ER lumen protein retaining receptor	GO:0006621: protein retention in ER lumen ; GO:0046923: ER retention sequence binding ; GO:0016021: integral to membrane ;	Endoplasmic reticulum retention defective 2B; K10949 ER lumen protein retaining receptor
Zhongzhi13_07218	NA	IPR029472; Gag-polypeptide of LTR copia-type	NA	uncharacterized LOC103450227; K17982 geranyllinalool synthase [EC:4.2.3.144]
Zhongzhi13_07241	RL38_ARATH 60S ribosomal protein L38 OS=Arabidopsis thaliana GN=RPL38A PE=3 SV=1	IPR002675; Ribosomal protein L38e	GO:0006412: translation ; GO:0005622: intracellular ; GO:0003735: structural constituent of ribosome ; GO:0005840: ribosome ;	POPTRDRAFT_567190; 60S ribosomal protein L38; K02923 large subunit ribosomal protein L38e
Zhongzhi13_07248	FPA_ARATH Flowering time control protein FPA OS=Arabidopsis thaliana GN=FPA PE=2 SV=2	IPR000504; RNA recognition motif domain IPR012921; Spen paralogue and orthologue SPOC, C-terminal IPR016194; SPOC-like, C-terminal domain	GO:0003676: nucleic acid binding ;	hypothetical protein; K12831 splicing factor 3B subunit 4
Zhongzhi13_07250	NA	IPR005162; Retrotransposon gag domain	NA	probable linoleate 9S-lipoxygenase 4; K15718 linoleate 9S-lipoxygenase [EC:1.13.11.58]
Zhongzhi13_07255	FPA_ARATH Flowering time control protein FPA OS=Arabidopsis thaliana GN=FPA PE=2 SV=2	IPR000504; RNA recognition motif domain IPR012921; Spen paralogue and orthologue SPOC, C-terminal IPR016194; SPOC-like, C-terminal domain	GO:0003676: nucleic acid binding ;	hypothetical protein; K12831 splicing factor 3B subunit 4
Zhongzhi13_07256	FPA_ARATH Flowering time control protein FPA OS=Arabidopsis thaliana GN=FPA PE=2 SV=2	IPR000504; RNA recognition motif domain	GO:0003676: nucleic acid binding ;	heterogeneous nuclear ribonucleoprotein R-like; K13161 heterogeneous nuclear ribonucleoprotein R
Zhongzhi13_07285	RIO2_DICDI Serine/threonine-protein kinase rio2 OS=Dictyostelium discoideum GN=rio2 PE=3 SV=1	IPR000687; RIO kinase IPR011009; Protein kinase-like domain IPR011991; Winged helix-turn-helix DNA-binding domain IPR015285; RIO2 kinase winged helix domain, N-terminal IPR030484; Serine/threonine-protein kinase Rio2	GO:0004674: protein serine/threonine kinase activity ; GO:0005524: ATP binding ;	serine/threonine-protein kinase rio2, putative (EC:2.7.11.1); K07179 RIO kinase 2 [EC:2.7.11.1]
Zhongzhi13_07287	ALKR3_ARATH Probable aldo-keto reductase 3 OS=Arabidopsis thaliana GN=At1g60690 PE=3 SV=1	IPR023210; NADP-dependent oxidoreductase domain	NA	uncharacterized LOC100272747; K05275 pyridoxine 4-dehydrogenase [EC:1.1.1.65]
Zhongzhi13_07318	NA	IPR006564; Zinc finger, PMZ-type IPR007527; Zinc finger, SWIM-type	GO:0008270: zinc ion binding ;	uncharacterized LOC101300290; K17086 transmembrane 9 superfamily member 2/4
Zhongzhi13_07336	DBR_TOBAC 2-alkenal reductase (NADP(+)-dependent) OS=Nicotiana tabacum GN=DBR PE=1 SV=1	IPR011032; GroES-like	NA	2-alkenal reductase (NADP(+)-dependent); K07119 uncharacterized protein
Zhongzhi13_07365	GDI_ARATH Guanosine nucleotide diphosphate dissociation inhibitor At5g09550 OS=Arabidopsis thaliana GN=At5g09550 PE=3 SV=1	IPR000806; Rab GDI protein IPR018203; GDP dissociation inhibitor IPR023753; FAD/NAD(P)-binding domain	GO:0005093: Rab GDP-dissociation inhibitor activity ; GO:0015031: protein transport ;	guanosine nucleotide diphosphate dissociation inhibitor 1; K17255 Rab GDP dissociation inhibitor
Zhongzhi13_07375	AP1S1_ARATH AP-1 complex subunit sigma-1 OS=Arabidopsis thaliana GN=AAP19-1 PE=1 SV=1	IPR000804; Clathrin adaptor complex, small chain IPR011012; Longin-like domain IPR016635; Adaptor protein complex, sigma subunit IPR022775; AP complex, mu/sigma subunit	GO:0030117: membrane coat ; GO:0006886: intracellular protein transport ; GO:0016192: vesicle-mediated transport ;	AP-1 complex subunit sigma-1-like; K12394 AP-1 complex subunit sigma 1/2
Zhongzhi13_07383	PFPA_RICCO Pyrophosphate--fructose 6-phosphate 1-phosphotransferase subunit alpha OS=Ricinus communis GN=PFP-ALPHA PE=1 SV=1	IPR000023; Phosphofructokinase domain IPR001606; ARID DNA-binding domain IPR004827; Basic-leucine zipper domain	GO:0006096: glycolysis ; GO:0003872: 6-phosphofructokinase activity ; GO:0005945: 6-phosphofructokinase complex ;	pyrophosphate--fructose 6-phosphate 1-phosphotransferase subunit alpha; K00895 pyrophosphate--fructose-6-phosphate 1-phosphotransferase [EC:2.7.1.90]
Zhongzhi13_07388	PPD3_ARATH PsbP domain-containing protein 3, chloroplastic OS=Arabidopsis thaliana GN=PPD3 PE=1 SV=2	IPR002683; PsbP family IPR016123; Mog1/PsbP, alpha/beta/alpha sandwich	GO:0009523: photosystem II ; GO:0005509: calcium ion binding ; GO:0019898: extrinsic to membrane ; GO:0009654: oxygen evolving complex ; GO:0015979: photosynthesis ;	NA
Zhongzhi13_07406	HMGL_IPONI HMG1/2-like protein OS=Ipomoea nil PE=2 SV=1	IPR009071; High mobility group box domain	GO:0005515: protein binding ;	HMG1/2-like protein; K10802 high mobility group protein B1
Zhongzhi13_07407	TNG2_BOVIN Transport and Golgi organization protein 2 homolog OS=Bos taurus GN=TANGO2 PE=2 SV=1	IPR008551; Transport and Golgi organisation protein 2	NA	NA
Zhongzhi13_07413	CATA1_GOSHI Catalase isozyme 1 OS=Gossypium hirsutum GN=CAT1 PE=2 SV=2	IPR002226; Catalase haem-binding site IPR010582; Catalase immune-responsive domain IPR011614; Catalase core domain IPR018028; Catalase, mono-functional, haem-containing IPR020835; Catalase-like domain IPR024708; Catalase active site	GO:0020037: heme binding ;	catalase isozyme 1; K03781 catalase [EC:1.11.1.6]
Zhongzhi13_07418	UGAL2_ARATH UDP-galactose transporter 2 OS=Arabidopsis thaliana GN=UDP-GALT2 PE=2 SV=1	IPR004853; Sugar phosphate transporter domain	NA	organic anion transporter, putative; K15285 solute carrier family 35, member E3
Zhongzhi13_07426	HPRT_ENTFA Hypoxanthine-guanine phosphoribosyltransferase OS=Enterococcus faecalis (strain ATCC 700802 / V583) GN=hpt PE=3 SV=1	IPR000836; Phosphoribosyltransferase domain IPR029057; Phosphoribosyltransferase-like	GO:0009116: nucleoside metabolic process ;	hypoxanthine-guanine phosphoribosyltransferase, putative (EC:2.4.2.8); K00760 hypoxanthine phosphoribosyltransferase [EC:2.4.2.8]
Zhongzhi13_07446	RNHX1_ARATH Putative ribonuclease H protein At1g65750 OS=Arabidopsis thaliana GN=At1g65750 PE=3 SV=1	NA	NA	uncharacterized LOC104435557; K15115 solute carrier family 25 (mitochondrial folate transporter), member 32
Zhongzhi13_07464	NA	IPR004332; Transposase, MuDR, plant IPR006564; Zinc finger, PMZ-type IPR007527; Zinc finger, SWIM-type IPR018289; MULE transposase domain	NA	uncharacterized LOC104456899; K17604 zinc finger SWIM domain-containing protein 3
Zhongzhi13_07479	NA	IPR025131; Domain of unknown function DUF4057	NA	NA
Zhongzhi13_07487	POL4_DROME Retrovirus-related Pol polyprotein from transposon 412 OS=Drosophila melanogaster GN=POL PE=4 SV=1	IPR000477; Reverse transcriptase domain IPR001584; Integrase, catalytic core IPR002156; Ribonuclease H domain IPR005162; Retrotransposon gag domain IPR012337; Ribonuclease H-like domain IPR021109; Aspartic peptidase domain	GO:0003964: RNA-directed DNA polymerase activity ; GO:0006278: RNA-dependent DNA replication ; GO:0003723: RNA binding ;	uncharacterized LOC103443119; K06883 uncharacterized protein
Zhongzhi13_07495	TT1_ARATH Protein TRANSPARENT TESTA 1 OS=Arabidopsis thaliana GN=TT1 PE=2 SV=1	NA	NA	NA
Zhongzhi13_07517	GEML1_ARATH GEM-like protein 1 OS=Arabidopsis thaliana GN=FIP1 PE=1 SV=1	IPR004182; GRAM domain	NA	NA
Zhongzhi13_07518	G6PIP_ARATH Glucose-6-phosphate isomerase 1, chloroplastic OS=Arabidopsis thaliana GN=PGI1 PE=1 SV=1	IPR001672; Phosphoglucose isomerase (PGI) IPR018189; Phosphoglucose isomerase, conserved site	GO:0006096: glycolysis ; GO:0006094: gluconeogenesis ; GO:0004347: glucose-6-phosphate isomerase activity ;	glucose-6-phosphate isomerase 1, chloroplastic; K01810 glucose-6-phosphate isomerase [EC:5.3.1.9]
Zhongzhi13_07522	KIF4_MOUSE Chromosome-associated kinesin KIF4 OS=Mus musculus GN=Kif4 PE=1 SV=3	IPR033467; Tesmin/TSO1-like CXC domain	NA	chromosome-associated kinesin KIF4; K10395 kinesin family member 4/21/27
Zhongzhi13_07525	KIF4_MOUSE Chromosome-associated kinesin KIF4 OS=Mus musculus GN=Kif4 PE=1 SV=3	NA	NA	Chromosome-associated kinesin KIF4A, putative; K10395 kinesin family member 4/21/27
Zhongzhi13_07537	GLYM_SOLTU Serine hydroxymethyltransferase, mitochondrial OS=Solanum tuberosum PE=2 SV=1	IPR001085; Serine hydroxymethyltransferase IPR015424; Pyridoxal phosphate-dependent transferase IPR019798; Serine hydroxymethyltransferase, pyridoxal phosphate binding site	GO:0006563: L-serine metabolic process ; GO:0004372: glycine hydroxymethyltransferase activity ; GO:0006544: glycine metabolic process ;	serine hydroxymethyltransferase 2, mitochondrial; K00600 glycine hydroxymethyltransferase [EC:2.1.2.1]
Zhongzhi13_07545	NA	NA	NA	carotenoid 9,10(9',10')-cleavage dioxygenase 1-like; K11159 carotenoid cleavage dioxygenase
Zhongzhi13_07571	FDL1_ARATH F-box/FBD/LRR-repeat protein At1g13570 OS=Arabidopsis thaliana GN=At1g13570 PE=2 SV=1	NA	NA	NA
Zhongzhi13_07597	DAD2_PETHY Probable strigolactone esterase DAD2 OS=Petunia hybrida GN=DAD2 PE=1 SV=1	IPR000073; Alpha/beta hydrolase fold-1 IPR029058; Alpha/Beta hydrolase fold	NA	3-hydroxyisobutyryl-CoA hydrolase-like protein 3, mitochondrial; K05605 3-hydroxyisobutyryl-CoA hydrolase [EC:3.1.2.4]
Zhongzhi13_07600	IFRD1_PIG Interferon-related developmental regulator 1 OS=Sus scrofa GN=IFRD1 PE=2 SV=1	IPR006921; Interferon-related developmental regulator, C-terminal IPR007701; Interferon-related developmental regulator, N-terminal IPR016024; Armadillo-type fold	NA	NA
Zhongzhi13_07614	SNAK1_SOLTU Snakin-1 OS=Solanum tuberosum GN=SN1 PE=1 SV=1	IPR003854; Gibberellin regulated protein	NA	NA
Zhongzhi13_07615	CCA32_ARATH Cyclin-A3-2 OS=Arabidopsis thaliana GN=CYCA3-2 PE=2 SV=1	NA	NA	putative cyclin-A3-1; K06627 cyclin A
Zhongzhi13_07641	MO4L1_RAT Mortality factor 4-like protein 1 OS=Rattus norvegicus GN=Morf4l1 PE=2 SV=1	IPR008676; MRG IPR016197; Chromo domain-like IPR025995; RNA binding activity-knot of a chromodomain IPR026541; MRG domain	GO:0005634: nucleus ;	nuA4 complex subunit EAF3 homolog; K11339 mortality factor 4-like protein 1
Zhongzhi13_07654	MFEA_DICDI Peroxisomal multifunctional enzyme A OS=Dictyostelium discoideum GN=mfeA PE=2 SV=1	IPR003033; SCP2 sterol-binding domain	GO:0032934: sterol binding ;	NA
Zhongzhi13_07667	HMOX2_ARATH Probable inactive heme oxygenase 2, chloroplastic OS=Arabidopsis thaliana GN=HO2 PE=2 SV=2	IPR016053; Haem oxygenase-like IPR016084; Haem oxygenase-like, multi-helical	GO:0004392: heme oxygenase (decyclizing) activity ; GO:0055114: oxidation-reduction process ; GO:0006788: heme oxidation ;	probable inactive heme oxygenase 2, chloroplastic; K00510 heme oxygenase [EC:1.14.99.3]
Zhongzhi13_07668	NA	IPR004843; Calcineurin-like phosphoesterase domain, ApaH type IPR029052; Metallo-dependent phosphatase-like	GO:0016787: hydrolase activity ;	NA
Zhongzhi13_07679	NA	IPR003340; B3 DNA binding domain IPR015300; DNA-binding pseudobarrel domain	GO:0003677: DNA binding ; GO:0006355: regulation of transcription, DNA-dependent ;	NA
Zhongzhi13_07688	NA	IPR005134; Uncharacterised protein family UPF0114	NA	NA
Zhongzhi13_07691	DA1_ARATH Protein DA1 OS=Arabidopsis thaliana GN=DA1 PE=1 SV=1	IPR001781; Zinc finger, LIM-type IPR003903; Ubiquitin interacting motif IPR022087; Protein DA1-like	GO:0008270: zinc ion binding ;	NA
Zhongzhi13_07708	NA	IPR000626; Ubiquitin domain IPR029071; Ubiquitin-related domain	GO:0005515: protein binding ;	NA
Zhongzhi13_07713	MGP_ARATH Zinc finger protein MAGPIE OS=Arabidopsis thaliana GN=MGP PE=1 SV=1	IPR013087; Zinc finger C2H2-type	GO:0003676: nucleic acid binding ;	Beta-galactosidase 17; K12309 beta-galactosidase [EC:3.2.1.23]
Zhongzhi13_07723	RADL1_ARATH Protein RADIALIS-like 1 OS=Arabidopsis thaliana GN=RL1 PE=2 SV=1	IPR009057; Homeobox domain-like	GO:0003677: DNA binding ;	polygalacturonase At1g48100-like; K01184 polygalacturonase [EC:3.2.1.15]
Zhongzhi13_07740	NA	NA	NA	uncharacterized LOC104435557; K15115 solute carrier family 25 (mitochondrial folate transporter), member 32
Zhongzhi13_07741	OCS1_MAIZE Ocs element-binding factor 1 OS=Zea mays GN=OBF1 PE=2 SV=2	IPR004827; Basic-leucine zipper domain	GO:0003700: sequence-specific DNA binding transcription factor activity ; GO:0043565: sequence-specific DNA binding ; GO:0006355: regulation of transcription, DNA-dependent ;	transcription factor HBP-1a-like; K09060 plant G-box-binding factor
Zhongzhi13_07742	MSHA_ARTAT D-inositol 3-phosphate glycosyltransferase OS=Arthrobacter aurescens (strain TC1) GN=mshA PE=3 SV=1	IPR001296; Glycosyl transferase, family 1	GO:0009058: biosynthetic process ;	NA
Zhongzhi13_07744	HFLX_FLAPJ GTPase HflX OS=Flavobacterium psychrophilum (strain JIP02/86 / ATCC 49511) GN=hflX PE=3 SV=1	IPR025121; GTPase HflX, N-terminal	NA	putative GTP-binding protein 6-like; K03665 GTPase
Zhongzhi13_07745	UBC18_ARATH Probable ubiquitin-conjugating enzyme E2 18 OS=Arabidopsis thaliana GN=UBC18 PE=2 SV=1	IPR000608; Ubiquitin-conjugating enzyme E2 IPR016135; Ubiquitin-conjugating enzyme/RWD-like IPR023313; Ubiquitin-conjugating enzyme, active site	GO:0016881: acid-amino acid ligase activity ;	probable ubiquitin-conjugating enzyme E2 18; K10688 ubiquitin-conjugating enzyme E2 W [EC:2.3.2.25]
Zhongzhi13_07764	H33_VITVI Histone H3.3 OS=Vitis vinifera PE=2 SV=3	IPR000164; Histone H3/CENP-A IPR007125; Histone H2A/H2B/H3 IPR009072; Histone-fold	GO:0006334: nucleosome assembly ; GO:0000786: nucleosome ; GO:0003677: DNA binding ;	hypothetical protein; K11253 histone H3
Zhongzhi13_07787	TBB1_MAIZE Tubulin beta-1 chain OS=Zea mays GN=TUBB1 PE=1 SV=1	IPR000217; Tubulin IPR002453; Beta tubulin IPR003008; Tubulin/FtsZ, GTPase domain IPR008280; Tubulin/FtsZ, C-terminal IPR013838; Beta tubulin, autoregulation binding site IPR017975; Tubulin, conserved site IPR018316; Tubulin/FtsZ, 2-layer sandwich domain	GO:0007017: microtubule-based process ; GO:0005525: GTP binding ; GO:0005874: microtubule ;	tubulin beta chain, putative; K07375 tubulin beta
Zhongzhi13_07800	EXL3_ARATH GDSL esterase/lipase EXL3 OS=Arabidopsis thaliana GN=EXL3 PE=2 SV=1	IPR001087; GDSL lipase/esterase IPR013830; SGNH hydrolase-type esterase domain	GO:0016788: hydrolase activity, acting on ester bonds ; GO:0006629: lipid metabolic process ;	hypothetical protein; K00679 phospholipid:diacylglycerol acyltransferase [EC:2.3.1.158]
Zhongzhi13_07803	SKP1A_ARATH SKP1-like protein 1A OS=Arabidopsis thaliana GN=SKP1A PE=1 SV=1	IPR001232; S-phase kinase-associated protein 1-like IPR011333; SKP1/BTB/POZ domain IPR016072; SKP1 component, dimerisation IPR016073; SKP1 component, POZ domain IPR016897; S-phase kinase-associated protein 1	GO:0006511: ubiquitin-dependent protein catabolic process ;	SKP1-like protein 1B; K03094 S-phase kinase-associated protein 1
Zhongzhi13_07833	NA	IPR006501; Pectinesterase inhibitor domain IPR034088; Pla a 1-like	GO:0030599: pectinesterase activity ; GO:0004857: enzyme inhibitor activity ;	NA
Zhongzhi13_07834	ACT7_ARATH Actin-7 OS=Arabidopsis thaliana GN=ACT7 PE=1 SV=1	IPR004000; Actin family IPR004001; Actin, conserved site IPR020902; Actin/actin-like conserved site	NA	actin-7-like; K10355 actin, other eukaryote
Zhongzhi13_07842	CBPR_HEVBR Citrate-binding protein OS=Hevea brasiliensis GN=CBP PE=1 SV=1	IPR013320; Concanavalin A-like lectin/glucanase domain IPR014895; Alginate lyase 2	NA	NA
Zhongzhi13_07847	EFR_ARATH LRR receptor-like serine/threonine-protein kinase EFR OS=Arabidopsis thaliana GN=EFR PE=1 SV=1	IPR000719; Protein kinase domain IPR001611; Leucine-rich repeat IPR003591; Leucine-rich repeat, typical subtype IPR008271; Serine/threonine-protein kinase, active site IPR011009; Protein kinase-like domain IPR013210; Leucine-rich repeat-containing N-terminal, plant-type IPR017441; Protein kinase, ATP binding site IPR032675; Leucine-rich repeat domain, L domain-like	GO:0004672: protein kinase activity ; GO:0006468: protein phosphorylation ; GO:0005524: ATP binding ;	EFR; EF-TU receptor; K13428 LRR receptor-like serine/threonine-protein kinase EFR [EC:2.7.11.1]
Zhongzhi13_07851	F16P2_SOLTU Fructose-1,6-bisphosphatase, cytosolic OS=Solanum tuberosum PE=2 SV=1	IPR000146; Fructose-1,6-bisphosphatase class 1 IPR020548; Fructose-1,6-bisphosphatase, active site IPR028343; Fructose-1,6-bisphosphatase IPR033391; Fructose-1-6-bisphosphatase class I, N-terminal	GO:0042578: phosphoric ester hydrolase activity ; GO:0005975: carbohydrate metabolic process ; GO:0042132: fructose 1,6-bisphosphate 1-phosphatase activity ;	POPTRDRAFT_714722; fructose-1 family protein; K03841 fructose-1,6-bisphosphatase I [EC:3.1.3.11]
Zhongzhi13_07857	YDJ7_SCHPO Uncharacterized protein C57A10.07 OS=Schizosaccharomyces pombe (strain 972 / ATCC 24843) GN=SPAC57A10.07 PE=4 SV=1	NA	NA	NA
Zhongzhi13_07866	SWET1_ARATH Bidirectional sugar transporter SWEET1 OS=Arabidopsis thaliana GN=SWEET1 PE=1 SV=1	IPR002885; Pentatricopeptide repeat IPR004316; SWEET sugar transporter	NA	bidirectional sugar transporter SWEET1-like; K15382 solute carrier family 50 (sugar transporter)
Zhongzhi13_07893	NDHM_POPJC NAD(P)H-quinone oxidoreductase subunit M, chloroplastic OS=Populus jackii GN=ndhM PE=2 SV=1	IPR018922; NAD(P)H-quinone oxidoreductase subunit M	GO:0055114: oxidation-reduction process ; GO:0016655: oxidoreductase activity, acting on NADH or NADPH, quinone or similar compound as acceptor ;	NA
Zhongzhi13_07899	ACCO5_ARATH 1-aminocyclopropane-1-carboxylate oxidase 5 OS=Arabidopsis thaliana GN=At1g77330 PE=2 SV=1	IPR005123; Oxoglutarate/iron-dependent dioxygenase	GO:0055114: oxidation-reduction process ; GO:0016706: oxidoreductase activity, acting on paired donors, with incorporation or reduction of molecular oxygen, 2-oxoglutarate as one donor, and incorporation of one atom each of oxygen into both donors ; GO:0016491: oxidoreductase activity ;	hypothetical protein; K05933 aminocyclopropanecarboxylate oxidase [EC:1.14.17.4]
Zhongzhi13_07906	ASP1_ORYSJ Aspartic proteinase Asp1 OS=Oryza sativa subsp. japonica GN=ASP1 PE=2 SV=1	IPR001969; Aspartic peptidase, active site IPR021109; Aspartic peptidase domain IPR032799; Xylanase inhibitor, C-terminal IPR032861; Xylanase inhibitor, N-terminal IPR033121; Peptidase family A1 domain	GO:0004190: aspartic-type endopeptidase activity ; GO:0006508: proteolysis ;	lysine-specific histone demethylase 1 homolog 1-like; K11450 lysine-specific histone demethylase 1A [EC:1.-.-.-]
Zhongzhi13_07917	TLCD2_DANRE TLC domain-containing protein 2 OS=Danio rerio GN=tlcd2 PE=2 SV=1	IPR006634; TRAM/LAG1/CLN8 homology domain	GO:0016021: integral to membrane ;	hypothetical protein; K01872 alanyl-tRNA synthetase [EC:6.1.1.7]
Zhongzhi13_07919	NA	IPR031493; Zinc-ribbon 15	NA	NA
Zhongzhi13_07920	Y1178_ARATH BTB/POZ domain-containing protein At1g21780 OS=Arabidopsis thaliana GN=At1g21780 PE=1 SV=1	IPR000210; BTB/POZ domain IPR011333; SKP1/BTB/POZ domain	GO:0005515: protein binding ;	BTB/POZ domain-containing protein At1g21780; K10523 speckle-type POZ protein
Zhongzhi13_07926	CHAC2_XENLA Cation transport regulator-like protein 2 OS=Xenopus laevis GN=chac2 PE=2 SV=1	IPR006840; Glutathione-specific gamma-glutamylcyclotransferase IPR013024; Gamma-glutamyl cyclotransferase-like	NA	ChaC-like family protein; K07232 cation transport protein ChaC
Zhongzhi13_07928	NA	IPR008554; Glutaredoxin-like IPR012336; Thioredoxin-like fold	NA	NA
Zhongzhi13_07931	ERF12_ARATH Ethylene-responsive transcription factor ERF012 OS=Arabidopsis thaliana GN=ERF012 PE=2 SV=1	IPR001471; AP2/ERF domain IPR016177; DNA-binding domain	GO:0003700: sequence-specific DNA binding transcription factor activity ; GO:0006355: regulation of transcription, DNA-dependent ;	ethylene-responsive transcription factor ERF010-like; K09286 EREBP-like factor
Zhongzhi13_07932	PI5K1_ARATH Phosphatidylinositol 4-phosphate 5-kinase 1 OS=Arabidopsis thaliana GN=PIP5K1 PE=1 SV=1	IPR003409; MORN motif	NA	phosphatidylinositol 4-phosphate 5-kinase 6-like; K00889 1-phosphatidylinositol-4-phosphate 5-kinase [EC:2.7.1.68]
Zhongzhi13_07939	CSP3_ARATH Cold shock domain-containing protein 3 OS=Arabidopsis thaliana GN=CSP3 PE=1 SV=1	IPR001878; Zinc finger, CCHC-type IPR002059; Cold-shock protein, DNA-binding IPR011129; Cold shock domain IPR012340; Nucleic acid-binding, OB-fold	GO:0003676: nucleic acid binding ; GO:0008270: zinc ion binding ;	hypothetical protein; K18754 protein lin-28
Zhongzhi13_07942	UFM1_ORYSJ Ubiquitin-fold modifier 1 OS=Oryza sativa subsp. japonica GN=Os01g0962400 PE=3 SV=1	IPR005375; Ubiquitin-fold modifier 1 IPR029071; Ubiquitin-related domain	NA	ubiquitin-fold modifier 1-like; K12162 ubiquitin-fold modifier 1
Zhongzhi13_07946	PI5K1_ARATH Phosphatidylinositol 4-phosphate 5-kinase 1 OS=Arabidopsis thaliana GN=PIP5K1 PE=1 SV=1	IPR002498; Phosphatidylinositol-4-phosphate 5-kinase, core IPR003409; MORN motif IPR017163; Phosphatidylinositol-4-phosphate 5-kinase, plant	GO:0046488: phosphatidylinositol metabolic process ; GO:0016307: phosphatidylinositol phosphate kinase activity ;	phosphatidylinositol 4-phosphate 5-kinase 2; K00889 1-phosphatidylinositol-4-phosphate 5-kinase [EC:2.7.1.68]
Zhongzhi13_07947	EAR1_ORYSI Protein terminal ear1 homolog OS=Oryza sativa subsp. indica GN=PLA2 PE=2 SV=1	IPR000504; RNA recognition motif domain IPR007201; Mei2/Mei2-like, C-terminal RNA recognition motif	GO:0003676: nucleic acid binding ;	hypothetical protein; K17579 protein phosphatase 1 regulatory subunit 42
Zhongzhi13_07948	CML29_ORYSJ Probable calcium-binding protein CML29 OS=Oryza sativa subsp. japonica GN=CML29 PE=2 SV=1	IPR002048; EF-hand domain IPR011992; EF-hand domain pair IPR018247; EF-Hand 1, calcium-binding site	GO:0005509: calcium ion binding ;	Polcalcin Jun o, putative; K13448 calcium-binding protein CML
Zhongzhi13_07952	TM50A_MOUSE Transmembrane protein 50A OS=Mus musculus GN=Tmem50a PE=2 SV=1	IPR007919; Uncharacterised protein family UPF0220	NA	NA
Zhongzhi13_07963	NA	IPR031851; Protein of unknown function DUF4750	NA	NA
Zhongzhi13_07969	PTP1_ARATH Protein-tyrosine-phosphatase PTP1 OS=Arabidopsis thaliana GN=PTP1 PE=1 SV=1	IPR000242; PTP type protein phosphatase IPR000387; Tyrosine specific protein phosphatases domain IPR003595; Protein-tyrosine phosphatase, catalytic IPR016130; Protein-tyrosine phosphatase, active site IPR029021; Protein-tyrosine phosphatase-like	GO:0004725: protein tyrosine phosphatase activity ; GO:0006470: protein dephosphorylation ;	protein-tyrosine-phosphatase PTP1; K18038 tyrosine-protein phosphatase non-receptor type 9 [EC:3.1.3.48]
Zhongzhi13_07971	ACCH7_ARATH 1-aminocyclopropane-1-carboxylate oxidase homolog 7 OS=Arabidopsis thaliana GN=At1g04380 PE=1 SV=1	IPR005123; Oxoglutarate/iron-dependent dioxygenase	GO:0016491: oxidoreductase activity ; GO:0055114: oxidation-reduction process ; GO:0016706: oxidoreductase activity, acting on paired donors, with incorporation or reduction of molecular oxygen, 2-oxoglutarate as one donor, and incorporation of one atom each of oxygen into both donors ;	DNA polymerase zeta catalytic subunit-like; K02350 DNA polymerase zeta [EC:2.7.7.7]
[truncated: 5,409 more rows]
