# Supplementary material for: Insight into the evolution and functional characteristics of the pan‐genome assembly from sesame landraces and modern cultivars
Source: Plant Biotechnol J. 2018 Dec 8;17(5):881–92. doi: 10.1111/pbi.13022 (PMC6587448; doi:10.1111/pbi.13022)
Supplement: Supplementary file 8 — Data S2 The collinear analysis of five sesame varieties compared to grape genome. [file PBI-17-881-s004.xls]

## Sheet: Grape2Zhongzhi13
############### Parameters ###############
# MATCH_SCORE: 50
# MATCH_SIZE: 5
# GAP_PENALTY: -1
# OVERLAP_WINDOW: 5
# E_VALUE: 1e-05
# MAX GAPS: 25
############### Statistics ###############
# Number of collinear genes: 21653, Percentage: 34.63
# Number of all genes: 62535
##########################################
## Alignment 0: score=255.0 e_value=4.2e-09 N=6 chr1&chr1 plus
0- 0:	Zhongzhi13_01632	GSVIVT01010154001	8e-107
0- 1:	Zhongzhi13_01635	GSVIVT01010159001	0
0- 2:	Zhongzhi13_01636	GSVIVT01010160001	5e-133
0- 3:	Zhongzhi13_01637	GSVIVT01010166001	0
0- 4:	Zhongzhi13_01638	GSVIVT01010168001	0
0- 5:	Zhongzhi13_01639	GSVIVT01010169001	5e-109
## Alignment 1: score=4935.0 e_value=0 N=108 chr1&chr1 minus
1- 0:	GSVIVT01011981001	Zhongzhi13_01618	0
1- 1:	GSVIVT01011978001	Zhongzhi13_01617	9e-57
1- 2:	GSVIVT01011976001	Zhongzhi13_01614	7e-54
1- 3:	GSVIVT01011974001	Zhongzhi13_01612	4e-143
1- 4:	GSVIVT01011972001	Zhongzhi13_01611	0
1- 5:	GSVIVT01011971001	Zhongzhi13_01610	2e-117
1- 6:	GSVIVT01011970001	Zhongzhi13_01609	9e-144
1- 7:	GSVIVT01011969001	Zhongzhi13_01608	7e-75
1- 8:	GSVIVT01011966001	Zhongzhi13_01607	0
1- 9:	GSVIVT01011963001	Zhongzhi13_01604	6e-108
1- 10:	GSVIVT01011962001	Zhongzhi13_01603	9e-30
1- 11:	GSVIVT01011960001	Zhongzhi13_01602	1e-94
1- 12:	GSVIVT01011959001	Zhongzhi13_01601	3e-162
1- 13:	GSVIVT01011954001	Zhongzhi13_01600	2e-164
1- 14:	GSVIVT01011952001	Zhongzhi13_01598	0
1- 15:	GSVIVT01011948001	Zhongzhi13_01595	0
1- 16:	GSVIVT01011947001	Zhongzhi13_01594	3e-48
1- 17:	GSVIVT01011944001	Zhongzhi13_01593	1e-65
1- 18:	GSVIVT01011943001	Zhongzhi13_01592	3e-108
1- 19:	GSVIVT01011942001	Zhongzhi13_01591	4e-106
1- 20:	GSVIVT01011940001	Zhongzhi13_01590	3e-116
1- 21:	GSVIVT01011939001	Zhongzhi13_01589	0
1- 22:	GSVIVT01011932001	Zhongzhi13_01588	1e-79
1- 23:	GSVIVT01011930001	Zhongzhi13_01587	1e-95
1- 24:	GSVIVT01011929001	Zhongzhi13_01586	3e-163
1- 25:	GSVIVT01011928001	Zhongzhi13_01583	1e-27
1- 26:	GSVIVT01011925001	Zhongzhi13_01582	8e-52
1- 27:	GSVIVT01011923001	Zhongzhi13_01581	0
1- 28:	GSVIVT01011922001	Zhongzhi13_01580	1e-163
1- 29:	GSVIVT01011920001	Zhongzhi13_01578	1e-55
1- 30:	GSVIVT01011916001	Zhongzhi13_01577	0
1- 31:	GSVIVT01011914001	Zhongzhi13_01576	3e-21
1- 32:	GSVIVT01011909001	Zhongzhi13_01574	9e-111
1- 33:	GSVIVT01011908001	Zhongzhi13_01573	0
1- 34:	GSVIVT01011906001	Zhongzhi13_01572	6e-24
1- 35:	GSVIVT01011904001	Zhongzhi13_01570	0
1- 36:	GSVIVT01011902001	Zhongzhi13_01569	3e-35
1- 37:	GSVIVT01011901001	Zhongzhi13_01566	5e-133
1- 38:	GSVIVT01011900001	Zhongzhi13_01565	3e-54
1- 39:	GSVIVT01011899001	Zhongzhi13_01562	3e-22
1- 40:	GSVIVT01011897001	Zhongzhi13_01561	6e-146
1- 41:	GSVIVT01011896001	Zhongzhi13_01560	9e-50
1- 42:	GSVIVT01011894001	Zhongzhi13_01559	2e-62
1- 43:	GSVIVT01011892001	Zhongzhi13_01557	2e-41
1- 44:	GSVIVT01011891001	SIN_1013671	6e-22
1- 45:	GSVIVT01011890001	Zhongzhi13_01556	3e-35
1- 46:	GSVIVT01011889001	Zhongzhi13_01555	6e-101
1- 47:	GSVIVT01011887001	Zhongzhi13_01554	3e-179
1- 48:	GSVIVT01011886001	Zhongzhi13_01553	1e-86
1- 49:	GSVIVT01011877001	Zhongzhi13_01548	7e-55
1- 50:	GSVIVT01011876001	Zhongzhi13_01545	3e-36
1- 51:	GSVIVT01011873001	Zhongzhi13_01543	8e-60
1- 52:	GSVIVT01011872001	Zhongzhi13_01542	7e-70
1- 53:	GSVIVT01011871001	Zhongzhi13_01541	0
1- 54:	GSVIVT01011868001	Zhongzhi13_01537	9e-22
1- 55:	GSVIVT01011867001	Zhongzhi13_01536	0
1- 56:	GSVIVT01011864001	Zhongzhi13_01535	0
1- 57:	GSVIVT01011862001	Zhongzhi13_01534	2e-168
1- 58:	GSVIVT01011857001	Zhongzhi13_01533	0
1- 59:	GSVIVT01011853001	Zhongzhi13_01529	0
1- 60:	GSVIVT01011852001	Zhongzhi13_01528	1e-120
1- 61:	GSVIVT01011850001	Zhongzhi13_01527	2e-153
1- 62:	GSVIVT01011848001	Zhongzhi13_01526	1e-117
1- 63:	GSVIVT01011845001	Zhongzhi13_01524	2e-67
1- 64:	GSVIVT01011842001	Zhongzhi13_01522	0
1- 65:	GSVIVT01011832001	Zhongzhi13_01516	2e-113
1- 66:	GSVIVT01011819001	Zhongzhi13_01514	1e-63
1- 67:	GSVIVT01011814001	Zhongzhi13_01513	0
1- 68:	GSVIVT01011812001	Zhongzhi13_01511	2e-147
1- 69:	GSVIVT01011810001	Zhongzhi13_01510	1e-162
1- 70:	GSVIVT01011808001	Zhongzhi13_01509	0
1- 71:	GSVIVT01011807001	Zhongzhi13_01508	2e-156
1- 72:	GSVIVT01011805001	Zhongzhi13_01507	1e-112
1- 73:	GSVIVT01011804001	Zhongzhi13_01506	1e-136
1- 74:	GSVIVT01011797001	Zhongzhi13_01505	0
1- 75:	GSVIVT01011796001	Zhongzhi13_01504	6e-63
1- 76:	GSVIVT01011794001	Zhongzhi13_01502	0
1- 77:	GSVIVT01011792001	Zhongzhi13_01495	9e-172
1- 78:	GSVIVT01011790001	Zhongzhi13_01491	7e-45
1- 79:	GSVIVT01011789001	Zhongzhi13_01488	1e-66
1- 80:	GSVIVT01011788001	Zhongzhi13_01487	4e-170
1- 81:	GSVIVT01011785001	Zhongzhi13_01486	0
1- 82:	GSVIVT01011778001	Zhongzhi13_01481	6e-51
1- 83:	GSVIVT01011776001	Zhongzhi13_01480	0
1- 84:	GSVIVT01011767001	Zhongzhi13_01479	0
1- 85:	GSVIVT01011766001	Zhongzhi13_01478	7e-70
1- 86:	GSVIVT01011764001	Zhongzhi13_01477	0
1- 87:	GSVIVT01011763001	Zhongzhi13_01476	1e-159
1- 88:	GSVIVT01011760001	Zhongzhi13_01475	1e-37
1- 89:	GSVIVT01011757001	Zhongzhi13_01472	8e-70
1- 90:	GSVIVT01011756001	Zhongzhi13_01466	2e-101
1- 91:	GSVIVT01011754001	Zhongzhi13_01465	7e-53
1- 92:	GSVIVT01011753001	Zhongzhi13_01464	0
1- 93:	GSVIVT01011749001	Zhongzhi13_01463	0
1- 94:	GSVIVT01011748001	Zhongzhi13_01460	8e-21
1- 95:	GSVIVT01011747001	Zhongzhi13_01459	3e-83
1- 96:	GSVIVT01011744001	Zhongzhi13_01458	0
1- 97:	GSVIVT01011742001	Zhongzhi13_01457	3e-30
1- 98:	GSVIVT01011738001	Zhongzhi13_01456	8e-41
1- 99:	GSVIVT01011737001	Zhongzhi13_01455	2e-109
1-100:	GSVIVT01011734001	Zhongzhi13_01454	3e-144
1-101:	GSVIVT01011733001	Zhongzhi13_01453	3e-23
1-102:	GSVIVT01011712001	Zhongzhi13_01452	3e-38
1-103:	GSVIVT01011706001	Zhongzhi13_01451	0
1-104:	GSVIVT01011704001	Zhongzhi13_01449	0
1-105:	GSVIVT01011701001	Zhongzhi13_01448	2e-23
1-106:	GSVIVT01011694001	Zhongzhi13_01444	1e-30
1-107:	GSVIVT01011680001	Zhongzhi13_01441	0
## Alignment 2: score=414.0 e_value=1.5e-27 N=11 chr1&chr1 minus
2- 0:	Zhongzhi13_01936	GSVIVT01001122001	0
2- 1:	Zhongzhi13_01940	GSVIVT01001120001	0
2- 2:	Zhongzhi13_01945	GSVIVT01001108001	1e-62
2- 3:	Zhongzhi13_01946	GSVIVT01001097001	0
2- 4:	Zhongzhi13_01947	GSVIVT01001094001	2e-86
2- 5:	Zhongzhi13_01948	GSVIVT01001092001	0
2- 6:	Zhongzhi13_01967	GSVIVT01001078001	3e-29
2- 7:	Zhongzhi13_01989	GSVIVT01000938001	2e-56
2- 8:	Zhongzhi13_02002	GSVIVT01000907001	8e-40
2- 9:	Zhongzhi13_02003	GSVIVT01010521001	2e-33
2- 10:	Zhongzhi13_02020	GSVIVT01010497001	9e-52
## Alignment 3: score=311.0 e_value=3e-11 N=7 chr1&chr11 plus
3- 0:	Zhongzhi13_01739	GSVIVT01015156001	9e-130
3- 1:	Zhongzhi13_01740	GSVIVT01015162001	5e-113
3- 2:	Zhongzhi13_01741	GSVIVT01015170001	2e-40
3- 3:	Zhongzhi13_01742	GSVIVT01015171001	5e-57
3- 4:	Zhongzhi13_01743	GSVIVT01015173001	0
3- 5:	Zhongzhi13_01745	GSVIVT01015176001	0
3- 6:	Zhongzhi13_01751	GSVIVT01015183001	1e-102
## Alignment 4: score=310.0 e_value=1.7e-11 N=7 chr1&chr11 plus
4- 0:	Zhongzhi13_01727	GSVIVT01015100001	3e-41
4- 1:	Zhongzhi13_01729	GSVIVT01015108001	5e-40
4- 2:	Zhongzhi13_01733	GSVIVT01015116001	4e-33
4- 3:	Zhongzhi13_01734	GSVIVT01015117001	6e-25
4- 4:	Zhongzhi13_01735	GSVIVT01015119001	0
4- 5:	Zhongzhi13_01737	GSVIVT01015122001	2e-97
4- 6:	GSVIVT01019945001	Zhongzhi13_26707	7e-58
## Alignment 5: score=308.0 e_value=4.9e-11 N=7 chr1&chr11 minus
5- 0:	Zhongzhi13_00163	GSVIVT01015496001	2e-21
5- 1:	Zhongzhi13_00170	GSVIVT01015490001	9e-106
5- 2:	Zhongzhi13_00173	GSVIVT01015486001	9e-46
5- 3:	Zhongzhi13_00174	GSVIVT01015482001	8e-120
5- 4:	Zhongzhi13_00181	GSVIVT01015479001	0
5- 5:	Zhongzhi13_00182	GSVIVT01015478001	0
5- 6:	Zhongzhi13_00184	GSVIVT01015472001	0
## Alignment 6: score=258.0 e_value=2.2e-08 N=6 chr1&chr11 minus
6- 0:	Zhongzhi13_00273	GSVIVT01015183001	3e-73
6- 1:	Zhongzhi13_00279	GSVIVT01015175001	1e-27
6- 2:	Zhongzhi13_00280	GSVIVT01015173001	0
6- 3:	Zhongzhi13_00283	GSVIVT01015162001	3e-111
6- 4:	Zhongzhi13_00287	GSVIVT01015159001	0
6- 5:	Zhongzhi13_00290	GSVIVT01015156001	7e-130
## Alignment 7: score=510.0 e_value=3e-22 N=11 chr1&chr12 plus
7- 0:	GSVIVT01012100001	Zhongzhi13_30448	6e-96
7- 1:	GSVIVT01012096001	Zhongzhi13_30449	0
7- 2:	GSVIVT01012095001	Zhongzhi13_30450	0
7- 3:	GSVIVT01012094001	Zhongzhi13_30451	7e-43
7- 4:	GSVIVT01012084001	Zhongzhi13_30452	1e-72
7- 5:	GSVIVT01012083001	Zhongzhi13_30453	7e-161
7- 6:	GSVIVT01012079001	Zhongzhi13_30455	0
7- 7:	GSVIVT01012074001	Zhongzhi13_30456	0
7- 8:	GSVIVT01012072001	Zhongzhi13_30457	3e-157
7- 9:	GSVIVT01012068001	Zhongzhi13_30460	3e-63
7- 10:	GSVIVT01012063001	Zhongzhi13_30461	3e-73
## Alignment 8: score=1018.0 e_value=5.9e-64 N=23 chr1&chr12 minus
8- 0:	GSVIVT01012164001	Zhongzhi13_30498	0
8- 1:	GSVIVT01012163001	Zhongzhi13_30496	0
8- 2:	GSVIVT01012161001	Zhongzhi13_30495	0
8- 3:	GSVIVT01012155001	Zhongzhi13_30493	1e-41
8- 4:	GSVIVT01012153001	Zhongzhi13_30492	4e-129
8- 5:	GSVIVT01012151001	Zhongzhi13_30490	0
8- 6:	GSVIVT01012146001	Zhongzhi13_30489	2e-139
8- 7:	GSVIVT01012145001	Zhongzhi13_30487	2e-94
8- 8:	GSVIVT01012140001	Zhongzhi13_30485	0
8- 9:	GSVIVT01012139001	Zhongzhi13_30483	4e-22
8- 10:	GSVIVT01012131001	Zhongzhi13_30481	0
8- 11:	GSVIVT01012130001	Zhongzhi13_30480	9e-50
8- 12:	GSVIVT01012125001	Zhongzhi13_30478	1e-75
8- 13:	GSVIVT01012124001	Zhongzhi13_30477	0
8- 14:	GSVIVT01012121001	Zhongzhi13_30476	3e-49
8- 15:	GSVIVT01012117001	Zhongzhi13_30474	0
8- 16:	GSVIVT01012116001	Zhongzhi13_30473	0
8- 17:	GSVIVT01012114001	Zhongzhi13_30472	0
8- 18:	GSVIVT01012111001	Zhongzhi13_30467	1e-105
8- 19:	GSVIVT01012107001	Zhongzhi13_30466	4e-121
8- 20:	GSVIVT01012104001	Zhongzhi13_30464	3e-50
8- 21:	GSVIVT01012103001	Zhongzhi13_30463	0
8- 22:	GSVIVT01012098001	Zhongzhi13_30462	0
## Alignment 9: score=610.0 e_value=7.7e-30 N=13 chr1&chr13 plus
9- 0:	Zhongzhi13_02239	GSVIVT01001347001	4e-180
9- 1:	Zhongzhi13_02240	GSVIVT01001349001	2e-174
9- 2:	Zhongzhi13_02244	GSVIVT01001350001	2e-41
9- 3:	SIN_1008250	GSVIVT01001351001	2e-22
9- 4:	Zhongzhi13_02248	GSVIVT01001358001	0
9- 5:	Zhongzhi13_02250	GSVIVT01001361001	0
9- 6:	Zhongzhi13_02257	GSVIVT01001365001	3e-44
9- 7:	Zhongzhi13_02258	GSVIVT01001366001	4e-61
9- 8:	Zhongzhi13_02262	GSVIVT01001368001	3e-51
9- 9:	Zhongzhi13_02263	GSVIVT01001372001	8e-133
9- 10:	Zhongzhi13_02264	GSVIVT01001373001	0
9- 11:	Zhongzhi13_02265	GSVIVT01001399001	7e-87
9- 12:	Zhongzhi13_02267	GSVIVT01001400001	9e-67
## Alignment 10: score=500.0 e_value=2.2e-22 N=11 chr1&chr13 plus
10- 0:	Zhongzhi13_02082	GSVIVT01036581001	4e-57
10- 1:	Zhongzhi13_02083	GSVIVT01036585001	8e-147
10- 2:	Zhongzhi13_02084	GSVIVT01036586001	7e-148
10- 3:	Zhongzhi13_02086	GSVIVT01036591001	9e-116
10- 4:	Zhongzhi13_02088	GSVIVT01036595001	3e-40
10- 5:	Zhongzhi13_02089	GSVIVT01036598001	3e-84
10- 6:	Zhongzhi13_02092	GSVIVT01036607001	2e-104
10- 7:	Zhongzhi13_02093	GSVIVT01036631001	0
10- 8:	Zhongzhi13_02094	GSVIVT01036640001	2e-163
10- 9:	Zhongzhi13_02098	GSVIVT01036648001	2e-176
10- 10:	Zhongzhi13_02105	GSVIVT01036664001	5e-62
## Alignment 11: score=305.0 e_value=2.7e-14 N=8 chr1&chr13 plus
11- 0:	GSVIVT01011832001	Zhongzhi13_31875	4e-121
11- 1:	GSVIVT01011819001	Zhongzhi13_31891	6e-46
11- 2:	GSVIVT01011803001	Zhongzhi13_31892	2e-114
11- 3:	GSVIVT01011790001	Zhongzhi13_31897	2e-32
11- 4:	GSVIVT01011789001	Zhongzhi13_31899	2e-57
11- 5:	GSVIVT01011783001	Zhongzhi13_31900	9e-142
11- 6:	GSVIVT01011778001	Zhongzhi13_31906	2e-51
11- 7:	GSVIVT01011768001	Zhongzhi13_31918	1e-32
## Alignment 12: score=2503.0 e_value=1e-206 N=54 chr1&chr13 minus
12- 0:	Zhongzhi13_02268	GSVIVT01032027001	0
12- 1:	Zhongzhi13_02269	GSVIVT01032030001	2e-121
12- 2:	Zhongzhi13_02270	GSVIVT01032039001	2e-82
12- 3:	Zhongzhi13_02271	GSVIVT01032042001	9e-96
12- 4:	Zhongzhi13_02273	GSVIVT01032045001	8e-160
12- 5:	Zhongzhi13_02275	GSVIVT01032046001	0
12- 6:	Zhongzhi13_02277	GSVIVT01032051001	2e-56
12- 7:	Zhongzhi13_02278	GSVIVT01032055001	7e-62
12- 8:	Zhongzhi13_02279	GSVIVT01032056001	9e-134
12- 9:	Zhongzhi13_02281	GSVIVT01032060001	6e-81
12- 10:	Zhongzhi13_02282	GSVIVT01032061001	6e-47
12- 11:	Zhongzhi13_02284	GSVIVT01032065001	1e-23
12- 12:	Zhongzhi13_02286	GSVIVT01032066001	2e-152
12- 13:	Zhongzhi13_02297	GSVIVT01032073001	2e-53
12- 14:	Zhongzhi13_02299	GSVIVT01032075001	7e-53
12- 15:	Zhongzhi13_02301	GSVIVT01032076001	2e-88
12- 16:	Zhongzhi13_02302	GSVIVT01032082001	3e-52
12- 17:	Zhongzhi13_02304	GSVIVT01032086001	0
12- 18:	Zhongzhi13_02306	GSVIVT01032087001	2e-83
12- 19:	Zhongzhi13_02308	GSVIVT01032090001	8e-64
12- 20:	Zhongzhi13_02309	GSVIVT01032092001	0
12- 21:	Zhongzhi13_02310	GSVIVT01032093001	8e-81
12- 22:	Zhongzhi13_02312	GSVIVT01032110001	0
12- 23:	Zhongzhi13_02315	GSVIVT01032119001	3e-82
12- 24:	Zhongzhi13_02316	GSVIVT01032128001	0
12- 25:	Zhongzhi13_02317	GSVIVT01032129001	1e-143
12- 26:	Zhongzhi13_02318	GSVIVT01032131001	0
12- 27:	Zhongzhi13_02319	GSVIVT01032135001	0
12- 28:	Zhongzhi13_02324	GSVIVT01032137001	0
12- 29:	Zhongzhi13_02327	GSVIVT01032138001	0
12- 30:	Zhongzhi13_02331	GSVIVT01032141001	9e-94
12- 31:	Zhongzhi13_02333	GSVIVT01032154001	3e-77
12- 32:	Zhongzhi13_02334	GSVIVT01032155001	0
12- 33:	Zhongzhi13_02335	GSVIVT01032163001	0
12- 34:	Zhongzhi13_02338	GSVIVT01032165001	0
12- 35:	Zhongzhi13_02339	GSVIVT01032178001	9e-103
12- 36:	Zhongzhi13_02340	GSVIVT01032192001	1e-91
12- 37:	Zhongzhi13_02341	GSVIVT01032193001	3e-102
12- 38:	Zhongzhi13_02342	GSVIVT01032195001	0
12- 39:	Zhongzhi13_02343	GSVIVT01032196001	3e-125
12- 40:	Zhongzhi13_02344	GSVIVT01032197001	5e-105
12- 41:	Zhongzhi13_02345	GSVIVT01032210001	0
12- 42:	Zhongzhi13_02347	GSVIVT01032213001	0
12- 43:	Zhongzhi13_02348	GSVIVT01032214001	1e-58
12- 44:	Zhongzhi13_02352	GSVIVT01001463001	0
12- 45:	Zhongzhi13_02353	GSVIVT01001461001	0
12- 46:	Zhongzhi13_02359	GSVIVT01001442001	1e-27
12- 47:	Zhongzhi13_02376	GSVIVT01000669001	2e-154
12- 48:	Zhongzhi13_02378	GSVIVT01000665001	2e-54
12- 49:	Zhongzhi13_02379	GSVIVT01000658001	0
12- 50:	Zhongzhi13_02380	GSVIVT01000650001	3e-138
12- 51:	Zhongzhi13_02392	GSVIVT01036672001	7e-108
12- 52:	Zhongzhi13_02393	GSVIVT01036671001	3e-99
12- 53:	Zhongzhi13_02395	GSVIVT01036668001	5e-34
## Alignment 13: score=298.0 e_value=2.2e-08 N=6 chr1&chr13 minus
13- 0:	Zhongzhi13_02233	GSVIVT01006004001	0
13- 1:	Zhongzhi13_02234	GSVIVT01006002001	0
13- 2:	Zhongzhi13_02235	GSVIVT01006000001	2e-121
13- 3:	Zhongzhi13_02236	GSVIVT01005998001	2e-178
13- 4:	Zhongzhi13_02237	GSVIVT01005997001	4e-47
13- 5:	Zhongzhi13_02238	GSVIVT01005996001	3e-78
## Alignment 14: score=1009.0 e_value=4.7e-64 N=22 chr1&chr13r minus
14- 0:	Zhongzhi13_02345	GSVIVT01000871001	5e-152
14- 1:	Zhongzhi13_02354	GSVIVT01000865001	8e-52
14- 2:	Zhongzhi13_02357	GSVIVT01000861001	0
14- 3:	Zhongzhi13_02358	GSVIVT01000858001	2e-166
14- 4:	Zhongzhi13_02363	GSVIVT01000846001	1e-55
14- 5:	Zhongzhi13_02365	GSVIVT01000843001	2e-101
14- 6:	Zhongzhi13_02367	GSVIVT01000839001	1e-133
14- 7:	Zhongzhi13_02371	GSVIVT01000832001	1e-111
14- 8:	Zhongzhi13_02372	GSVIVT01000831001	0
14- 9:	Zhongzhi13_02373	GSVIVT01000828001	5e-49
14- 10:	Zhongzhi13_02375	GSVIVT01000824001	2e-21
14- 11:	Zhongzhi13_02381	GSVIVT01013532001	9e-127
14- 12:	Zhongzhi13_02384	GSVIVT01013527001	0
14- 13:	Zhongzhi13_02385	GSVIVT01013497001	1e-40
14- 14:	Zhongzhi13_02386	GSVIVT01013494001	0
14- 15:	Zhongzhi13_02387	GSVIVT01013493001	2e-121
14- 16:	Zhongzhi13_02388	GSVIVT01013491001	0
14- 17:	Zhongzhi13_02389	GSVIVT01013489001	0
14- 18:	Zhongzhi13_02390	GSVIVT01013487001	8e-153
14- 19:	Zhongzhi13_02391	GSVIVT01013483001	0
14- 20:	Zhongzhi13_02397	GSVIVT01004021001	3e-24
14- 21:	Zhongzhi13_02411	GSVIVT01012461001	8e-156
## Alignment 15: score=1229.0 e_value=7.1e-96 N=30 chr1&chr14 plus
15- 0:	Zhongzhi13_01478	GSVIVT01030865001	7e-47
15- 1:	Zhongzhi13_01481	GSVIVT01030883001	9e-52
15- 2:	Zhongzhi13_01484	GSVIVT01030897001	1e-26
15- 3:	Zhongzhi13_01488	GSVIVT01030910001	4e-69
15- 4:	Zhongzhi13_01496	GSVIVT01030939001	6e-73
15- 5:	Zhongzhi13_01505	GSVIVT01030951001	5e-118
15- 6:	Zhongzhi13_01514	GSVIVT01030969001	1e-45
15- 7:	Zhongzhi13_01516	GSVIVT01030973001	9e-93
15- 8:	Zhongzhi13_01519	GSVIVT01030974001	2e-24
15- 9:	Zhongzhi13_01525	GSVIVT01030982001	2e-23
15- 10:	Zhongzhi13_01527	GSVIVT01030992001	4e-52
15- 11:	Zhongzhi13_01530	GSVIVT01030995001	4e-103
15- 12:	Zhongzhi13_01534	GSVIVT01031004001	6e-108
15- 13:	Zhongzhi13_01543	GSVIVT01031020001	8e-39
15- 14:	Zhongzhi13_01557	GSVIVT01031028001	8e-34
15- 15:	Zhongzhi13_01560	GSVIVT01031035001	4e-56
15- 16:	Zhongzhi13_01565	GSVIVT01031042001	2e-66
15- 17:	Zhongzhi13_01579	GSVIVT01031053001	2e-42
15- 18:	Zhongzhi13_01582	GSVIVT01031065001	3e-99
15- 19:	Zhongzhi13_01583	GSVIVT01031066001	8e-30
15- 20:	Zhongzhi13_01593	GSVIVT01036445001	4e-78
15- 21:	Zhongzhi13_01594	GSVIVT01036447001	2e-70
15- 22:	Zhongzhi13_01603	GSVIVT01036449001	2e-26
15- 23:	Zhongzhi13_01608	GSVIVT01036452001	2e-49
15- 24:	Zhongzhi13_01622	GSVIVT01036465001	3e-172
15- 25:	Zhongzhi13_01634	GSVIVT01036490001	3e-38
15- 26:	Zhongzhi13_01635	GSVIVT01036495001	0
15- 27:	Zhongzhi13_01645	GSVIVT01036512001	1e-74
15- 28:	Zhongzhi13_01658	GSVIVT01036531001	4e-38
15- 29:	Zhongzhi13_01659	GSVIVT01036533001	6e-56
## Alignment 16: score=281.0 e_value=4.6e-09 N=6 chr1&chr14 plus
16- 0:	Zhongzhi13_01982	GSVIVT01033005001	8e-126
16- 1:	Zhongzhi13_01984	GSVIVT01033006001	4e-131
16- 2:	Zhongzhi13_01985	GSVIVT01033016001	2e-38
16- 3:	Zhongzhi13_01986	GSVIVT01033020001	2e-24
16- 4:	Zhongzhi13_01987	GSVIVT01033027001	1e-107
16- 5:	Zhongzhi13_01992	GSVIVT01033034001	3e-29
## Alignment 17: score=1825.0 e_value=2.2e-140 N=40 chr1&chr15 plus
17- 0:	Zhongzhi13_02403	GSVIVT01018298001	2e-169
17- 1:	Zhongzhi13_02410	GSVIVT01018297001	1e-58
17- 2:	Zhongzhi13_02418	GSVIVT01018288001	0
17- 3:	Zhongzhi13_02419	GSVIVT01018284001	4e-104
17- 4:	Zhongzhi13_02420	GSVIVT01018283001	2e-131
17- 5:	Zhongzhi13_02422	GSVIVT01018280001	2e-60
17- 6:	Zhongzhi13_02423	GSVIVT01018278001	0
17- 7:	Zhongzhi13_02424	GSVIVT01018273001	5e-114
17- 8:	Zhongzhi13_02428	GSVIVT01018271001	1e-22
17- 9:	Zhongzhi13_02438	GSVIVT01018268001	4e-109
17- 10:	Zhongzhi13_02439	GSVIVT01018265001	0
17- 11:	Zhongzhi13_02440	GSVIVT01018258001	3e-50
17- 12:	Zhongzhi13_02441	GSVIVT01018256001	7e-104
17- 13:	Zhongzhi13_02443	GSVIVT01018254001	0
17- 14:	Zhongzhi13_02446	GSVIVT01018251001	0
17- 15:	Zhongzhi13_02447	GSVIVT01018250001	8e-98
17- 16:	Zhongzhi13_02448	GSVIVT01018249001	6e-93
17- 17:	Zhongzhi13_02450	GSVIVT01018248001	4e-70
17- 18:	Zhongzhi13_02451	GSVIVT01018247001	1e-64
17- 19:	Zhongzhi13_02452	GSVIVT01018234001	1e-73
17- 20:	Zhongzhi13_02453	GSVIVT01018226001	1e-40
17- 21:	Zhongzhi13_02454	GSVIVT01018223001	0
17- 22:	Zhongzhi13_02456	GSVIVT01018220001	0
17- 23:	Zhongzhi13_02457	GSVIVT01018219001	6e-134
17- 24:	Zhongzhi13_02459	GSVIVT01018218001	0
17- 25:	Zhongzhi13_02460	GSVIVT01018217001	0
17- 26:	Zhongzhi13_02462	GSVIVT01018216001	5e-66
17- 27:	Zhongzhi13_02467	GSVIVT01018205001	2e-28
17- 28:	Zhongzhi13_02473	GSVIVT01018180001	3e-50
17- 29:	Zhongzhi13_02474	GSVIVT01018178001	0
17- 30:	SIN_1013921	GSVIVT01018177001	1e-20
17- 31:	Zhongzhi13_02475	GSVIVT01018169001	4e-108
17- 32:	Zhongzhi13_02477	GSVIVT01018166001	3e-99
17- 33:	Zhongzhi13_02479	GSVIVT01018162001	4e-56
17- 34:	Zhongzhi13_02483	GSVIVT01027686001	3e-89
17- 35:	Zhongzhi13_02484	GSVIVT01027680001	2e-159
17- 36:	Zhongzhi13_02499	GSVIVT01027655001	2e-107
17- 37:	Zhongzhi13_02512	GSVIVT01027631001	6e-123
17- 38:	Zhongzhi13_02518	GSVIVT01027615001	8e-46
17- 39:	Zhongzhi13_02520	GSVIVT01027613001	7e-117
## Alignment 18: score=677.0 e_value=2.1e-33 N=14 chr1&chr15 plus
18- 0:	Zhongzhi13_02572	GSVIVT01027529001	8e-129
18- 1:	Zhongzhi13_02573	GSVIVT01027528001	1e-23
18- 2:	Zhongzhi13_02574	GSVIVT01027527001	2e-140
18- 3:	Zhongzhi13_02576	GSVIVT01027520001	1e-69
18- 4:	Zhongzhi13_02577	GSVIVT01027519001	0
18- 5:	Zhongzhi13_02578	GSVIVT01027517001	4e-118
18- 6:	Zhongzhi13_02579	GSVIVT01027515001	5e-71
18- 7:	Zhongzhi13_02581	GSVIVT01027513001	0
18- 8:	Zhongzhi13_02584	GSVIVT01027510001	0
18- 9:	Zhongzhi13_02586	GSVIVT01027508001	0
18- 10:	Zhongzhi13_02587	GSVIVT01027506001	0
18- 11:	Zhongzhi13_02588	GSVIVT01027504001	0
18- 12:	Zhongzhi13_02589	GSVIVT01027503001	2e-99
18- 13:	Zhongzhi13_02591	GSVIVT01027493001	4e-75
## Alignment 19: score=468.0 e_value=1.6e-20 N=10 chr1&chr15 plus
19- 0:	Zhongzhi13_02649	GSVIVT01027004001	3e-133
19- 1:	Zhongzhi13_02650	GSVIVT01027003001	2e-116
19- 2:	Zhongzhi13_02651	GSVIVT01027001001	6e-168
19- 3:	Zhongzhi13_02652	GSVIVT01027000001	0
19- 4:	Zhongzhi13_02653	GSVIVT01026997001	1e-83
19- 5:	Zhongzhi13_02654	GSVIVT01026995001	0
19- 6:	Zhongzhi13_02655	GSVIVT01026993001	0
19- 7:	Zhongzhi13_02656	GSVIVT01026990001	1e-91
19- 8:	Zhongzhi13_02659	GSVIVT01026985001	4e-123
19- 9:	Zhongzhi13_02671	GSVIVT01026965001	6e-67
## Alignment 20: score=5010.0 e_value=0 N=106 chr1&chr15 minus
20- 0:	Zhongzhi13_02593	GSVIVT01026818001	0
20- 1:	Zhongzhi13_02594	GSVIVT01026824001	0
20- 2:	Zhongzhi13_02595	GSVIVT01026837001	1e-75
20- 3:	Zhongzhi13_02603	GSVIVT01026844001	6e-133
20- 4:	Zhongzhi13_02604	GSVIVT01026845001	6e-142
20- 5:	Zhongzhi13_02605	GSVIVT01026846001	0
20- 6:	Zhongzhi13_02606	GSVIVT01026849001	1e-71
20- 7:	Zhongzhi13_02608	GSVIVT01026866001	0
20- 8:	Zhongzhi13_02609	GSVIVT01026868001	1e-106
20- 9:	Zhongzhi13_02610	GSVIVT01026869001	1e-45
20- 10:	Zhongzhi13_02611	GSVIVT01026870001	3e-79
20- 11:	Zhongzhi13_02612	GSVIVT01026878001	4e-150
20- 12:	Zhongzhi13_02613	GSVIVT01026879001	8e-64
20- 13:	Zhongzhi13_02614	GSVIVT01026880001	9e-129
20- 14:	Zhongzhi13_02615	GSVIVT01026887001	9e-50
20- 15:	Zhongzhi13_02618	GSVIVT01026888001	2e-31
20- 16:	Zhongzhi13_02620	GSVIVT01026893001	6e-35
20- 17:	Zhongzhi13_02621	GSVIVT01026899001	2e-105
20- 18:	Zhongzhi13_02623	GSVIVT01026912001	3e-136
20- 19:	Zhongzhi13_02626	GSVIVT01026919001	3e-176
20- 20:	Zhongzhi13_02627	GSVIVT01026922001	0
20- 21:	Zhongzhi13_02628	GSVIVT01026928001	2e-124
20- 22:	Zhongzhi13_02630	GSVIVT01026930001	2e-155
20- 23:	Zhongzhi13_02632	GSVIVT01026933001	0
20- 24:	Zhongzhi13_02634	GSVIVT01026934001	8e-157
20- 25:	Zhongzhi13_02635	GSVIVT01026935001	2e-46
20- 26:	Zhongzhi13_02636	GSVIVT01026936001	0
20- 27:	Zhongzhi13_02638	GSVIVT01026938001	0
20- 28:	Zhongzhi13_02639	GSVIVT01026939001	6e-100
20- 29:	Zhongzhi13_02640	GSVIVT01026944001	2e-89
20- 30:	Zhongzhi13_02641	GSVIVT01026946001	3e-30
20- 31:	Zhongzhi13_02642	GSVIVT01026947001	0
20- 32:	Zhongzhi13_02644	GSVIVT01026949001	4e-97
20- 33:	Zhongzhi13_02645	GSVIVT01026950001	1e-45
20- 34:	Zhongzhi13_02646	GSVIVT01026951001	0
20- 35:	Zhongzhi13_02647	GSVIVT01026952001	0
20- 36:	Zhongzhi13_02648	GSVIVT01026953001	1e-86
20- 37:	Zhongzhi13_02657	GSVIVT01026982001	0
20- 38:	Zhongzhi13_02658	GSVIVT01026984001	7e-154
20- 39:	Zhongzhi13_02660	GSVIVT01026987001	2e-122
20- 40:	Zhongzhi13_02662	GSVIVT01026989001	1e-155
20- 41:	Zhongzhi13_02663	GSVIVT01027006001	3e-113
20- 42:	Zhongzhi13_02679	GSVIVT01027008001	4e-77
20- 43:	Zhongzhi13_02680	GSVIVT01027009001	4e-179
20- 44:	Zhongzhi13_02681	GSVIVT01027010001	2e-102
20- 45:	Zhongzhi13_02682	GSVIVT01027015001	1e-167
20- 46:	Zhongzhi13_02684	GSVIVT01027017001	4e-80
20- 47:	Zhongzhi13_02685	GSVIVT01027018001	1e-87
20- 48:	Zhongzhi13_02686	GSVIVT01027024001	7e-88
20- 49:	Zhongzhi13_02689	GSVIVT01027030001	0
20- 50:	Zhongzhi13_02690	GSVIVT01027031001	2e-84
20- 51:	Zhongzhi13_02691	GSVIVT01027032001	0
20- 52:	Zhongzhi13_02693	GSVIVT01027036001	8e-39
20- 53:	Zhongzhi13_02695	GSVIVT01027038001	4e-172
20- 54:	Zhongzhi13_02697	GSVIVT01027040001	8e-88
20- 55:	Zhongzhi13_02698	GSVIVT01027042001	6e-152
20- 56:	Zhongzhi13_02699	GSVIVT01027043001	2e-128
20- 57:	Zhongzhi13_02700	GSVIVT01027045001	8e-81
20- 58:	Zhongzhi13_02703	GSVIVT01027048001	9e-135
20- 59:	Zhongzhi13_02704	GSVIVT01027051001	7e-23
20- 60:	Zhongzhi13_02705	GSVIVT01027052001	3e-180
20- 61:	Zhongzhi13_02706	GSVIVT01027053001	3e-180
20- 62:	Zhongzhi13_02708	GSVIVT01027056001	0
20- 63:	Zhongzhi13_02709	GSVIVT01027057001	0
20- 64:	Zhongzhi13_02711	GSVIVT01027060001	6e-139
20- 65:	Zhongzhi13_02712	GSVIVT01027064001	1e-173
20- 66:	Zhongzhi13_02713	GSVIVT01027068001	8e-67
20- 67:	Zhongzhi13_02714	GSVIVT01027069001	3e-75
20- 68:	Zhongzhi13_02717	GSVIVT01027077001	0
20- 69:	Zhongzhi13_02719	GSVIVT01027078001	3e-78
20- 70:	Zhongzhi13_02720	GSVIVT01027083001	0
20- 71:	Zhongzhi13_02721	GSVIVT01027084001	0
20- 72:	Zhongzhi13_02722	GSVIVT01027086001	6e-156
20- 73:	Zhongzhi13_02724	GSVIVT01027088001	4e-25
20- 74:	Zhongzhi13_02725	GSVIVT01027092001	0
20- 75:	Zhongzhi13_02726	GSVIVT01027093001	1e-24
20- 76:	Zhongzhi13_02727	GSVIVT01027114001	7e-48
20- 77:	Zhongzhi13_02729	GSVIVT01027120001	0
20- 78:	Zhongzhi13_02730	GSVIVT01027147001	0
20- 79:	Zhongzhi13_02732	GSVIVT01027150001	5e-135
20- 80:	Zhongzhi13_02733	GSVIVT01027151001	7e-32
20- 81:	Zhongzhi13_02734	GSVIVT01027156001	2e-47
20- 82:	Zhongzhi13_02735	GSVIVT01027157001	0
20- 83:	Zhongzhi13_02736	GSVIVT01027158001	2e-80
20- 84:	Zhongzhi13_02737	GSVIVT01027161001	0
20- 85:	Zhongzhi13_02739	GSVIVT01027162001	2e-97
20- 86:	Zhongzhi13_02740	GSVIVT01027164001	5e-163
20- 87:	Zhongzhi13_02741	GSVIVT01027166001	0
20- 88:	Zhongzhi13_02743	GSVIVT01027169001	2e-21
20- 89:	Zhongzhi13_02744	GSVIVT01027170001	8e-80
20- 90:	Zhongzhi13_02745	GSVIVT01027171001	0
20- 91:	Zhongzhi13_02746	GSVIVT01027176001	0
20- 92:	Zhongzhi13_02749	GSVIVT01027179001	0
20- 93:	Zhongzhi13_02750	GSVIVT01027185001	2e-50
20- 94:	Zhongzhi13_02751	GSVIVT01027186001	4e-148
20- 95:	Zhongzhi13_02752	GSVIVT01027187001	2e-52
20- 96:	Zhongzhi13_02753	GSVIVT01027189001	1e-171
20- 97:	Zhongzhi13_02756	GSVIVT01027193001	6e-83
20- 98:	Zhongzhi13_02757	GSVIVT01027195001	0
20- 99:	Zhongzhi13_02758	GSVIVT01027197001	0
20-100:	Zhongzhi13_02760	GSVIVT01027396001	2e-97
20-101:	Zhongzhi13_02761	GSVIVT01027397001	9e-77
20-102:	Zhongzhi13_02765	GSVIVT01027404001	0
20-103:	Zhongzhi13_02767	GSVIVT01027409001	0
20-104:	Zhongzhi13_02768	GSVIVT01027410001	4e-130
20-105:	Zhongzhi13_02769	GSVIVT01027412001	3e-107
## Alignment 21: score=1051.0 e_value=1.3e-63 N=22 chr1&chr15 minus
21- 0:	Zhongzhi13_02531	GSVIVT01027530001	1e-77
21- 1:	Zhongzhi13_02535	GSVIVT01027532001	3e-178
21- 2:	Zhongzhi13_02537	GSVIVT01027535001	4e-34
21- 3:	Zhongzhi13_02538	GSVIVT01027536001	6e-143
21- 4:	Zhongzhi13_02539	GSVIVT01027537001	0
21- 5:	Zhongzhi13_02540	GSVIVT01027538001	3e-129
21- 6:	Zhongzhi13_02541	GSVIVT01027545001	9e-167
21- 7:	Zhongzhi13_02543	GSVIVT01027547001	0
21- 8:	Zhongzhi13_02544	GSVIVT01027560001	2e-52
21- 9:	Zhongzhi13_02547	GSVIVT01027563001	0
21- 10:	Zhongzhi13_02548	GSVIVT01027564001	2e-79
21- 11:	Zhongzhi13_02549	GSVIVT01027569001	4e-43
21- 12:	Zhongzhi13_02553	GSVIVT01027570001	3e-169
21- 13:	Zhongzhi13_02554	GSVIVT01027579001	3e-65
21- 14:	Zhongzhi13_02555	GSVIVT01027580001	1e-173
21- 15:	Zhongzhi13_02556	GSVIVT01027582001	2e-150
21- 16:	Zhongzhi13_02558	GSVIVT01027587001	0
21- 17:	Zhongzhi13_02559	GSVIVT01027588001	9e-58
21- 18:	Zhongzhi13_02560	GSVIVT01027589001	3e-145
21- 19:	Zhongzhi13_02561	GSVIVT01027594001	0
21- 20:	Zhongzhi13_02568	GSVIVT01027597001	9e-163
21- 21:	Zhongzhi13_02570	GSVIVT01027599001	0
## Alignment 22: score=839.0 e_value=1.4e-51 N=18 chr1&chr15 minus
22- 0:	Zhongzhi13_02107	GSVIVT01018303001	1e-180
22- 1:	Zhongzhi13_02108	GSVIVT01018304001	6e-83
22- 2:	Zhongzhi13_02109	GSVIVT01018306001	2e-40
22- 3:	Zhongzhi13_02112	GSVIVT01018325001	1e-153
22- 4:	Zhongzhi13_02113	GSVIVT01018326001	2e-93
22- 5:	Zhongzhi13_02114	GSVIVT01018327001	5e-99
22- 6:	Zhongzhi13_02115	GSVIVT01018328001	7e-46
22- 7:	Zhongzhi13_02116	GSVIVT01018331001	5e-74
22- 8:	Zhongzhi13_02119	GSVIVT01018334001	0
22- 9:	Zhongzhi13_02120	GSVIVT01018339001	0
22- 10:	Zhongzhi13_02122	GSVIVT01018340001	5e-68
22- 11:	Zhongzhi13_02124	GSVIVT01018343001	2e-29
22- 12:	Zhongzhi13_02125	GSVIVT01018345001	2e-82
22- 13:	Zhongzhi13_02130	GSVIVT01018361001	5e-93
22- 14:	Zhongzhi13_02133	GSVIVT01018380001	0
22- 15:	Zhongzhi13_02134	GSVIVT01018381001	8e-93
22- 16:	Zhongzhi13_02144	GSVIVT01018395001	0
22- 17:	Zhongzhi13_02147	GSVIVT01018398001	0
## Alignment 23: score=817.0 e_value=1.6e-43 N=17 chr1&chr15 minus
23- 0:	Zhongzhi13_02482	GSVIVT01027634001	8e-22
23- 1:	Zhongzhi13_02486	GSVIVT01027639001	3e-91
23- 2:	Zhongzhi13_02487	GSVIVT01027641001	1e-34
23- 3:	Zhongzhi13_02490	GSVIVT01027643001	7e-68
23- 4:	Zhongzhi13_02491	GSVIVT01027645001	1e-59
23- 5:	Zhongzhi13_02493	GSVIVT01027648001	1e-107
23- 6:	Zhongzhi13_02494	GSVIVT01027649001	3e-113
23- 7:	Zhongzhi13_02496	GSVIVT01027651001	1e-45
23- 8:	Zhongzhi13_02497	GSVIVT01027653001	3e-115
23- 9:	Zhongzhi13_02501	GSVIVT01027661001	0
23- 10:	Zhongzhi13_02502	GSVIVT01027662001	3e-37
23- 11:	Zhongzhi13_02506	GSVIVT01027663001	2e-39
23- 12:	Zhongzhi13_02507	GSVIVT01027664001	0
23- 13:	Zhongzhi13_02508	GSVIVT01027665001	1e-99
23- 14:	Zhongzhi13_02509	GSVIVT01027667001	0
23- 15:	Zhongzhi13_02510	GSVIVT01027673001	0
23- 16:	Zhongzhi13_02512	GSVIVT01027677001	2e-150
## Alignment 24: score=568.0 e_value=2.3e-28 N=12 chr1&chr15 minus
24- 0:	Zhongzhi13_02657	GSVIVT01026936001	2e-40
24- 1:	Zhongzhi13_02664	GSVIVT01026955001	2e-104
24- 2:	Zhongzhi13_02665	GSVIVT01026959001	8e-150
24- 3:	Zhongzhi13_02667	GSVIVT01026960001	1e-93
24- 4:	Zhongzhi13_02669	GSVIVT01026962001	3e-179
24- 5:	Zhongzhi13_02670	GSVIVT01026963001	2e-136
24- 6:	Zhongzhi13_02672	GSVIVT01026966001	0
24- 7:	Zhongzhi13_02673	GSVIVT01026967001	4e-118
24- 8:	Zhongzhi13_02674	GSVIVT01026968001	0
24- 9:	Zhongzhi13_02676	GSVIVT01026970001	5e-99
24- 10:	Zhongzhi13_02677	GSVIVT01026976001	1e-50
24- 11:	Zhongzhi13_02678	GSVIVT01026979001	6e-175
## Alignment 25: score=534.0 e_value=1.7e-21 N=11 chr1&chr15 minus
25- 0:	Zhongzhi13_02514	GSVIVT01027603001	5e-123
25- 1:	Zhongzhi13_02517	GSVIVT01027604001	0
25- 2:	Zhongzhi13_02518	GSVIVT01027606001	2e-177
25- 3:	Zhongzhi13_02519	GSVIVT01027610001	0
25- 4:	Zhongzhi13_02522	GSVIVT01027617001	2e-54
25- 5:	Zhongzhi13_02523	GSVIVT01027619001	5e-162
25- 6:	Zhongzhi13_02524	GSVIVT01027621001	2e-47
25- 7:	Zhongzhi13_02526	GSVIVT01027623001	0
25- 8:	Zhongzhi13_02528	GSVIVT01027625001	5e-78
25- 9:	Zhongzhi13_02529	GSVIVT01027626001	0
25- 10:	Zhongzhi13_02530	GSVIVT01027630001	0
## Alignment 26: score=457.0 e_value=1.9e-24 N=11 chr1&chr15 minus
26- 0:	Zhongzhi13_01301	GSVIVT01026962001	1e-166
26- 1:	Zhongzhi13_01309	GSVIVT01026973001	2e-77
26- 2:	Zhongzhi13_01312	GSVIVT01026977001	2e-22
26- 3:	Zhongzhi13_01318	GSVIVT01027008001	2e-76
26- 4:	Zhongzhi13_01330	GSVIVT01027032001	0
26- 5:	Zhongzhi13_01337	GSVIVT01027051001	2e-22
26- 6:	Zhongzhi13_01338	GSVIVT01027054001	0
26- 7:	Zhongzhi13_01342	GSVIVT01027056001	2e-163
26- 8:	Zhongzhi13_01344	GSVIVT01027058001	6e-125
26- 9:	Zhongzhi13_01345	GSVIVT01027060001	2e-147
26- 10:	Zhongzhi13_01348	GSVIVT01027069001	6e-78
## Alignment 27: score=337.0 e_value=8.3e-12 N=7 chr1&chr15 minus
27- 0:	Zhongzhi13_02464	GSVIVT01018185001	1e-83
27- 1:	Zhongzhi13_02465	GSVIVT01018186001	0
27- 2:	Zhongzhi13_02466	GSVIVT01018202001	6e-68
27- 3:	Zhongzhi13_02469	GSVIVT01018206001	3e-119
27- 4:	Zhongzhi13_02470	GSVIVT01018208001	2e-35
27- 5:	Zhongzhi13_02471	GSVIVT01018209001	7e-62
27- 6:	Zhongzhi13_02472	GSVIVT01018213001	0
## Alignment 28: score=273.0 e_value=9.8e-11 N=6 chr1&chr15 minus
28- 0:	Zhongzhi13_02219	GSVIVT01019297001	3e-66
28- 1:	Zhongzhi13_02224	GSVIVT01019302001	3e-44
28- 2:	Zhongzhi13_02226	GSVIVT01019324001	1e-120
28- 3:	Zhongzhi13_02227	GSVIVT01019325001	1e-22
28- 4:	Zhongzhi13_02228	GSVIVT01019326001	6e-172
28- 5:	Zhongzhi13_02230	GSVIVT01019355001	8e-40
## Alignment 29: score=658.0 e_value=4e-40 N=16 chr1&chr16 plus
29- 0:	Zhongzhi13_02509	GSVIVT01018555001	0
29- 1:	Zhongzhi13_02511	GSVIVT01018554001	3e-53
29- 2:	Zhongzhi13_02513	GSVIVT01018537001	4e-82
29- 3:	Zhongzhi13_02522	GSVIVT01018513001	6e-31
29- 4:	Zhongzhi13_02524	GSVIVT01018486001	2e-24
29- 5:	Zhongzhi13_02541	GSVIVT01018473001	0
29- 6:	Zhongzhi13_02548	GSVIVT01018462001	2e-38
29- 7:	Zhongzhi13_02549	GSVIVT01018455001	3e-68
29- 8:	Zhongzhi13_02554	GSVIVT01018450001	5e-32
29- 9:	Zhongzhi13_02557	GSVIVT01010670001	1e-139
29- 10:	Zhongzhi13_02563	GSVIVT01010638001	5e-112
29- 11:	Zhongzhi13_02571	GSVIVT01010627001	1e-31
29- 12:	Zhongzhi13_02576	GSVIVT01010623001	2e-62
29- 13:	Zhongzhi13_02579	GSVIVT01010615001	5e-71
29- 14:	Zhongzhi13_02581	GSVIVT01010611001	0
29- 15:	Zhongzhi13_02586	GSVIVT01010600001	0
## Alignment 30: score=373.0 e_value=1e-20 N=10 chr1&chr16 plus
30- 0:	Zhongzhi13_02671	GSVIVT01028823001	2e-28
30- 1:	Zhongzhi13_02679	GSVIVT01028796001	2e-61
30- 2:	Zhongzhi13_02681	GSVIVT01028788001	2e-22
30- 3:	Zhongzhi13_02683	GSVIVT01028753001	9e-36
30- 4:	Zhongzhi13_02693	GSVIVT01028749001	5e-46
30- 5:	Zhongzhi13_02703	GSVIVT01028734001	5e-134
30- 6:	Zhongzhi13_02714	GSVIVT01028718001	8e-57
30- 7:	Zhongzhi13_02717	GSVIVT01028712001	4e-46
30- 8:	Zhongzhi13_02720	GSVIVT01028706001	0
30- 9:	Zhongzhi13_02727	GSVIVT01038717001	2e-67
## Alignment 31: score=349.0 e_value=6.1e-14 N=8 chr1&chr16 plus
31- 0:	Zhongzhi13_02626	GSVIVT01028916001	2e-166
31- 1:	Zhongzhi13_02628	GSVIVT01028914001	2e-113
31- 2:	Zhongzhi13_02636	GSVIVT01028909001	0
31- 3:	Zhongzhi13_02639	GSVIVT01028906001	9e-88
31- 4:	Zhongzhi13_02650	GSVIVT01028885001	1e-96
31- 5:	Zhongzhi13_02655	GSVIVT01028874001	0
31- 6:	Zhongzhi13_02656	GSVIVT01028870001	4e-43
31- 7:	Zhongzhi13_02659	GSVIVT01028861001	1e-120
## Alignment 32: score=324.0 e_value=8.9e-14 N=8 chr1&chr16 plus
32- 0:	Zhongzhi13_01108	GSVIVT01010631001	1e-22
32- 1:	Zhongzhi13_01115	GSVIVT01010629001	1e-20
32- 2:	Zhongzhi13_01122	GSVIVT01010619001	7e-74
32- 3:	Zhongzhi13_01136	GSVIVT01010614001	2e-91
32- 4:	Zhongzhi13_01143	GSVIVT01010606001	1e-151
32- 5:	Zhongzhi13_01152	GSVIVT01010602001	1e-100
32- 6:	Zhongzhi13_01154	GSVIVT01010601001	6e-61
32- 7:	Zhongzhi13_01156	GSVIVT01010595001	3e-52
## Alignment 33: score=304.0 e_value=1.9e-15 N=8 chr1&chr16 plus
33- 0:	Zhongzhi13_01313	GSVIVT01028798001	6e-23
33- 1:	Zhongzhi13_01318	GSVIVT01028796001	1e-67
33- 2:	Zhongzhi13_01319	GSVIVT01028792001	0
33- 3:	Zhongzhi13_01320	GSVIVT01028788001	2e-74
33- 4:	Zhongzhi13_01323	GSVIVT01028755001	4e-53
33- 5:	Zhongzhi13_01333	GSVIVT01028727001	0
33- 6:	Zhongzhi13_01348	GSVIVT01028718001	1e-73
33- 7:	Zhongzhi13_01353	GSVIVT01028698001	1e-24
## Alignment 34: score=336.0 e_value=1.4e-13 N=8 chr1&chr16 minus
34- 0:	Zhongzhi13_02732	GSVIVT01038547001	5e-133
34- 1:	Zhongzhi13_02734	GSVIVT01038551001	2e-151
34- 2:	Zhongzhi13_02744	GSVIVT01038568001	3e-33
34- 3:	Zhongzhi13_02748	GSVIVT01038592001	6e-83
34- 4:	Zhongzhi13_02758	GSVIVT01038602001	0
34- 5:	Zhongzhi13_02761	GSVIVT01038610001	8e-91
34- 6:	Zhongzhi13_02766	GSVIVT01038617001	3e-67
34- 7:	Zhongzhi13_02767	GSVIVT01038623001	0
## Alignment 35: score=2099.0 e_value=1.9e-169 N=46 chr1&chr17 plus
35- 0:	Zhongzhi13_01982	GSVIVT01008630001	6e-127
35- 1:	Zhongzhi13_01983	GSVIVT01008628001	6e-61
35- 2:	Zhongzhi13_01984	GSVIVT01008626001	9e-135
35- 3:	Zhongzhi13_01986	GSVIVT01008618001	1e-33
35- 4:	Zhongzhi13_01987	GSVIVT01008617001	3e-141
35- 5:	Zhongzhi13_01988	GSVIVT01008615001	5e-66
35- 6:	Zhongzhi13_01993	GSVIVT01008601001	9e-49
35- 7:	Zhongzhi13_01996	GSVIVT01008597001	1e-59
35- 8:	Zhongzhi13_01997	GSVIVT01008591001	1e-161
35- 9:	Zhongzhi13_02001	GSVIVT01008586001	5e-34
35- 10:	Zhongzhi13_02002	GSVIVT01008573001	2e-57
35- 11:	Zhongzhi13_02005	GSVIVT01008564001	3e-69
35- 12:	Zhongzhi13_02006	GSVIVT01008551001	6e-21
35- 13:	Zhongzhi13_02013	GSVIVT01008537001	0
35- 14:	Zhongzhi13_02015	GSVIVT01008523001	0
35- 15:	Zhongzhi13_02016	GSVIVT01008506001	0
35- 16:	Zhongzhi13_02017	GSVIVT01008505001	2e-122
35- 17:	Zhongzhi13_02018	GSVIVT01008504001	0
35- 18:	SIN_1010912	GSVIVT01008499001	2e-49
35- 19:	Zhongzhi13_02020	GSVIVT01008498001	2e-154
35- 20:	Zhongzhi13_02023	GSVIVT01008492001	2e-127
35- 21:	Zhongzhi13_02040	GSVIVT01008464001	2e-46
35- 22:	Zhongzhi13_02042	GSVIVT01008460001	2e-49
35- 23:	Zhongzhi13_02043	GSVIVT01008449001	2e-105
35- 24:	Zhongzhi13_02044	GSVIVT01008433001	0
35- 25:	Zhongzhi13_02047	GSVIVT01008430001	1e-97
35- 26:	Zhongzhi13_02048	GSVIVT01008429001	0
35- 27:	Zhongzhi13_02049	GSVIVT01008424001	8e-60
35- 28:	Zhongzhi13_02050	GSVIVT01008423001	4e-117
35- 29:	Zhongzhi13_02052	GSVIVT01008419001	9e-88
35- 30:	Zhongzhi13_02053	GSVIVT01008418001	8e-58
35- 31:	Zhongzhi13_02054	GSVIVT01008416001	7e-133
35- 32:	Zhongzhi13_02055	GSVIVT01008414001	1e-76
35- 33:	Zhongzhi13_02056	GSVIVT01008413001	2e-168
35- 34:	Zhongzhi13_02057	GSVIVT01008411001	9e-26
35- 35:	Zhongzhi13_02058	GSVIVT01008408001	0
35- 36:	Zhongzhi13_02059	GSVIVT01008407001	0
35- 37:	Zhongzhi13_02060	GSVIVT01008406001	0
35- 38:	Zhongzhi13_02062	GSVIVT01008405001	2e-93
35- 39:	Zhongzhi13_02063	GSVIVT01008399001	0
35- 40:	Zhongzhi13_02064	GSVIVT01008395001	0
35- 41:	Zhongzhi13_02066	GSVIVT01008387001	3e-43
35- 42:	Zhongzhi13_02068	GSVIVT01008377001	9e-69
35- 43:	Zhongzhi13_02069	GSVIVT01008372001	0
35- 44:	Zhongzhi13_02070	GSVIVT01008370001	0
35- 45:	Zhongzhi13_02084	GSVIVT01008361001	2e-54
## Alignment 36: score=1454.0 e_value=8.1e-115 N=35 chr1&chr17 plus
36- 0:	Zhongzhi13_01452	GSVIVT01008446001	3e-39
36- 1:	Zhongzhi13_01454	GSVIVT01008427001	1e-122
36- 2:	Zhongzhi13_01456	GSVIVT01008424001	3e-36
36- 3:	Zhongzhi13_01463	GSVIVT01008408001	0
36- 4:	Zhongzhi13_01478	GSVIVT01008403001	1e-53
36- 5:	Zhongzhi13_01496	GSVIVT01008381001	6e-73
36- 6:	Zhongzhi13_01505	GSVIVT01008378001	0
36- 7:	Zhongzhi13_01509	GSVIVT01008367001	0
36- 8:	Zhongzhi13_01510	GSVIVT01008365001	0
36- 9:	Zhongzhi13_01511	GSVIVT01008354001	3e-127
36- 10:	Zhongzhi13_01513	GSVIVT01008352001	0
36- 11:	Zhongzhi13_01516	GSVIVT01008347001	9e-89
36- 12:	Zhongzhi13_01519	GSVIVT01008346001	3e-85
36- 13:	Zhongzhi13_01524	GSVIVT01008336001	1e-43
36- 14:	Zhongzhi13_01526	GSVIVT01008332001	1e-93
36- 15:	Zhongzhi13_01527	GSVIVT01008327001	6e-143
36- 16:	Zhongzhi13_01534	GSVIVT01008321001	7e-107
36- 17:	Zhongzhi13_01535	GSVIVT01008317001	0
36- 18:	Zhongzhi13_01542	GSVIVT01008303001	2e-67
36- 19:	Zhongzhi13_01543	GSVIVT01008299001	1e-45
36- 20:	Zhongzhi13_01557	GSVIVT01008289001	5e-27
36- 21:	Zhongzhi13_01560	GSVIVT01008284001	3e-59
36- 22:	Zhongzhi13_01576	GSVIVT01008271001	1e-39
36- 23:	Zhongzhi13_01580	GSVIVT01008270001	7e-133
36- 24:	Zhongzhi13_01583	GSVIVT01008259001	5e-29
36- 25:	Zhongzhi13_01589	GSVIVT01008248001	4e-32
36- 26:	Zhongzhi13_01601	GSVIVT01008237001	8e-153
36- 27:	Zhongzhi13_01603	GSVIVT01008234001	2e-24
36- 28:	Zhongzhi13_01607	GSVIVT01008227001	1e-52
36- 29:	Zhongzhi13_01614	GSVIVT01008216001	1e-56
36- 30:	Zhongzhi13_01619	GSVIVT01008205001	0
36- 31:	Zhongzhi13_01621	GSVIVT01008204001	2e-34
36- 32:	Zhongzhi13_01637	GSVIVT01008186001	0
36- 33:	Zhongzhi13_01647	GSVIVT01008173001	9e-142
36- 34:	Zhongzhi13_01657	GSVIVT01008159001	6e-39
## Alignment 37: score=633.0 e_value=2.9e-31 N=13 chr1&chr17 plus
37- 0:	Zhongzhi13_01941	GSVIVT01008667001	2e-179
37- 1:	Zhongzhi13_01946	GSVIVT01008661001	0
37- 2:	Zhongzhi13_01947	GSVIVT01008660001	8e-86
37- 3:	Zhongzhi13_01948	GSVIVT01008654001	0
37- 4:	Zhongzhi13_01949	GSVIVT01008650001	7e-50
37- 5:	Zhongzhi13_01950	GSVIVT01008648001	0
37- 6:	Zhongzhi13_01953	GSVIVT01008644001	3e-80
37- 7:	Zhongzhi13_01954	GSVIVT01008643001	2e-110
37- 8:	Zhongzhi13_01955	GSVIVT01008642001	0
37- 9:	Zhongzhi13_01956	GSVIVT01008641001	0
37- 10:	Zhongzhi13_01957	GSVIVT01008639001	0
37- 11:	Zhongzhi13_01958	GSVIVT01008637001	1e-85
37- 12:	Zhongzhi13_01960	GSVIVT01008636001	0
## Alignment 38: score=577.0 e_value=2.3e-34 N=13 chr1&chr17 minus
38- 0:	Zhongzhi13_01964	GSVIVT01008469001	7e-50
38- 1:	Zhongzhi13_01965	GSVIVT01008470001	5e-89
38- 2:	Zhongzhi13_01966	GSVIVT01008471001	8e-154
38- 3:	Zhongzhi13_01967	GSVIVT01008472001	3e-84
38- 4:	Zhongzhi13_01968	GSVIVT01008473001	0
38- 5:	Zhongzhi13_01977	GSVIVT01008475001	0
38- 6:	Zhongzhi13_01978	GSVIVT01008476001	8e-73
38- 7:	Zhongzhi13_01979	GSVIVT01008478001	0
38- 8:	Zhongzhi13_01980	GSVIVT01008482001	2e-137
38- 9:	Zhongzhi13_01995	GSVIVT01008495001	5e-64
38- 10:	Zhongzhi13_02008	GSVIVT01008526001	2e-69
38- 11:	Zhongzhi13_02009	GSVIVT01008531001	4e-34
38- 12:	Zhongzhi13_02014	GSVIVT01008545001	6e-26
## Alignment 39: score=364.0 e_value=7.6e-19 N=8 chr1&chr17 minus
39- 0:	Zhongzhi13_02013	GSVIVT01012938001	4e-69
39- 1:	Zhongzhi13_02028	GSVIVT01007532001	4e-171
39- 2:	Zhongzhi13_02029	GSVIVT01007538001	0
39- 3:	Zhongzhi13_02030	GSVIVT01007544001	0
39- 4:	Zhongzhi13_02031	GSVIVT01007546001	6e-108
39- 5:	Zhongzhi13_02032	GSVIVT01007552001	4e-34
39- 6:	Zhongzhi13_02033	GSVIVT01007553001	1e-65
39- 7:	Zhongzhi13_02034	GSVIVT01007554001	9e-127
## Alignment 40: score=301.0 e_value=2.8e-12 N=7 chr1&chr17 minus
40- 0:	Zhongzhi13_01654	GSVIVT01008133001	4e-157
40- 1:	Zhongzhi13_01656	GSVIVT01008156001	2e-27
40- 2:	Zhongzhi13_01658	GSVIVT01008161001	0
40- 3:	Zhongzhi13_01659	GSVIVT01008164001	6e-91
40- 4:	Zhongzhi13_01660	GSVIVT01008167001	3e-120
40- 5:	Zhongzhi13_01662	GSVIVT01008170001	0
40- 6:	Zhongzhi13_01665	GSVIVT01008201001	3e-133
## Alignment 41: score=1285.0 e_value=3.7e-88 N=29 chr1&chr2 plus
41- 0:	Zhongzhi13_01271	GSVIVT01019387001	3e-67
41- 1:	Zhongzhi13_01274	GSVIVT01019388001	9e-70
41- 2:	Zhongzhi13_01278	GSVIVT01019391001	0
41- 3:	Zhongzhi13_01281	GSVIVT01019392001	0
41- 4:	Zhongzhi13_01283	GSVIVT01019393001	5e-29
41- 5:	Zhongzhi13_01286	GSVIVT01019396001	0
41- 6:	Zhongzhi13_01287	GSVIVT01019398001	8e-130
41- 7:	Zhongzhi13_01288	GSVIVT01019399001	1e-109
41- 8:	Zhongzhi13_01289	GSVIVT01019400001	0
41- 9:	Zhongzhi13_01292	GSVIVT01019408001	0
41- 10:	Zhongzhi13_01293	GSVIVT01019410001	9e-102
41- 11:	Zhongzhi13_01295	GSVIVT01019412001	0
41- 12:	Zhongzhi13_01301	GSVIVT01019414001	0
41- 13:	Zhongzhi13_01307	GSVIVT01019415001	7e-88
41- 14:	Zhongzhi13_01308	GSVIVT01019416001	8e-28
41- 15:	Zhongzhi13_01309	GSVIVT01019423001	1e-112
41- 16:	Zhongzhi13_01310	GSVIVT01019426001	3e-62
41- 17:	Zhongzhi13_01311	GSVIVT01019427001	4e-57
41- 18:	Zhongzhi13_01317	GSVIVT01019432001	4e-27
41- 19:	Zhongzhi13_01318	GSVIVT01019440001	1e-82
41- 20:	Zhongzhi13_01319	GSVIVT01019442001	0
41- 21:	Zhongzhi13_01320	GSVIVT01019444001	7e-89
41- 22:	Zhongzhi13_01321	GSVIVT01019446001	0
41- 23:	Zhongzhi13_01323	GSVIVT01019448001	1e-101
41- 24:	Zhongzhi13_01324	GSVIVT01019450001	2e-72
41- 25:	Zhongzhi13_01325	GSVIVT01019454001	1e-168
41- 26:	Zhongzhi13_01327	GSVIVT01019463001	8e-103
41- 27:	Zhongzhi13_01330	GSVIVT01019465001	8e-148
41- 28:	Zhongzhi13_01331	GSVIVT01019467001	1e-59
## Alignment 42: score=1064.0 e_value=1.4e-67 N=24 chr1&chr2 plus
42- 0:	Zhongzhi13_01332	GSVIVT01019479001	2e-149
42- 1:	Zhongzhi13_01333	GSVIVT01019483001	7e-128
42- 2:	Zhongzhi13_01337	GSVIVT01019490001	5e-22
42- 3:	Zhongzhi13_01338	GSVIVT01019492001	0
42- 4:	Zhongzhi13_01340	GSVIVT01019497001	0
42- 5:	Zhongzhi13_01341	GSVIVT01019499001	2e-67
42- 6:	Zhongzhi13_01342	GSVIVT01019500001	3e-155
42- 7:	Zhongzhi13_01344	GSVIVT01019501001	4e-133
42- 8:	Zhongzhi13_01345	GSVIVT01019502001	2e-154
42- 9:	Zhongzhi13_01347	GSVIVT01019510001	1e-40
42- 10:	Zhongzhi13_01348	GSVIVT01019511001	7e-93
42- 11:	Zhongzhi13_01350	GSVIVT01019516001	0
42- 12:	Zhongzhi13_01351	GSVIVT01019519001	1e-49
42- 13:	Zhongzhi13_01352	GSVIVT01019523001	0
42- 14:	Zhongzhi13_01353	GSVIVT01019525001	4e-40
42- 15:	Zhongzhi13_01354	GSVIVT01019527001	0
42- 16:	Zhongzhi13_01355	GSVIVT01019529001	8e-93
42- 17:	Zhongzhi13_01358	GSVIVT01019537001	3e-82
42- 18:	Zhongzhi13_01359	GSVIVT01019540001	1e-21
42- 19:	Zhongzhi13_01360	GSVIVT01019545001	0
42- 20:	Zhongzhi13_01361	GSVIVT01019548001	4e-49
42- 21:	Zhongzhi13_01364	GSVIVT01019556001	0
42- 22:	Zhongzhi13_01370	GSVIVT01019562001	4e-37
42- 23:	Zhongzhi13_01371	GSVIVT01019566001	0
## Alignment 43: score=987.0 e_value=5.5e-61 N=22 chr1&chr2 plus
43- 0:	GSVIVT01012257001	Zhongzhi13_04713	1e-49
43- 1:	GSVIVT01012255001	Zhongzhi13_04717	0
43- 2:	GSVIVT01012253001	Zhongzhi13_04718	1e-62
43- 3:	GSVIVT01012252001	Zhongzhi13_04721	9e-21
43- 4:	GSVIVT01012250001	Zhongzhi13_04722	3e-84
43- 5:	GSVIVT01012247001	Zhongzhi13_04725	5e-68
43- 6:	GSVIVT01012246001	Zhongzhi13_04726	2e-55
43- 7:	GSVIVT01012244001	Zhongzhi13_04727	4e-141
43- 8:	GSVIVT01012240001	Zhongzhi13_04728	0
43- 9:	GSVIVT01012239001	Zhongzhi13_04729	2e-47
43- 10:	GSVIVT01012236001	Zhongzhi13_04731	1e-99
43- 11:	GSVIVT01012230001	Zhongzhi13_04733	1e-23
43- 12:	GSVIVT01012225001	Zhongzhi13_04738	4e-63
43- 13:	GSVIVT01012219001	Zhongzhi13_04739	6e-118
43- 14:	GSVIVT01012215001	Zhongzhi13_04740	9e-151
43- 15:	GSVIVT01012213001	Zhongzhi13_04741	3e-130
43- 16:	GSVIVT01012212001	Zhongzhi13_04742	6e-39
43- 17:	GSVIVT01012211001	Zhongzhi13_04743	0
43- 18:	GSVIVT01012210001	Zhongzhi13_04744	3e-131
43- 19:	GSVIVT01012207001	Zhongzhi13_04745	3e-104
43- 20:	GSVIVT01012197001	Zhongzhi13_04748	2e-24
43- 21:	GSVIVT01012196001	Zhongzhi13_04749	7e-53
## Alignment 44: score=958.0 e_value=2.8e-58 N=21 chr1&chr2 plus
44- 0:	GSVIVT01010443001	Zhongzhi13_04955	2e-180
44- 1:	GSVIVT01010449001	Zhongzhi13_04959	2e-88
44- 2:	GSVIVT01010454001	Zhongzhi13_04960	5e-122
44- 3:	GSVIVT01010463001	Zhongzhi13_04961	5e-90
44- 4:	GSVIVT01010471001	Zhongzhi13_04962	1e-111
44- 5:	GSVIVT01010480001	Zhongzhi13_04963	6e-37
44- 6:	GSVIVT01010486001	Zhongzhi13_04964	3e-145
44- 7:	GSVIVT01010491001	Zhongzhi13_04966	1e-94
44- 8:	GSVIVT01010495001	Zhongzhi13_04967	3e-110
44- 9:	GSVIVT01010496001	Zhongzhi13_04968	9e-92
44- 10:	GSVIVT01010502001	Zhongzhi13_04969	0
44- 11:	GSVIVT01010505001	Zhongzhi13_04970	9e-21
44- 12:	GSVIVT01010510001	Zhongzhi13_04971	0
44- 13:	GSVIVT01010521001	Zhongzhi13_04976	2e-28
44- 14:	GSVIVT01010525001	Zhongzhi13_04978	1e-50
44- 15:	GSVIVT01000906001	Zhongzhi13_04979	7e-98
44- 16:	GSVIVT01000929001	Zhongzhi13_04981	1e-23
44- 17:	GSVIVT01000932001	Zhongzhi13_04982	2e-49
44- 18:	GSVIVT01000938001	Zhongzhi13_04983	3e-82
44- 19:	GSVIVT01000939001	Zhongzhi13_04986	2e-107
44- 20:	GSVIVT01000948001	Zhongzhi13_04987	9e-33
## Alignment 45: score=711.0 e_value=1.2e-42 N=17 chr1&chr2 plus
45- 0:	Zhongzhi13_02697	GSVIVT01019481001	3e-59
45- 1:	Zhongzhi13_02698	GSVIVT01019482001	3e-116
45- 2:	Zhongzhi13_02700	GSVIVT01019484001	2e-80
45- 3:	Zhongzhi13_02706	GSVIVT01019491001	2e-169
45- 4:	Zhongzhi13_02708	GSVIVT01019500001	7e-165
45- 5:	Zhongzhi13_02711	GSVIVT01019501001	1e-99
45- 6:	Zhongzhi13_02712	GSVIVT01019508001	3e-163
45- 7:	Zhongzhi13_02713	GSVIVT01019510001	9e-84
45- 8:	Zhongzhi13_02714	GSVIVT01019511001	1e-59
45- 9:	Zhongzhi13_02719	GSVIVT01019517001	1e-75
45- 10:	Zhongzhi13_02723	GSVIVT01019527001	0
45- 11:	Zhongzhi13_02727	GSVIVT01019530001	3e-35
45- 12:	Zhongzhi13_02730	GSVIVT01019546001	0
45- 13:	Zhongzhi13_02732	GSVIVT01019552001	2e-174
45- 14:	Zhongzhi13_02734	GSVIVT01019557001	3e-166
45- 15:	Zhongzhi13_02738	GSVIVT01019561001	8e-32
45- 16:	Zhongzhi13_02741	GSVIVT01019566001	0
## Alignment 46: score=529.0 e_value=5e-27 N=12 chr1&chr2 plus
46- 0:	Zhongzhi13_01139	GSVIVT01019809001	5e-136
46- 1:	Zhongzhi13_01140	GSVIVT01019815001	2e-150
46- 2:	Zhongzhi13_01142	GSVIVT01019817001	8e-142
46- 3:	Zhongzhi13_01143	GSVIVT01019818001	0
46- 4:	Zhongzhi13_01144	GSVIVT01019819001	0
46- 5:	Zhongzhi13_01151	GSVIVT01019823001	1e-79
46- 6:	Zhongzhi13_01152	GSVIVT01019824001	3e-105
46- 7:	Zhongzhi13_01156	GSVIVT01019829001	3e-75
46- 8:	Zhongzhi13_01160	GSVIVT01019833001	8e-170
46- 9:	SIN_1017834	GSVIVT01019835001	1e-32
46- 10:	Zhongzhi13_01174	GSVIVT01019849001	4e-28
46- 11:	Zhongzhi13_01177	GSVIVT01019850001	4e-48
## Alignment 47: score=393.0 e_value=6.5e-20 N=10 chr1&chr2 plus
47- 0:	GSVIVT01010292001	Zhongzhi13_04928	4e-119
47- 1:	GSVIVT01010300001	Zhongzhi13_04929	0
47- 2:	GSVIVT01010308001	Zhongzhi13_04930	2e-68
47- 3:	GSVIVT01010314001	Zhongzhi13_04932	5e-51
47- 4:	GSVIVT01010318001	Zhongzhi13_04936	0
47- 5:	GSVIVT01010321001	Zhongzhi13_04937	3e-101
47- 6:	GSVIVT01010328001	Zhongzhi13_04938	1e-155
47- 7:	GSVIVT01010330001	Zhongzhi13_04939	7e-177
47- 8:	GSVIVT01010331001	Zhongzhi13_04940	2e-145
47- 9:	GSVIVT01010336001	Zhongzhi13_04948	8e-155
## Alignment 48: score=371.0 e_value=5e-18 N=9 chr1&chr2 plus
48- 0:	Zhongzhi13_01407	GSVIVT01022787001	1e-135
48- 1:	Zhongzhi13_01411	GSVIVT01022797001	1e-54
48- 2:	Zhongzhi13_01413	GSVIVT01022799001	2e-86
48- 3:	Zhongzhi13_01414	GSVIVT01022804001	4e-34
48- 4:	Zhongzhi13_01415	GSVIVT01022805001	7e-81
48- 5:	Zhongzhi13_01416	GSVIVT01022808001	0
48- 6:	Zhongzhi13_01417	GSVIVT01022812001	3e-115
48- 7:	Zhongzhi13_01419	GSVIVT01022815001	0
48- 8:	GSVIVT01020116001	Zhongzhi13_04759	3e-72
## Alignment 49: score=271.0 e_value=1.2e-08 N=6 chr1&chr2 plus
49- 0:	GSVIVT01011612001	Zhongzhi13_04444	0
49- 1:	GSVIVT01011609001	Zhongzhi13_04446	7e-26
49- 2:	GSVIVT01011607001	Zhongzhi13_04447	3e-25
49- 3:	GSVIVT01011603001	Zhongzhi13_04449	8e-140
49- 4:	GSVIVT01011602001	Zhongzhi13_04450	2e-100
49- 5:	GSVIVT01011601001	Zhongzhi13_04451	7e-83
## Alignment 50: score=268.0 e_value=4e-09 N=6 chr1&chr2 plus
50- 0:	Zhongzhi13_02113	GSVIVT01013280001	1e-84
50- 1:	Zhongzhi13_02114	GSVIVT01013279001	2e-118
50- 2:	Zhongzhi13_02115	GSVIVT01013278001	8e-46
50- 3:	Zhongzhi13_02118	GSVIVT01013277001	1e-101
50- 4:	Zhongzhi13_02119	GSVIVT01013275001	5e-167
50- 5:	GSVIVT01010122001	Zhongzhi13_03552	0
## Alignment 51: score=250.0 e_value=3.7e-09 N=6 chr1&chr2 plus
51- 0:	GSVIVT01010355001	Zhongzhi13_04940	1e-152
51- 1:	GSVIVT01010362001	Zhongzhi13_04949	0
51- 2:	GSVIVT01010364001	Zhongzhi13_04951	5e-171
51- 3:	GSVIVT01010365001	Zhongzhi13_04952	3e-60
51- 4:	GSVIVT01010374001	Zhongzhi13_04953	0
51- 5:	GSVIVT01010375001	Zhongzhi13_04954	5e-135
## Alignment 52: score=6203.0 e_value=0 N=135 chr1&chr2 minus
52- 0:	GSVIVT01011979001	Zhongzhi13_04677	0
52- 1:	GSVIVT01011978001	Zhongzhi13_04676	1e-38
52- 2:	GSVIVT01011976001	Zhongzhi13_04675	5e-91
52- 3:	GSVIVT01011974001	Zhongzhi13_04673	3e-133
52- 4:	GSVIVT01011971001	Zhongzhi13_04671	5e-93
52- 5:	GSVIVT01011967001	Zhongzhi13_04669	3e-29
52- 6:	GSVIVT01011964001	Zhongzhi13_04668	8e-147
52- 7:	GSVIVT01011962001	Zhongzhi13_04664	1e-33
52- 8:	GSVIVT01011960001	Zhongzhi13_04662	5e-89
52- 9:	GSVIVT01011956001	Zhongzhi13_04661	6e-169
52- 10:	GSVIVT01011948001	Zhongzhi13_04660	0
52- 11:	GSVIVT01011947001	Zhongzhi13_04659	2e-46
52- 12:	GSVIVT01011946001	Zhongzhi13_04658	7e-152
52- 13:	GSVIVT01011942001	Zhongzhi13_04657	2e-113
52- 14:	GSVIVT01011941001	Zhongzhi13_04656	5e-135
52- 15:	GSVIVT01011940001	Zhongzhi13_04655	6e-126
52- 16:	GSVIVT01011939001	Zhongzhi13_04654	0
52- 17:	GSVIVT01011938001	Zhongzhi13_04653	0
52- 18:	GSVIVT01011934001	Zhongzhi13_04652	2e-89
52- 19:	GSVIVT01011930001	Zhongzhi13_04651	5e-164
52- 20:	GSVIVT01011929001	Zhongzhi13_04650	6e-119
52- 21:	GSVIVT01011925001	Zhongzhi13_04647	2e-50
52- 22:	GSVIVT01011923001	Zhongzhi13_04646	0
52- 23:	GSVIVT01011919001	Zhongzhi13_04645	4e-98
52- 24:	GSVIVT01011918001	Zhongzhi13_04644	8e-94
52- 25:	GSVIVT01011908001	Zhongzhi13_04642	0
52- 26:	GSVIVT01011907001	Zhongzhi13_04641	3e-110
52- 27:	GSVIVT01011906001	Zhongzhi13_04640	2e-27
52- 28:	GSVIVT01011904001	Zhongzhi13_04637	0
52- 29:	GSVIVT01011902001	Zhongzhi13_04636	2e-35
52- 30:	GSVIVT01011899001	Zhongzhi13_04634	2e-149
52- 31:	GSVIVT01011898001	Zhongzhi13_04633	6e-47
52- 32:	GSVIVT01011897001	Zhongzhi13_04632	4e-136
52- 33:	GSVIVT01011896001	Zhongzhi13_04631	5e-48
52- 34:	GSVIVT01011894001	Zhongzhi13_04628	2e-54
52- 35:	GSVIVT01011892001	Zhongzhi13_04626	1e-45
52- 36:	GSVIVT01011891001	Zhongzhi13_04625	3e-91
52- 37:	GSVIVT01011888001	Zhongzhi13_04623	2e-146
52- 38:	GSVIVT01011886001	Zhongzhi13_04622	3e-85
52- 39:	GSVIVT01011882001	Zhongzhi13_04621	1e-85
52- 40:	GSVIVT01011876001	Zhongzhi13_04620	8e-50
52- 41:	GSVIVT01011872001	Zhongzhi13_04618	1e-70
52- 42:	GSVIVT01011871001	Zhongzhi13_04617	0
52- 43:	GSVIVT01011868001	Zhongzhi13_04611	1e-78
52- 44:	GSVIVT01011867001	Zhongzhi13_04610	0
52- 45:	GSVIVT01011864001	Zhongzhi13_04609	1e-158
52- 46:	GSVIVT01011861001	Zhongzhi13_04607	8e-107
52- 47:	GSVIVT01011848001	Zhongzhi13_04606	3e-126
52- 48:	GSVIVT01011846001	Zhongzhi13_04605	2e-72
52- 49:	GSVIVT01011845001	Zhongzhi13_04603	5e-77
52- 50:	GSVIVT01011843001	Zhongzhi13_04600	8e-180
52- 51:	GSVIVT01011842001	Zhongzhi13_04599	0
52- 52:	GSVIVT01011841001	Zhongzhi13_04598	3e-57
52- 53:	GSVIVT01011840001	Zhongzhi13_04596	2e-24
52- 54:	GSVIVT01011838001	Zhongzhi13_04595	1e-153
52- 55:	GSVIVT01011835001	Zhongzhi13_04594	0
52- 56:	GSVIVT01011832001	Zhongzhi13_04592	1e-128
52- 57:	GSVIVT01011825001	Zhongzhi13_04588	2e-30
52- 58:	GSVIVT01011821001	Zhongzhi13_04587	2e-68
52- 59:	GSVIVT01011814001	Zhongzhi13_04585	0
52- 60:	GSVIVT01011808001	Zhongzhi13_04584	0
52- 61:	GSVIVT01011807001	Zhongzhi13_04583	0
52- 62:	GSVIVT01011806001	Zhongzhi13_04582	4e-179
52- 63:	GSVIVT01011805001	Zhongzhi13_04581	7e-110
52- 64:	GSVIVT01011803001	Zhongzhi13_04578	4e-91
52- 65:	GSVIVT01011798001	Zhongzhi13_04577	1e-85
52- 66:	GSVIVT01011797001	Zhongzhi13_04576	0
52- 67:	GSVIVT01011796001	Zhongzhi13_04575	3e-70
52- 68:	GSVIVT01011794001	Zhongzhi13_04574	0
52- 69:	GSVIVT01011791001	Zhongzhi13_04567	1e-131
52- 70:	GSVIVT01011790001	Zhongzhi13_04566	2e-48
52- 71:	GSVIVT01011789001	Zhongzhi13_04561	1e-79
52- 72:	GSVIVT01011788001	Zhongzhi13_04560	0
52- 73:	GSVIVT01011783001	Zhongzhi13_04557	1e-149
52- 74:	GSVIVT01011781001	Zhongzhi13_04553	0
52- 75:	GSVIVT01011780001	Zhongzhi13_04552	5e-169
52- 76:	GSVIVT01011779001	Zhongzhi13_04551	6e-43
52- 77:	GSVIVT01011778001	Zhongzhi13_04549	1e-57
52- 78:	GSVIVT01011777001	Zhongzhi13_04548	4e-48
52- 79:	GSVIVT01011767001	Zhongzhi13_04547	0
52- 80:	GSVIVT01011766001	Zhongzhi13_04546	6e-51
52- 81:	GSVIVT01011764001	Zhongzhi13_04545	0
52- 82:	GSVIVT01011761001	Zhongzhi13_04542	2e-99
52- 83:	GSVIVT01011760001	Zhongzhi13_04540	2e-51
52- 84:	GSVIVT01011757001	Zhongzhi13_04537	1e-68
52- 85:	GSVIVT01011756001	Zhongzhi13_04534	8e-112
52- 86:	GSVIVT01011754001	Zhongzhi13_04533	4e-64
52- 87:	GSVIVT01011749001	Zhongzhi13_04532	9e-171
52- 88:	GSVIVT01011747001	Zhongzhi13_04531	7e-84
52- 89:	GSVIVT01011746001	Zhongzhi13_04530	0
52- 90:	GSVIVT01011745001	Zhongzhi13_04529	2e-114
52- 91:	GSVIVT01011742001	Zhongzhi13_04528	8e-34
52- 92:	GSVIVT01011740001	Zhongzhi13_04527	2e-146
52- 93:	GSVIVT01011739001	Zhongzhi13_04526	8e-128
52- 94:	GSVIVT01011738001	Zhongzhi13_04525	7e-54
52- 95:	GSVIVT01011737001	Zhongzhi13_04524	3e-106
52- 96:	GSVIVT01011734001	Zhongzhi13_04522	1e-140
52- 97:	GSVIVT01011733001	Zhongzhi13_04521	1e-20
52- 98:	GSVIVT01011714001	Zhongzhi13_04520	0
52- 99:	GSVIVT01011712001	Zhongzhi13_04519	7e-48
52-100:	GSVIVT01011711001	Zhongzhi13_04518	2e-57
52-101:	GSVIVT01011710001	Zhongzhi13_04517	5e-145
52-102:	GSVIVT01011709001	Zhongzhi13_04514	7e-69
52-103:	GSVIVT01011708001	Zhongzhi13_04513	2e-173
52-104:	GSVIVT01011704001	Zhongzhi13_04512	4e-177
52-105:	GSVIVT01011703001	Zhongzhi13_04511	8e-163
52-106:	GSVIVT01011702001	Zhongzhi13_04510	2e-141
52-107:	GSVIVT01011700001	Zhongzhi13_04506	0
52-108:	GSVIVT01011699001	Zhongzhi13_04505	3e-72
52-109:	GSVIVT01011694001	Zhongzhi13_04501	5e-42
52-110:	GSVIVT01011685001	Zhongzhi13_04500	5e-55
52-111:	GSVIVT01011683001	Zhongzhi13_04499	3e-33
52-112:	GSVIVT01011682001	Zhongzhi13_04498	0
52-113:	GSVIVT01011679001	Zhongzhi13_04497	8e-82
52-114:	GSVIVT01011678001	Zhongzhi13_04496	2e-77
52-115:	GSVIVT01011675001	Zhongzhi13_04494	3e-72
52-116:	GSVIVT01011673001	Zhongzhi13_04491	6e-35
52-117:	GSVIVT01011671001	Zhongzhi13_04490	2e-79
52-118:	GSVIVT01011669001	Zhongzhi13_04489	8e-135
52-119:	GSVIVT01011666001	Zhongzhi13_04487	0
52-120:	GSVIVT01011665001	Zhongzhi13_04480	0
52-121:	GSVIVT01011664001	Zhongzhi13_04479	0
52-122:	GSVIVT01011662001	Zhongzhi13_04478	0
52-123:	GSVIVT01011660001	Zhongzhi13_04476	1e-22
52-124:	GSVIVT01011659001	Zhongzhi13_04475	1e-49
52-125:	GSVIVT01011656001	Zhongzhi13_04474	0
52-126:	GSVIVT01011654001	Zhongzhi13_04473	0
52-127:	GSVIVT01011652001	Zhongzhi13_04472	0
52-128:	GSVIVT01011651001	Zhongzhi13_04471	2e-33
52-129:	GSVIVT01011650001	Zhongzhi13_04470	0
52-130:	GSVIVT01011647001	Zhongzhi13_04469	9e-49
52-131:	GSVIVT01011646001	Zhongzhi13_04468	1e-92
52-132:	GSVIVT01011635001	Zhongzhi13_04467	0
52-133:	GSVIVT01011634001	Zhongzhi13_04465	0
52-134:	GSVIVT01011632001	Zhongzhi13_04461	4e-87
## Alignment 53: score=1455.0 e_value=4.1e-111 N=34 chr1&chr2 minus
53- 0:	GSVIVT01000596001	Zhongzhi13_04927	4e-26
53- 1:	GSVIVT01000593001	Zhongzhi13_04925	0
53- 2:	GSVIVT01000590001	Zhongzhi13_04924	0
53- 3:	GSVIVT01000588001	Zhongzhi13_04923	6e-68
53- 4:	GSVIVT01000587001	Zhongzhi13_04922	0
53- 5:	GSVIVT01000586001	Zhongzhi13_04921	0
53- 6:	GSVIVT01000582001	Zhongzhi13_04920	6e-157
53- 7:	GSVIVT01000580001	Zhongzhi13_04919	0
53- 8:	GSVIVT01000579001	Zhongzhi13_04918	2e-123
53- 9:	GSVIVT01000570001	Zhongzhi13_04916	8e-150
53- 10:	GSVIVT01000558001	Zhongzhi13_04915	0
53- 11:	GSVIVT01000550001	Zhongzhi13_04914	1e-45
53- 12:	GSVIVT01000543001	Zhongzhi13_04913	3e-124
53- 13:	GSVIVT01000535001	Zhongzhi13_04910	0
53- 14:	GSVIVT01000534001	Zhongzhi13_04909	6e-116
53- 15:	GSVIVT01013810001	Zhongzhi13_04889	2e-60
53- 16:	GSVIVT01013806001	Zhongzhi13_04888	0
53- 17:	GSVIVT01013802001	Zhongzhi13_04883	1e-70
53- 18:	GSVIVT01013800001	Zhongzhi13_04882	4e-177
53- 19:	GSVIVT01013793001	Zhongzhi13_04880	3e-35
53- 20:	GSVIVT01013791001	Zhongzhi13_04879	2e-22
53- 21:	GSVIVT01013786001	Zhongzhi13_04878	9e-67
53- 22:	GSVIVT01013785001	Zhongzhi13_04877	0
53- 23:	GSVIVT01013784001	Zhongzhi13_04876	8e-119
53- 24:	GSVIVT01013782001	Zhongzhi13_04875	7e-73
53- 25:	GSVIVT01013781001	Zhongzhi13_04873	5e-120
53- 26:	GSVIVT01013774001	Zhongzhi13_04872	2e-79
53- 27:	GSVIVT01013773001	Zhongzhi13_04871	4e-92
53- 28:	GSVIVT01013772001	Zhongzhi13_04869	2e-58
53- 29:	GSVIVT01013769001	Zhongzhi13_04868	8e-151
53- 30:	GSVIVT01013765001	Zhongzhi13_04867	3e-92
53- 31:	GSVIVT01013763001	Zhongzhi13_04866	2e-119
53- 32:	GSVIVT01013761001	Zhongzhi13_04865	5e-135
53- 33:	GSVIVT01013758001	Zhongzhi13_04860	0
## Alignment 54: score=1081.0 e_value=1.2e-68 N=24 chr1&chr2 minus
54- 0:	Zhongzhi13_01188	GSVIVT01019787001	0
54- 1:	Zhongzhi13_01194	GSVIVT01019785001	2e-24
54- 2:	Zhongzhi13_01202	GSVIVT01019782001	0
54- 3:	Zhongzhi13_01208	GSVIVT01019780001	6e-39
54- 4:	Zhongzhi13_01209	GSVIVT01019778001	0
54- 5:	Zhongzhi13_01210	GSVIVT01019776001	0
54- 6:	Zhongzhi13_01211	GSVIVT01019775001	2e-114
54- 7:	Zhongzhi13_01212	GSVIVT01019768001	1e-104
54- 8:	Zhongzhi13_01218	GSVIVT01019765001	2e-73
54- 9:	Zhongzhi13_01225	GSVIVT01019763001	3e-63
54- 10:	Zhongzhi13_01227	GSVIVT01019761001	0
54- 11:	Zhongzhi13_01234	GSVIVT01019757001	0
54- 12:	Zhongzhi13_01239	GSVIVT01019756001	3e-153
54- 13:	Zhongzhi13_01240	GSVIVT01019755001	2e-165
54- 14:	Zhongzhi13_01245	GSVIVT01019753001	0
54- 15:	Zhongzhi13_01249	GSVIVT01019750001	6e-89
54- 16:	Zhongzhi13_01253	GSVIVT01019747001	2e-21
54- 17:	Zhongzhi13_01254	GSVIVT01019746001	5e-137
54- 18:	Zhongzhi13_01258	GSVIVT01019743001	5e-105
54- 19:	Zhongzhi13_01263	GSVIVT01019741001	1e-137
54- 20:	Zhongzhi13_01264	GSVIVT01019734001	0
54- 21:	Zhongzhi13_01267	GSVIVT01019733001	3e-149
54- 22:	Zhongzhi13_01268	GSVIVT01019732001	3e-107
54- 23:	Zhongzhi13_01269	GSVIVT01019730001	0
## Alignment 55: score=780.0 e_value=2.8e-46 N=18 chr1&chr2 minus
55- 0:	GSVIVT01020011001	Zhongzhi13_04794	9e-78
55- 1:	GSVIVT01020008001	Zhongzhi13_04793	0
55- 2:	GSVIVT01020006001	Zhongzhi13_04792	2e-94
55- 3:	GSVIVT01020003001	Zhongzhi13_04791	5e-145
55- 4:	GSVIVT01020000001	Zhongzhi13_04790	2e-121
55- 5:	GSVIVT01019997001	Zhongzhi13_04789	0
55- 6:	GSVIVT01019993001	Zhongzhi13_04788	8e-100
55- 7:	GSVIVT01019985001	Zhongzhi13_04787	4e-50
55- 8:	GSVIVT01019978001	Zhongzhi13_04784	2e-57
55- 9:	GSVIVT01019974001	Zhongzhi13_04781	4e-69
55- 10:	GSVIVT01019972001	Zhongzhi13_04780	7e-35
55- 11:	GSVIVT01019971001	Zhongzhi13_04779	1e-40
55- 12:	GSVIVT01019967001	Zhongzhi13_04776	3e-90
55- 13:	GSVIVT01019965001	Zhongzhi13_04774	2e-33
55- 14:	GSVIVT01019957001	Zhongzhi13_04773	1e-37
55- 15:	GSVIVT01019955001	Zhongzhi13_04772	5e-73
55- 16:	GSVIVT01019953001	Zhongzhi13_04771	0
55- 17:	GSVIVT01019952001	Zhongzhi13_04770	2e-96
## Alignment 56: score=571.0 e_value=8.8e-31 N=13 chr1&chr2 minus
56- 0:	Zhongzhi13_00062	GSVIVT01036862001	2e-97
56- 1:	Zhongzhi13_00063	GSVIVT01036865001	7e-104
56- 2:	Zhongzhi13_00064	GSVIVT01036869001	0
56- 3:	Zhongzhi13_00065	GSVIVT01036870001	9e-138
56- 4:	Zhongzhi13_00066	GSVIVT01036871001	6e-26
56- 5:	Zhongzhi13_00068	GSVIVT01036874001	1e-119
56- 6:	Zhongzhi13_00069	GSVIVT01036885001	0
56- 7:	Zhongzhi13_00070	GSVIVT01036887001	0
56- 8:	Zhongzhi13_00071	GSVIVT01036888001	1e-67
56- 9:	Zhongzhi13_00072	GSVIVT01036890001	8e-46
56- 10:	Zhongzhi13_00073	GSVIVT01036891001	0
56- 11:	GSVIVT01012206001	Zhongzhi13_04944	2e-26
56- 12:	SIN_1021694	GSVIVT01036895001	6e-21
## Alignment 57: score=561.0 e_value=5.1e-34 N=14 chr1&chr2 minus
57- 0:	Zhongzhi13_01339	GSVIVT01036918001	4e-36
57- 1:	GSVIVT01020165001	Zhongzhi13_04842	1e-50
57- 2:	GSVIVT01020159001	Zhongzhi13_04838	6e-166
57- 3:	GSVIVT01020155001	Zhongzhi13_04837	9e-35
57- 4:	GSVIVT01020151001	Zhongzhi13_04835	8e-76
57- 5:	GSVIVT01020146001	Zhongzhi13_04832	3e-54
57- 6:	GSVIVT01020141001	Zhongzhi13_04829	8e-134
57- 7:	GSVIVT01020139001	Zhongzhi13_04828	1e-102
57- 8:	GSVIVT01020135001	Zhongzhi13_04827	3e-68
57- 9:	GSVIVT01020134001	Zhongzhi13_04825	1e-168
57- 10:	GSVIVT01020128001	Zhongzhi13_04824	3e-177
57- 11:	GSVIVT01020121001	Zhongzhi13_04820	3e-73
57- 12:	GSVIVT01020116001	Zhongzhi13_04819	8e-127
57- 13:	GSVIVT01020115001	Zhongzhi13_04818	1e-66
## Alignment 58: score=503.0 e_value=6.5e-24 N=11 chr1&chr2 minus
58- 0:	GSVIVT01012027001	Zhongzhi13_04691	8e-36
58- 1:	GSVIVT01012026001	Zhongzhi13_04689	3e-66
58- 2:	GSVIVT01012022001	Zhongzhi13_04688	3e-35
58- 3:	GSVIVT01012010001	Zhongzhi13_04687	2e-41
58- 4:	GSVIVT01012008001	Zhongzhi13_04686	3e-168
58- 5:	GSVIVT01012006001	Zhongzhi13_04685	3e-60
58- 6:	GSVIVT01012005001	Zhongzhi13_04684	0
58- 7:	GSVIVT01012004001	Zhongzhi13_04683	2e-160
58- 8:	GSVIVT01012002001	Zhongzhi13_04681	6e-28
58- 9:	GSVIVT01012001001	Zhongzhi13_04679	0
58- 10:	GSVIVT01012000001	Zhongzhi13_04678	2e-164
## Alignment 59: score=480.0 e_value=1.1e-23 N=11 chr1&chr2 minus
59- 0:	GSVIVT01020093001	Zhongzhi13_04817	1e-77
59- 1:	GSVIVT01020089001	Zhongzhi13_04816	1e-41
59- 2:	GSVIVT01020082001	Zhongzhi13_04815	2e-80
59- 3:	GSVIVT01020080001	Zhongzhi13_04814	5e-35
59- 4:	GSVIVT01020079001	Zhongzhi13_04813	3e-83
59- 5:	GSVIVT01020078001	Zhongzhi13_04812	1e-82
59- 6:	GSVIVT01020076001	Zhongzhi13_04811	0
59- 7:	GSVIVT01020074001	Zhongzhi13_04809	7e-144
59- 8:	GSVIVT01020073001	Zhongzhi13_04808	0
59- 9:	GSVIVT01020070001	Zhongzhi13_04807	4e-109
59- 10:	GSVIVT01020068001	Zhongzhi13_04805	1e-130
## Alignment 60: score=373.0 e_value=2.3e-20 N=10 chr1&chr2 minus
60- 0:	Zhongzhi13_02488	GSVIVT01001280001	7e-98
60- 1:	Zhongzhi13_02491	GSVIVT01001279001	5e-49
60- 2:	Zhongzhi13_02493	GSVIVT01001269001	1e-86
60- 3:	Zhongzhi13_02495	GSVIVT01001263001	2e-36
60- 4:	Zhongzhi13_02511	GSVIVT01004919001	6e-35
60- 5:	Zhongzhi13_02512	GSVIVT01004908001	9e-38
60- 6:	Zhongzhi13_02518	GSVIVT01019941001	1e-45
60- 7:	Zhongzhi13_02522	GSVIVT01019937001	4e-38
60- 8:	Zhongzhi13_02528	GSVIVT01019932001	2e-65
60- 9:	Zhongzhi13_02529	GSVIVT01019928001	0
## Alignment 61: score=372.0 e_value=2.3e-17 N=9 chr1&chr2 minus
61- 0:	Zhongzhi13_01069	GSVIVT01019880001	3e-73
61- 1:	Zhongzhi13_01075	GSVIVT01019879001	0
61- 2:	Zhongzhi13_01081	GSVIVT01019878001	6e-41
61- 3:	Zhongzhi13_01082	GSVIVT01019875001	0
61- 4:	Zhongzhi13_01088	GSVIVT01019871001	0
61- 5:	Zhongzhi13_01089	GSVIVT01019870001	0
61- 6:	Zhongzhi13_01094	GSVIVT01019865001	1e-169
61- 7:	Zhongzhi13_01105	GSVIVT01019863001	4e-21
61- 8:	Zhongzhi13_01108	GSVIVT01019860001	1e-48
## Alignment 62: score=358.0 e_value=2.2e-14 N=8 chr1&chr2 minus
62- 0:	GSVIVT01020229001	Zhongzhi13_04856	0
62- 1:	GSVIVT01020228001	Zhongzhi13_04855	2e-115
62- 2:	GSVIVT01020227001	Zhongzhi13_04854	0
62- 3:	GSVIVT01020222001	Zhongzhi13_04852	3e-116
62- 4:	GSVIVT01020219001	Zhongzhi13_04851	7e-163
62- 5:	GSVIVT01020215001	Zhongzhi13_04850	3e-176
62- 6:	GSVIVT01020207001	Zhongzhi13_04849	2e-67
62- 7:	GSVIVT01020204001	Zhongzhi13_04845	6e-68
## Alignment 63: score=318.0 e_value=1.9e-13 N=8 chr1&chr2 minus
63- 0:	Zhongzhi13_00079	GSVIVT01036913001	3e-63
63- 1:	Zhongzhi13_00080	GSVIVT01036914001	0
63- 2:	Zhongzhi13_00082	GSVIVT01036917001	5e-166
63- 3:	Zhongzhi13_00083	GSVIVT01036919001	7e-142
63- 4:	Zhongzhi13_00084	GSVIVT01036924001	7e-147
63- 5:	Zhongzhi13_00087	GSVIVT01036932001	3e-74
63- 6:	Zhongzhi13_00088	GSVIVT01036935001	5e-146
63- 7:	Zhongzhi13_00089	GSVIVT01036937001	5e-29
## Alignment 64: score=316.0 e_value=3.9e-16 N=9 chr1&chr2 minus
64- 0:	Zhongzhi13_00411	GSVIVT01019941001	1e-43
64- 1:	Zhongzhi13_00420	GSVIVT01019937001	1e-86
64- 2:	Zhongzhi13_00428	GSVIVT01019935001	0
64- 3:	Zhongzhi13_00441	GSVIVT01019932001	1e-61
64- 4:	Zhongzhi13_00451	GSVIVT01019928001	0
64- 5:	Zhongzhi13_00454	GSVIVT01019927001	9e-25
64- 6:	Zhongzhi13_00467	GSVIVT01019923001	9e-36
64- 7:	Zhongzhi13_00475	GSVIVT01019921001	1e-63
64- 8:	Zhongzhi13_00488	GSVIVT01019920001	1e-84
## Alignment 65: score=314.0 e_value=4.5e-11 N=7 chr1&chr2 minus
65- 0:	GSVIVT01020042001	Zhongzhi13_04802	5e-52
65- 1:	GSVIVT01020040001	Zhongzhi13_04801	2e-97
65- 2:	GSVIVT01020038001	Zhongzhi13_04800	3e-152
65- 3:	GSVIVT01020033001	Zhongzhi13_04799	1e-119
65- 4:	GSVIVT01020030001	Zhongzhi13_04798	3e-62
65- 5:	GSVIVT01020027001	Zhongzhi13_04797	4e-26
65- 6:	GSVIVT01020023001	Zhongzhi13_04796	1e-131
## Alignment 66: score=262.0 e_value=2.2e-08 N=6 chr1&chr2 minus
66- 0:	Zhongzhi13_02628	GSVIVT01019749001	8e-121
66- 1:	Zhongzhi13_02634	GSVIVT01019747001	1e-47
66- 2:	Zhongzhi13_02638	GSVIVT01019744001	0
66- 3:	Zhongzhi13_02640	GSVIVT01019743001	4e-106
66- 4:	Zhongzhi13_02642	GSVIVT01019734001	0
66- 5:	Zhongzhi13_02651	GSVIVT01019727001	2e-29
## Alignment 67: score=278.0 e_value=1e-11 N=7 chr1&chr3 plus
67- 0:	GSVIVT01010491001	Zhongzhi13_06658	2e-38
67- 1:	GSVIVT01010521001	Zhongzhi13_06673	3e-34
67- 2:	GSVIVT01000907001	Zhongzhi13_06685	3e-40
67- 3:	GSVIVT01000914001	Zhongzhi13_06688	2e-80
67- 4:	GSVIVT01000938001	Zhongzhi13_06700	1e-50
67- 5:	GSVIVT01000940001	Zhongzhi13_06710	2e-53
67- 6:	GSVIVT01000944001	Zhongzhi13_06713	0
## Alignment 68: score=272.0 e_value=1.2e-09 N=6 chr1&chr3 plus
68- 0:	GSVIVT01004932001	Zhongzhi13_06764	2e-33
68- 1:	GSVIVT01004935001	Zhongzhi13_06765	1e-151
68- 2:	GSVIVT01004937001	Zhongzhi13_06766	0
68- 3:	GSVIVT01004940001	Zhongzhi13_06770	8e-81
68- 4:	GSVIVT01004942001	Zhongzhi13_06771	0
68- 5:	GSVIVT01000936001	Zhongzhi13_06772	6e-34
## Alignment 69: score=264.0 e_value=7.7e-09 N=6 chr1&chr3 minus
69- 0:	GSVIVT01001092001	Zhongzhi13_06843	0
69- 1:	GSVIVT01001094001	Zhongzhi13_06840	6e-55
69- 2:	GSVIVT01001097001	Zhongzhi13_06839	0
69- 3:	GSVIVT01001116001	Zhongzhi13_06825	3e-22
69- 4:	GSVIVT01001122001	Zhongzhi13_06822	0
69- 5:	GSVIVT01001138001	Zhongzhi13_06819	4e-94
## Alignment 70: score=985.0 e_value=1.7e-62 N=22 chr1&chr4 plus
70- 0:	Zhongzhi13_00237	GSVIVT01035314001	3e-117
70- 1:	Zhongzhi13_00240	GSVIVT01035322001	0
70- 2:	Zhongzhi13_00241	GSVIVT01035323001	2e-146
70- 3:	Zhongzhi13_00242	GSVIVT01035327001	4e-25
70- 4:	Zhongzhi13_00243	GSVIVT01035331001	3e-91
70- 5:	Zhongzhi13_00244	GSVIVT01035334001	4e-58
70- 6:	Zhongzhi13_00245	GSVIVT01035335001	2e-168
70- 7:	Zhongzhi13_00246	GSVIVT01035337001	2e-133
70- 8:	Zhongzhi13_00247	GSVIVT01035338001	9e-107
70- 9:	Zhongzhi13_00248	GSVIVT01035339001	3e-71
70- 10:	Zhongzhi13_00249	GSVIVT01035342001	4e-64
70- 11:	Zhongzhi13_00250	GSVIVT01035343001	0
70- 12:	Zhongzhi13_00251	GSVIVT01035351001	0
70- 13:	Zhongzhi13_00252	GSVIVT01035354001	7e-144
70- 14:	SIN_1021531	GSVIVT01035355001	4e-29
70- 15:	Zhongzhi13_00254	GSVIVT01035359001	7e-137
70- 16:	Zhongzhi13_00255	GSVIVT01035361001	1e-97
70- 17:	Zhongzhi13_00256	GSVIVT01035362001	8e-81
70- 18:	Zhongzhi13_00258	GSVIVT01035369001	3e-90
70- 19:	Zhongzhi13_00272	GSVIVT01035380001	7e-29
70- 20:	Zhongzhi13_00273	GSVIVT01035385001	3e-89
70- 21:	GSVIVT01012031001	Zhongzhi13_08154	6e-28
## Alignment 71: score=837.0 e_value=1.1e-50 N=19 chr1&chr4 plus
71- 0:	GSVIVT01020040001	Zhongzhi13_08292	3e-124
71- 1:	GSVIVT01020038001	Zhongzhi13_08293	2e-69
71- 2:	GSVIVT01020033001	Zhongzhi13_08295	7e-109
71- 3:	GSVIVT01020031001	Zhongzhi13_08296	0
71- 4:	GSVIVT01020030001	Zhongzhi13_08297	2e-77
71- 5:	GSVIVT01020027001	Zhongzhi13_08303	1e-25
71- 6:	GSVIVT01020024001	Zhongzhi13_08304	6e-78
71- 7:	GSVIVT01020023001	Zhongzhi13_08307	8e-129
71- 8:	GSVIVT01020020001	Zhongzhi13_08313	4e-97
71- 9:	GSVIVT01020014001	Zhongzhi13_08319	2e-140
71- 10:	GSVIVT01020011001	Zhongzhi13_08322	1e-58
71- 11:	GSVIVT01020010001	Zhongzhi13_08323	9e-52
71- 12:	GSVIVT01020008001	Zhongzhi13_08324	0
71- 13:	GSVIVT01020002001	Zhongzhi13_08325	4e-104
71- 14:	GSVIVT01020000001	Zhongzhi13_08326	6e-115
71- 15:	GSVIVT01019998001	Zhongzhi13_08327	1e-57
71- 16:	GSVIVT01019997001	Zhongzhi13_08328	0
71- 17:	GSVIVT01019995001	Zhongzhi13_08329	1e-73
71- 18:	GSVIVT01019993001	Zhongzhi13_08330	1e-98
## Alignment 72: score=563.0 e_value=5.9e-31 N=13 chr1&chr4 plus
72- 0:	Zhongzhi13_00266	GSVIVT01035396001	1e-163
72- 1:	Zhongzhi13_00283	GSVIVT01035409001	4e-27
72- 2:	Zhongzhi13_00284	GSVIVT01035416001	0
72- 3:	Zhongzhi13_00286	GSVIVT01035417001	1e-74
72- 4:	Zhongzhi13_00287	GSVIVT01035418001	0
72- 5:	Zhongzhi13_00288	GSVIVT01035419001	1e-61
72- 6:	Zhongzhi13_00290	GSVIVT01035425001	0
72- 7:	Zhongzhi13_00291	GSVIVT01035426001	1e-41
72- 8:	Zhongzhi13_00292	GSVIVT01035434001	9e-49
72- 9:	Zhongzhi13_00294	GSVIVT01035441001	4e-60
72- 10:	Zhongzhi13_00296	GSVIVT01035444001	2e-153
72- 11:	Zhongzhi13_00298	GSVIVT01035448001	6e-141
72- 12:	Zhongzhi13_00299	GSVIVT01035450001	1e-40
## Alignment 73: score=425.0 e_value=2.6e-16 N=9 chr1&chr4 plus
73- 0:	GSVIVT01019978001	Zhongzhi13_08333	3e-42
73- 1:	GSVIVT01019977001	Zhongzhi13_08334	1e-142
73- 2:	GSVIVT01019976001	Zhongzhi13_08336	7e-148
73- 3:	GSVIVT01019974001	Zhongzhi13_08337	2e-81
73- 4:	GSVIVT01019973001	Zhongzhi13_08340	0
73- 5:	GSVIVT01019972001	Zhongzhi13_08345	8e-44
73- 6:	GSVIVT01019971001	Zhongzhi13_08346	7e-59
73- 7:	GSVIVT01019969001	Zhongzhi13_08347	1e-76
73- 8:	GSVIVT01019967001	Zhongzhi13_08349	9e-72
## Alignment 74: score=402.0 e_value=1.8e-16 N=9 chr1&chr4 plus
74- 0:	Zhongzhi13_00190	GSVIVT01035716001	1e-29
74- 1:	Zhongzhi13_00192	GSVIVT01035718001	7e-110
74- 2:	Zhongzhi13_00193	GSVIVT01035719001	1e-49
74- 3:	Zhongzhi13_00194	GSVIVT01035722001	1e-120
74- 4:	Zhongzhi13_00195	GSVIVT01035723001	0
74- 5:	Zhongzhi13_00196	GSVIVT01035724001	1e-120
74- 6:	Zhongzhi13_00198	GSVIVT01035729001	6e-96
74- 7:	Zhongzhi13_00200	GSVIVT01035731001	0
74- 8:	Zhongzhi13_00201	GSVIVT01035743001	2e-74
## Alignment 75: score=369.0 e_value=4.5e-15 N=8 chr1&chr4 plus
75- 0:	GSVIVT01012206001	Zhongzhi13_08452	9e-85
75- 1:	GSVIVT01012205001	Zhongzhi13_08453	2e-135
75- 2:	GSVIVT01012203001	Zhongzhi13_08454	3e-69
75- 3:	GSVIVT01012200001	Zhongzhi13_08455	1e-73
75- 4:	GSVIVT01012197001	Zhongzhi13_08458	3e-26
75- 5:	GSVIVT01012192001	Zhongzhi13_08468	0
75- 6:	GSVIVT01012190001	Zhongzhi13_08469	2e-24
75- 7:	GSVIVT01012189001	Zhongzhi13_08470	4e-43
## Alignment 76: score=313.0 e_value=2.1e-11 N=7 chr1&chr4 plus
76- 0:	Zhongzhi13_00303	GSVIVT01035468001	1e-161
76- 1:	Zhongzhi13_00305	GSVIVT01035469001	0
76- 2:	Zhongzhi13_00306	GSVIVT01035476001	0
76- 3:	Zhongzhi13_00308	GSVIVT01035484001	2e-77
76- 4:	Zhongzhi13_00309	GSVIVT01035487001	1e-149
76- 5:	Zhongzhi13_00310	GSVIVT01035488001	8e-38
76- 6:	Zhongzhi13_00311	GSVIVT01035490001	2e-172
## Alignment 77: score=310.0 e_value=1.2e-12 N=7 chr1&chr4 plus
77- 0:	Zhongzhi13_00033	GSVIVT01035841001	8e-41
77- 1:	Zhongzhi13_00039	GSVIVT01035850001	7e-83
77- 2:	GSVIVT01012238001	Zhongzhi13_08665	0
77- 3:	GSVIVT01012237001	Zhongzhi13_08666	5e-179
77- 4:	GSVIVT01012236001	Zhongzhi13_08667	2e-68
77- 5:	GSVIVT01012234001	Zhongzhi13_08670	4e-77
77- 6:	GSVIVT01012233001	Zhongzhi13_08674	0
## Alignment 78: score=271.0 e_value=1.4e-08 N=6 chr1&chr4 plus
78- 0:	Zhongzhi13_00230	GSVIVT01035288001	0
78- 1:	Zhongzhi13_00231	GSVIVT01035290001	6e-83
78- 2:	Zhongzhi13_00232	GSVIVT01035291001	0
78- 3:	Zhongzhi13_00233	GSVIVT01035292001	2e-112
78- 4:	Zhongzhi13_00234	GSVIVT01035293001	8e-168
78- 5:	Zhongzhi13_00237	GSVIVT01035303001	2e-166
## Alignment 79: score=646.0 e_value=3.1e-36 N=15 chr1&chr4 minus
79- 0:	Zhongzhi13_00024	GSVIVT01035883001	0
79- 1:	Zhongzhi13_00025	GSVIVT01035882001	0
79- 2:	Zhongzhi13_00029	GSVIVT01035878001	0
79- 3:	Zhongzhi13_00030	GSVIVT01035867001	2e-133
79- 4:	Zhongzhi13_00031	GSVIVT01035864001	0
79- 5:	Zhongzhi13_00033	GSVIVT01035859001	8e-127
79- 6:	Zhongzhi13_00034	GSVIVT01035858001	5e-110
79- 7:	Zhongzhi13_00036	GSVIVT01035857001	2e-63
79- 8:	Zhongzhi13_00037	GSVIVT01035856001	0
79- 9:	Zhongzhi13_00038	GSVIVT01035853001	0
79- 10:	Zhongzhi13_00039	GSVIVT01035843001	0
79- 11:	Zhongzhi13_00041	GSVIVT01035837001	0
79- 12:	Zhongzhi13_00042	GSVIVT01035836001	0
79- 13:	Zhongzhi13_00043	GSVIVT01035833001	4e-130
79- 14:	Zhongzhi13_00044	GSVIVT01035830001	0
## Alignment 80: score=600.0 e_value=1.6e-37 N=15 chr1&chr4 minus
80- 0:	Zhongzhi13_00187	GSVIVT01035678001	9e-127
80- 1:	Zhongzhi13_00204	GSVIVT01035672001	1e-120
80- 2:	Zhongzhi13_00214	GSVIVT01035663001	2e-120
80- 3:	Zhongzhi13_00215	GSVIVT01035662001	0
80- 4:	Zhongzhi13_00216	GSVIVT01035660001	4e-103
80- 5:	Zhongzhi13_00217	GSVIVT01035657001	0
80- 6:	Zhongzhi13_00218	GSVIVT01035652001	5e-79
80- 7:	Zhongzhi13_00220	GSVIVT01035650001	0
80- 8:	Zhongzhi13_00222	GSVIVT01035643001	5e-156
80- 9:	Zhongzhi13_00223	GSVIVT01035630001	6e-129
80- 10:	Zhongzhi13_00225	GSVIVT01035626001	0
80- 11:	Zhongzhi13_00226	GSVIVT01035621001	0
80- 12:	Zhongzhi13_00228	GSVIVT01035616001	8e-56
80- 13:	Zhongzhi13_00229	GSVIVT01035614001	2e-41
80- 14:	Zhongzhi13_00237	GSVIVT01035611001	3e-110
## Alignment 81: score=463.0 e_value=4.3e-20 N=10 chr1&chr4 minus
81- 0:	Zhongzhi13_00170	GSVIVT01035817001	8e-104
81- 1:	Zhongzhi13_00171	GSVIVT01035813001	1e-61
81- 2:	Zhongzhi13_00172	GSVIVT01035808001	4e-131
81- 3:	Zhongzhi13_00173	GSVIVT01035806001	4e-58
81- 4:	Zhongzhi13_00174	GSVIVT01035804001	8e-120
81- 5:	Zhongzhi13_00179	GSVIVT01035803001	2e-108
81- 6:	Zhongzhi13_00180	GSVIVT01035802001	1e-32
81- 7:	Zhongzhi13_00181	GSVIVT01035801001	0
81- 8:	Zhongzhi13_00182	GSVIVT01035800001	0
81- 9:	Zhongzhi13_00188	GSVIVT01035793001	3e-80
## Alignment 82: score=447.0 e_value=1.2e-20 N=10 chr1&chr4 minus
82- 0:	Zhongzhi13_00258	GSVIVT01035412001	1e-88
82- 1:	Zhongzhi13_00259	GSVIVT01035411001	4e-92
82- 2:	Zhongzhi13_00260	GSVIVT01035410001	1e-49
82- 3:	Zhongzhi13_00261	GSVIVT01035409001	2e-106
82- 4:	Zhongzhi13_00262	GSVIVT01035408001	0
82- 5:	Zhongzhi13_00267	GSVIVT01035394001	0
82- 6:	Zhongzhi13_00268	GSVIVT01035393001	0
82- 7:	Zhongzhi13_00272	GSVIVT01035388001	1e-143
82- 8:	Zhongzhi13_00276	GSVIVT01035377001	1e-101
82- 9:	Zhongzhi13_00280	GSVIVT01035372001	9e-27
## Alignment 83: score=405.0 e_value=6.3e-21 N=10 chr1&chr4 minus
83- 0:	Zhongzhi13_00130	GSVIVT01036013001	2e-96
83- 1:	Zhongzhi13_00131	GSVIVT01036005001	8e-53
83- 2:	Zhongzhi13_00132	GSVIVT01035999001	2e-45
83- 3:	Zhongzhi13_00133	GSVIVT01035991001	2e-43
83- 4:	Zhongzhi13_00135	GSVIVT01035988001	3e-150
83- 5:	Zhongzhi13_00138	GSVIVT01035981001	8e-94
83- 6:	Zhongzhi13_00140	GSVIVT01035977001	0
83- 7:	Zhongzhi13_00153	GSVIVT01035970001	0
83- 8:	Zhongzhi13_00154	GSVIVT01035966001	2e-164
83- 9:	Zhongzhi13_00158	GSVIVT01035963001	0
## Alignment 84: score=350.0 e_value=1.5e-14 N=8 chr1&chr4 minus
84- 0:	GSVIVT01012197001	Zhongzhi13_08458	3e-26
84- 1:	GSVIVT01012196001	Zhongzhi13_08457	7e-53
84- 2:	GSVIVT01012194001	Zhongzhi13_08456	0
84- 3:	GSVIVT01012184001	Zhongzhi13_08447	0
84- 4:	GSVIVT01012179001	Zhongzhi13_08440	1e-49
84- 5:	GSVIVT01012178001	Zhongzhi13_08437	0
84- 6:	GSVIVT01012176001	Zhongzhi13_08433	7e-37
84- 7:	GSVIVT01012173001	Zhongzhi13_08432	8e-144
## Alignment 85: score=343.0 e_value=3.8e-13 N=8 chr1&chr4 minus
85- 0:	GSVIVT01019965001	Zhongzhi13_08370	2e-111
85- 1:	Zhongzhi13_01694	GSVIVT01035611001	2e-24
85- 2:	GSVIVT01019959001	Zhongzhi13_08367	7e-96
85- 3:	GSVIVT01019958001	Zhongzhi13_08366	1e-144
85- 4:	GSVIVT01019952001	Zhongzhi13_08365	4e-65
85- 5:	GSVIVT01019948001	Zhongzhi13_08363	0
85- 6:	GSVIVT01019946001	Zhongzhi13_08357	4e-130
85- 7:	GSVIVT01019945001	Zhongzhi13_08354	3e-69
## Alignment 86: score=297.0 e_value=2.1e-12 N=7 chr1&chr4 minus
86- 0:	Zhongzhi13_00097	GSVIVT01035598001	3e-67
86- 1:	Zhongzhi13_00098	GSVIVT01035595001	1e-49
86- 2:	Zhongzhi13_00099	GSVIVT01035593001	0
86- 3:	Zhongzhi13_00101	GSVIVT01035583001	0
86- 4:	Zhongzhi13_00106	GSVIVT01035571001	0
86- 5:	Zhongzhi13_00107	GSVIVT01035569001	1e-37
86- 6:	Zhongzhi13_00108	GSVIVT01035568001	3e-101
## Alignment 87: score=292.0 e_value=6.1e-13 N=7 chr1&chr4 minus
87- 0:	GSVIVT01012215001	Zhongzhi13_08505	5e-50
87- 1:	GSVIVT01012214001	Zhongzhi13_08504	2e-107
87- 2:	GSVIVT01012212001	Zhongzhi13_08493	1e-23
87- 3:	GSVIVT01012211001	Zhongzhi13_08485	0
87- 4:	GSVIVT01012208001	Zhongzhi13_08478	5e-29
87- 5:	GSVIVT01012207001	Zhongzhi13_08477	2e-124
87- 6:	GSVIVT01012192001	Zhongzhi13_08468	0
## Alignment 88: score=281.0 e_value=2.1e-08 N=6 chr1&chr7 minus
88- 0:	Zhongzhi13_01432	GSVIVT01022129001	3e-122
88- 1:	Zhongzhi13_01433	GSVIVT01022128001	0
88- 2:	Zhongzhi13_01434	GSVIVT01022127001	5e-82
88- 3:	Zhongzhi13_01435	GSVIVT01022121001	1e-62
88- 4:	Zhongzhi13_01436	GSVIVT01022117001	2e-87
88- 5:	Zhongzhi13_01437	GSVIVT01022116001	2e-58
## Alignment 89: score=2991.0 e_value=2.3e-248 N=64 chr1&chr8 plus
89- 0:	GSVIVT01010441001	Zhongzhi13_20017	0
89- 1:	GSVIVT01010442001	Zhongzhi13_20018	7e-133
89- 2:	GSVIVT01010443001	Zhongzhi13_20019	1e-175
89- 3:	GSVIVT01010448001	Zhongzhi13_20021	2e-26
89- 4:	GSVIVT01010449001	Zhongzhi13_20022	5e-71
89- 5:	GSVIVT01010454001	Zhongzhi13_20024	2e-66
89- 6:	GSVIVT01010463001	Zhongzhi13_20025	6e-88
89- 7:	GSVIVT01010473001	Zhongzhi13_20030	0
89- 8:	GSVIVT01010475001	Zhongzhi13_20032	4e-135
89- 9:	GSVIVT01010477001	Zhongzhi13_20033	7e-111
89- 10:	GSVIVT01010478001	Zhongzhi13_20034	5e-38
89- 11:	GSVIVT01010482001	SIN_1026493	6e-38
89- 12:	GSVIVT01010483001	Zhongzhi13_20036	8e-129
89- 13:	GSVIVT01010487001	Zhongzhi13_20037	1e-114
89- 14:	GSVIVT01010488001	Zhongzhi13_20038	5e-56
89- 15:	GSVIVT01010490001	SIN_1026487	6e-107
89- 16:	GSVIVT01010491001	Zhongzhi13_20039	2e-99
89- 17:	GSVIVT01010495001	Zhongzhi13_20041	1e-109
89- 18:	GSVIVT01010496001	Zhongzhi13_20042	1e-85
89- 19:	GSVIVT01010498001	Zhongzhi13_20045	0
89- 20:	GSVIVT01010500001	Zhongzhi13_20047	3e-98
89- 21:	GSVIVT01010510001	Zhongzhi13_20050	0
89- 22:	GSVIVT01010521001	Zhongzhi13_20055	1e-60
89- 23:	GSVIVT01010522001	Zhongzhi13_20059	1e-66
89- 24:	GSVIVT01010524001	Zhongzhi13_20061	7e-31
89- 25:	GSVIVT01010525001	Zhongzhi13_20062	1e-43
89- 26:	GSVIVT01010526001	Zhongzhi13_20063	0
89- 27:	GSVIVT01010528001	Zhongzhi13_20064	2e-111
89- 28:	GSVIVT01010531001	Zhongzhi13_20067	2e-100
89- 29:	GSVIVT01000907001	Zhongzhi13_20068	1e-39
89- 30:	GSVIVT01000913001	Zhongzhi13_20071	0
89- 31:	GSVIVT01000917001	Zhongzhi13_20075	0
89- 32:	GSVIVT01000919001	Zhongzhi13_20076	7e-74
89- 33:	GSVIVT01000920001	Zhongzhi13_20078	1e-136
89- 34:	GSVIVT01000922001	Zhongzhi13_20084	9e-165
89- 35:	GSVIVT01000925001	Zhongzhi13_20087	0
89- 36:	GSVIVT01000932001	SIN_1026442	4e-50
89- 37:	GSVIVT01000937001	Zhongzhi13_20090	4e-142
89- 38:	GSVIVT01000940001	Zhongzhi13_20092	3e-85
89- 39:	GSVIVT01000942001	Zhongzhi13_20093	4e-21
89- 40:	GSVIVT01000944001	Zhongzhi13_20094	2e-167
89- 41:	GSVIVT01000947001	Zhongzhi13_20095	3e-148
89- 42:	GSVIVT01000948001	Zhongzhi13_20096	4e-80
89- 43:	GSVIVT01000951001	Zhongzhi13_20098	2e-58
89- 44:	GSVIVT01000954001	Zhongzhi13_20100	2e-53
89- 45:	GSVIVT01000958001	Zhongzhi13_20102	1e-94
89- 46:	GSVIVT01000967001	Zhongzhi13_20103	6e-23
89- 47:	GSVIVT01000968001	Zhongzhi13_20104	6e-170
89- 48:	GSVIVT01000970001	Zhongzhi13_20105	2e-41
89- 49:	GSVIVT01001078001	Zhongzhi13_20116	1e-139
89- 50:	GSVIVT01001079001	Zhongzhi13_20117	0
89- 51:	GSVIVT01001081001	Zhongzhi13_20118	1e-42
89- 52:	GSVIVT01001086001	Zhongzhi13_20120	0
89- 53:	GSVIVT01001087001	Zhongzhi13_20121	5e-57
89- 54:	GSVIVT01001090001	Zhongzhi13_20123	2e-81
89- 55:	GSVIVT01001091001	Zhongzhi13_20124	0
89- 56:	GSVIVT01001093001	Zhongzhi13_20125	2e-115
89- 57:	GSVIVT01001094001	Zhongzhi13_20126	1e-102
89- 58:	GSVIVT01001097001	Zhongzhi13_20127	0
89- 59:	GSVIVT01001098001	Zhongzhi13_20128	0
89- 60:	GSVIVT01001099001	Zhongzhi13_20129	3e-94
89- 61:	GSVIVT01001101001	Zhongzhi13_20130	0
89- 62:	GSVIVT01001111001	Zhongzhi13_20135	0
89- 63:	GSVIVT01001124001	Zhongzhi13_20141	3e-130
## Alignment 90: score=556.0 e_value=6.1e-27 N=12 chr1&chr8 plus
90- 0:	GSVIVT01010318001	Zhongzhi13_19986	0
90- 1:	GSVIVT01010319001	Zhongzhi13_19988	0
90- 2:	GSVIVT01010321001	Zhongzhi13_19989	3e-107
90- 3:	GSVIVT01010323001	Zhongzhi13_19990	3e-66
90- 4:	GSVIVT01010324001	Zhongzhi13_19991	5e-98
90- 5:	GSVIVT01010325001	Zhongzhi13_19992	2e-110
90- 6:	GSVIVT01010326001	Zhongzhi13_19993	0
90- 7:	GSVIVT01010327001	Zhongzhi13_19994	3e-34
90- 8:	GSVIVT01010328001	Zhongzhi13_19995	2e-143
90- 9:	GSVIVT01010330001	Zhongzhi13_19996	1e-172
90- 10:	GSVIVT01010331001	Zhongzhi13_19997	2e-147
90- 11:	GSVIVT01010338001	Zhongzhi13_20006	7e-64
## Alignment 91: score=523.0 e_value=1.9e-21 N=11 chr1&chr8 plus
91- 0:	GSVIVT01020179001	Zhongzhi13_19807	0
91- 1:	GSVIVT01020178001	Zhongzhi13_19808	4e-31
91- 2:	GSVIVT01020177001	Zhongzhi13_19809	7e-152
91- 3:	GSVIVT01020175001	Zhongzhi13_19810	0
91- 4:	GSVIVT01020174001	Zhongzhi13_19811	0
91- 5:	GSVIVT01020171001	Zhongzhi13_19812	4e-56
91- 6:	GSVIVT01020168001	Zhongzhi13_19814	1e-60
91- 7:	GSVIVT01020167001	Zhongzhi13_19816	1e-104
91- 8:	GSVIVT01020165001	Zhongzhi13_19817	2e-39
91- 9:	GSVIVT01020164001	Zhongzhi13_19818	0
91- 10:	GSVIVT01020163001	Zhongzhi13_19819	2e-63
## Alignment 92: score=341.0 e_value=1.2e-14 N=8 chr1&chr8 plus
92- 0:	GSVIVT01010349001	Zhongzhi13_19997	9e-156
92- 1:	GSVIVT01010352001	Zhongzhi13_19998	3e-119
92- 2:	GSVIVT01010358001	Zhongzhi13_20008	1e-174
92- 3:	GSVIVT01010359001	Zhongzhi13_20009	0
92- 4:	GSVIVT01010360001	Zhongzhi13_20010	0
92- 5:	GSVIVT01010364001	Zhongzhi13_20012	2e-175
92- 6:	GSVIVT01010368001	Zhongzhi13_20014	1e-144
92- 7:	Zhongzhi13_02717	GSVIVT01033906001	3e-34
## Alignment 93: score=297.0 e_value=3.6e-13 N=7 chr1&chr8 plus
93- 0:	Zhongzhi13_02309	GSVIVT01033317001	3e-146
93- 1:	Zhongzhi13_02310	GSVIVT01033316001	6e-170
93- 2:	Zhongzhi13_02315	GSVIVT01033302001	5e-71
93- 3:	Zhongzhi13_02319	GSVIVT01033301001	0
93- 4:	Zhongzhi13_02331	GSVIVT01033292001	5e-70
93- 5:	Zhongzhi13_02332	GSVIVT01033286001	1e-131
93- 6:	Zhongzhi13_02334	GSVIVT01033285001	4e-166
## Alignment 94: score=296.0 e_value=2.6e-08 N=6 chr1&chr8 plus
94- 0:	GSVIVT01004935001	Zhongzhi13_20109	2e-137
94- 1:	GSVIVT01004937001	Zhongzhi13_20110	0
94- 2:	GSVIVT01004938001	Zhongzhi13_20111	6e-103
94- 3:	GSVIVT01004939001	Zhongzhi13_20112	0
94- 4:	GSVIVT01004941001	Zhongzhi13_20114	0
94- 5:	GSVIVT01004943001	Zhongzhi13_20115	4e-80
## Alignment 95: score=296.0 e_value=1.2e-12 N=7 chr1&chr8 plus
95- 0:	GSVIVT01012227001	Zhongzhi13_18372	2e-86
95- 1:	GSVIVT01012225001	Zhongzhi13_18373	9e-26
95- 2:	GSVIVT01012224001	Zhongzhi13_18375	1e-90
95- 3:	GSVIVT01012215001	Zhongzhi13_18376	5e-130
95- 4:	GSVIVT01012213001	Zhongzhi13_18377	2e-114
95- 5:	GSVIVT01012198001	Zhongzhi13_18394	1e-155
95- 6:	GSVIVT01012193001	Zhongzhi13_18397	0
## Alignment 96: score=284.0 e_value=4.2e-08 N=6 chr1&chr8 plus
96- 0:	GSVIVT01010294001	Zhongzhi13_19977	8e-99
96- 1:	GSVIVT01010295001	Zhongzhi13_19978	1e-173
96- 2:	GSVIVT01010297001	Zhongzhi13_19979	8e-95
96- 3:	GSVIVT01010298001	Zhongzhi13_19980	0
96- 4:	GSVIVT01010300001	Zhongzhi13_19982	8e-132
96- 5:	GSVIVT01010303001	Zhongzhi13_19985	2e-54
## Alignment 97: score=2911.0 e_value=1.5e-260 N=66 chr1&chr8 minus
97- 0:	GSVIVT01020191001	Zhongzhi13_19826	2e-36
97- 1:	GSVIVT01020183001	Zhongzhi13_19822	1e-49
97- 2:	GSVIVT01020182001	Zhongzhi13_19821	9e-136
97- 3:	GSVIVT01020181001	Zhongzhi13_19820	3e-27
97- 4:	GSVIVT01020170001	Zhongzhi13_19819	1e-92
97- 5:	GSVIVT01020166001	Zhongzhi13_19811	3e-28
97- 6:	GSVIVT01020159001	Zhongzhi13_19806	2e-119
97- 7:	GSVIVT01020157001	Zhongzhi13_19803	0
97- 8:	GSVIVT01020155001	Zhongzhi13_19801	1e-41
97- 9:	GSVIVT01020154001	Zhongzhi13_19799	5e-48
97- 10:	GSVIVT01020151001	Zhongzhi13_19797	3e-79
97- 11:	GSVIVT01020148001	Zhongzhi13_19788	0
97- 12:	GSVIVT01020147001	Zhongzhi13_19787	1e-137
97- 13:	GSVIVT01020146001	Zhongzhi13_19786	7e-63
97- 14:	GSVIVT01020145001	Zhongzhi13_19785	4e-171
97- 15:	GSVIVT01020143001	Zhongzhi13_19784	7e-63
97- 16:	GSVIVT01020142001	Zhongzhi13_19783	3e-76
97- 17:	GSVIVT01020141001	Zhongzhi13_19782	5e-134
97- 18:	GSVIVT01020139001	Zhongzhi13_19780	5e-104
97- 19:	GSVIVT01020137001	Zhongzhi13_19779	0
97- 20:	GSVIVT01020136001	Zhongzhi13_19775	0
97- 21:	GSVIVT01020135001	Zhongzhi13_19774	4e-65
97- 22:	GSVIVT01020134001	Zhongzhi13_19772	1e-160
97- 23:	GSVIVT01020133001	Zhongzhi13_19771	8e-103
97- 24:	GSVIVT01020132001	Zhongzhi13_19770	2e-73
97- 25:	GSVIVT01020129001	Zhongzhi13_19767	1e-44
97- 26:	GSVIVT01020128001	Zhongzhi13_19766	7e-175
97- 27:	GSVIVT01020121001	Zhongzhi13_19761	5e-67
97- 28:	GSVIVT01020116001	Zhongzhi13_19758	1e-122
97- 29:	GSVIVT01020114001	Zhongzhi13_19753	2e-112
97- 30:	GSVIVT01020111001	Zhongzhi13_19752	0
97- 31:	GSVIVT01020110001	Zhongzhi13_19751	6e-103
97- 32:	GSVIVT01020108001	Zhongzhi13_19750	0
97- 33:	GSVIVT01020105001	Zhongzhi13_19749	0
97- 34:	GSVIVT01020103001	Zhongzhi13_19747	2e-38
97- 35:	GSVIVT01020097001	Zhongzhi13_19736	5e-178
97- 36:	GSVIVT01020095001	Zhongzhi13_19735	6e-56
97- 37:	GSVIVT01020093001	Zhongzhi13_19734	3e-93
97- 38:	GSVIVT01020091001	Zhongzhi13_19733	0
97- 39:	GSVIVT01020090001	Zhongzhi13_19732	4e-51
97- 40:	GSVIVT01020089001	Zhongzhi13_19731	3e-41
97- 41:	GSVIVT01020088001	Zhongzhi13_19730	4e-77
97- 42:	GSVIVT01020087001	Zhongzhi13_19729	0
97- 43:	GSVIVT01020084001	Zhongzhi13_19728	0
97- 44:	GSVIVT01020082001	Zhongzhi13_19727	3e-76
97- 45:	GSVIVT01020081001	Zhongzhi13_19726	1e-123
97- 46:	GSVIVT01020079001	Zhongzhi13_19725	1e-93
97- 47:	GSVIVT01020078001	Zhongzhi13_19724	7e-79
97- 48:	GSVIVT01020076001	Zhongzhi13_19723	0
97- 49:	GSVIVT01020075001	Zhongzhi13_19722	3e-115
97- 50:	GSVIVT01020074001	Zhongzhi13_19720	1e-149
97- 51:	GSVIVT01020073001	Zhongzhi13_19719	0
97- 52:	GSVIVT01020072001	Zhongzhi13_19718	3e-146
97- 53:	GSVIVT01020070001	Zhongzhi13_19717	8e-106
97- 54:	GSVIVT01020069001	Zhongzhi13_19715	0
97- 55:	GSVIVT01020068001	Zhongzhi13_19707	4e-130
97- 56:	GSVIVT01020063001	Zhongzhi13_19703	6e-117
97- 57:	GSVIVT01020061001	Zhongzhi13_19700	1e-74
97- 58:	GSVIVT01020060001	Zhongzhi13_19696	2e-46
97- 59:	GSVIVT01020058001	Zhongzhi13_19689	0
97- 60:	GSVIVT01020055001	Zhongzhi13_19687	0
97- 61:	GSVIVT01020054001	Zhongzhi13_19686	5e-99
97- 62:	GSVIVT01020048001	Zhongzhi13_19684	0
97- 63:	GSVIVT01020042001	Zhongzhi13_19681	3e-54
97- 64:	GSVIVT01020040001	Zhongzhi13_19678	4e-161
97- 65:	GSVIVT01020038001	Zhongzhi13_19677	4e-64
## Alignment 98: score=1164.0 e_value=3.2e-76 N=26 chr1&chr8 minus
98- 0:	GSVIVT01000603001	Zhongzhi13_19976	5e-80
98- 1:	GSVIVT01000596001	Zhongzhi13_19975	3e-28
98- 2:	GSVIVT01000594001	Zhongzhi13_19972	7e-167
98- 3:	GSVIVT01000592001	Zhongzhi13_19971	0
98- 4:	GSVIVT01000590001	Zhongzhi13_19970	0
98- 5:	GSVIVT01000587001	Zhongzhi13_19969	0
98- 6:	GSVIVT01000586001	Zhongzhi13_19968	0
98- 7:	GSVIVT01000585001	Zhongzhi13_19967	0
98- 8:	GSVIVT01000584001	Zhongzhi13_19966	5e-123
98- 9:	GSVIVT01000583001	Zhongzhi13_19965	3e-74
98- 10:	GSVIVT01000580001	Zhongzhi13_19963	0
98- 11:	GSVIVT01000574001	Zhongzhi13_19962	6e-143
98- 12:	GSVIVT01000573001	Zhongzhi13_19961	3e-119
98- 13:	GSVIVT01000572001	Zhongzhi13_19960	1e-149
98- 14:	GSVIVT01000568001	Zhongzhi13_19959	7e-171
98- 15:	GSVIVT01000559001	Zhongzhi13_19957	0
98- 16:	GSVIVT01000558001	Zhongzhi13_19956	0
98- 17:	GSVIVT01000557001	Zhongzhi13_19955	1e-58
98- 18:	GSVIVT01000554001	Zhongzhi13_19954	0
98- 19:	GSVIVT01000549001	Zhongzhi13_19952	2e-50
98- 20:	GSVIVT01000548001	Zhongzhi13_19951	7e-107
98- 21:	GSVIVT01000542001	Zhongzhi13_19950	0
98- 22:	GSVIVT01000540001	Zhongzhi13_19945	1e-55
98- 23:	GSVIVT01000538001	Zhongzhi13_19944	2e-40
98- 24:	GSVIVT01000535001	Zhongzhi13_19937	0
98- 25:	GSVIVT01000534001	Zhongzhi13_19936	4e-117
## Alignment 99: score=837.0 e_value=6.8e-51 N=19 chr1&chr8 minus
99- 0:	GSVIVT01013810001	Zhongzhi13_19899	3e-91
99- 1:	GSVIVT01013806001	Zhongzhi13_19897	0
99- 2:	GSVIVT01013798001	Zhongzhi13_19891	0
99- 3:	GSVIVT01013791001	Zhongzhi13_19888	4e-22
99- 4:	GSVIVT01013790001	Zhongzhi13_19886	6e-91
99- 5:	GSVIVT01013788001	Zhongzhi13_19883	3e-170
99- 6:	GSVIVT01013787001	Zhongzhi13_19881	0
99- 7:	GSVIVT01013786001	Zhongzhi13_19879	1e-66
99- 8:	GSVIVT01013785001	Zhongzhi13_19878	0
99- 9:	GSVIVT01013784001	Zhongzhi13_19877	1e-117
99- 10:	GSVIVT01013782001	Zhongzhi13_19876	3e-23
99- 11:	GSVIVT01013778001	Zhongzhi13_19874	4e-34
99- 12:	GSVIVT01013777001	Zhongzhi13_19873	3e-24
99- 13:	GSVIVT01013775001	Zhongzhi13_19872	1e-61
99- 14:	GSVIVT01013772001	Zhongzhi13_19869	8e-72
99- 15:	GSVIVT01013765001	Zhongzhi13_19868	3e-92
99- 16:	GSVIVT01013763001	Zhongzhi13_19867	2e-120
99- 17:	GSVIVT01013761001	Zhongzhi13_19866	8e-147
99- 18:	GSVIVT01013760001	Zhongzhi13_19860	7e-106
## Alignment 100: score=773.0 e_value=2.7e-43 N=17 chr1&chr8 minus
100- 0:	GSVIVT01020241001	Zhongzhi13_19856	0
100- 1:	GSVIVT01020240001	Zhongzhi13_19854	1e-89
100- 2:	GSVIVT01020239001	Zhongzhi13_19853	5e-174
100- 3:	GSVIVT01020236001	Zhongzhi13_19851	0
100- 4:	GSVIVT01020235001	Zhongzhi13_19850	3e-88
100- 5:	GSVIVT01020232001	Zhongzhi13_19847	0
100- 6:	GSVIVT01020231001	Zhongzhi13_19846	1e-64
100- 7:	GSVIVT01020230001	Zhongzhi13_19845	9e-123
100- 8:	GSVIVT01020228001	Zhongzhi13_19844	3e-117
100- 9:	GSVIVT01020227001	Zhongzhi13_19843	0
100- 10:	GSVIVT01020223001	Zhongzhi13_19841	0
100- 11:	GSVIVT01020222001	Zhongzhi13_19840	5e-152
100- 12:	GSVIVT01020219001	Zhongzhi13_19838	9e-166
100- 13:	GSVIVT01020215001	Zhongzhi13_19837	0
100- 14:	GSVIVT01020208001	Zhongzhi13_19835	1e-65
100- 15:	GSVIVT01020205001	Zhongzhi13_19833	9e-100
100- 16:	GSVIVT01020204001	Zhongzhi13_19826	2e-34
## Alignment 101: score=272.0 e_value=2.2e-08 N=6 chr1&chr8 minus
101- 0:	GSVIVT01010340001	Zhongzhi13_20005	0
101- 1:	GSVIVT01010341001	Zhongzhi13_20004	1e-54
101- 2:	GSVIVT01010342001	Zhongzhi13_20003	0
101- 3:	GSVIVT01010345001	Zhongzhi13_20002	0
101- 4:	GSVIVT01010346001	Zhongzhi13_20001	6e-41
101- 5:	GSVIVT01010354001	Zhongzhi13_19997	0
## Alignment 102: score=726.0 e_value=4.2e-46 N=17 chr1&chr9 plus
102- 0:	Zhongzhi13_01691	GSVIVT01016693001	5e-27
102- 1:	Zhongzhi13_01707	GSVIVT01016700001	2e-58
102- 2:	Zhongzhi13_01709	GSVIVT01016705001	0
102- 3:	Zhongzhi13_01710	GSVIVT01016707001	1e-159
102- 4:	GSVIVT01019953001	Zhongzhi13_21364	1e-36
102- 5:	Zhongzhi13_01713	GSVIVT01016717001	0
102- 6:	Zhongzhi13_01715	GSVIVT01016722001	4e-176
102- 7:	Zhongzhi13_01716	GSVIVT01016723001	0
102- 8:	Zhongzhi13_01717	GSVIVT01016725001	0
102- 9:	Zhongzhi13_01718	GSVIVT01016726001	1e-56
102- 10:	Zhongzhi13_01719	GSVIVT01016727001	4e-60
102- 11:	Zhongzhi13_01720	GSVIVT01016732001	0
102- 12:	Zhongzhi13_01721	GSVIVT01016733001	1e-48
102- 13:	Zhongzhi13_01722	GSVIVT01016739001	0
102- 14:	Zhongzhi13_01723	GSVIVT01016742001	0
102- 15:	Zhongzhi13_01724	GSVIVT01016749001	0
102- 16:	Zhongzhi13_01725	GSVIVT01016750001	3e-72
## Alignment 103: score=593.0 e_value=1.1e-34 N=14 chr1&chr9 plus
103- 0:	Zhongzhi13_01827	GSVIVT01017206001	8e-78
103- 1:	Zhongzhi13_01828	GSVIVT01017210001	9e-133
103- 2:	Zhongzhi13_01829	GSVIVT01017211001	0
103- 3:	Zhongzhi13_01830	GSVIVT01017212001	4e-61
103- 4:	Zhongzhi13_01831	GSVIVT01017215001	0
103- 5:	Zhongzhi13_01832	GSVIVT01017219001	1e-159
103- 6:	Zhongzhi13_01833	GSVIVT01017222001	0
103- 7:	Zhongzhi13_01834	GSVIVT01017223001	0
103- 8:	Zhongzhi13_01836	GSVIVT01017233001	6e-152
103- 9:	Zhongzhi13_01837	GSVIVT01017236001	5e-114
103- 10:	Zhongzhi13_01838	GSVIVT01017240001	2e-49
103- 11:	Zhongzhi13_01840	GSVIVT01017250001	1e-33
103- 12:	Zhongzhi13_01841	GSVIVT01017253001	7e-77
103- 13:	Zhongzhi13_01860	GSVIVT01017261001	4e-41
## Alignment 104: score=583.0 e_value=5.9e-33 N=14 chr1&chr9 plus
104- 0:	Zhongzhi13_01846	GSVIVT01017304001	8e-52
104- 1:	Zhongzhi13_01851	GSVIVT01017313001	2e-56
104- 2:	Zhongzhi13_01852	GSVIVT01017315001	2e-44
104- 3:	Zhongzhi13_01853	GSVIVT01017316001	2e-148
104- 4:	Zhongzhi13_01855	GSVIVT01017319001	1e-40
104- 5:	Zhongzhi13_01856	GSVIVT01017322001	2e-59
104- 6:	Zhongzhi13_01857	GSVIVT01017324001	1e-40
104- 7:	Zhongzhi13_01858	GSVIVT01017330001	4e-37
104- 8:	Zhongzhi13_01859	GSVIVT01017334001	2e-76
104- 9:	Zhongzhi13_01860	GSVIVT01017345001	1e-86
104- 10:	Zhongzhi13_01861	GSVIVT01017346001	0
104- 11:	Zhongzhi13_01862	GSVIVT01017349001	3e-73
104- 12:	Zhongzhi13_01865	GSVIVT01017350001	6e-63
104- 13:	Zhongzhi13_01866	GSVIVT01017355001	1e-129
## Alignment 105: score=511.0 e_value=2.5e-22 N=11 chr1&chr9 plus
105- 0:	Zhongzhi13_01694	GSVIVT01016654001	7e-150
105- 1:	Zhongzhi13_01695	GSVIVT01016655001	0
105- 2:	Zhongzhi13_01696	GSVIVT01016658001	1e-79
105- 3:	Zhongzhi13_01697	GSVIVT01016660001	1e-95
105- 4:	Zhongzhi13_01698	GSVIVT01016661001	2e-45
105- 5:	Zhongzhi13_01699	GSVIVT01016662001	2e-23
105- 6:	Zhongzhi13_01702	GSVIVT01016667001	1e-98
105- 7:	Zhongzhi13_01703	GSVIVT01016670001	3e-133
105- 8:	Zhongzhi13_01704	GSVIVT01016675001	0
105- 9:	Zhongzhi13_01705	GSVIVT01016679001	7e-23
105- 10:	Zhongzhi13_01706	GSVIVT01016684001	3e-35
## Alignment 106: score=478.0 e_value=2.4e-23 N=11 chr1&chr9 plus
106- 0:	GSVIVT01010525001	Zhongzhi13_23851	5e-44
106- 1:	GSVIVT01010528001	Zhongzhi13_23854	3e-37
106- 2:	GSVIVT01000917001	Zhongzhi13_23857	4e-126
106- 3:	GSVIVT01000932001	Zhongzhi13_23866	5e-47
106- 4:	GSVIVT01000937001	Zhongzhi13_23869	1e-79
106- 5:	GSVIVT01000940001	Zhongzhi13_23871	2e-40
106- 6:	GSVIVT01000947001	Zhongzhi13_23872	3e-134
106- 7:	GSVIVT01000958001	Zhongzhi13_23879	4e-87
106- 8:	GSVIVT01000962001	Zhongzhi13_23880	2e-65
106- 9:	GSVIVT01001083001	Zhongzhi13_23892	1e-138
106- 10:	GSVIVT01001093001	Zhongzhi13_23893	4e-42
## Alignment 107: score=466.0 e_value=5.3e-23 N=11 chr1&chr9 plus
107- 0:	GSVIVT01019993001	Zhongzhi13_24052	5e-116
107- 1:	GSVIVT01019984001	Zhongzhi13_24053	6e-81
107- 2:	GSVIVT01019981001	Zhongzhi13_24055	2e-22
107- 3:	GSVIVT01019976001	Zhongzhi13_24060	2e-121
107- 4:	GSVIVT01019975001	Zhongzhi13_24062	3e-91
107- 5:	GSVIVT01019972001	Zhongzhi13_24065	6e-25
107- 6:	GSVIVT01019969001	Zhongzhi13_24067	3e-59
107- 7:	GSVIVT01019967001	Zhongzhi13_24070	2e-56
107- 8:	GSVIVT01019965001	Zhongzhi13_24071	4e-96
107- 9:	GSVIVT01019958001	Zhongzhi13_24073	2e-173
107- 10:	GSVIVT01019952001	Zhongzhi13_24077	1e-47
## Alignment 108: score=423.0 e_value=2.1e-20 N=10 chr1&chr9 plus
108- 0:	Zhongzhi13_01727	GSVIVT01016765001	2e-57
108- 1:	Zhongzhi13_01730	GSVIVT01016774001	1e-98
108- 2:	Zhongzhi13_01731	GSVIVT01016777001	2e-137
108- 3:	Zhongzhi13_01732	GSVIVT01016778001	4e-176
108- 4:	Zhongzhi13_01733	GSVIVT01016780001	2e-26
108- 5:	Zhongzhi13_01734	GSVIVT01016782001	6e-156
108- 6:	Zhongzhi13_01735	GSVIVT01016784001	0
108- 7:	Zhongzhi13_01736	GSVIVT01016786001	9e-164
108- 8:	Zhongzhi13_01737	GSVIVT01016791001	9e-94
108- 9:	Zhongzhi13_01751	GSVIVT01016798001	1e-136
## Alignment 109: score=406.0 e_value=1e-19 N=10 chr1&chr9 plus
109- 0:	Zhongzhi13_00487	GSVIVT01016039001	4e-28
109- 1:	GSVIVT01011819001	Zhongzhi13_23391	3e-68
109- 2:	GSVIVT01011803001	Zhongzhi13_23394	6e-127
109- 3:	GSVIVT01011798001	Zhongzhi13_23399	5e-70
109- 4:	GSVIVT01011790001	Zhongzhi13_23401	2e-35
109- 5:	GSVIVT01011789001	Zhongzhi13_23404	5e-72
109- 6:	GSVIVT01011783001	Zhongzhi13_23405	6e-159
109- 7:	GSVIVT01011778001	Zhongzhi13_23409	2e-49
109- 8:	GSVIVT01011777001	Zhongzhi13_23410	1e-24
109- 9:	GSVIVT01011767001	Zhongzhi13_23419	8e-22
## Alignment 110: score=371.0 e_value=8e-17 N=9 chr1&chr9 plus
110- 0:	Zhongzhi13_01775	GSVIVT01016967001	6e-130
110- 1:	Zhongzhi13_01776	GSVIVT01016969001	0
110- 2:	Zhongzhi13_01777	GSVIVT01016971001	4e-167
110- 3:	Zhongzhi13_01778	GSVIVT01016972001	7e-88
110- 4:	Zhongzhi13_01780	GSVIVT01016983001	1e-140
110- 5:	Zhongzhi13_01781	GSVIVT01016986001	1e-51
110- 6:	Zhongzhi13_01782	GSVIVT01016997001	0
110- 7:	Zhongzhi13_01784	GSVIVT01016998001	0
110- 8:	Zhongzhi13_01787	GSVIVT01017010001	0
## Alignment 111: score=361.0 e_value=2.7e-16 N=9 chr1&chr9 plus
111- 0:	GSVIVT01020070001	Zhongzhi13_24021	3e-110
111- 1:	GSVIVT01020068001	Zhongzhi13_24022	4e-132
111- 2:	GSVIVT01020066001	Zhongzhi13_24026	2e-99
111- 3:	GSVIVT01020060001	Zhongzhi13_24031	2e-70
111- 4:	GSVIVT01020054001	Zhongzhi13_24033	2e-89
111- 5:	GSVIVT01020048001	Zhongzhi13_24034	7e-169
111- 6:	GSVIVT01020042001	Zhongzhi13_24037	6e-54
111- 7:	GSVIVT01020033001	Zhongzhi13_24038	9e-75
111- 8:	GSVIVT01020030001	Zhongzhi13_24040	1e-40
## Alignment 112: score=360.0 e_value=1.9e-13 N=8 chr1&chr9 plus
112- 0:	Zhongzhi13_01814	GSVIVT01017110001	0
112- 1:	Zhongzhi13_01815	GSVIVT01017112001	1e-80
112- 2:	Zhongzhi13_01816	GSVIVT01017115001	3e-151
112- 3:	SIN_1009587	GSVIVT01017116001	2e-66
112- 4:	Zhongzhi13_01817	GSVIVT01017118001	0
112- 5:	Zhongzhi13_01818	GSVIVT01017121001	0
112- 6:	Zhongzhi13_01819	GSVIVT01017123001	5e-67
112- 7:	Zhongzhi13_01820	GSVIVT01017130001	7e-124
## Alignment 113: score=342.0 e_value=6.4e-15 N=8 chr1&chr9 plus
113- 0:	Zhongzhi13_01752	GSVIVT01016871001	1e-116
113- 1:	Zhongzhi13_01753	GSVIVT01016873001	2e-43
113- 2:	Zhongzhi13_01763	GSVIVT01016885001	8e-142
113- 3:	Zhongzhi13_01764	GSVIVT01016887001	1e-29
113- 4:	Zhongzhi13_01766	GSVIVT01016893001	1e-47
113- 5:	Zhongzhi13_01767	GSVIVT01016899001	3e-54
113- 6:	Zhongzhi13_01769	GSVIVT01016903001	2e-110
113- 7:	Zhongzhi13_01770	GSVIVT01016905001	5e-85
## Alignment 114: score=309.0 e_value=1.7e-11 N=7 chr1&chr9 plus
114- 0:	Zhongzhi13_01842	GSVIVT01017270001	5e-89
114- 1:	Zhongzhi13_01843	GSVIVT01017273001	0
114- 2:	Zhongzhi13_01845	GSVIVT01017278001	1e-37
[truncated: 13,063 more rows]

## Sheet: Grape2Yuzhi11
############### Parameters ###############
# MATCH_SCORE: 50
# MATCH_SIZE: 5
# GAP_PENALTY: -1
# OVERLAP_WINDOW: 5
# E_VALUE: 1e-05
# MAX GAPS: 25
############### Statistics ###############
# Number of collinear genes: 21397, Percentage: 40.86
# Number of all genes: 52368
##########################################
## Alignment 0: score=4482.0 e_value=0 N=98 chr1&chr1 minus
0- 0:	GSVIVT01011981001	Yuzhi11_00696	0
0- 1:	GSVIVT01011978001	Yuzhi11_00695	7e-57
0- 2:	GSVIVT01011976001	Yuzhi11_00692	6e-54
0- 3:	GSVIVT01011974001	Yuzhi11_00690	3e-143
0- 4:	GSVIVT01011972001	Yuzhi11_00689	0
0- 5:	GSVIVT01011971001	Yuzhi11_00688	2e-117
0- 6:	GSVIVT01011970001	Yuzhi11_00687	4e-133
0- 7:	GSVIVT01011969001	Yuzhi11_00686	5e-75
0- 8:	GSVIVT01011966001	Yuzhi11_00685	0
0- 9:	GSVIVT01011963001	Yuzhi11_00682	1e-128
0- 10:	GSVIVT01011962001	Yuzhi11_00681	2e-29
0- 11:	GSVIVT01011960001	Yuzhi11_00680	8e-95
0- 12:	GSVIVT01011959001	Yuzhi11_00679	3e-162
0- 13:	GSVIVT01011954001	Yuzhi11_00678	2e-164
0- 14:	GSVIVT01011952001	Yuzhi11_00676	0
0- 15:	GSVIVT01011948001	Yuzhi11_00673	0
0- 16:	GSVIVT01011947001	Yuzhi11_00672	1e-48
0- 17:	GSVIVT01011944001	Yuzhi11_00671	2e-68
0- 18:	GSVIVT01011943001	Yuzhi11_00670	2e-108
0- 19:	GSVIVT01011942001	Yuzhi11_00669	3e-106
0- 20:	GSVIVT01011940001	Yuzhi11_00668	2e-116
0- 21:	GSVIVT01011939001	Yuzhi11_00667	0
0- 22:	GSVIVT01011932001	Yuzhi11_00666	1e-79
0- 23:	GSVIVT01011930001	Yuzhi11_00665	8e-96
0- 24:	GSVIVT01011929001	Yuzhi11_00664	3e-164
0- 25:	GSVIVT01011928001	Yuzhi11_00661	8e-28
0- 26:	GSVIVT01011925001	Yuzhi11_00660	6e-52
0- 27:	GSVIVT01011923001	Yuzhi11_00659	0
0- 28:	GSVIVT01011922001	Yuzhi11_00658	9e-164
0- 29:	GSVIVT01011920001	Yuzhi11_00656	9e-56
0- 30:	GSVIVT01011916001	Yuzhi11_00655	0
0- 31:	GSVIVT01011914001	Yuzhi11_00654	3e-21
0- 32:	GSVIVT01011909001	Yuzhi11_00653	7e-111
0- 33:	GSVIVT01011908001	Yuzhi11_00652	0
0- 34:	GSVIVT01011906001	Yuzhi11_00651	3e-24
0- 35:	GSVIVT01011904001	Yuzhi11_00649	0
0- 36:	GSVIVT01011902001	Yuzhi11_00648	2e-35
0- 37:	GSVIVT01011901001	Yuzhi11_00645	4e-133
0- 38:	GSVIVT01011900001	Yuzhi11_00644	2e-54
0- 39:	GSVIVT01011899001	Yuzhi11_00643	5e-109
0- 40:	GSVIVT01011897001	Yuzhi11_00642	5e-146
0- 41:	GSVIVT01011894001	Yuzhi11_00640	1e-56
0- 42:	GSVIVT01011892001	Yuzhi11_00639	6e-46
0- 43:	GSVIVT01011890001	Yuzhi11_00638	3e-35
0- 44:	GSVIVT01011889001	Yuzhi11_00637	5e-101
0- 45:	GSVIVT01011887001	Yuzhi11_00636	2e-179
0- 46:	GSVIVT01011886001	Yuzhi11_00635	3e-87
0- 47:	GSVIVT01011881001	Yuzhi11_00630	2e-29
0- 48:	GSVIVT01011878001	Yuzhi11_00627	9e-39
0- 49:	GSVIVT01011873001	Yuzhi11_00625	6e-60
0- 50:	GSVIVT01011872001	Yuzhi11_00624	6e-70
0- 51:	GSVIVT01011871001	Yuzhi11_00623	0
0- 52:	GSVIVT01011868001	Yuzhi11_00619	3e-73
0- 53:	GSVIVT01011867001	Yuzhi11_00618	0
0- 54:	GSVIVT01011864001	Yuzhi11_00617	0
0- 55:	GSVIVT01011862001	Yuzhi11_00616	5e-171
0- 56:	GSVIVT01011853001	Yuzhi11_00611	0
0- 57:	GSVIVT01011852001	Yuzhi11_00610	9e-121
0- 58:	GSVIVT01011850001	Yuzhi11_00609	3e-167
0- 59:	GSVIVT01011848001	Yuzhi11_00608	1e-117
0- 60:	GSVIVT01011845001	Yuzhi11_00606	1e-67
0- 61:	GSVIVT01011842001	Yuzhi11_00604	0
0- 62:	GSVIVT01011832001	Yuzhi11_00598	2e-114
0- 63:	GSVIVT01011819001	Yuzhi11_00596	5e-63
0- 64:	GSVIVT01011812001	Yuzhi11_00593	2e-147
0- 65:	GSVIVT01011809001	Yuzhi11_00592	0
0- 66:	GSVIVT01011808001	Yuzhi11_00591	0
0- 67:	GSVIVT01011807001	Yuzhi11_00590	6e-156
0- 68:	GSVIVT01011805001	Yuzhi11_00589	1e-112
0- 69:	GSVIVT01011804001	Yuzhi11_00588	6e-114
0- 70:	GSVIVT01011797001	Yuzhi11_00587	0
0- 71:	GSVIVT01011796001	Yuzhi11_00586	3e-58
0- 72:	GSVIVT01011794001	Yuzhi11_00584	0
0- 73:	GSVIVT01011792001	Yuzhi11_00574	2e-153
0- 74:	GSVIVT01011790001	Yuzhi11_00571	1e-45
0- 75:	GSVIVT01011789001	Yuzhi11_00568	1e-84
0- 76:	GSVIVT01011788001	Yuzhi11_00567	4e-104
0- 77:	GSVIVT01011785001	Yuzhi11_00565	0
0- 78:	GSVIVT01011778001	Yuzhi11_00560	5e-51
0- 79:	GSVIVT01011776001	Yuzhi11_00559	0
0- 80:	GSVIVT01011767001	Yuzhi11_00558	0
0- 81:	GSVIVT01011766001	Yuzhi11_00557	5e-70
0- 82:	GSVIVT01011764001	Yuzhi11_00556	0
0- 83:	GSVIVT01011763001	Yuzhi11_00555	1e-159
0- 84:	GSVIVT01011760001	Yuzhi11_00554	8e-38
0- 85:	GSVIVT01011757001	Yuzhi11_00551	7e-70
0- 86:	GSVIVT01011756001	Yuzhi11_00550	3e-98
0- 87:	GSVIVT01011754001	Yuzhi11_00549	6e-53
0- 88:	GSVIVT01011753001	Yuzhi11_00548	0
0- 89:	GSVIVT01011749001	Yuzhi11_00547	0
0- 90:	GSVIVT01011744001	Yuzhi11_00544	0
0- 91:	GSVIVT01011742001	Yuzhi11_00543	4e-36
0- 92:	GSVIVT01011740001	Yuzhi11_00542	0
0- 93:	GSVIVT01011738001	Yuzhi11_00541	7e-41
0- 94:	GSVIVT01011737001	Yuzhi11_00540	2e-109
0- 95:	GSVIVT01011734001	Yuzhi11_00539	3e-149
0- 96:	GSVIVT01011733001	Yuzhi11_00538	2e-23
0- 97:	GSVIVT01011712001	Yuzhi11_00537	2e-38
## Alignment 1: score=431.0 e_value=3e-18 N=9 chr1&chr1 minus
1- 0:	Yuzhi11_00712	GSVIVT01010160001	2e-134
1- 1:	Yuzhi11_00713	GSVIVT01010156001	1e-46
1- 2:	Yuzhi11_00716	GSVIVT01010149001	0
1- 3:	Yuzhi11_00718	GSVIVT01010139001	0
1- 4:	Yuzhi11_00720	GSVIVT01010127001	9e-113
1- 5:	Yuzhi11_00722	GSVIVT01010126001	5e-103
1- 6:	Yuzhi11_00723	GSVIVT01010125001	0
1- 7:	Yuzhi11_00724	GSVIVT01010123001	0
1- 8:	Yuzhi11_00725	GSVIVT01010122001	0
## Alignment 2: score=296.0 e_value=2.2e-13 N=7 chr1&chr1 minus
2- 0:	Yuzhi11_00206	GSVIVT01011586001	1e-79
2- 1:	GSVIVT01012028001	Yuzhi11_00706	9e-61
2- 2:	GSVIVT01012027001	Yuzhi11_00705	2e-37
2- 3:	GSVIVT01012023001	Yuzhi11_00704	0
2- 4:	GSVIVT01012022001	Yuzhi11_00701	3e-32
2- 5:	GSVIVT01012008001	Yuzhi11_00699	1e-179
2- 6:	GSVIVT01012005001	Yuzhi11_00697	0
## Alignment 3: score=275.0 e_value=6.5e-10 N=6 chr1&chr1 minus
3- 0:	Yuzhi11_00531	GSVIVT01011694001	3e-21
3- 1:	Yuzhi11_00533	GSVIVT01011701001	1e-23
3- 2:	Yuzhi11_00534	GSVIVT01011704001	0
3- 3:	Yuzhi11_00535	GSVIVT01011705001	8e-23
3- 4:	Yuzhi11_00536	GSVIVT01011706001	0
3- 5:	Yuzhi11_00537	GSVIVT01011707001	2e-49
## Alignment 4: score=272.0 e_value=1.2e-09 N=6 chr1&chr1 minus
4- 0:	Yuzhi11_00822	GSVIVT01001122001	0
4- 1:	Yuzhi11_00826	GSVIVT01001120001	0
4- 2:	Yuzhi11_00834	GSVIVT01001108001	8e-63
4- 3:	Yuzhi11_00835	GSVIVT01001097001	0
4- 4:	Yuzhi11_00836	GSVIVT01001094001	1e-86
4- 5:	Yuzhi11_00837	GSVIVT01001092001	0
## Alignment 5: score=253.0 e_value=1.8e-10 N=7 chr1&chr11 plus
5- 0:	GSVIVT01010086001	Yuzhi11_18741	2e-32
5- 1:	GSVIVT01010098001	Yuzhi11_18750	2e-31
5- 2:	GSVIVT01010112001	Yuzhi11_18758	3e-48
5- 3:	GSVIVT01010159001	Yuzhi11_18760	2e-52
5- 4:	GSVIVT01010205001	Yuzhi11_18769	2e-54
5- 5:	GSVIVT01010223001	Yuzhi11_18771	5e-57
5- 6:	GSVIVT01010244001	Yuzhi11_18773	2e-42
## Alignment 6: score=256.0 e_value=6e-11 N=7 chr1&chr11 minus
6- 0:	Yuzhi11_01383	GSVIVT01015521001	9e-99
6- 1:	Yuzhi11_01405	GSVIVT01015515001	1e-32
6- 2:	GSVIVT01020042001	Yuzhi11_18371	4e-43
6- 3:	Yuzhi11_01421	GSVIVT01015512001	4e-26
6- 4:	Yuzhi11_01428	GSVIVT01015500001	1e-21
6- 5:	Yuzhi11_01448	GSVIVT01015494001	6e-21
6- 6:	Yuzhi11_01454	GSVIVT01015489001	2e-50
## Alignment 7: score=1143.0 e_value=1e-72 N=25 chr1&chr12 minus
7- 0:	GSVIVT01012164001	Yuzhi11_20826	0
7- 1:	GSVIVT01012163001	Yuzhi11_20824	0
7- 2:	GSVIVT01012161001	Yuzhi11_20823	0
7- 3:	GSVIVT01012155001	Yuzhi11_20822	9e-42
7- 4:	GSVIVT01012153001	Yuzhi11_20821	3e-129
7- 5:	GSVIVT01012151001	Yuzhi11_20818	0
7- 6:	GSVIVT01012146001	Yuzhi11_20817	2e-139
7- 7:	GSVIVT01012145001	Yuzhi11_20815	2e-94
7- 8:	GSVIVT01012140001	Yuzhi11_20813	0
7- 9:	GSVIVT01012139001	Yuzhi11_20811	4e-22
7- 10:	GSVIVT01012131001	Yuzhi11_20809	0
7- 11:	GSVIVT01012130001	Yuzhi11_20808	7e-50
7- 12:	GSVIVT01012125001	Yuzhi11_20806	8e-76
7- 13:	GSVIVT01012124001	Yuzhi11_20805	0
7- 14:	GSVIVT01012121001	Yuzhi11_20804	2e-49
7- 15:	GSVIVT01012117001	Yuzhi11_20801	0
7- 16:	GSVIVT01012116001	Yuzhi11_20800	0
7- 17:	GSVIVT01012114001	Yuzhi11_20799	0
7- 18:	GSVIVT01012111001	Yuzhi11_20797	8e-106
7- 19:	GSVIVT01012107001	Yuzhi11_20796	3e-121
7- 20:	GSVIVT01012104001	Yuzhi11_20794	2e-50
7- 21:	GSVIVT01012103001	Yuzhi11_20793	0
7- 22:	GSVIVT01012098001	Yuzhi11_20792	0
7- 23:	GSVIVT01012079001	Yuzhi11_20785	0
7- 24:	GSVIVT01012076001	Yuzhi11_20784	5e-53
## Alignment 8: score=561.0 e_value=3e-26 N=12 chr1&chr13 plus
8- 0:	Yuzhi11_01081	GSVIVT01001347001	3e-180
8- 1:	Yuzhi11_01082	GSVIVT01001349001	1e-174
8- 2:	Yuzhi11_01084	GSVIVT01001350001	1e-41
8- 3:	Yuzhi11_01088	GSVIVT01001358001	0
8- 4:	Yuzhi11_01090	GSVIVT01001361001	0
8- 5:	Yuzhi11_01097	GSVIVT01001365001	3e-44
8- 6:	Yuzhi11_01098	GSVIVT01001366001	6e-65
8- 7:	Yuzhi11_01101	GSVIVT01001368001	3e-51
8- 8:	Yuzhi11_01102	GSVIVT01001372001	6e-133
8- 9:	Yuzhi11_01103	GSVIVT01001373001	0
8- 10:	Yuzhi11_01104	GSVIVT01001399001	4e-88
8- 11:	Yuzhi11_01106	GSVIVT01001400001	7e-67
## Alignment 9: score=511.0 e_value=4.1e-27 N=12 chr1&chr13 plus
9- 0:	Yuzhi11_00952	GSVIVT01027246001	3e-33
9- 1:	Yuzhi11_00963	GSVIVT01027207001	0
9- 2:	Yuzhi11_00977	GSVIVT01036581001	3e-57
9- 3:	Yuzhi11_00978	GSVIVT01036585001	3e-170
9- 4:	Yuzhi11_00979	GSVIVT01036586001	6e-148
9- 5:	Yuzhi11_00981	GSVIVT01036591001	4e-69
9- 6:	Yuzhi11_00983	GSVIVT01036595001	2e-40
9- 7:	Yuzhi11_00984	GSVIVT01036598001	2e-84
9- 8:	Yuzhi11_00987	GSVIVT01036607001	1e-104
9- 9:	Yuzhi11_00988	GSVIVT01036631001	0
9- 10:	Yuzhi11_00993	GSVIVT01036645001	0
9- 11:	Yuzhi11_00997	GSVIVT01036664001	1e-46
## Alignment 10: score=2232.0 e_value=1.9e-176 N=48 chr1&chr13 minus
10- 0:	Yuzhi11_01107	GSVIVT01032027001	0
10- 1:	Yuzhi11_01108	GSVIVT01032030001	9e-122
10- 2:	Yuzhi11_01109	GSVIVT01032039001	1e-82
10- 3:	Yuzhi11_01110	GSVIVT01032042001	9e-96
10- 4:	Yuzhi11_01112	GSVIVT01032045001	6e-160
10- 5:	Yuzhi11_01114	GSVIVT01032046001	0
10- 6:	Yuzhi11_01117	GSVIVT01032051001	2e-56
10- 7:	Yuzhi11_01118	GSVIVT01032055001	5e-62
10- 8:	Yuzhi11_01119	GSVIVT01032056001	8e-118
10- 9:	Yuzhi11_01121	GSVIVT01032060001	5e-81
10- 10:	Yuzhi11_01122	GSVIVT01032061001	5e-47
10- 11:	Yuzhi11_01124	GSVIVT01032065001	5e-23
10- 12:	Yuzhi11_01126	GSVIVT01032066001	1e-152
10- 13:	Yuzhi11_01134	GSVIVT01032073001	1e-53
10- 14:	Yuzhi11_01136	GSVIVT01032075001	6e-53
10- 15:	Yuzhi11_01138	GSVIVT01032076001	2e-88
10- 16:	Yuzhi11_01139	GSVIVT01032082001	3e-52
10- 17:	Yuzhi11_01141	GSVIVT01032086001	0
10- 18:	Yuzhi11_01143	GSVIVT01032087001	2e-83
10- 19:	Yuzhi11_01145	GSVIVT01032090001	6e-64
10- 20:	Yuzhi11_01146	GSVIVT01032092001	0
10- 21:	Yuzhi11_01147	GSVIVT01032093001	7e-81
10- 22:	Yuzhi11_01149	GSVIVT01032110001	0
10- 23:	Yuzhi11_01153	GSVIVT01032119001	3e-82
10- 24:	Yuzhi11_01154	GSVIVT01032128001	0
10- 25:	Yuzhi11_01155	GSVIVT01032129001	9e-144
10- 26:	Yuzhi11_01156	GSVIVT01032131001	0
10- 27:	Yuzhi11_01157	GSVIVT01032135001	0
10- 28:	Yuzhi11_01161	GSVIVT01032137001	0
10- 29:	Yuzhi11_01163	GSVIVT01032138001	0
10- 30:	Yuzhi11_01167	GSVIVT01032150001	5e-52
10- 31:	Yuzhi11_01169	GSVIVT01032154001	2e-77
10- 32:	Yuzhi11_01170	GSVIVT01032155001	0
10- 33:	Yuzhi11_01172	GSVIVT01032163001	0
10- 34:	Yuzhi11_01175	GSVIVT01032165001	0
10- 35:	Yuzhi11_01176	GSVIVT01032178001	6e-103
10- 36:	Yuzhi11_01177	GSVIVT01032192001	8e-92
10- 37:	Yuzhi11_01178	GSVIVT01032193001	2e-102
10- 38:	Yuzhi11_01179	GSVIVT01032195001	0
10- 39:	Yuzhi11_01180	GSVIVT01032196001	6e-130
10- 40:	Yuzhi11_01181	GSVIVT01032197001	4e-105
10- 41:	Yuzhi11_01182	GSVIVT01032210001	0
10- 42:	Yuzhi11_01184	GSVIVT01032213001	0
10- 43:	Yuzhi11_01185	GSVIVT01032214001	8e-59
10- 44:	Yuzhi11_01188	GSVIVT01001463001	0
10- 45:	Yuzhi11_01189	GSVIVT01001461001	2e-79
10- 46:	Yuzhi11_01195	GSVIVT01001442001	7e-28
10- 47:	Yuzhi11_01203	GSVIVT01000664001	9e-57
## Alignment 11: score=297.0 e_value=2.2e-08 N=6 chr1&chr13 minus
11- 0:	Yuzhi11_01075	GSVIVT01006004001	0
11- 1:	Yuzhi11_01076	GSVIVT01006002001	0
11- 2:	Yuzhi11_01077	GSVIVT01006000001	9e-122
11- 3:	Yuzhi11_01078	GSVIVT01005998001	2e-178
11- 4:	Yuzhi11_01079	GSVIVT01005997001	3e-47
11- 5:	Yuzhi11_01080	GSVIVT01005996001	2e-78
## Alignment 12: score=256.0 e_value=2e-08 N=6 chr1&chr13 minus
12- 0:	GSVIVT01010301001	Yuzhi11_21821	5e-21
12- 1:	GSVIVT01010303001	Yuzhi11_21819	5e-50
12- 2:	GSVIVT01010318001	Yuzhi11_21818	0
12- 3:	GSVIVT01010328001	Yuzhi11_21816	4e-139
12- 4:	GSVIVT01010347001	Yuzhi11_21813	1e-43
12- 5:	GSVIVT01010358001	Yuzhi11_21809	1e-159
## Alignment 13: score=321.0 e_value=1.5e-12 N=7 chr1&chr13r minus
13- 0:	Yuzhi11_01182	GSVIVT01000871001	4e-152
13- 1:	Yuzhi11_01190	GSVIVT01000865001	6e-52
13- 2:	Yuzhi11_01193	GSVIVT01000861001	0
13- 3:	Yuzhi11_01194	GSVIVT01000858001	2e-166
13- 4:	Yuzhi11_01199	GSVIVT01000846001	1e-55
13- 5:	Yuzhi11_01201	GSVIVT01000843001	4e-121
13- 6:	Yuzhi11_01203	GSVIVT01000839001	1e-133
## Alignment 14: score=1132.0 e_value=3.4e-86 N=28 chr1&chr14 plus
14- 0:	Yuzhi11_00557	GSVIVT01030865001	6e-47
14- 1:	Yuzhi11_00560	GSVIVT01030883001	7e-52
14- 2:	Yuzhi11_00563	GSVIVT01030897001	1e-26
14- 3:	Yuzhi11_00568	GSVIVT01030910001	5e-88
14- 4:	Yuzhi11_00575	GSVIVT01030939001	3e-53
14- 5:	Yuzhi11_00587	GSVIVT01030951001	5e-118
14- 6:	Yuzhi11_00596	GSVIVT01030969001	1e-46
14- 7:	Yuzhi11_00598	GSVIVT01030973001	4e-93
14- 8:	Yuzhi11_00601	GSVIVT01030974001	8e-25
14- 9:	Yuzhi11_00607	GSVIVT01030982001	2e-23
14- 10:	Yuzhi11_00609	GSVIVT01030992001	3e-52
14- 11:	Yuzhi11_00612	GSVIVT01030995001	3e-103
14- 12:	Yuzhi11_00619	GSVIVT01031007001	6e-32
14- 13:	Yuzhi11_00625	GSVIVT01031020001	7e-39
14- 14:	Yuzhi11_00639	GSVIVT01031028001	1e-37
14- 15:	Yuzhi11_00644	GSVIVT01031042001	2e-66
14- 16:	Yuzhi11_00657	GSVIVT01031053001	8e-42
14- 17:	Yuzhi11_00660	GSVIVT01031065001	3e-99
14- 18:	Yuzhi11_00661	GSVIVT01031066001	6e-30
14- 19:	Yuzhi11_00671	GSVIVT01036445001	3e-83
14- 20:	Yuzhi11_00672	GSVIVT01036447001	8e-71
14- 21:	Yuzhi11_00681	GSVIVT01036449001	2e-26
14- 22:	Yuzhi11_00686	GSVIVT01036452001	1e-49
14- 23:	Yuzhi11_00699	GSVIVT01036465001	6e-165
14- 24:	Yuzhi11_00710	GSVIVT01036490001	2e-38
14- 25:	Yuzhi11_00711	GSVIVT01036495001	0
14- 26:	Yuzhi11_00720	GSVIVT01036512001	1e-74
14- 27:	Yuzhi11_00725	GSVIVT01036518001	0
## Alignment 15: score=279.0 e_value=4.4e-09 N=6 chr1&chr14 plus
15- 0:	Yuzhi11_00872	GSVIVT01033005001	6e-126
15- 1:	Yuzhi11_00874	GSVIVT01033006001	6e-137
15- 2:	Yuzhi11_00875	GSVIVT01033016001	2e-38
15- 3:	Yuzhi11_00876	GSVIVT01033020001	2e-24
15- 4:	Yuzhi11_00877	GSVIVT01033027001	1e-107
15- 5:	Yuzhi11_00881	GSVIVT01033036001	1e-132
## Alignment 16: score=1833.0 e_value=1.3e-139 N=40 chr1&chr15 plus
16- 0:	Yuzhi11_01212	GSVIVT01018297001	1e-58
16- 1:	Yuzhi11_01217	GSVIVT01018288001	0
16- 2:	Yuzhi11_01218	GSVIVT01018284001	3e-104
16- 3:	Yuzhi11_01219	GSVIVT01018283001	2e-131
16- 4:	Yuzhi11_01221	GSVIVT01018280001	2e-60
16- 5:	Yuzhi11_01222	GSVIVT01018278001	0
16- 6:	Yuzhi11_01223	GSVIVT01018273001	4e-114
16- 7:	Yuzhi11_01227	GSVIVT01018271001	8e-23
16- 8:	Yuzhi11_01237	GSVIVT01018268001	2e-103
16- 9:	Yuzhi11_01238	GSVIVT01018265001	0
16- 10:	Yuzhi11_01239	GSVIVT01018261001	1e-26
16- 11:	Yuzhi11_01240	GSVIVT01018258001	2e-50
16- 12:	Yuzhi11_01241	GSVIVT01018256001	3e-94
16- 13:	Yuzhi11_01243	GSVIVT01018254001	0
16- 14:	Yuzhi11_01244	GSVIVT01018251001	0
16- 15:	Yuzhi11_01245	GSVIVT01018250001	6e-98
16- 16:	Yuzhi11_01246	GSVIVT01018249001	5e-93
16- 17:	Yuzhi11_01248	GSVIVT01018248001	3e-70
16- 18:	Yuzhi11_01249	GSVIVT01018247001	9e-65
16- 19:	Yuzhi11_01250	GSVIVT01018234001	1e-73
16- 20:	Yuzhi11_01251	GSVIVT01018226001	1e-40
16- 21:	Yuzhi11_01252	GSVIVT01018223001	0
16- 22:	Yuzhi11_01254	GSVIVT01018220001	0
16- 23:	Yuzhi11_01255	GSVIVT01018219001	0
16- 24:	Yuzhi11_01257	GSVIVT01018218001	0
16- 25:	Yuzhi11_01258	GSVIVT01018217001	0
16- 26:	Yuzhi11_01260	GSVIVT01018216001	6e-95
16- 27:	Yuzhi11_01264	GSVIVT01018202001	4e-68
16- 28:	Yuzhi11_01269	GSVIVT01018180001	2e-50
16- 29:	Yuzhi11_01271	GSVIVT01018178001	0
16- 30:	Yuzhi11_01272	GSVIVT01018169001	3e-108
16- 31:	Yuzhi11_01273	GSVIVT01018166001	3e-91
16- 32:	Yuzhi11_01275	GSVIVT01018162001	3e-57
16- 33:	Yuzhi11_01280	GSVIVT01027686001	2e-89
16- 34:	Yuzhi11_01281	GSVIVT01027680001	2e-159
16- 35:	Yuzhi11_01289	GSVIVT01027658001	9e-21
16- 36:	Yuzhi11_01294	GSVIVT01027653001	3e-115
16- 37:	Yuzhi11_01306	GSVIVT01027631001	5e-123
16- 38:	Yuzhi11_01313	GSVIVT01027615001	6e-46
16- 39:	Yuzhi11_01315	GSVIVT01027613001	6e-117
## Alignment 17: score=678.0 e_value=2.1e-33 N=14 chr1&chr15 plus
17- 0:	Yuzhi11_01367	GSVIVT01027529001	6e-129
17- 1:	Yuzhi11_01368	GSVIVT01027528001	1e-23
17- 2:	Yuzhi11_01369	GSVIVT01027527001	2e-140
17- 3:	Yuzhi11_01371	GSVIVT01027520001	1e-69
17- 4:	Yuzhi11_01372	GSVIVT01027519001	0
17- 5:	Yuzhi11_01373	GSVIVT01027517001	3e-118
17- 6:	Yuzhi11_01374	GSVIVT01027515001	4e-71
17- 7:	Yuzhi11_01376	GSVIVT01027513001	0
17- 8:	Yuzhi11_01379	GSVIVT01027510001	0
17- 9:	Yuzhi11_01381	GSVIVT01027508001	0
17- 10:	Yuzhi11_01382	GSVIVT01027506001	0
17- 11:	Yuzhi11_01383	GSVIVT01027504001	0
17- 12:	Yuzhi11_01384	GSVIVT01027503001	1e-99
17- 13:	Yuzhi11_01386	GSVIVT01027493001	3e-75
## Alignment 18: score=476.0 e_value=1.3e-20 N=10 chr1&chr15 plus
18- 0:	Yuzhi11_01446	GSVIVT01027004001	2e-133
18- 1:	Yuzhi11_01447	GSVIVT01027003001	2e-176
18- 2:	Yuzhi11_01448	GSVIVT01027001001	5e-168
18- 3:	Yuzhi11_01449	GSVIVT01027000001	0
18- 4:	Yuzhi11_01450	GSVIVT01026997001	8e-84
18- 5:	Yuzhi11_01451	GSVIVT01026995001	0
18- 6:	Yuzhi11_01452	GSVIVT01026993001	0
18- 7:	Yuzhi11_01453	GSVIVT01026990001	1e-91
18- 8:	Yuzhi11_01456	GSVIVT01026985001	3e-123
18- 9:	Yuzhi11_01470	GSVIVT01026967001	3e-118
## Alignment 19: score=5232.0 e_value=0 N=110 chr1&chr15 minus
19- 0:	Yuzhi11_01388	GSVIVT01026818001	0
19- 1:	Yuzhi11_01389	GSVIVT01026824001	0
19- 2:	Yuzhi11_01390	GSVIVT01026837001	1e-75
19- 3:	Yuzhi11_01399	GSVIVT01026844001	5e-133
19- 4:	Yuzhi11_01400	GSVIVT01026845001	6e-148
19- 5:	Yuzhi11_01401	GSVIVT01026846001	0
19- 6:	Yuzhi11_01402	GSVIVT01026849001	9e-72
19- 7:	Yuzhi11_01405	GSVIVT01026866001	0
19- 8:	Yuzhi11_01406	GSVIVT01026868001	1e-106
19- 9:	Yuzhi11_01407	GSVIVT01026869001	4e-48
19- 10:	Yuzhi11_01408	GSVIVT01026870001	1e-132
19- 11:	Yuzhi11_01409	GSVIVT01026878001	5e-150
19- 12:	Yuzhi11_01410	GSVIVT01026879001	6e-64
19- 13:	Yuzhi11_01412	GSVIVT01026880001	2e-127
19- 14:	Yuzhi11_01413	GSVIVT01026887001	7e-50
19- 15:	Yuzhi11_01416	GSVIVT01026888001	1e-31
19- 16:	Yuzhi11_01418	GSVIVT01026893001	5e-35
19- 17:	Yuzhi11_01419	GSVIVT01026899001	2e-105
19- 18:	Yuzhi11_01421	GSVIVT01026912001	2e-136
19- 19:	Yuzhi11_01423	GSVIVT01026919001	3e-176
19- 20:	Yuzhi11_01424	GSVIVT01026922001	0
19- 21:	Yuzhi11_01425	GSVIVT01026928001	2e-124
19- 22:	Yuzhi11_01427	GSVIVT01026930001	2e-155
19- 23:	Yuzhi11_01429	GSVIVT01026933001	0
19- 24:	Yuzhi11_01431	GSVIVT01026934001	6e-157
19- 25:	Yuzhi11_01432	GSVIVT01026935001	1e-46
19- 26:	Yuzhi11_01433	GSVIVT01026936001	0
19- 27:	Yuzhi11_01435	GSVIVT01026938001	0
19- 28:	Yuzhi11_01436	GSVIVT01026939001	4e-100
19- 29:	Yuzhi11_01438	GSVIVT01026946001	6e-30
19- 30:	Yuzhi11_01439	GSVIVT01026947001	0
19- 31:	Yuzhi11_01441	GSVIVT01026949001	2e-126
19- 32:	Yuzhi11_01442	GSVIVT01026950001	1e-45
19- 33:	Yuzhi11_01443	GSVIVT01026951001	0
19- 34:	Yuzhi11_01444	GSVIVT01026952001	0
19- 35:	Yuzhi11_01445	GSVIVT01026953001	1e-86
19- 36:	Yuzhi11_01461	GSVIVT01026955001	2e-102
19- 37:	Yuzhi11_01462	GSVIVT01026959001	5e-133
19- 38:	Yuzhi11_01464	GSVIVT01026960001	8e-94
19- 39:	Yuzhi11_01466	GSVIVT01026962001	0
19- 40:	Yuzhi11_01467	GSVIVT01026963001	1e-114
19- 41:	Yuzhi11_01468	GSVIVT01026965001	5e-67
19- 42:	Yuzhi11_01469	GSVIVT01026966001	0
19- 43:	Yuzhi11_01471	GSVIVT01026968001	0
19- 44:	Yuzhi11_01472	GSVIVT01026970001	4e-99
19- 45:	Yuzhi11_01473	GSVIVT01026976001	8e-51
19- 46:	Yuzhi11_01474	GSVIVT01026979001	5e-175
19- 47:	Yuzhi11_01475	GSVIVT01027008001	3e-77
19- 48:	Yuzhi11_01476	GSVIVT01027009001	0
19- 49:	Yuzhi11_01477	GSVIVT01027010001	1e-102
19- 50:	Yuzhi11_01478	GSVIVT01027015001	1e-167
19- 51:	Yuzhi11_01480	GSVIVT01027017001	3e-80
19- 52:	Yuzhi11_01481	GSVIVT01027018001	8e-88
19- 53:	Yuzhi11_01483	GSVIVT01027020001	0
19- 54:	Yuzhi11_01485	GSVIVT01027030001	0
19- 55:	Yuzhi11_01486	GSVIVT01027031001	3e-84
19- 56:	Yuzhi11_01487	GSVIVT01027032001	0
19- 57:	Yuzhi11_01489	GSVIVT01027036001	7e-39
19- 58:	Yuzhi11_01491	GSVIVT01027038001	3e-172
19- 59:	Yuzhi11_01493	GSVIVT01027040001	6e-88
19- 60:	Yuzhi11_01494	GSVIVT01027042001	5e-152
19- 61:	Yuzhi11_01495	GSVIVT01027043001	2e-128
19- 62:	Yuzhi11_01496	GSVIVT01027045001	6e-81
19- 63:	Yuzhi11_01499	GSVIVT01027048001	7e-135
19- 64:	Yuzhi11_01500	GSVIVT01027051001	5e-23
19- 65:	Yuzhi11_01501	GSVIVT01027052001	2e-180
19- 66:	Yuzhi11_01502	GSVIVT01027053001	3e-180
19- 67:	Yuzhi11_01504	GSVIVT01027056001	0
19- 68:	Yuzhi11_01505	GSVIVT01027057001	0
19- 69:	Yuzhi11_01507	GSVIVT01027060001	5e-139
19- 70:	Yuzhi11_01508	GSVIVT01027064001	9e-174
19- 71:	Yuzhi11_01509	GSVIVT01027068001	6e-67
19- 72:	Yuzhi11_01510	GSVIVT01027069001	8e-75
19- 73:	Yuzhi11_01513	GSVIVT01027077001	0
19- 74:	Yuzhi11_01514	GSVIVT01027082001	3e-125
19- 75:	Yuzhi11_01516	GSVIVT01027083001	0
19- 76:	Yuzhi11_01517	GSVIVT01027084001	0
19- 77:	Yuzhi11_01518	GSVIVT01027086001	5e-156
19- 78:	Yuzhi11_01520	GSVIVT01027088001	3e-25
19- 79:	Yuzhi11_01521	GSVIVT01027092001	0
19- 80:	Yuzhi11_01522	GSVIVT01027093001	8e-25
19- 81:	Yuzhi11_01523	GSVIVT01027114001	6e-48
19- 82:	Yuzhi11_01525	GSVIVT01027120001	0
19- 83:	Yuzhi11_01526	GSVIVT01027147001	0
19- 84:	Yuzhi11_01528	GSVIVT01027150001	5e-135
19- 85:	Yuzhi11_01529	GSVIVT01027151001	4e-32
19- 86:	Yuzhi11_01530	GSVIVT01027156001	1e-47
19- 87:	Yuzhi11_01531	GSVIVT01027158001	9e-82
19- 88:	Yuzhi11_01532	GSVIVT01027161001	0
19- 89:	Yuzhi11_01534	GSVIVT01027162001	2e-102
19- 90:	Yuzhi11_01535	GSVIVT01027164001	4e-163
19- 91:	Yuzhi11_01536	GSVIVT01027166001	0
19- 92:	Yuzhi11_01538	GSVIVT01027169001	2e-21
19- 93:	Yuzhi11_01539	GSVIVT01027170001	6e-80
19- 94:	Yuzhi11_01540	GSVIVT01027171001	0
19- 95:	Yuzhi11_01541	GSVIVT01027176001	0
19- 96:	Yuzhi11_01544	GSVIVT01027179001	0
19- 97:	Yuzhi11_01545	GSVIVT01027185001	2e-50
19- 98:	Yuzhi11_01546	GSVIVT01027186001	4e-148
19- 99:	Yuzhi11_01547	GSVIVT01027187001	1e-52
19-100:	Yuzhi11_01548	GSVIVT01027189001	9e-172
19-101:	Yuzhi11_01551	GSVIVT01027193001	5e-83
19-102:	Yuzhi11_01552	GSVIVT01027195001	0
19-103:	Yuzhi11_01553	GSVIVT01027197001	0
19-104:	Yuzhi11_01555	GSVIVT01027396001	2e-97
19-105:	Yuzhi11_01556	GSVIVT01027397001	1e-76
19-106:	Yuzhi11_01560	GSVIVT01027404001	0
19-107:	Yuzhi11_01562	GSVIVT01027409001	0
19-108:	Yuzhi11_01563	GSVIVT01027410001	2e-101
19-109:	Yuzhi11_01564	GSVIVT01027412001	2e-107
## Alignment 20: score=1092.0 e_value=7.2e-68 N=23 chr1&chr15 minus
20- 0:	Yuzhi11_01325	GSVIVT01027530001	8e-78
20- 1:	Yuzhi11_01329	GSVIVT01027532001	3e-178
20- 2:	Yuzhi11_01331	GSVIVT01027535001	3e-34
20- 3:	Yuzhi11_01332	GSVIVT01027536001	5e-143
20- 4:	Yuzhi11_01333	GSVIVT01027537001	0
20- 5:	Yuzhi11_01334	GSVIVT01027538001	2e-129
20- 6:	Yuzhi11_01335	GSVIVT01027545001	7e-167
20- 7:	Yuzhi11_01338	GSVIVT01027547001	0
20- 8:	Yuzhi11_01339	GSVIVT01027560001	2e-56
20- 9:	Yuzhi11_01341	GSVIVT01027563001	0
20- 10:	Yuzhi11_01342	GSVIVT01027564001	2e-79
20- 11:	Yuzhi11_01343	GSVIVT01027569001	3e-43
20- 12:	Yuzhi11_01347	GSVIVT01027570001	3e-169
20- 13:	Yuzhi11_01348	GSVIVT01027579001	2e-65
20- 14:	Yuzhi11_01349	GSVIVT01027580001	0
20- 15:	Yuzhi11_01350	GSVIVT01027582001	1e-150
20- 16:	Yuzhi11_01352	GSVIVT01027587001	0
20- 17:	Yuzhi11_01353	GSVIVT01027588001	7e-58
20- 18:	Yuzhi11_01354	GSVIVT01027589001	3e-145
20- 19:	Yuzhi11_01355	GSVIVT01027594001	0
20- 20:	Yuzhi11_01362	GSVIVT01027596001	5e-81
20- 21:	Yuzhi11_01363	GSVIVT01027597001	1e-165
20- 22:	Yuzhi11_01365	GSVIVT01027599001	0
## Alignment 21: score=827.0 e_value=5.4e-43 N=17 chr1&chr15 minus
21- 0:	Yuzhi11_01278	GSVIVT01027634001	6e-22
21- 1:	Yuzhi11_01283	GSVIVT01027639001	2e-91
21- 2:	Yuzhi11_01284	GSVIVT01027641001	8e-35
21- 3:	Yuzhi11_01287	GSVIVT01027643001	6e-68
21- 4:	Yuzhi11_01288	GSVIVT01027645001	9e-60
21- 5:	Yuzhi11_01290	GSVIVT01027648001	1e-107
21- 6:	Yuzhi11_01291	GSVIVT01027649001	3e-113
21- 7:	Yuzhi11_01293	GSVIVT01027651001	3e-72
21- 8:	Yuzhi11_01296	GSVIVT01027655001	2e-107
21- 9:	Yuzhi11_01298	GSVIVT01027661001	0
21- 10:	Yuzhi11_01299	GSVIVT01027662001	1e-111
21- 11:	Yuzhi11_01300	GSVIVT01027663001	1e-36
21- 12:	Yuzhi11_01301	GSVIVT01027664001	0
21- 13:	Yuzhi11_01302	GSVIVT01027665001	1e-99
21- 14:	Yuzhi11_01303	GSVIVT01027667001	0
21- 15:	Yuzhi11_01304	GSVIVT01027673001	0
21- 16:	Yuzhi11_01306	GSVIVT01027677001	1e-150
## Alignment 22: score=795.0 e_value=2e-47 N=17 chr1&chr15 minus
22- 0:	Yuzhi11_00999	GSVIVT01018303001	0
22- 1:	Yuzhi11_01000	GSVIVT01018306001	1e-40
22- 2:	Yuzhi11_01003	GSVIVT01018325001	1e-153
22- 3:	Yuzhi11_01004	GSVIVT01018326001	1e-93
22- 4:	Yuzhi11_01005	GSVIVT01018327001	2e-54
22- 5:	Yuzhi11_01006	GSVIVT01018328001	6e-46
22- 6:	Yuzhi11_01007	GSVIVT01018331001	1e-73
22- 7:	Yuzhi11_01009	GSVIVT01018334001	0
22- 8:	Yuzhi11_01010	GSVIVT01018339001	0
22- 9:	Yuzhi11_01013	GSVIVT01018340001	4e-68
22- 10:	Yuzhi11_01016	GSVIVT01018343001	2e-29
22- 11:	Yuzhi11_01017	GSVIVT01018345001	2e-82
22- 12:	Yuzhi11_01022	GSVIVT01018361001	4e-93
22- 13:	Yuzhi11_01025	GSVIVT01018380001	0
22- 14:	Yuzhi11_01026	GSVIVT01018381001	6e-93
22- 15:	Yuzhi11_01036	GSVIVT01018395001	0
22- 16:	Yuzhi11_01039	GSVIVT01018398001	0
## Alignment 23: score=534.0 e_value=1.7e-21 N=11 chr1&chr15 minus
23- 0:	Yuzhi11_01308	GSVIVT01027603001	2e-110
23- 1:	Yuzhi11_01312	GSVIVT01027604001	0
23- 2:	Yuzhi11_01313	GSVIVT01027606001	2e-177
23- 3:	Yuzhi11_01314	GSVIVT01027610001	0
23- 4:	Yuzhi11_01317	GSVIVT01027617001	1e-54
23- 5:	Yuzhi11_01318	GSVIVT01027619001	1e-162
23- 6:	Yuzhi11_01319	GSVIVT01027621001	1e-47
23- 7:	Yuzhi11_01320	GSVIVT01027623001	0
23- 8:	Yuzhi11_01322	GSVIVT01027625001	4e-78
23- 9:	Yuzhi11_01323	GSVIVT01027626001	0
23- 10:	Yuzhi11_01324	GSVIVT01027630001	0
## Alignment 24: score=287.0 e_value=1.5e-09 N=6 chr1&chr15 minus
24- 0:	Yuzhi11_01262	GSVIVT01018185001	8e-84
24- 1:	Yuzhi11_01263	GSVIVT01018186001	0
24- 2:	Yuzhi11_01265	GSVIVT01018205001	5e-53
24- 3:	Yuzhi11_01266	GSVIVT01018206001	2e-119
24- 4:	Yuzhi11_01267	GSVIVT01018209001	6e-62
24- 5:	Yuzhi11_01268	GSVIVT01018213001	0
## Alignment 25: score=272.0 e_value=9.8e-11 N=6 chr1&chr15 minus
25- 0:	Yuzhi11_01061	GSVIVT01019297001	2e-66
25- 1:	Yuzhi11_01066	GSVIVT01019302001	2e-44
25- 2:	Yuzhi11_01068	GSVIVT01019324001	9e-121
25- 3:	Yuzhi11_01069	GSVIVT01019325001	8e-23
25- 4:	Yuzhi11_01070	GSVIVT01019326001	5e-172
25- 5:	Yuzhi11_01072	GSVIVT01019355001	6e-40
## Alignment 26: score=266.0 e_value=8.9e-12 N=7 chr1&chr15 minus
26- 0:	Yuzhi11_01031	GSVIVT01026800001	3e-34
26- 1:	Yuzhi11_01042	GSVIVT01026764001	1e-46
26- 2:	Yuzhi11_01046	GSVIVT01026760001	4e-39
26- 3:	Yuzhi11_01047	GSVIVT01026720001	7e-42
26- 4:	Yuzhi11_01052	GSVIVT01026718001	5e-92
26- 5:	Yuzhi11_01058	GSVIVT01026700001	1e-82
26- 6:	Yuzhi11_01076	GSVIVT01026670001	3e-47
## Alignment 27: score=259.0 e_value=2.3e-10 N=6 chr1&chr15 minus
27- 0:	Yuzhi11_01454	GSVIVT01026982001	0
27- 1:	Yuzhi11_01455	GSVIVT01026984001	5e-154
27- 2:	Yuzhi11_01457	GSVIVT01026987001	2e-122
27- 3:	Yuzhi11_01459	GSVIVT01026989001	1e-155
27- 4:	Yuzhi11_01460	GSVIVT01027006001	2e-113
27- 5:	Yuzhi11_01479	GSVIVT01027027001	1e-84
## Alignment 28: score=647.0 e_value=5.3e-40 N=16 chr1&chr16 plus
28- 0:	Yuzhi11_01303	GSVIVT01018555001	0
28- 1:	Yuzhi11_01305	GSVIVT01018554001	2e-53
28- 2:	Yuzhi11_01307	GSVIVT01018537001	3e-82
28- 3:	Yuzhi11_01317	GSVIVT01018513001	5e-31
28- 4:	Yuzhi11_01319	GSVIVT01018486001	2e-24
28- 5:	Yuzhi11_01335	GSVIVT01018473001	0
28- 6:	Yuzhi11_01342	GSVIVT01018462001	1e-38
28- 7:	Yuzhi11_01343	GSVIVT01018455001	3e-68
28- 8:	Yuzhi11_01348	GSVIVT01018450001	4e-32
28- 9:	Yuzhi11_01351	GSVIVT01010670001	8e-140
28- 10:	Yuzhi11_01357	GSVIVT01010638001	4e-112
28- 11:	Yuzhi11_01366	GSVIVT01010627001	1e-31
28- 12:	Yuzhi11_01371	GSVIVT01010623001	2e-62
28- 13:	Yuzhi11_01374	GSVIVT01010615001	4e-71
28- 14:	Yuzhi11_01376	GSVIVT01010611001	0
28- 15:	Yuzhi11_01381	GSVIVT01010600001	0
## Alignment 29: score=434.0 e_value=1.6e-24 N=11 chr1&chr16 plus
29- 0:	Yuzhi11_01468	GSVIVT01028823001	2e-28
29- 1:	Yuzhi11_01469	GSVIVT01028819001	8e-21
29- 2:	Yuzhi11_01475	GSVIVT01028796001	2e-61
29- 3:	Yuzhi11_01477	GSVIVT01028788001	1e-22
29- 4:	Yuzhi11_01479	GSVIVT01028753001	7e-36
29- 5:	Yuzhi11_01489	GSVIVT01028749001	4e-46
29- 6:	Yuzhi11_01499	GSVIVT01028734001	4e-134
29- 7:	Yuzhi11_01510	GSVIVT01028718001	5e-57
29- 8:	Yuzhi11_01513	GSVIVT01028712001	3e-46
29- 9:	Yuzhi11_01516	GSVIVT01028706001	0
29- 10:	Yuzhi11_01523	GSVIVT01038717001	2e-67
## Alignment 30: score=353.0 e_value=6e-14 N=8 chr1&chr16 plus
30- 0:	Yuzhi11_01423	GSVIVT01028916001	1e-166
30- 1:	Yuzhi11_01425	GSVIVT01028914001	2e-113
30- 2:	Yuzhi11_01433	GSVIVT01028909001	0
30- 3:	Yuzhi11_01436	GSVIVT01028906001	8e-88
30- 4:	Yuzhi11_01447	GSVIVT01028885001	3e-141
30- 5:	Yuzhi11_01452	GSVIVT01028874001	0
30- 6:	Yuzhi11_01453	GSVIVT01028870001	4e-43
30- 7:	Yuzhi11_01456	GSVIVT01028861001	1e-120
## Alignment 31: score=340.0 e_value=1.3e-13 N=8 chr1&chr16 minus
31- 0:	Yuzhi11_01527	GSVIVT01038549001	3e-89
31- 1:	Yuzhi11_01530	GSVIVT01038551001	1e-151
31- 2:	Yuzhi11_01539	GSVIVT01038568001	2e-33
31- 3:	Yuzhi11_01543	GSVIVT01038592001	5e-83
31- 4:	Yuzhi11_01553	GSVIVT01038602001	0
31- 5:	Yuzhi11_01556	GSVIVT01038610001	7e-91
31- 6:	Yuzhi11_01561	GSVIVT01038617001	2e-67
31- 7:	Yuzhi11_01562	GSVIVT01038623001	0
## Alignment 32: score=1199.0 e_value=1.6e-94 N=30 chr1&chr17 plus
32- 0:	Yuzhi11_00537	GSVIVT01008446001	2e-39
32- 1:	Yuzhi11_00539	GSVIVT01008427001	3e-128
32- 2:	Yuzhi11_00541	GSVIVT01008424001	3e-36
32- 3:	Yuzhi11_00547	GSVIVT01008408001	0
32- 4:	Yuzhi11_00557	GSVIVT01008403001	9e-54
32- 5:	Yuzhi11_00575	GSVIVT01008381001	7e-56
32- 6:	Yuzhi11_00587	GSVIVT01008378001	0
32- 7:	Yuzhi11_00591	GSVIVT01008367001	0
32- 8:	Yuzhi11_00592	GSVIVT01008365001	0
32- 9:	Yuzhi11_00593	GSVIVT01008354001	2e-127
32- 10:	Yuzhi11_00598	GSVIVT01008347001	9e-90
32- 11:	Yuzhi11_00601	GSVIVT01008346001	1e-89
32- 12:	Yuzhi11_00606	GSVIVT01008336001	1e-43
32- 13:	Yuzhi11_00608	GSVIVT01008332001	1e-93
32- 14:	Yuzhi11_00609	GSVIVT01008327001	4e-144
32- 15:	Yuzhi11_00617	GSVIVT01008317001	0
32- 16:	Yuzhi11_00624	GSVIVT01008303001	2e-67
32- 17:	Yuzhi11_00625	GSVIVT01008299001	9e-46
32- 18:	Yuzhi11_00639	GSVIVT01008289001	1e-29
32- 19:	Yuzhi11_00654	GSVIVT01008271001	1e-39
32- 20:	Yuzhi11_00658	GSVIVT01008270001	6e-133
32- 21:	Yuzhi11_00661	GSVIVT01008259001	4e-29
32- 22:	Yuzhi11_00667	GSVIVT01008248001	3e-32
32- 23:	Yuzhi11_00679	GSVIVT01008237001	6e-153
32- 24:	Yuzhi11_00681	GSVIVT01008234001	3e-24
32- 25:	Yuzhi11_00685	GSVIVT01008227001	1e-52
32- 26:	Yuzhi11_00692	GSVIVT01008216001	1e-56
32- 27:	Yuzhi11_00699	GSVIVT01008214001	5e-24
32- 28:	Yuzhi11_00712	GSVIVT01008186001	0
32- 29:	Yuzhi11_00723	GSVIVT01008173001	7e-142
## Alignment 33: score=940.0 e_value=1.5e-58 N=21 chr1&chr17 plus
33- 0:	Yuzhi11_00872	GSVIVT01008630001	5e-127
33- 1:	Yuzhi11_00873	GSVIVT01008628001	5e-61
33- 2:	Yuzhi11_00874	GSVIVT01008626001	2e-139
33- 3:	Yuzhi11_00876	GSVIVT01008618001	9e-34
33- 4:	Yuzhi11_00877	GSVIVT01008617001	2e-141
33- 5:	Yuzhi11_00878	GSVIVT01008615001	4e-66
33- 6:	Yuzhi11_00883	GSVIVT01008607001	3e-45
33- 7:	Yuzhi11_00885	GSVIVT01008597001	8e-60
33- 8:	Yuzhi11_00886	GSVIVT01008591001	3e-161
33- 9:	Yuzhi11_00891	GSVIVT01008586001	2e-40
33- 10:	Yuzhi11_00892	GSVIVT01008573001	2e-57
33- 11:	Yuzhi11_00895	GSVIVT01008564001	2e-69
33- 12:	Yuzhi11_00896	GSVIVT01008551001	5e-21
33- 13:	Yuzhi11_00901	GSVIVT01008537001	0
33- 14:	Yuzhi11_00903	GSVIVT01008523001	0
33- 15:	Yuzhi11_00904	GSVIVT01008506001	0
33- 16:	Yuzhi11_00905	GSVIVT01008505001	2e-122
33- 17:	Yuzhi11_00906	GSVIVT01008504001	0
33- 18:	Yuzhi11_00907	GSVIVT01008499001	1e-53
33- 19:	Yuzhi11_00909	GSVIVT01008498001	7e-161
33- 20:	Yuzhi11_00910	GSVIVT01008492001	6e-130
## Alignment 34: score=623.0 e_value=5.6e-31 N=13 chr1&chr17 plus
34- 0:	Yuzhi11_00827	GSVIVT01008667001	0
34- 1:	Yuzhi11_00835	GSVIVT01008661001	0
34- 2:	Yuzhi11_00836	GSVIVT01008660001	7e-86
34- 3:	Yuzhi11_00837	GSVIVT01008654001	0
34- 4:	Yuzhi11_00838	GSVIVT01008650001	6e-50
34- 5:	Yuzhi11_00839	GSVIVT01008648001	0
34- 6:	Yuzhi11_00842	GSVIVT01008644001	2e-80
34- 7:	Yuzhi11_00843	GSVIVT01008643001	1e-110
34- 8:	Yuzhi11_00844	GSVIVT01008642001	0
34- 9:	Yuzhi11_00845	GSVIVT01008641001	0
34- 10:	Yuzhi11_00846	GSVIVT01008639001	0
34- 11:	Yuzhi11_00847	GSVIVT01008637001	8e-86
34- 12:	Yuzhi11_00848	GSVIVT01008636001	0
## Alignment 35: score=258.0 e_value=1.2e-10 N=6 chr1&chr17 plus
35- 0:	Yuzhi11_00918	GSVIVT01008386001	1e-38
35- 1:	Yuzhi11_00929	GSVIVT01008368001	2e-104
35- 2:	Yuzhi11_00931	GSVIVT01008365001	0
35- 3:	Yuzhi11_00932	GSVIVT01008363001	8e-157
35- 4:	Yuzhi11_00933	GSVIVT01008361001	2e-127
35- 5:	Yuzhi11_00946	GSVIVT01008327001	2e-44
## Alignment 36: score=558.0 e_value=3.9e-34 N=13 chr1&chr17 minus
36- 0:	Yuzhi11_00853	GSVIVT01008469001	5e-50
36- 1:	Yuzhi11_00854	GSVIVT01008470001	4e-89
36- 2:	Yuzhi11_00855	GSVIVT01008471001	6e-154
36- 3:	Yuzhi11_00856	GSVIVT01008472001	2e-84
36- 4:	Yuzhi11_00857	GSVIVT01008473001	0
36- 5:	Yuzhi11_00866	GSVIVT01008475001	0
36- 6:	Yuzhi11_00867	GSVIVT01008476001	3e-66
36- 7:	Yuzhi11_00868	GSVIVT01008478001	0
36- 8:	Yuzhi11_00870	GSVIVT01008482001	1e-137
36- 9:	Yuzhi11_00884	GSVIVT01008495001	4e-64
36- 10:	Yuzhi11_00898	GSVIVT01008526001	2e-69
36- 11:	Yuzhi11_00899	GSVIVT01008531001	4e-34
36- 12:	Yuzhi11_00902	GSVIVT01008545001	5e-26
## Alignment 37: score=1212.0 e_value=8.4e-80 N=27 chr1&chr2 plus
37- 0:	Yuzhi11_00472	GSVIVT01019387001	3e-67
37- 1:	Yuzhi11_00475	GSVIVT01019388001	7e-70
37- 2:	Yuzhi11_00479	GSVIVT01019391001	0
37- 3:	Yuzhi11_00481	GSVIVT01019392001	0
37- 4:	Yuzhi11_00482	GSVIVT01019393001	4e-29
37- 5:	Yuzhi11_00486	GSVIVT01019396001	0
37- 6:	Yuzhi11_00487	GSVIVT01019398001	6e-130
37- 7:	Yuzhi11_00488	GSVIVT01019399001	1e-109
37- 8:	Yuzhi11_00489	GSVIVT01019400001	0
37- 9:	Yuzhi11_00492	GSVIVT01019408001	0
37- 10:	Yuzhi11_00493	GSVIVT01019410001	7e-102
37- 11:	Yuzhi11_00495	GSVIVT01019412001	0
37- 12:	Yuzhi11_00500	GSVIVT01019414001	9e-175
37- 13:	Yuzhi11_00503	GSVIVT01019415001	6e-88
37- 14:	Yuzhi11_00504	GSVIVT01019416001	6e-28
37- 15:	Yuzhi11_00505	GSVIVT01019423001	9e-113
37- 16:	Yuzhi11_00506	GSVIVT01019426001	3e-62
37- 17:	Yuzhi11_00507	GSVIVT01019427001	3e-57
37- 18:	Yuzhi11_00511	GSVIVT01019432001	3e-27
37- 19:	Yuzhi11_00512	GSVIVT01019440001	5e-90
37- 20:	Yuzhi11_00513	GSVIVT01019442001	0
37- 21:	Yuzhi11_00514	GSVIVT01019444001	6e-89
37- 22:	Yuzhi11_00515	GSVIVT01019446001	0
37- 23:	Yuzhi11_00516	GSVIVT01019448001	2e-100
37- 24:	Yuzhi11_00517	GSVIVT01019450001	1e-72
37- 25:	Yuzhi11_00518	GSVIVT01019454001	8e-169
37- 26:	Yuzhi11_00520	GSVIVT01019463001	5e-120
## Alignment 38: score=1041.0 e_value=1.4e-69 N=24 chr1&chr2 plus
38- 0:	GSVIVT01012257001	Yuzhi11_02964	1e-49
38- 1:	GSVIVT01012255001	Yuzhi11_02968	0
38- 2:	GSVIVT01012253001	Yuzhi11_02969	9e-63
38- 3:	GSVIVT01012252001	Yuzhi11_02970	7e-21
38- 4:	GSVIVT01012249001	Yuzhi11_02971	4e-42
38- 5:	GSVIVT01012247001	Yuzhi11_02974	4e-68
38- 6:	GSVIVT01012246001	Yuzhi11_02975	1e-55
38- 7:	GSVIVT01012244001	Yuzhi11_02976	3e-141
38- 8:	GSVIVT01012243001	Yuzhi11_02977	9e-70
38- 9:	GSVIVT01012239001	Yuzhi11_02978	2e-47
38- 10:	GSVIVT01012236001	Yuzhi11_02980	9e-100
38- 11:	GSVIVT01012225001	Yuzhi11_02984	3e-63
38- 12:	GSVIVT01012219001	Yuzhi11_02985	5e-118
38- 13:	GSVIVT01012215001	Yuzhi11_02986	5e-150
38- 14:	GSVIVT01012213001	Yuzhi11_02987	2e-130
38- 15:	GSVIVT01012212001	Yuzhi11_02988	5e-39
38- 16:	GSVIVT01012211001	Yuzhi11_02989	0
38- 17:	GSVIVT01012210001	Yuzhi11_02990	2e-131
38- 18:	GSVIVT01012207001	Yuzhi11_02991	5e-54
38- 19:	GSVIVT01012197001	Yuzhi11_02994	2e-24
38- 20:	GSVIVT01012196001	Yuzhi11_02995	5e-53
38- 21:	GSVIVT01012184001	Yuzhi11_02997	2e-118
38- 22:	GSVIVT01012178001	Yuzhi11_02998	0
38- 23:	GSVIVT01012173001	Yuzhi11_02999	1e-155
## Alignment 39: score=720.0 e_value=1.3e-42 N=17 chr1&chr2 plus
39- 0:	Yuzhi11_01493	GSVIVT01019481001	2e-59
39- 1:	Yuzhi11_01494	GSVIVT01019482001	2e-116
39- 2:	Yuzhi11_01496	GSVIVT01019484001	2e-80
39- 3:	Yuzhi11_01502	GSVIVT01019491001	2e-169
39- 4:	Yuzhi11_01504	GSVIVT01019500001	6e-165
39- 5:	Yuzhi11_01507	GSVIVT01019501001	9e-100
39- 6:	Yuzhi11_01508	GSVIVT01019508001	3e-163
39- 7:	Yuzhi11_01509	GSVIVT01019510001	5e-79
39- 8:	Yuzhi11_01510	GSVIVT01019511001	4e-59
39- 9:	Yuzhi11_01515	GSVIVT01019517001	1e-75
39- 10:	Yuzhi11_01519	GSVIVT01019527001	0
39- 11:	Yuzhi11_01523	GSVIVT01019530001	2e-35
39- 12:	Yuzhi11_01526	GSVIVT01019546001	0
39- 13:	Yuzhi11_01528	GSVIVT01019552001	0
39- 14:	Yuzhi11_01530	GSVIVT01019557001	2e-166
39- 15:	Yuzhi11_01533	GSVIVT01019561001	6e-32
39- 16:	Yuzhi11_01536	GSVIVT01019566001	0
## Alignment 40: score=506.0 e_value=1.4e-24 N=11 chr1&chr2 plus
40- 0:	Yuzhi11_00358	GSVIVT01019817001	6e-142
40- 1:	Yuzhi11_00359	GSVIVT01019818001	0
40- 2:	Yuzhi11_00360	GSVIVT01019819001	0
40- 3:	Yuzhi11_00367	GSVIVT01019823001	3e-66
40- 4:	Yuzhi11_00368	GSVIVT01019824001	3e-105
40- 5:	Yuzhi11_00371	GSVIVT01019829001	1e-77
40- 6:	Yuzhi11_00374	GSVIVT01019833001	6e-170
40- 7:	Yuzhi11_00379	GSVIVT01019835001	5e-33
40- 8:	Yuzhi11_00388	GSVIVT01019848001	3e-23
40- 9:	Yuzhi11_00389	GSVIVT01019849001	3e-28
40- 10:	Yuzhi11_00392	GSVIVT01019850001	4e-48
## Alignment 41: score=397.0 e_value=2.9e-25 N=11 chr1&chr2 plus
41- 0:	GSVIVT01010187001	Yuzhi11_02790	1e-62
41- 1:	GSVIVT01010223001	Yuzhi11_02806	4e-91
41- 2:	GSVIVT01010225001	Yuzhi11_02826	7e-72
41- 3:	GSVIVT01010230001	Yuzhi11_02828	1e-67
41- 4:	GSVIVT01010232001	Yuzhi11_02835	0
41- 5:	GSVIVT01010248001	Yuzhi11_02843	4e-155
41- 6:	GSVIVT01010282001	Yuzhi11_02846	0
41- 7:	GSVIVT01010290001	Yuzhi11_02847	4e-163
41- 8:	GSVIVT01010298001	Yuzhi11_02871	1e-61
41- 9:	GSVIVT01010300001	Yuzhi11_02888	6e-84
41- 10:	GSVIVT01010321001	Yuzhi11_02913	5e-51
## Alignment 42: score=312.0 e_value=4e-12 N=7 chr1&chr2 plus
42- 0:	GSVIVT01011620001	Yuzhi11_02860	9e-45
42- 1:	GSVIVT01011612001	Yuzhi11_02862	0
42- 2:	GSVIVT01011609001	Yuzhi11_02864	6e-26
42- 3:	GSVIVT01011607001	Yuzhi11_02865	3e-25
42- 4:	GSVIVT01011603001	Yuzhi11_02867	7e-140
42- 5:	GSVIVT01011602001	Yuzhi11_02868	4e-101
42- 6:	GSVIVT01011601001	Yuzhi11_02869	5e-83
## Alignment 43: score=272.0 e_value=1.3e-11 N=6 chr1&chr2 plus
43- 0:	GSVIVT01012496001	Yuzhi11_03007	1e-93
43- 1:	GSVIVT01003214001	Yuzhi11_03008	0
43- 2:	GSVIVT01003215001	Yuzhi11_03009	9e-53
43- 3:	GSVIVT01003216001	Yuzhi11_03012	1e-42
43- 4:	GSVIVT01010086001	Yuzhi11_03023	1e-22
43- 5:	GSVIVT01010088001	Yuzhi11_03028	2e-33
## Alignment 44: score=1303.0 e_value=3.1e-96 N=30 chr1&chr2 minus
44- 0:	GSVIVT01011679001	Yuzhi11_02911	7e-75
44- 1:	GSVIVT01011678001	Yuzhi11_02910	1e-77
44- 2:	GSVIVT01011675001	Yuzhi11_02908	9e-73
44- 3:	GSVIVT01011673001	Yuzhi11_02906	2e-41
44- 4:	GSVIVT01011671001	Yuzhi11_02905	2e-79
44- 5:	GSVIVT01011669001	Yuzhi11_02904	6e-135
44- 6:	GSVIVT01011666001	Yuzhi11_02902	0
44- 7:	GSVIVT01011665001	Yuzhi11_02896	0
44- 8:	GSVIVT01011664001	Yuzhi11_02895	0
44- 9:	GSVIVT01011662001	Yuzhi11_02894	0
44- 10:	GSVIVT01011659001	Yuzhi11_02893	8e-50
44- 11:	GSVIVT01011656001	Yuzhi11_02892	0
44- 12:	GSVIVT01011654001	Yuzhi11_02891	0
44- 13:	GSVIVT01011652001	Yuzhi11_02890	0
44- 14:	GSVIVT01011651001	Yuzhi11_02889	2e-33
44- 15:	GSVIVT01011650001	Yuzhi11_02888	0
44- 16:	GSVIVT01011647001	Yuzhi11_02887	7e-49
44- 17:	GSVIVT01011646001	Yuzhi11_02886	2e-110
44- 18:	GSVIVT01011635001	Yuzhi11_02885	0
44- 19:	GSVIVT01011634001	Yuzhi11_02883	0
44- 20:	GSVIVT01011629001	Yuzhi11_02880	5e-79
44- 21:	GSVIVT01011622001	Yuzhi11_02875	4e-71
44- 22:	GSVIVT01011621001	Yuzhi11_02874	0
44- 23:	GSVIVT01011619001	Yuzhi11_02872	0
44- 24:	GSVIVT01011615001	Yuzhi11_02871	1e-173
44- 25:	GSVIVT01011602001	Yuzhi11_02868	4e-101
44- 26:	GSVIVT01011598001	Yuzhi11_02861	7e-151
44- 27:	GSVIVT01011593001	Yuzhi11_02851	7e-99
44- 28:	GSVIVT01011587001	Yuzhi11_02840	1e-58
44- 29:	GSVIVT01011586001	Yuzhi11_02823	3e-44
## Alignment 45: score=1068.0 e_value=1.6e-68 N=24 chr1&chr2 minus
45- 0:	Yuzhi11_00402	GSVIVT01019787001	0
45- 1:	Yuzhi11_00408	GSVIVT01019785001	2e-24
45- 2:	Yuzhi11_00413	GSVIVT01019782001	0
45- 3:	Yuzhi11_00414	GSVIVT01019780001	8e-41
45- 4:	Yuzhi11_00419	GSVIVT01019778001	0
45- 5:	Yuzhi11_00420	GSVIVT01019776001	0
45- 6:	Yuzhi11_00423	GSVIVT01019775001	4e-114
45- 7:	Yuzhi11_00425	GSVIVT01019768001	9e-105
45- 8:	Yuzhi11_00431	GSVIVT01019765001	2e-73
45- 9:	Yuzhi11_00437	GSVIVT01019763001	2e-63
45- 10:	Yuzhi11_00439	GSVIVT01019761001	0
45- 11:	Yuzhi11_00446	GSVIVT01019757001	0
45- 12:	Yuzhi11_00447	GSVIVT01019756001	2e-153
45- 13:	Yuzhi11_00448	GSVIVT01019755001	8e-147
45- 14:	Yuzhi11_00452	GSVIVT01019753001	0
45- 15:	Yuzhi11_00455	GSVIVT01019750001	5e-89
45- 16:	Yuzhi11_00457	GSVIVT01019747001	2e-21
45- 17:	Yuzhi11_00458	GSVIVT01019746001	2e-157
45- 18:	Yuzhi11_00461	GSVIVT01019743001	8e-89
45- 19:	Yuzhi11_00464	GSVIVT01019741001	8e-138
45- 20:	Yuzhi11_00465	GSVIVT01019734001	0
45- 21:	Yuzhi11_00468	GSVIVT01019733001	2e-149
45- 22:	Yuzhi11_00469	GSVIVT01019732001	3e-107
45- 23:	Yuzhi11_00470	GSVIVT01019730001	0
## Alignment 46: score=998.0 e_value=5.6e-59 N=21 chr1&chr2 minus
46- 0:	Yuzhi11_00056	GSVIVT01036862001	2e-97
46- 1:	Yuzhi11_00057	GSVIVT01036865001	3e-103
46- 2:	Yuzhi11_00058	GSVIVT01036869001	0
46- 3:	Yuzhi11_00059	GSVIVT01036870001	2e-137
46- 4:	Yuzhi11_00060	GSVIVT01036871001	4e-26
46- 5:	Yuzhi11_00062	GSVIVT01036874001	3e-119
46- 6:	Yuzhi11_00063	GSVIVT01036885001	0
46- 7:	Yuzhi11_00064	GSVIVT01036887001	0
46- 8:	Yuzhi11_00065	GSVIVT01036888001	8e-68
46- 9:	Yuzhi11_00066	GSVIVT01036890001	6e-46
46- 10:	Yuzhi11_00067	GSVIVT01036891001	0
46- 11:	Yuzhi11_00070	GSVIVT01036901001	2e-64
46- 12:	Yuzhi11_00072	GSVIVT01036913001	5e-64
46- 13:	Yuzhi11_00073	GSVIVT01036914001	0
46- 14:	Yuzhi11_00075	GSVIVT01036917001	4e-166
46- 15:	Yuzhi11_00076	GSVIVT01036919001	0
46- 16:	Yuzhi11_00077	GSVIVT01036924001	5e-147
46- 17:	Yuzhi11_00080	GSVIVT01036932001	2e-74
46- 18:	Yuzhi11_00081	GSVIVT01036935001	7e-157
46- 19:	Yuzhi11_00082	GSVIVT01036937001	3e-29
46- 20:	Yuzhi11_00083	GSVIVT01036939001	4e-23
## Alignment 47: score=860.0 e_value=1.5e-59 N=20 chr1&chr2 minus
47- 0:	GSVIVT01020011001	Yuzhi11_03041	7e-78
47- 1:	GSVIVT01020008001	Yuzhi11_03040	0
47- 2:	GSVIVT01020006001	Yuzhi11_03039	1e-94
47- 3:	GSVIVT01020003001	Yuzhi11_03038	4e-145
47- 4:	GSVIVT01020000001	Yuzhi11_03037	2e-121
47- 5:	GSVIVT01019997001	Yuzhi11_03036	0
47- 6:	GSVIVT01019993001	Yuzhi11_03035	6e-100
47- 7:	GSVIVT01019985001	Yuzhi11_03034	4e-50
47- 8:	GSVIVT01019978001	Yuzhi11_03031	1e-57
47- 9:	GSVIVT01019974001	Yuzhi11_03028	3e-79
47- 10:	GSVIVT01019972001	Yuzhi11_03027	5e-35
47- 11:	GSVIVT01019971001	Yuzhi11_03026	9e-41
47- 12:	GSVIVT01019967001	Yuzhi11_03023	3e-90
47- 13:	GSVIVT01019965001	Yuzhi11_03021	1e-112
47- 14:	GSVIVT01019957001	Yuzhi11_03020	1e-21
47- 15:	GSVIVT01019955001	Yuzhi11_03019	4e-73
47- 16:	GSVIVT01019953001	Yuzhi11_03018	0
47- 17:	GSVIVT01019952001	Yuzhi11_03017	1e-96
47- 18:	GSVIVT01019945001	Yuzhi11_03014	4e-63
47- 19:	GSVIVT01012496001	Yuzhi11_03007	1e-93
## Alignment 48: score=533.0 e_value=2.1e-30 N=13 chr1&chr2 minus
48- 0:	Yuzhi11_01159	GSVIVT01011538001	2e-106
48- 1:	GSVIVT01020160001	Yuzhi11_03090	4e-130
48- 2:	GSVIVT01020159001	Yuzhi11_03085	5e-166
48- 3:	GSVIVT01020151001	Yuzhi11_03083	6e-76
48- 4:	GSVIVT01020146001	Yuzhi11_03081	9e-21
48- 5:	GSVIVT01020141001	Yuzhi11_03078	6e-134
48- 6:	GSVIVT01020139001	Yuzhi11_03077	8e-103
48- 7:	GSVIVT01020135001	Yuzhi11_03076	2e-68
48- 8:	GSVIVT01020134001	Yuzhi11_03074	9e-169
48- 9:	GSVIVT01020128001	Yuzhi11_03073	2e-177
48- 10:	GSVIVT01020121001	Yuzhi11_03068	3e-73
48- 11:	GSVIVT01020116001	Yuzhi11_03067	6e-127
48- 12:	GSVIVT01020115001	Yuzhi11_03066	1e-66
## Alignment 49: score=517.0 e_value=1.4e-23 N=11 chr1&chr2 minus
49- 0:	GSVIVT01012027001	Yuzhi11_02942	6e-36
49- 1:	GSVIVT01012026001	Yuzhi11_02940	3e-66
49- 2:	GSVIVT01012022001	Yuzhi11_02939	3e-35
49- 3:	GSVIVT01012012001	Yuzhi11_02938	9e-91
49- 4:	GSVIVT01012008001	Yuzhi11_02937	2e-168
49- 5:	GSVIVT01012006001	Yuzhi11_02936	3e-60
49- 6:	GSVIVT01012005001	Yuzhi11_02935	0
49- 7:	GSVIVT01012004001	Yuzhi11_02934	1e-155
49- 8:	GSVIVT01012002001	Yuzhi11_02932	4e-28
49- 9:	GSVIVT01012001001	Yuzhi11_02930	0
49- 10:	GSVIVT01012000001	Yuzhi11_02929	2e-164
## Alignment 50: score=457.0 e_value=5.3e-27 N=12 chr1&chr2 minus
50- 0:	Yuzhi11_00154	GSVIVT01004910001	2e-72
50- 1:	Yuzhi11_00155	GSVIVT01004909001	7e-63
50- 2:	Yuzhi11_00160	GSVIVT01004907001	8e-42
50- 3:	Yuzhi11_00165	GSVIVT01004906001	0
50- 4:	Yuzhi11_00173	GSVIVT01019935001	0
50- 5:	Yuzhi11_00180	GSVIVT01019932001	2e-70
50- 6:	Yuzhi11_00185	GSVIVT01019928001	0
50- 7:	Yuzhi11_00186	GSVIVT01019927001	7e-25
50- 8:	Yuzhi11_00197	GSVIVT01019923001	7e-36
50- 9:	Yuzhi11_00207	GSVIVT01019920001	7e-85
50- 10:	Yuzhi11_00213	GSVIVT01019915001	0
50- 11:	Yuzhi11_00219	GSVIVT01019909001	7e-23
## Alignment 51: score=410.0 e_value=1.1e-18 N=9 chr1&chr2 minus
51- 0:	GSVIVT01010100001	Yuzhi11_02960	2e-99
51- 1:	GSVIVT01010108001	Yuzhi11_02959	6e-122
51- 2:	GSVIVT01010109001	Yuzhi11_02958	1e-58
51- 3:	GSVIVT01010112001	Yuzhi11_02957	0
51- 4:	GSVIVT01010126001	Yuzhi11_02954	6e-112
51- 5:	GSVIVT01010127001	Yuzhi11_02953	9e-124
51- 6:	GSVIVT01010152001	Yuzhi11_02952	4e-57
51- 7:	GSVIVT01010154001	Yuzhi11_02945	1e-166
51- 8:	GSVIVT01010159001	Yuzhi11_02937	5e-67
## Alignment 52: score=408.0 e_value=6.4e-17 N=9 chr1&chr2 minus
52- 0:	GSVIVT01020082001	Yuzhi11_03063	1e-80
52- 1:	GSVIVT01020080001	Yuzhi11_03062	4e-35
52- 2:	GSVIVT01020079001	Yuzhi11_03061	1e-82
52- 3:	GSVIVT01020078001	Yuzhi11_03060	8e-83
52- 4:	GSVIVT01020076001	Yuzhi11_03059	0
52- 5:	GSVIVT01020074001	Yuzhi11_03057	4e-144
52- 6:	GSVIVT01020073001	Yuzhi11_03056	0
52- 7:	GSVIVT01020070001	Yuzhi11_03055	3e-109
52- 8:	GSVIVT01020068001	Yuzhi11_03053	9e-131
## Alignment 53: score=390.0 e_value=2.6e-20 N=10 chr1&chr2 minus
53- 0:	Yuzhi11_01285	GSVIVT01001280001	5e-98
53- 1:	Yuzhi11_01288	GSVIVT01001279001	4e-49
53- 2:	Yuzhi11_01290	GSVIVT01001269001	8e-87
53- 3:	Yuzhi11_01292	GSVIVT01001263001	2e-36
53- 4:	Yuzhi11_01305	GSVIVT01004919001	5e-35
53- 5:	Yuzhi11_01306	GSVIVT01004908001	7e-38
53- 6:	Yuzhi11_01313	GSVIVT01019941001	9e-46
53- 7:	Yuzhi11_01317	GSVIVT01019937001	4e-38
53- 8:	Yuzhi11_01322	GSVIVT01019932001	2e-65
53- 9:	Yuzhi11_01323	GSVIVT01019928001	0
## Alignment 54: score=339.0 e_value=1.1e-13 N=8 chr1&chr2 minus
54- 0:	GSVIVT01020229001	Yuzhi11_03102	0
54- 1:	GSVIVT01020228001	Yuzhi11_03101	2e-115
54- 2:	GSVIVT01020224001	Yuzhi11_03100	0
54- 3:	GSVIVT01020222001	Yuzhi11_03098	3e-116
54- 4:	GSVIVT01020219001	Yuzhi11_03097	5e-163
54- 5:	GSVIVT01020215001	Yuzhi11_03096	5e-176
54- 6:	GSVIVT01020207001	Yuzhi11_03095	2e-67
54- 7:	GSVIVT01020204001	Yuzhi11_03091	4e-68
## Alignment 55: score=337.0 e_value=1.1e-16 N=9 chr1&chr2 minus
55- 0:	Yuzhi11_01348	GSVIVT01019883001	5e-46
55- 1:	Yuzhi11_01352	GSVIVT01019879001	0
55- 2:	Yuzhi11_01353	GSVIVT01019876001	5e-47
55- 3:	Yuzhi11_01355	GSVIVT01019870001	0
55- 4:	Yuzhi11_01363	GSVIVT01019865001	1e-161
55- 5:	Yuzhi11_01377	GSVIVT01019854001	1e-105
55- 6:	Yuzhi11_01387	GSVIVT01019850001	4e-42
55- 7:	Yuzhi11_01406	GSVIVT01019834001	4e-22
55- 8:	Yuzhi11_01419	GSVIVT01019821001	3e-33
## Alignment 56: score=336.0 e_value=1.6e-14 N=8 chr1&chr2 minus
56- 0:	Yuzhi11_00327	GSVIVT01019880001	2e-73
56- 1:	Yuzhi11_00332	GSVIVT01019879001	0
56- 2:	Yuzhi11_00335	GSVIVT01019878001	5e-41
56- 3:	Yuzhi11_00336	GSVIVT01019875001	0
56- 4:	Yuzhi11_00341	GSVIVT01019871001	0
56- 5:	Yuzhi11_00342	GSVIVT01019870001	0
56- 6:	Yuzhi11_00346	GSVIVT01019865001	1e-169
56- 7:	Yuzhi11_00350	GSVIVT01019863001	3e-21
## Alignment 57: score=309.0 e_value=4e-11 N=7 chr1&chr2 minus
57- 0:	GSVIVT01020042001	Yuzhi11_03049	5e-52
57- 1:	GSVIVT01020040001	Yuzhi11_03048	6e-159
57- 2:	GSVIVT01020038001	Yuzhi11_03047	2e-152
57- 3:	GSVIVT01020033001	Yuzhi11_03046	9e-120
57- 4:	GSVIVT01020030001	Yuzhi11_03045	2e-62
57- 5:	GSVIVT01020027001	Yuzhi11_03044	3e-26
57- 6:	GSVIVT01020023001	Yuzhi11_03043	3e-131
## Alignment 58: score=302.0 e_value=8.3e-15 N=7 chr1&chr2 minus
58- 0:	GSVIVT01011702001	Yuzhi11_02937	7e-61
58- 1:	GSVIVT01011700001	Yuzhi11_02918	0
58- 2:	GSVIVT01011699001	Yuzhi11_02917	2e-72
58- 3:	GSVIVT01011687001	Yuzhi11_02915	8e-65
58- 4:	GSVIVT01011685001	Yuzhi11_02914	1e-55
58- 5:	GSVIVT01011683001	Yuzhi11_02913	5e-33
58- 6:	GSVIVT01011682001	Yuzhi11_02912	0
## Alignment 59: score=255.0 e_value=2.3e-08 N=6 chr1&chr2 minus
59- 0:	Yuzhi11_01425	GSVIVT01019749001	6e-121
59- 1:	Yuzhi11_01431	GSVIVT01019747001	9e-48
59- 2:	Yuzhi11_01435	GSVIVT01019744001	0
59- 3:	Yuzhi11_01438	GSVIVT01019743001	1e-101
59- 4:	Yuzhi11_01439	GSVIVT01019734001	0
59- 5:	Yuzhi11_01448	GSVIVT01019727001	2e-29
## Alignment 60: score=314.0 e_value=8.2e-15 N=8 chr1&chr3 plus
60- 0:	Yuzhi11_01410	GSVIVT01024043001	2e-43
60- 1:	Yuzhi11_01426	GSVIVT01024040001	1e-73
60- 2:	Yuzhi11_01445	GSVIVT01024027001	4e-22
60- 3:	Yuzhi11_01447	GSVIVT01024026001	6e-47
60- 4:	GSVIVT01020018001	Yuzhi11_03612	8e-107
60- 5:	GSVIVT01020014001	Yuzhi11_03613	2e-109
60- 6:	GSVIVT01020012001	Yuzhi11_03615	2e-60
60- 7:	GSVIVT01020011001	Yuzhi11_03620	5e-68
## Alignment 61: score=272.0 e_value=1.3e-09 N=6 chr1&chr3 plus
61- 0:	GSVIVT01004932001	Yuzhi11_04506	2e-33
61- 1:	GSVIVT01004935001	Yuzhi11_04507	8e-152
61- 2:	GSVIVT01004937001	Yuzhi11_04508	0
61- 3:	GSVIVT01004940001	Yuzhi11_04511	7e-81
61- 4:	GSVIVT01004942001	Yuzhi11_04512	0
61- 5:	GSVIVT01000936001	Yuzhi11_04513	5e-34
## Alignment 62: score=271.0 e_value=4.7e-11 N=7 chr1&chr3 plus
62- 0:	GSVIVT01019967001	Yuzhi11_03861	3e-51
62- 1:	GSVIVT01019952001	Yuzhi11_03868	2e-48
62- 2:	GSVIVT01012490001	Yuzhi11_03870	7e-132
62- 3:	GSVIVT01003214001	Yuzhi11_03872	2e-22
62- 4:	GSVIVT01010078001	Yuzhi11_03875	3e-90
62- 5:	GSVIVT01010112001	Yuzhi11_03879	8e-25
62- 6:	GSVIVT01010125001	Yuzhi11_03884	1e-92
## Alignment 63: score=262.0 e_value=1.1e-08 N=6 chr1&chr3 minus
63- 0:	GSVIVT01001092001	Yuzhi11_04571	0
63- 1:	GSVIVT01001094001	Yuzhi11_04568	5e-55
63- 2:	GSVIVT01001097001	Yuzhi11_04567	0
63- 3:	GSVIVT01001116001	Yuzhi11_04553	2e-22
63- 4:	GSVIVT01001122001	Yuzhi11_04550	0
63- 5:	GSVIVT01001138001	Yuzhi11_04547	3e-94
## Alignment 64: score=349.0 e_value=3.1e-14 N=8 chr1&chr4 plus
64- 0:	GSVIVT01012196001	Yuzhi11_05885	8e-24
64- 1:	Yuzhi11_00091	GSVIVT01035555001	8e-125
64- 2:	Yuzhi11_00094	GSVIVT01035557001	5e-42
64- 3:	Yuzhi11_00095	GSVIVT01035558001	2e-33
64- 4:	Yuzhi11_00096	GSVIVT01035563001	2e-22
64- 5:	Yuzhi11_00099	GSVIVT01035568001	2e-101
64- 6:	GSVIVT01012184001	Yuzhi11_05906	6e-148
64- 7:	GSVIVT01012176001	Yuzhi11_05907	4e-40
## Alignment 65: score=337.0 e_value=7.3e-14 N=8 chr1&chr4 plus
65- 0:	GSVIVT01020038001	Yuzhi11_05819	2e-44
65- 1:	GSVIVT01020033001	Yuzhi11_05821	6e-109
65- 2:	GSVIVT01020031001	Yuzhi11_05822	0
65- 3:	GSVIVT01020030001	Yuzhi11_05823	3e-66
65- 4:	GSVIVT01020027001	Yuzhi11_05826	8e-26
65- 5:	GSVIVT01020024001	Yuzhi11_05828	4e-58
65- 6:	GSVIVT01020014001	Yuzhi11_05830	2e-140
65- 7:	GSVIVT01020011001	Yuzhi11_05832	2e-56
## Alignment 66: score=318.0 e_value=3.2e-12 N=7 chr1&chr4 plus
66- 0:	GSVIVT01012206001	Yuzhi11_05907	7e-85
66- 1:	GSVIVT01012205001	Yuzhi11_05908	2e-135
66- 2:	GSVIVT01012203001	Yuzhi11_05909	2e-69
66- 3:	GSVIVT01012200001	Yuzhi11_05910	9e-74
66- 4:	GSVIVT01012196001	Yuzhi11_05912	5e-50
66- 5:	GSVIVT01012192001	Yuzhi11_05918	0
66- 6:	GSVIVT01012189001	Yuzhi11_05919	9e-52
## Alignment 67: score=646.0 e_value=1.5e-38 N=15 chr1&chr4 minus
67- 0:	Yuzhi11_00023	GSVIVT01035865001	1e-24
67- 1:	Yuzhi11_00029	GSVIVT01035864001	0
67- 2:	Yuzhi11_00031	GSVIVT01035859001	7e-127
67- 3:	Yuzhi11_00032	GSVIVT01035858001	4e-48
67- 4:	Yuzhi11_00034	GSVIVT01035857001	2e-63
67- 5:	Yuzhi11_00035	GSVIVT01035856001	0
67- 6:	Yuzhi11_00036	GSVIVT01035853001	0
67- 7:	Yuzhi11_00037	GSVIVT01035843001	0
67- 8:	Yuzhi11_00039	GSVIVT01035837001	0
67- 9:	Yuzhi11_00041	GSVIVT01035836001	0
67- 10:	Yuzhi11_00042	GSVIVT01035833001	2e-129
67- 11:	Yuzhi11_00043	GSVIVT01035830001	0
67- 12:	GSVIVT01012239001	Yuzhi11_06165	6e-25
67- 13:	GSVIVT01012236001	Yuzhi11_06161	1e-59
67- 14:	GSVIVT01012224001	Yuzhi11_06156	8e-36
## Alignment 68: score=608.0 e_value=9e-34 N=14 chr1&chr4 minus
68- 0:	GSVIVT01012215001	Yuzhi11_05933	1e-41
68- 1:	GSVIVT01012211001	Yuzhi11_05927	0
68- 2:	GSVIVT01012208001	Yuzhi11_05923	4e-29
68- 3:	GSVIVT01012207001	Yuzhi11_05922	2e-115
68- 4:	GSVIVT01012197001	Yuzhi11_05913	2e-26
68- 5:	GSVIVT01012194001	Yuzhi11_05911	0
68- 6:	Yuzhi11_00097	GSVIVT01035571001	0
68- 7:	Yuzhi11_00098	GSVIVT01035569001	4e-38
68- 8:	GSVIVT01012183001	Yuzhi11_05905	1e-38
68- 9:	GSVIVT01012179001	Yuzhi11_05899	8e-50
68- 10:	GSVIVT01012178001	Yuzhi11_05898	0
68- 11:	GSVIVT01012176001	Yuzhi11_05895	5e-37
68- 12:	GSVIVT01012173001	Yuzhi11_05894	7e-144
68- 13:	Yuzhi11_00116	GSVIVT01035556001	3e-34
## Alignment 69: score=280.0 e_value=2.9e-08 N=6 chr1&chr4 minus
69- 0:	GSVIVT01019965001	Yuzhi11_05844	2e-111
69- 1:	GSVIVT01019959001	Yuzhi11_05841	1e-91
69- 2:	GSVIVT01019958001	Yuzhi11_05840	8e-145
69- 3:	GSVIVT01019952001	Yuzhi11_05839	3e-53
69- 4:	GSVIVT01019948001	Yuzhi11_05837	0
69- 5:	GSVIVT01019945001	Yuzhi11_05835	5e-62
## Alignment 70: score=267.0 e_value=2.2e-11 N=7 chr1&chr4 minus
70- 0:	Yuzhi11_00118	GSVIVT01036013001	2e-96
70- 1:	Yuzhi11_00119	GSVIVT01036005001	6e-53
70- 2:	Yuzhi11_00120	GSVIVT01035999001	1e-45
70- 3:	Yuzhi11_00121	GSVIVT01035991001	2e-43
70- 4:	Yuzhi11_00123	GSVIVT01035988001	0
70- 5:	Yuzhi11_00126	GSVIVT01035981001	6e-94
70- 6:	Yuzhi11_00128	GSVIVT01035977001	2e-173
## Alignment 71: score=1660.0 e_value=1.7e-116 N=35 chr1&chr8 plus
71- 0:	GSVIVT01010441001	Yuzhi11_13145	0
71- 1:	GSVIVT01010442001	Yuzhi11_13146	5e-133
71- 2:	GSVIVT01010443001	Yuzhi11_13147	9e-176
71- 3:	GSVIVT01010448001	Yuzhi11_13149	1e-26
71- 4:	GSVIVT01010449001	Yuzhi11_13150	6e-88
71- 5:	GSVIVT01010454001	Yuzhi11_13152	2e-66
71- 6:	GSVIVT01010473001	Yuzhi11_13156	0
71- 7:	GSVIVT01010475001	Yuzhi11_13159	3e-135
71- 8:	GSVIVT01010477001	Yuzhi11_13160	5e-111
71- 9:	GSVIVT01010478001	Yuzhi11_13161	4e-38
71- 10:	GSVIVT01010482001	Yuzhi11_13162	5e-38
71- 11:	GSVIVT01010486001	Yuzhi11_13163	7e-128
71- 12:	GSVIVT01010487001	Yuzhi11_13166	9e-115
71- 13:	GSVIVT01010488001	Yuzhi11_13167	4e-56
71- 14:	GSVIVT01010490001	Yuzhi11_13168	7e-133
71- 15:	GSVIVT01010491001	Yuzhi11_13169	2e-99
71- 16:	GSVIVT01010495001	Yuzhi11_13171	1e-106
71- 17:	GSVIVT01010496001	Yuzhi11_13172	2e-80
71- 18:	GSVIVT01010498001	Yuzhi11_13173	2e-169
71- 19:	GSVIVT01010500001	Yuzhi11_13175	2e-98
71- 20:	GSVIVT01010510001	Yuzhi11_13178	0
71- 21:	GSVIVT01010521001	Yuzhi11_13183	9e-117
71- 22:	GSVIVT01010522001	Yuzhi11_13186	2e-85
71- 23:	GSVIVT01010524001	Yuzhi11_13188	5e-31
71- 24:	GSVIVT01010525001	Yuzhi11_13189	1e-43
71- 25:	GSVIVT01010526001	Yuzhi11_13190	0
71- 26:	GSVIVT01010528001	Yuzhi11_13191	1e-111
71- 27:	GSVIVT01010531001	Yuzhi11_13193	2e-100
71- 28:	GSVIVT01000907001	Yuzhi11_13194	4e-26
71- 29:	GSVIVT01000913001	Yuzhi11_13196	0
71- 30:	GSVIVT01000917001	Yuzhi11_13199	0
71- 31:	GSVIVT01000919001	Yuzhi11_13200	3e-87
71- 32:	GSVIVT01000920001	Yuzhi11_13202	1e-136
71- 33:	GSVIVT01000922001	Yuzhi11_13203	7e-169
71- 34:	GSVIVT01000925001	Yuzhi11_13207	0
## Alignment 72: score=1149.0 e_value=3.7e-72 N=24 chr1&chr8 plus
72- 0:	GSVIVT01010294001	Yuzhi11_13105	6e-99
72- 1:	GSVIVT01010295001	Yuzhi11_13106	1e-173
72- 2:	GSVIVT01010297001	Yuzhi11_13107	6e-95
72- 3:	GSVIVT01010298001	Yuzhi11_13108	0
72- 4:	GSVIVT01010300001	Yuzhi11_13109	7e-132
72- 5:	GSVIVT01010306001	Yuzhi11_13111	4e-61
72- 6:	GSVIVT01010318001	Yuzhi11_13113	0
72- 7:	GSVIVT01010319001	Yuzhi11_13115	0
72- 8:	GSVIVT01010321001	Yuzhi11_13116	1e-107
72- 9:	GSVIVT01010323001	Yuzhi11_13117	3e-66
72- 10:	GSVIVT01010324001	Yuzhi11_13118	4e-98
72- 11:	GSVIVT01010325001	Yuzhi11_13119	8e-96
72- 12:	GSVIVT01010326001	Yuzhi11_13120	0
72- 13:	GSVIVT01010327001	Yuzhi11_13121	2e-34
72- 14:	GSVIVT01010328001	Yuzhi11_13122	2e-143
72- 15:	GSVIVT01010330001	Yuzhi11_13123	9e-173
72- 16:	GSVIVT01010331001	Yuzhi11_13124	5e-172
72- 17:	GSVIVT01010345001	Yuzhi11_13130	0
72- 18:	GSVIVT01010358001	Yuzhi11_13136	7e-150
72- 19:	GSVIVT01010359001	Yuzhi11_13137	0
72- 20:	GSVIVT01010360001	Yuzhi11_13138	0
72- 21:	GSVIVT01010364001	Yuzhi11_13140	1e-175
72- 22:	GSVIVT01010368001	Yuzhi11_13142	1e-144
72- 23:	GSVIVT01010374001	Yuzhi11_13143	0
## Alignment 73: score=525.0 e_value=1.8e-21 N=11 chr1&chr8 plus
73- 0:	GSVIVT01020179001	Yuzhi11_12942	0
73- 1:	GSVIVT01020178001	Yuzhi11_12943	3e-31
73- 2:	GSVIVT01020177001	Yuzhi11_12944	9e-152
73- 3:	GSVIVT01020175001	Yuzhi11_12945	0
73- 4:	GSVIVT01020174001	Yuzhi11_12946	0
73- 5:	GSVIVT01020171001	Yuzhi11_12947	3e-56
73- 6:	GSVIVT01020168001	Yuzhi11_12949	8e-61
73- 7:	GSVIVT01020167001	Yuzhi11_12951	1e-104
73- 8:	GSVIVT01020165001	Yuzhi11_12952	1e-39
73- 9:	GSVIVT01020164001	Yuzhi11_12953	0
73- 10:	GSVIVT01020163001	Yuzhi11_12954	1e-63
## Alignment 74: score=464.0 e_value=1.4e-24 N=11 chr1&chr8 plus
74- 0:	Yuzhi11_01112	GSVIVT01033370001	2e-61
74- 1:	Yuzhi11_01118	GSVIVT01033357001	5e-96
74- 2:	Yuzhi11_01124	GSVIVT01033341001	2e-21
74- 3:	Yuzhi11_01138	GSVIVT01033329001	1e-89
74- 4:	Yuzhi11_01146	GSVIVT01033317001	2e-146
74- 5:	Yuzhi11_01147	GSVIVT01033316001	5e-170
74- 6:	Yuzhi11_01153	GSVIVT01033302001	4e-71
74- 7:	Yuzhi11_01157	GSVIVT01033301001	0
74- 8:	Yuzhi11_01167	GSVIVT01033292001	4e-70
74- 9:	Yuzhi11_01168	GSVIVT01033286001	8e-132
74- 10:	Yuzhi11_01170	GSVIVT01033285001	3e-166
## Alignment 75: score=293.0 e_value=1e-12 N=7 chr1&chr8 plus
75- 0:	GSVIVT01012227001	Yuzhi11_12184	1e-86
75- 1:	GSVIVT01012225001	Yuzhi11_12185	7e-26
75- 2:	GSVIVT01012224001	Yuzhi11_12187	1e-90
75- 3:	GSVIVT01012215001	Yuzhi11_12188	4e-130
75- 4:	GSVIVT01012213001	Yuzhi11_12189	1e-114
75- 5:	GSVIVT01012198001	Yuzhi11_12207	1e-154
75- 6:	GSVIVT01012193001	Yuzhi11_12210	0
## Alignment 76: score=2356.0 e_value=2.2e-191 N=52 chr1&chr8 minus
76- 0:	GSVIVT01020159001	Yuzhi11_12941	1e-166
76- 1:	GSVIVT01020157001	Yuzhi11_12938	0
76- 2:	GSVIVT01020155001	Yuzhi11_12936	1e-48
76- 3:	GSVIVT01020154001	Yuzhi11_12934	4e-48
76- 4:	GSVIVT01020151001	Yuzhi11_12932	3e-79
76- 5:	GSVIVT01020148001	Yuzhi11_12925	0
76- 6:	Yuzhi11_01201	GSVIVT01011180001	4e-54
76- 7:	GSVIVT01020146001	Yuzhi11_12923	2e-60
76- 8:	GSVIVT01020145001	Yuzhi11_12922	3e-171
76- 9:	GSVIVT01020143001	Yuzhi11_12921	5e-63
76- 10:	GSVIVT01020139001	Yuzhi11_12919	4e-104
76- 11:	GSVIVT01020137001	Yuzhi11_12918	0
76- 12:	GSVIVT01020136001	Yuzhi11_12914	0
76- 13:	GSVIVT01020135001	Yuzhi11_12913	3e-65
76- 14:	GSVIVT01020134001	Yuzhi11_12911	8e-161
76- 15:	GSVIVT01020133001	Yuzhi11_12910	6e-86
76- 16:	GSVIVT01020132001	Yuzhi11_12909	1e-73
76- 17:	GSVIVT01020129001	Yuzhi11_12906	1e-44
76- 18:	GSVIVT01020128001	Yuzhi11_12905	6e-175
76- 19:	GSVIVT01020121001	Yuzhi11_12900	8e-75
76- 20:	GSVIVT01020116001	Yuzhi11_12899	1e-122
76- 21:	GSVIVT01020112001	Yuzhi11_12898	0
76- 22:	GSVIVT01020111001	Yuzhi11_12893	0
76- 23:	GSVIVT01020110001	Yuzhi11_12892	2e-104
76- 24:	GSVIVT01020108001	Yuzhi11_12891	0
76- 25:	GSVIVT01020105001	Yuzhi11_12890	0
76- 26:	GSVIVT01020103001	Yuzhi11_12884	2e-69
76- 27:	GSVIVT01020097001	Yuzhi11_12883	4e-178
76- 28:	GSVIVT01020095001	Yuzhi11_12882	6e-56
76- 29:	GSVIVT01020093001	Yuzhi11_12881	5e-22
76- 30:	GSVIVT01020091001	Yuzhi11_12880	0
76- 31:	GSVIVT01020090001	Yuzhi11_12879	3e-53
76- 32:	GSVIVT01020089001	Yuzhi11_12878	2e-41
76- 33:	GSVIVT01020088001	Yuzhi11_12877	3e-77
76- 34:	GSVIVT01020087001	Yuzhi11_12876	0
76- 35:	GSVIVT01020084001	Yuzhi11_12875	0
76- 36:	GSVIVT01020082001	Yuzhi11_12874	4e-76
76- 37:	GSVIVT01020081001	Yuzhi11_12873	2e-123
76- 38:	GSVIVT01020079001	Yuzhi11_12872	2e-93
76- 39:	GSVIVT01020078001	Yuzhi11_12871	5e-79
76- 40:	GSVIVT01020076001	Yuzhi11_12870	0
76- 41:	GSVIVT01020075001	Yuzhi11_12869	3e-115
76- 42:	GSVIVT01020074001	Yuzhi11_12867	2e-95
76- 43:	GSVIVT01020073001	Yuzhi11_12866	0
76- 44:	GSVIVT01020072001	Yuzhi11_12865	3e-146
76- 45:	GSVIVT01020070001	Yuzhi11_12864	6e-106
76- 46:	GSVIVT01020069001	Yuzhi11_12862	0
76- 47:	GSVIVT01020068001	Yuzhi11_12856	5e-134
76- 48:	GSVIVT01020063001	Yuzhi11_12855	4e-114
76- 49:	GSVIVT01020061001	Yuzhi11_12854	7e-75
76- 50:	GSVIVT01020060001	Yuzhi11_12853	2e-46
76- 51:	GSVIVT01020055001	Yuzhi11_12845	2e-25
## Alignment 77: score=1162.0 e_value=6.5e-76 N=26 chr1&chr8 minus
77- 0:	GSVIVT01000603001	Yuzhi11_13104	2e-83
77- 1:	GSVIVT01000596001	Yuzhi11_13102	2e-28
77- 2:	GSVIVT01000594001	Yuzhi11_13100	1e-142
77- 3:	GSVIVT01000592001	Yuzhi11_13099	0
77- 4:	GSVIVT01000590001	Yuzhi11_13098	0
77- 5:	GSVIVT01000587001	Yuzhi11_13097	0
77- 6:	GSVIVT01000586001	Yuzhi11_13096	0
77- 7:	GSVIVT01000585001	Yuzhi11_13095	0
77- 8:	GSVIVT01000584001	Yuzhi11_13094	3e-123
77- 9:	GSVIVT01000583001	Yuzhi11_13093	6e-74
77- 10:	GSVIVT01000580001	Yuzhi11_13091	0
77- 11:	GSVIVT01000574001	Yuzhi11_13090	5e-143
77- 12:	GSVIVT01000573001	Yuzhi11_13089	2e-119
77- 13:	GSVIVT01000572001	Yuzhi11_13088	8e-131
77- 14:	GSVIVT01000568001	Yuzhi11_13087	0
77- 15:	GSVIVT01000559001	Yuzhi11_13085	0
77- 16:	GSVIVT01000558001	Yuzhi11_13084	0
77- 17:	GSVIVT01000557001	Yuzhi11_13083	9e-60
77- 18:	GSVIVT01000554001	Yuzhi11_13081	0
77- 19:	GSVIVT01000549001	Yuzhi11_13079	1e-50
77- 20:	GSVIVT01000548001	Yuzhi11_13078	5e-107
77- 21:	GSVIVT01000542001	Yuzhi11_13077	0
77- 22:	GSVIVT01000540001	Yuzhi11_13073	1e-55
77- 23:	GSVIVT01000538001	Yuzhi11_13072	2e-40
77- 24:	GSVIVT01000535001	Yuzhi11_13064	0
77- 25:	GSVIVT01000534001	Yuzhi11_13063	3e-117
## Alignment 78: score=858.0 e_value=1.9e-50 N=19 chr1&chr8 minus
78- 0:	GSVIVT01013810001	Yuzhi11_13033	3e-91
78- 1:	GSVIVT01013806001	Yuzhi11_13030	0
78- 2:	GSVIVT01013799001	Yuzhi11_13025	3e-129
78- 3:	GSVIVT01013794001	Yuzhi11_13023	1e-35
78- 4:	GSVIVT01013790001	Yuzhi11_13022	6e-37
78- 5:	GSVIVT01013788001	Yuzhi11_13020	3e-170
78- 6:	GSVIVT01013787001	Yuzhi11_13018	0
78- 7:	GSVIVT01013786001	Yuzhi11_13016	9e-67
78- 8:	GSVIVT01013785001	Yuzhi11_13013	0
78- 9:	GSVIVT01013784001	Yuzhi11_13012	9e-118
78- 10:	GSVIVT01013782001	Yuzhi11_13011	2e-23
78- 11:	GSVIVT01013778001	Yuzhi11_13009	4e-34
78- 12:	GSVIVT01013777001	Yuzhi11_13008	2e-24
78- 13:	GSVIVT01013775001	Yuzhi11_13007	9e-62
78- 14:	GSVIVT01013772001	Yuzhi11_13004	7e-72
78- 15:	GSVIVT01013765001	Yuzhi11_13002	8e-92
78- 16:	GSVIVT01013763001	Yuzhi11_13001	2e-120
78- 17:	GSVIVT01013761001	Yuzhi11_13000	6e-147
78- 18:	GSVIVT01013760001	Yuzhi11_12994	5e-106
## Alignment 79: score=817.0 e_value=3.9e-46 N=18 chr1&chr8 minus
79- 0:	GSVIVT01020241001	Yuzhi11_12990	0
79- 1:	GSVIVT01020240001	Yuzhi11_12988	0
79- 2:	GSVIVT01020239001	Yuzhi11_12987	5e-165
79- 3:	GSVIVT01020236001	Yuzhi11_12986	0
79- 4:	GSVIVT01020235001	Yuzhi11_12985	9e-62
79- 5:	GSVIVT01020233001	Yuzhi11_12984	4e-94
79- 6:	GSVIVT01020232001	Yuzhi11_12982	0
79- 7:	GSVIVT01020231001	Yuzhi11_12981	9e-65
79- 8:	GSVIVT01020230001	Yuzhi11_12979	7e-123
79- 9:	GSVIVT01020228001	Yuzhi11_12978	3e-117
79- 10:	GSVIVT01020227001	Yuzhi11_12977	0
79- 11:	GSVIVT01020223001	Yuzhi11_12975	0
79- 12:	GSVIVT01020222001	Yuzhi11_12974	4e-152
79- 13:	GSVIVT01020219001	Yuzhi11_12972	7e-166
79- 14:	GSVIVT01020215001	Yuzhi11_12971	0
79- 15:	GSVIVT01020208001	Yuzhi11_12969	3e-50
79- 16:	GSVIVT01020205001	Yuzhi11_12967	7e-100
79- 17:	GSVIVT01020204001	Yuzhi11_12963	8e-56
## Alignment 80: score=371.0 e_value=1.1e-18 N=9 chr1&chr8 minus
80- 0:	Yuzhi11_01116	GSVIVT01030345001	8e-23
80- 1:	GSVIVT01020191001	Yuzhi11_12980	7e-36
80- 2:	Yuzhi11_01120	GSVIVT01030353001	3e-23
80- 3:	GSVIVT01020189001	Yuzhi11_12963	5e-52
80- 4:	GSVIVT01020183001	Yuzhi11_12958	1e-49
80- 5:	GSVIVT01020182001	Yuzhi11_12957	0
80- 6:	GSVIVT01020181001	Yuzhi11_12956	3e-27
80- 7:	GSVIVT01020170001	Yuzhi11_12955	4e-113
80- 8:	GSVIVT01020166001	Yuzhi11_12946	3e-31
## Alignment 81: score=321.0 e_value=3.2e-15 N=8 chr1&chr8 minus
81- 0:	GSVIVT01012494001	Yuzhi11_12191	3e-80
81- 1:	GSVIVT01003214001	Yuzhi11_12187	5e-29
81- 2:	GSVIVT01010086001	Yuzhi11_12168	2e-33
81- 3:	GSVIVT01010100001	Yuzhi11_12155	7e-56
81- 4:	GSVIVT01010118001	Yuzhi11_12154	2e-105
81- 5:	GSVIVT01010122001	Yuzhi11_12153	0
81- 6:	GSVIVT01010152001	Yuzhi11_12149	2e-35
81- 7:	GSVIVT01010159001	Yuzhi11_12139	6e-71
## Alignment 82: score=317.0 e_value=2e-13 N=7 chr1&chr8 minus
82- 0:	GSVIVT01010338001	Yuzhi11_13134	6e-64
82- 1:	GSVIVT01010340001	Yuzhi11_13133	0
82- 2:	GSVIVT01010341001	Yuzhi11_13132	1e-54
82- 3:	GSVIVT01010342001	Yuzhi11_13131	0
82- 4:	GSVIVT01010346001	Yuzhi11_13129	5e-41
82- 5:	GSVIVT01010352001	Yuzhi11_13125	2e-119
82- 6:	GSVIVT01010376001	Yuzhi11_13108	4e-44
## Alignment 83: score=287.0 e_value=1.4e-09 N=6 chr1&chr9 plus
83- 0:	GSVIVT01012231001	Yuzhi11_15246	1e-48
83- 1:	GSVIVT01012225001	Yuzhi11_15247	4e-76
83- 2:	GSVIVT01012224001	Yuzhi11_15248	4e-75
83- 3:	GSVIVT01012222001	Yuzhi11_15250	1e-125
83- 4:	GSVIVT01012221001	Yuzhi11_15251	3e-48
83- 5:	GSVIVT01012220001	Yuzhi11_15252	0
## Alignment 84: score=252.0 e_value=6e-09 N=6 chr1&chr9 plus
84- 0:	GSVIVT01010073001	Yuzhi11_15927	3e-38
84- 1:	GSVIVT01010078001	Yuzhi11_15936	4e-44
84- 2:	GSVIVT01010086001	Yuzhi11_15950	8e-34
84- 3:	GSVIVT01010115001	Yuzhi11_15962	4e-68
84- 4:	GSVIVT01010118001	Yuzhi11_15965	4e-145
84- 5:	GSVIVT01010127001	Yuzhi11_15969	4e-98
## Alignment 85: score=571.0 e_value=5e-27 N=12 chr1&chr9 minus
85- 0:	Yuzhi11_00804	GSVIVT01016103001	2e-63
85- 1:	Yuzhi11_00805	GSVIVT01016101001	5e-107
85- 2:	Yuzhi11_00806	GSVIVT01016100001	2e-97
85- 3:	Yuzhi11_00807	GSVIVT01016099001	6e-167
85- 4:	Yuzhi11_00808	GSVIVT01016093001	6e-93
85- 5:	Yuzhi11_00809	GSVIVT01016088001	2e-24
85- 6:	Yuzhi11_00810	GSVIVT01016078001	1e-175
85- 7:	Yuzhi11_00811	GSVIVT01016076001	2e-93
85- 8:	Yuzhi11_00812	GSVIVT01016074001	1e-90
85- 9:	Yuzhi11_00813	GSVIVT01016069001	0
85- 10:	Yuzhi11_00816	GSVIVT01016065001	6e-42
85- 11:	Yuzhi11_00818	GSVIVT01016055001	6e-81
## Alignment 86: score=384.0 e_value=7.7e-18 N=9 chr1&chr9 minus
86- 0:	GSVIVT01012252001	Yuzhi11_15955	7e-25
86- 1:	GSVIVT01012249001	Yuzhi11_15951	2e-86
86- 2:	GSVIVT01012244001	Yuzhi11_15947	7e-139
86- 3:	GSVIVT01012243001	Yuzhi11_15946	1e-68
86- 4:	GSVIVT01012235001	Yuzhi11_15936	6e-58
86- 5:	GSVIVT01012229001	Yuzhi11_15934	2e-117
86- 6:	GSVIVT01012227001	Yuzhi11_15929	1e-73
86- 7:	GSVIVT01012225001	Yuzhi11_15928	4e-29
86- 8:	GSVIVT01012224001	Yuzhi11_15927	6e-96
## Alignment 87: score=285.0 e_value=4.3e-08 N=6 chr1&scaffold00008 minus
87- 0:	GSVIVT01012100001	Yuzhi11_13851	5e-96
87- 1:	GSVIVT01012096001	Yuzhi11_13850	0
87- 2:	GSVIVT01012095001	Yuzhi11_13849	0
87- 3:	GSVIVT01012094001	Yuzhi11_13848	5e-43
87- 4:	GSVIVT01012084001	Yuzhi11_13847	1e-72
87- 5:	GSVIVT01012083001	Yuzhi11_13846	7e-137
## Alignment 88: score=1247.0 e_value=1.4e-79 N=26 chr1&scaffold00032 minus
88- 0:	GSVIVT01000924001	Yuzhi11_22438	4e-82
88- 1:	GSVIVT01000937001	Yuzhi11_22437	4e-142
88- 2:	GSVIVT01000940001	Yuzhi11_22435	3e-85
88- 3:	GSVIVT01000942001	Yuzhi11_22434	3e-21
88- 4:	GSVIVT01000944001	Yuzhi11_22433	2e-167
88- 5:	GSVIVT01000947001	Yuzhi11_22432	3e-148
88- 6:	GSVIVT01000948001	Yuzhi11_22431	3e-80
88- 7:	GSVIVT01000951001	Yuzhi11_22429	6e-42
88- 8:	GSVIVT01000954001	Yuzhi11_22427	2e-53
88- 9:	GSVIVT01000958001	Yuzhi11_22425	8e-95
88- 10:	GSVIVT01000967001	Yuzhi11_22424	5e-23
88- 11:	GSVIVT01000968001	Yuzhi11_22417	7e-131
88- 12:	GSVIVT01001078001	Yuzhi11_22413	1e-139
88- 13:	GSVIVT01001079001	Yuzhi11_22412	0
88- 14:	GSVIVT01001086001	Yuzhi11_22410	0
88- 15:	GSVIVT01001087001	Yuzhi11_22409	4e-57
88- 16:	GSVIVT01001090001	Yuzhi11_22407	1e-81
88- 17:	GSVIVT01001091001	Yuzhi11_22406	0
88- 18:	GSVIVT01001093001	Yuzhi11_22405	2e-115
88- 19:	GSVIVT01001094001	Yuzhi11_22404	1e-102
88- 20:	GSVIVT01001097001	Yuzhi11_22403	0
88- 21:	GSVIVT01001098001	Yuzhi11_22402	0
88- 22:	GSVIVT01001099001	Yuzhi11_22401	2e-94
88- 23:	GSVIVT01001101001	Yuzhi11_22400	0
88- 24:	GSVIVT01001111001	Yuzhi11_22395	0
88- 25:	GSVIVT01001121001	Yuzhi11_22388	1e-66
## Alignment 89: score=297.0 e_value=4.1e-08 N=6 chr1&scaffold00032 minus
89- 0:	GSVIVT01004935001	Yuzhi11_22420	3e-147
89- 1:	GSVIVT01004937001	Yuzhi11_22419	0
89- 2:	GSVIVT01004938001	Yuzhi11_22418	5e-103
89- 3:	GSVIVT01004939001	Yuzhi11_22417	0
89- 4:	GSVIVT01004941001	Yuzhi11_22415	0
89- 5:	GSVIVT01004943001	Yuzhi11_22414	3e-80
## Alignment 90: score=343.0 e_value=7e-14 N=8 chr1&scaffold00034 minus
90- 0:	GSVIVT01011803001	Yuzhi11_22472	3e-108
90- 1:	GSVIVT01011798001	Yuzhi11_22470	4e-70
90- 2:	GSVIVT01011790001	Yuzhi11_22468	4e-130
90- 3:	GSVIVT01011789001	Yuzhi11_22466	4e-72
90- 4:	GSVIVT01011783001	Yuzhi11_22465	5e-159
90- 5:	GSVIVT01011778001	Yuzhi11_22461	2e-49
90- 6:	GSVIVT01011777001	Yuzhi11_22460	1e-24
90- 7:	GSVIVT01011767001	Yuzhi11_22451	6e-22
## Alignment 91: score=437.0 e_value=2.2e-20 N=10 chr1&scaffold00035 plus
91- 0:	GSVIVT01010525001	Yuzhi11_22635	4e-44
91- 1:	GSVIVT01010528001	Yuzhi11_22638	2e-37
91- 2:	GSVIVT01000917001	Yuzhi11_22641	3e-126
91- 3:	GSVIVT01000932001	Yuzhi11_22650	4e-47
91- 4:	GSVIVT01000937001	Yuzhi11_22653	1e-79
91- 5:	GSVIVT01000940001	Yuzhi11_22655	2e-40
91- 6:	GSVIVT01000947001	Yuzhi11_22656	2e-134
91- 7:	GSVIVT01000958001	Yuzhi11_22663	3e-87
91- 8:	GSVIVT01000962001	Yuzhi11_22664	2e-65
91- 9:	GSVIVT01001083001	Yuzhi11_22675	7e-132
## Alignment 92: score=427.0 e_value=3e-22 N=10 chr1&scaffold00035 plus
92- 0:	GSVIVT01010298001	Yuzhi11_22573	8e-53
92- 1:	GSVIVT01010321001	Yuzhi11_22588	2e-88
92- 2:	GSVIVT01010328001	Yuzhi11_22590	7e-140
92- 3:	GSVIVT01010330001	Yuzhi11_22592	1e-166
92- 4:	GSVIVT01010347001	Yuzhi11_22593	1e-43
92- 5:	GSVIVT01010353001	Yuzhi11_22594	4e-29
92- 6:	GSVIVT01010363001	Yuzhi11_22603	0
92- 7:	GSVIVT01010364001	Yuzhi11_22607	2e-157
92- 8:	GSVIVT01010378001	Yuzhi11_22609	9e-40
92- 9:	GSVIVT01010390001	Yuzhi11_22611	4e-38
## Alignment 93: score=1988.0 e_value=1.9e-147 N=43 chr1&scaffold00042 minus
93- 0:	GSVIVT01011971001	Yuzhi11_22770	5e-109
93- 1:	GSVIVT01011967001	Yuzhi11_22768	2e-29
93- 2:	GSVIVT01011964001	Yuzhi11_22767	6e-147
93- 3:	GSVIVT01011962001	Yuzhi11_22764	9e-35
93- 4:	GSVIVT01011960001	Yuzhi11_22762	4e-89
93- 5:	GSVIVT01011956001	Yuzhi11_22761	5e-169
93- 6:	GSVIVT01011948001	Yuzhi11_22760	0
93- 7:	GSVIVT01011947001	Yuzhi11_22759	2e-46
93- 8:	GSVIVT01011946001	Yuzhi11_22758	5e-152
93- 9:	GSVIVT01011942001	Yuzhi11_22757	2e-113
93- 10:	GSVIVT01011941001	Yuzhi11_22756	4e-135
93- 11:	GSVIVT01011940001	Yuzhi11_22755	6e-126
93- 12:	GSVIVT01011939001	Yuzhi11_22754	0
93- 13:	GSVIVT01011938001	Yuzhi11_22753	0
93- 14:	GSVIVT01011934001	Yuzhi11_22752	2e-73
93- 15:	GSVIVT01011930001	Yuzhi11_22751	4e-164
93- 16:	GSVIVT01011929001	Yuzhi11_22750	2e-114
93- 17:	GSVIVT01011925001	Yuzhi11_22747	2e-50
93- 18:	GSVIVT01011923001	Yuzhi11_22746	0
93- 19:	GSVIVT01011919001	Yuzhi11_22745	3e-98
93- 20:	GSVIVT01011918001	Yuzhi11_22744	7e-94
93- 21:	GSVIVT01011908001	Yuzhi11_22741	0
93- 22:	GSVIVT01011907001	Yuzhi11_22740	3e-109
93- 23:	GSVIVT01011906001	Yuzhi11_22739	2e-27
93- 24:	GSVIVT01011904001	Yuzhi11_22736	0
93- 25:	GSVIVT01011902001	Yuzhi11_22735	5e-41
93- 26:	GSVIVT01011899001	Yuzhi11_22733	2e-149
93- 27:	GSVIVT01011898001	Yuzhi11_22732	2e-77
93- 28:	GSVIVT01011897001	Yuzhi11_22731	3e-136
93- 29:	GSVIVT01011896001	Yuzhi11_22730	4e-48
93- 30:	GSVIVT01011894001	Yuzhi11_22727	2e-54
93- 31:	GSVIVT01011892001	Yuzhi11_22725	9e-46
93- 32:	GSVIVT01011891001	Yuzhi11_22724	2e-91
93- 33:	GSVIVT01011888001	Yuzhi11_22723	2e-146
93- 34:	GSVIVT01011882001	Yuzhi11_22722	8e-86
93- 35:	GSVIVT01011878001	Yuzhi11_22721	2e-52
93- 36:	GSVIVT01011872001	Yuzhi11_22719	8e-71
93- 37:	GSVIVT01011871001	Yuzhi11_22718	0
93- 38:	GSVIVT01011868001	Yuzhi11_22713	1e-78
93- 39:	GSVIVT01011867001	Yuzhi11_22712	1e-171
93- 40:	GSVIVT01011864001	Yuzhi11_22711	1e-158
93- 41:	GSVIVT01011861001	Yuzhi11_22710	6e-107
93- 42:	GSVIVT01011857001	Yuzhi11_22702	2e-69
## Alignment 94: score=787.0 e_value=7.7e-44 N=17 chr1&scaffold00042 minus
94- 0:	GSVIVT01011848001	Yuzhi11_22709	2e-124
94- 1:	GSVIVT01011846001	Yuzhi11_22708	1e-72
94- 2:	GSVIVT01011845001	Yuzhi11_22706	4e-77
94- 3:	GSVIVT01011843001	Yuzhi11_22703	7e-180
94- 4:	GSVIVT01011842001	Yuzhi11_22702	0
94- 5:	GSVIVT01011841001	Yuzhi11_22701	2e-57
94- 6:	GSVIVT01011840001	Yuzhi11_22699	5e-32
94- 7:	GSVIVT01011838001	Yuzhi11_22698	9e-154
94- 8:	GSVIVT01011835001	Yuzhi11_22697	0
94- 9:	GSVIVT01011832001	Yuzhi11_22695	8e-118
94- 10:	GSVIVT01011825001	Yuzhi11_22694	2e-30
94- 11:	GSVIVT01011821001	Yuzhi11_22693	2e-68
94- 12:	GSVIVT01011814001	Yuzhi11_22692	0
94- 13:	GSVIVT01011808001	Yuzhi11_22691	0
94- 14:	GSVIVT01011807001	Yuzhi11_22690	0
94- 15:	GSVIVT01011806001	Yuzhi11_22689	3e-179
94- 16:	GSVIVT01011805001	Yuzhi11_22688	5e-110
## Alignment 95: score=1576.0 e_value=3e-119 N=36 chr1&scaffold00051 plus
95- 0:	GSVIVT01000596001	Yuzhi11_22819	3e-26
95- 1:	GSVIVT01000593001	Yuzhi11_22821	0
95- 2:	GSVIVT01000590001	Yuzhi11_22822	0
95- 3:	GSVIVT01000588001	Yuzhi11_22823	4e-68
95- 4:	GSVIVT01000587001	Yuzhi11_22824	0
95- 5:	GSVIVT01000586001	Yuzhi11_22825	0
95- 6:	GSVIVT01000582001	Yuzhi11_22826	5e-157
95- 7:	GSVIVT01000580001	Yuzhi11_22827	0
95- 8:	GSVIVT01000579001	Yuzhi11_22828	2e-123
95- 9:	GSVIVT01000578001	Yuzhi11_22829	3e-134
95- 10:	GSVIVT01000570001	Yuzhi11_22830	6e-150
95- 11:	GSVIVT01000558001	Yuzhi11_22831	4e-157
95- 12:	GSVIVT01000550001	Yuzhi11_22832	1e-45
95- 13:	GSVIVT01000543001	Yuzhi11_22833	2e-124
95- 14:	GSVIVT01000535001	Yuzhi11_22836	0
95- 15:	GSVIVT01000534001	Yuzhi11_22837	5e-116
95- 16:	GSVIVT01013810001	Yuzhi11_22856	2e-60
95- 17:	GSVIVT01013806001	Yuzhi11_22857	0
95- 18:	GSVIVT01013802001	Yuzhi11_22860	9e-71
95- 19:	GSVIVT01013800001	Yuzhi11_22861	4e-180
95- 20:	GSVIVT01013799001	Yuzhi11_22863	2e-136
95- 21:	GSVIVT01013794001	Yuzhi11_22864	3e-40
95- 22:	GSVIVT01013790001	Yuzhi11_22865	3e-105
95- 23:	GSVIVT01013786001	Yuzhi11_22866	5e-67
95- 24:	GSVIVT01013785001	Yuzhi11_22867	0
95- 25:	GSVIVT01013784001	Yuzhi11_22868	6e-119
95- 26:	GSVIVT01013782001	Yuzhi11_22869	6e-73
95- 27:	GSVIVT01013781001	Yuzhi11_22871	4e-120
95- 28:	GSVIVT01013774001	Yuzhi11_22872	2e-79
95- 29:	GSVIVT01013773001	Yuzhi11_22873	3e-92
95- 30:	GSVIVT01013772001	Yuzhi11_22874	0
95- 31:	GSVIVT01013771001	Yuzhi11_22875	3e-179
95- 32:	GSVIVT01013769001	Yuzhi11_22876	6e-151
95- 33:	GSVIVT01013765001	Yuzhi11_22877	3e-92
95- 34:	GSVIVT01013763001	Yuzhi11_22878	2e-119
95- 35:	GSVIVT01013761001	Yuzhi11_22879	1e-130
## Alignment 96: score=294.0 e_value=4.7e-08 N=6 chr1&scaffold00051 plus
96- 0:	GSVIVT01010336001	Yuzhi11_22798	3e-180
96- 1:	GSVIVT01010338001	Yuzhi11_22799	0
96- 2:	GSVIVT01010339001	Yuzhi11_22800	1e-37
96- 3:	GSVIVT01010341001	Yuzhi11_22801	6e-61
96- 4:	GSVIVT01010345001	Yuzhi11_22803	1e-119
96- 5:	GSVIVT01010349001	Yuzhi11_22806	1e-155
## Alignment 97: score=706.0 e_value=1.1e-35 N=15 chr1&scaffold00051 minus
97- 0:	GSVIVT01010443001	Yuzhi11_22792	2e-180
97- 1:	GSVIVT01010449001	Yuzhi11_22788	2e-88
97- 2:	GSVIVT01010454001	Yuzhi11_22787	4e-122
97- 3:	GSVIVT01010463001	Yuzhi11_22786	4e-90
97- 4:	GSVIVT01010471001	Yuzhi11_22785	1e-111
97- 5:	GSVIVT01010480001	Yuzhi11_22784	5e-37
97- 6:	GSVIVT01010486001	Yuzhi11_22783	2e-145
97- 7:	GSVIVT01010491001	Yuzhi11_22781	9e-95
97- 8:	GSVIVT01010495001	Yuzhi11_22780	4e-112
97- 9:	GSVIVT01010496001	Yuzhi11_22779	7e-92
97- 10:	GSVIVT01010502001	Yuzhi11_22778	0
97- 11:	GSVIVT01010505001	Yuzhi11_22777	7e-21
97- 12:	GSVIVT01010510001	Yuzhi11_22776	0
97- 13:	GSVIVT01010521001	Yuzhi11_22772	7e-27
97- 14:	GSVIVT01010525001	Yuzhi11_22771	1e-36
## Alignment 98: score=687.0 e_value=1e-37 N=15 chr1&scaffold00051 minus
98- 0:	GSVIVT01010292001	Yuzhi11_22818	3e-119
98- 1:	GSVIVT01010300001	Yuzhi11_22817	0
98- 2:	GSVIVT01010308001	Yuzhi11_22816	1e-68
98- 3:	GSVIVT01010309001	Yuzhi11_22811	2e-47
98- 4:	GSVIVT01010318001	Yuzhi11_22810	0
98- 5:	GSVIVT01010321001	Yuzhi11_22809	2e-31
98- 6:	GSVIVT01010324001	Yuzhi11_22808	3e-89
98- 7:	GSVIVT01010330001	Yuzhi11_22807	6e-177
98- 8:	GSVIVT01010331001	Yuzhi11_22806	8e-145
98- 9:	GSVIVT01010352001	Yuzhi11_22805	4e-113
98- 10:	GSVIVT01010363001	Yuzhi11_22797	0
98- 11:	GSVIVT01010364001	Yuzhi11_22796	5e-171
98- 12:	GSVIVT01010365001	Yuzhi11_22795	2e-60
98- 13:	GSVIVT01010374001	Yuzhi11_22794	0
98- 14:	GSVIVT01010375001	Yuzhi11_22793	6e-135
## Alignment 99: score=559.0 e_value=9.3e-35 N=13 chr1&scaffold00080 plus
99- 0:	GSVIVT01019976001	Yuzhi11_23095	1e-121
99- 1:	GSVIVT01019975001	Yuzhi11_23097	3e-91
99- 2:	GSVIVT01019972001	Yuzhi11_23100	5e-25
99- 3:	GSVIVT01019969001	Yuzhi11_23102	8e-69
99- 4:	GSVIVT01019967001	Yuzhi11_23104	2e-56
99- 5:	GSVIVT01019965001	Yuzhi11_23105	3e-96
99- 6:	GSVIVT01019958001	Yuzhi11_23107	2e-173
99- 7:	GSVIVT01019952001	Yuzhi11_23111	1e-47
99- 8:	GSVIVT01019945001	Yuzhi11_23112	3e-85
99- 9:	GSVIVT01003219001	Yuzhi11_23115	0
99- 10:	GSVIVT01010091001	Yuzhi11_23127	3e-102
99- 11:	GSVIVT01010112001	Yuzhi11_23128	8e-24
99- 12:	GSVIVT01010125001	Yuzhi11_23146	5e-83
## Alignment 100: score=1905.0 e_value=6e-139 N=41 chr1&scaffold00095 plus
100- 0:	GSVIVT01011803001	Yuzhi11_23155	7e-55
100- 1:	GSVIVT01011798001	Yuzhi11_23157	8e-86
100- 2:	GSVIVT01011797001	Yuzhi11_23158	0
100- 3:	GSVIVT01011796001	Yuzhi11_23159	2e-70
100- 4:	GSVIVT01011794001	Yuzhi11_23160	0
100- 5:	GSVIVT01011791001	Yuzhi11_23164	8e-132
100- 6:	GSVIVT01011790001	Yuzhi11_23165	2e-48
100- 7:	GSVIVT01011789001	Yuzhi11_23169	8e-80
100- 8:	GSVIVT01011788001	Yuzhi11_23170	0
100- 9:	GSVIVT01011783001	Yuzhi11_23173	1e-149
100- 10:	GSVIVT01011781001	Yuzhi11_23177	0
100- 11:	GSVIVT01011780001	Yuzhi11_23178	4e-169
100- 12:	GSVIVT01011779001	Yuzhi11_23179	4e-43
100- 13:	GSVIVT01011778001	Yuzhi11_23181	8e-58
100- 14:	GSVIVT01011777001	Yuzhi11_23182	3e-48
100- 15:	GSVIVT01011767001	Yuzhi11_23184	0
100- 16:	GSVIVT01011766001	Yuzhi11_23185	1e-65
100- 17:	GSVIVT01011764001	Yuzhi11_23186	0
100- 18:	GSVIVT01011761001	Yuzhi11_23189	2e-99
100- 19:	GSVIVT01011760001	Yuzhi11_23190	1e-51
100- 20:	GSVIVT01011757001	Yuzhi11_23192	3e-70
100- 21:	GSVIVT01011756001	Yuzhi11_23194	1e-123
100- 22:	GSVIVT01011754001	Yuzhi11_23195	4e-64
100- 23:	GSVIVT01011749001	Yuzhi11_23196	1e-169
100- 24:	GSVIVT01011747001	Yuzhi11_23197	3e-69
100- 25:	GSVIVT01011745001	Yuzhi11_23198	2e-114
100- 26:	GSVIVT01011742001	Yuzhi11_23199	9e-34
100- 27:	GSVIVT01011740001	Yuzhi11_23200	0
100- 28:	GSVIVT01011739001	Yuzhi11_23201	8e-121
100- 29:	GSVIVT01011738001	Yuzhi11_23202	5e-54
100- 30:	GSVIVT01011737001	Yuzhi11_23203	2e-106
100- 31:	GSVIVT01011734001	Yuzhi11_23205	2e-151
100- 32:	GSVIVT01011729001	Yuzhi11_23206	2e-22
100- 33:	GSVIVT01011714001	Yuzhi11_23207	0
100- 34:	GSVIVT01011711001	Yuzhi11_23208	2e-57
100- 35:	GSVIVT01011710001	Yuzhi11_23209	6e-144
100- 36:	GSVIVT01011709001	Yuzhi11_23210	5e-69
100- 37:	GSVIVT01011708001	Yuzhi11_23211	2e-170
100- 38:	GSVIVT01011704001	Yuzhi11_23212	3e-177
100- 39:	GSVIVT01011703001	Yuzhi11_23213	6e-163
100- 40:	GSVIVT01011702001	Yuzhi11_23214	2e-141
## Alignment 101: score=434.0 e_value=1.9e-16 N=9 chr1&scaffold0292 plus
101- 0:	GSVIVT01019978001	Yuzhi11_24775	3e-26
101- 1:	GSVIVT01019977001	Yuzhi11_24776	8e-143
101- 2:	GSVIVT01019976001	Yuzhi11_24778	5e-148
101- 3:	GSVIVT01019974001	Yuzhi11_24779	2e-81
101- 4:	GSVIVT01019973001	Yuzhi11_24782	0
101- 5:	GSVIVT01019972001	Yuzhi11_24786	7e-44
101- 6:	GSVIVT01019971001	Yuzhi11_24787	5e-59
101- 7:	GSVIVT01019969001	Yuzhi11_24788	1e-76
101- 8:	GSVIVT01019967001	Yuzhi11_24790	3e-84
## Alignment 102: score=348.0 e_value=9.4e-14 N=8 chr1&scaffold0292 plus
102- 0:	GSVIVT01020010001	Yuzhi11_24765	7e-52
102- 1:	GSVIVT01020008001	Yuzhi11_24766	0
102- 2:	GSVIVT01020002001	Yuzhi11_24767	7e-100
102- 3:	GSVIVT01020000001	Yuzhi11_24768	4e-115
102- 4:	GSVIVT01019998001	Yuzhi11_24769	1e-57
102- 5:	GSVIVT01019997001	Yuzhi11_24770	0
102- 6:	GSVIVT01019995001	Yuzhi11_24771	1e-73
102- 7:	GSVIVT01019993001	Yuzhi11_24772	8e-49
## Alignment 103: score=2341.0 e_value=3.2e-180 N=50 chr10&chr12 plus
103- 0:	GSVIVT01021163001	Yuzhi11_20712	0
103- 1:	GSVIVT01021164001	Yuzhi11_20713	7e-115
103- 2:	GSVIVT01021168001	Yuzhi11_20715	0
103- 3:	GSVIVT01021169001	Yuzhi11_20718	4e-75
103- 4:	GSVIVT01021182001	Yuzhi11_20720	2e-90
103- 5:	GSVIVT01021183001	Yuzhi11_20721	0
103- 6:	GSVIVT01021184001	Yuzhi11_20722	0
103- 7:	GSVIVT01021186001	Yuzhi11_20723	3e-44
103- 8:	GSVIVT01021187001	Yuzhi11_20725	5e-138
103- 9:	GSVIVT01021189001	Yuzhi11_20726	2e-136
103- 10:	GSVIVT01021190001	Yuzhi11_20727	2e-61
103- 11:	GSVIVT01021192001	Yuzhi11_20728	2e-150
103- 12:	GSVIVT01021200001	Yuzhi11_20730	2e-128
103- 13:	GSVIVT01021202001	Yuzhi11_20731	0
103- 14:	GSVIVT01021206001	Yuzhi11_20733	2e-163
103- 15:	GSVIVT01021207001	Yuzhi11_20734	3e-52
103- 16:	GSVIVT01021208001	Yuzhi11_20735	3e-36
103- 17:	GSVIVT01021209001	Yuzhi11_20736	8e-130
103- 18:	GSVIVT01021211001	Yuzhi11_20738	7e-29
103- 19:	GSVIVT01021212001	Yuzhi11_20740	7e-49
103- 20:	GSVIVT01021213001	Yuzhi11_20741	3e-88
103- 21:	GSVIVT01021215001	Yuzhi11_20742	1e-50
103- 22:	GSVIVT01021218001	Yuzhi11_20743	1e-24
103- 23:	GSVIVT01021220001	Yuzhi11_20746	3e-50
103- 24:	GSVIVT01021224001	Yuzhi11_20748	9e-91
103- 25:	GSVIVT01021225001	Yuzhi11_20749	1e-48
103- 26:	GSVIVT01021228001	Yuzhi11_20750	1e-136
103- 27:	GSVIVT01021229001	Yuzhi11_20751	2e-65
103- 28:	GSVIVT01021231001	Yuzhi11_20753	6e-104
103- 29:	GSVIVT01021233001	Yuzhi11_20754	1e-154
103- 30:	GSVIVT01021235001	Yuzhi11_20755	2e-64
103- 31:	GSVIVT01021237001	Yuzhi11_20756	0
103- 32:	GSVIVT01021238001	Yuzhi11_20757	0
103- 33:	GSVIVT01021241001	Yuzhi11_20760	2e-35
103- 34:	GSVIVT01021245001	Yuzhi11_20761	1e-40
103- 35:	GSVIVT01021248001	Yuzhi11_20762	0
103- 36:	GSVIVT01021249001	Yuzhi11_20763	4e-85
103- 37:	GSVIVT01021252001	Yuzhi11_20764	2e-58
103- 38:	GSVIVT01021253001	Yuzhi11_20765	4e-67
103- 39:	GSVIVT01021256001	Yuzhi11_20767	0
103- 40:	GSVIVT01021261001	Yuzhi11_20769	2e-108
103- 41:	GSVIVT01021262001	Yuzhi11_20771	1e-108
103- 42:	GSVIVT01021263001	Yuzhi11_20772	2e-47
103- 43:	GSVIVT01021265001	Yuzhi11_20773	0
103- 44:	GSVIVT01021266001	Yuzhi11_20774	0
103- 45:	GSVIVT01021267001	Yuzhi11_20775	2e-32
103- 46:	GSVIVT01021270001	Yuzhi11_20777	6e-41
103- 47:	GSVIVT01021274001	Yuzhi11_20779	2e-115
103- 48:	GSVIVT01021275001	Yuzhi11_20781	1e-102
103- 49:	GSVIVT01021278001	Yuzhi11_20782	6e-78
## Alignment 104: score=1672.0 e_value=1.3e-119 N=36 chr10&chr12 plus
104- 0:	GSVIVT01002062001	Yuzhi11_20645	1e-66
104- 1:	GSVIVT01002064001	Yuzhi11_20646	3e-34
104- 2:	GSVIVT01002065001	Yuzhi11_20647	1e-42
104- 3:	GSVIVT01002066001	Yuzhi11_20649	2e-48
104- 4:	GSVIVT01021085001	Yuzhi11_20664	4e-34
104- 5:	GSVIVT01021087001	Yuzhi11_20666	4e-34
104- 6:	GSVIVT01021089001	Yuzhi11_20667	5e-111
104- 7:	GSVIVT01021090001	Yuzhi11_20668	0
104- 8:	GSVIVT01021091001	Yuzhi11_20669	1e-112
104- 9:	GSVIVT01021092001	Yuzhi11_20670	2e-26
104- 10:	GSVIVT01021094001	Yuzhi11_20671	7e-26
104- 11:	GSVIVT01021096001	Yuzhi11_20672	0
104- 12:	GSVIVT01021099001	Yuzhi11_20674	0
104- 13:	GSVIVT01021103001	Yuzhi11_20675	2e-30
104- 14:	GSVIVT01021112001	Yuzhi11_20681	1e-136
104- 15:	GSVIVT01021113001	Yuzhi11_20682	0
104- 16:	GSVIVT01021114001	Yuzhi11_20683	0
104- 17:	GSVIVT01021117001	Yuzhi11_20685	3e-85
104- 18:	GSVIVT01021118001	Yuzhi11_20686	0
104- 19:	GSVIVT01021119001	Yuzhi11_20687	2e-103
104- 20:	GSVIVT01021120001	Yuzhi11_20688	4e-117
104- 21:	GSVIVT01021121001	Yuzhi11_20689	7e-112
104- 22:	GSVIVT01021126001	Yuzhi11_20692	7e-144
104- 23:	GSVIVT01021136001	Yuzhi11_20694	1e-32
104- 24:	GSVIVT01021137001	Yuzhi11_20695	0
104- 25:	GSVIVT01021140001	Yuzhi11_20696	9e-171
104- 26:	GSVIVT01021141001	Yuzhi11_20698	3e-41
104- 27:	GSVIVT01021143001	Yuzhi11_20700	2e-54
104- 28:	GSVIVT01021144001	Yuzhi11_20701	9e-108
104- 29:	GSVIVT01021145001	Yuzhi11_20702	4e-68
104- 30:	GSVIVT01021146001	Yuzhi11_20703	3e-22
104- 31:	GSVIVT01021147001	Yuzhi11_20706	2e-125
104- 32:	GSVIVT01021150001	Yuzhi11_20708	4e-124
104- 33:	GSVIVT01021151001	Yuzhi11_20709	9e-23
104- 34:	GSVIVT01021153001	Yuzhi11_20710	7e-98
104- 35:	GSVIVT01021154001	Yuzhi11_20711	0
## Alignment 105: score=598.0 e_value=1.2e-32 N=14 chr10&chr12 plus
105- 0:	GSVIVT01021192001	Yuzhi11_19866	6e-51
105- 1:	GSVIVT01021204001	Yuzhi11_19871	2e-138
105- 2:	GSVIVT01021210001	Yuzhi11_19874	1e-129
105- 3:	GSVIVT01021215001	Yuzhi11_19877	9e-46
105- 4:	GSVIVT01021220001	Yuzhi11_19880	1e-51
105- 5:	GSVIVT01021224001	Yuzhi11_19881	6e-31
105- 6:	GSVIVT01021226001	Yuzhi11_19882	4e-101
105- 7:	GSVIVT01021233001	Yuzhi11_19886	8e-36
105- 8:	GSVIVT01021239001	Yuzhi11_19890	2e-179
105- 9:	GSVIVT01021241001	Yuzhi11_19892	4e-24
105- 10:	GSVIVT01021244001	Yuzhi11_19893	5e-81
105- 11:	GSVIVT01021252001	Yuzhi11_19897	8e-46
105- 12:	GSVIVT01021253001	Yuzhi11_19898	4e-43
105- 13:	GSVIVT01021260001	Yuzhi11_19899	0
## Alignment 106: score=582.0 e_value=4.2e-30 N=13 chr10&chr12 plus
106- 0:	Yuzhi11_16539	GSVIVT01023362001	2e-41
106- 1:	Yuzhi11_16543	GSVIVT01023339001	0
106- 2:	Yuzhi11_16549	GSVIVT01023292001	7e-91
106- 3:	Yuzhi11_16550	GSVIVT01023286001	9e-141
106- 4:	Yuzhi11_16553	GSVIVT01023279001	2e-143
106- 5:	Yuzhi11_16554	GSVIVT01023275001	0
106- 6:	Yuzhi11_16555	GSVIVT01023274001	6e-83
106- 7:	Yuzhi11_16560	GSVIVT01023266001	2e-72
106- 8:	Yuzhi11_16561	GSVIVT01023260001	1e-54
106- 9:	Yuzhi11_16563	GSVIVT01023255001	1e-76
106- 10:	Yuzhi11_16566	GSVIVT01023249001	9e-133
106- 11:	Yuzhi11_16568	GSVIVT01023248001	2e-128
106- 12:	Yuzhi11_16569	GSVIVT01023246001	0
## Alignment 107: score=429.0 e_value=3.4e-20 N=10 chr10&chr12 plus
107- 0:	Yuzhi11_16523	GSVIVT01023037001	1e-53
107- 1:	Yuzhi11_16525	GSVIVT01023022001	7e-94
107- 2:	Yuzhi11_16526	GSVIVT01023017001	2e-43
107- 3:	Yuzhi11_16527	GSVIVT01023009001	0
107- 4:	Yuzhi11_16529	GSVIVT01022999001	5e-111
107- 5:	Yuzhi11_16530	GSVIVT01022994001	0
107- 6:	Yuzhi11_16531	GSVIVT01022976001	1e-38
107- 7:	Yuzhi11_16532	GSVIVT01022967001	3e-145
107- 8:	Yuzhi11_16533	GSVIVT01022966001	1e-83
107- 9:	Yuzhi11_16537	GSVIVT01022924001	0
## Alignment 108: score=338.0 e_value=6.4e-18 N=9 chr10&chr12 plus
108- 0:	GSVIVT01012620001	Yuzhi11_19446	1e-48
108- 1:	GSVIVT01012624001	Yuzhi11_19463	7e-87
108- 2:	GSVIVT01012633001	Yuzhi11_19464	2e-21
108- 3:	GSVIVT01012643001	Yuzhi11_19466	6e-48
108- 4:	Yuzhi11_16289	GSVIVT01020874001	8e-27
108- 5:	GSVIVT01012648001	Yuzhi11_19469	3e-142
108- 6:	GSVIVT01012649001	Yuzhi11_19472	7e-37
108- 7:	GSVIVT01012652001	Yuzhi11_19486	1e-39
108- 8:	GSVIVT01012662001	Yuzhi11_19499	5e-44
## Alignment 109: score=409.0 e_value=1e-17 N=9 chr10&chr12 minus
109- 0:	Yuzhi11_16496	GSVIVT01029718001	4e-67
109- 1:	Yuzhi11_16500	GSVIVT01029709001	4e-75
109- 2:	Yuzhi11_16512	GSVIVT01029701001	1e-154
109- 3:	Yuzhi11_16513	GSVIVT01029699001	1e-129
109- 4:	Yuzhi11_16514	GSVIVT01029696001	3e-24
109- 5:	Yuzhi11_16517	GSVIVT01029694001	6e-85
109- 6:	Yuzhi11_16519	GSVIVT01029690001	9e-34
109- 7:	Yuzhi11_16521	GSVIVT01029688001	3e-85
109- 8:	Yuzhi11_16522	GSVIVT01029687001	7e-69
## Alignment 110: score=526.0 e_value=2.2e-27 N=12 chr10&chr13 plus
110- 0:	Yuzhi11_17159	GSVIVT01001442001	7e-31
110- 1:	Yuzhi11_17169	GSVIVT01001466001	0
110- 2:	Yuzhi11_17170	GSVIVT01001467001	3e-155
110- 3:	Yuzhi11_17173	GSVIVT01001468001	2e-47
110- 4:	Yuzhi11_17187	GSVIVT01032215001	4e-113
110- 5:	Yuzhi11_17188	GSVIVT01032214001	2e-57
110- 6:	Yuzhi11_17189	GSVIVT01032212001	1e-33
110- 7:	Yuzhi11_17190	GSVIVT01032211001	0
110- 8:	Yuzhi11_17191	GSVIVT01032192001	3e-59
110- 9:	Yuzhi11_17194	GSVIVT01032178001	2e-104
110- 10:	Yuzhi11_17197	GSVIVT01032163001	6e-171
110- 11:	Yuzhi11_17201	GSVIVT01032154001	2e-72
## Alignment 111: score=287.0 e_value=9.4e-13 N=7 chr10&chr13 plus
111- 0:	Yuzhi11_17313	GSVIVT01016553001	2e-129
111- 1:	Yuzhi11_17326	GSVIVT01016550001	0
111- 2:	Yuzhi11_17329	GSVIVT01016549001	2e-127
111- 3:	Yuzhi11_17333	GSVIVT01016540001	2e-21
111- 4:	Yuzhi11_17334	GSVIVT01016535001	3e-116
111- 5:	Yuzhi11_17335	GSVIVT01016534001	9e-147
111- 6:	GSVIVT01021694001	Yuzhi11_21214	2e-43
## Alignment 112: score=283.0 e_value=1.7e-08 N=6 chr10&chr13 plus
112- 0:	Yuzhi11_17109	GSVIVT01036651001	0
112- 1:	Yuzhi11_17110	GSVIVT01036652001	6e-58
112- 2:	Yuzhi11_17115	GSVIVT01036668001	3e-35
112- 3:	Yuzhi11_17117	GSVIVT01036671001	6e-86
112- 4:	Yuzhi11_17119	GSVIVT01036672001	4e-113
112- 5:	Yuzhi11_17121	GSVIVT01036674001	2e-82
## Alignment 113: score=280.0 e_value=2.2e-10 N=7 chr10&chr13 plus
113- 0:	Yuzhi11_16482	GSVIVT01016485001	5e-23
113- 1:	GSVIVT01021118001	Yuzhi11_21259	1e-50
113- 2:	Yuzhi11_16496	GSVIVT01016473001	1e-53
113- 3:	GSVIVT01021129001	Yuzhi11_21271	9e-70
113- 4:	GSVIVT01021139001	Yuzhi11_21275	4e-35
113- 5:	GSVIVT01021143001	Yuzhi11_21277	2e-58
113- 6:	GSVIVT01021154001	Yuzhi11_21279	0
## Alignment 114: score=378.0 e_value=1.9e-14 N=8 chr10&chr13 minus
114- 0:	Yuzhi11_17169	GSVIVT01001466001	0
114- 1:	Yuzhi11_17175	GSVIVT01001445001	0
114- 2:	Yuzhi11_17178	GSVIVT01001443001	5e-50
114- 3:	Yuzhi11_17180	GSVIVT01001441001	0
114- 4:	Yuzhi11_17182	GSVIVT01001440001	2e-64
114- 5:	Yuzhi11_17183	GSVIVT01001439001	1e-110
114- 6:	Yuzhi11_17184	GSVIVT01001437001	7e-23
114- 7:	Yuzhi11_17185	GSVIVT01001433001	5e-169
## Alignment 115: score=2612.0 e_value=2.9e-223 N=57 chr10&chr14 plus
115- 0:	Yuzhi11_16586	GSVIVT01031354001	0
115- 1:	Yuzhi11_16587	GSVIVT01031351001	1e-92
115- 2:	Yuzhi11_16588	GSVIVT01031344001	7e-150
115- 3:	Yuzhi11_16589	GSVIVT01031343001	0
115- 4:	Yuzhi11_16590	GSVIVT01031342001	9e-179
115- 5:	Yuzhi11_16591	GSVIVT01031341001	2e-79
115- 6:	Yuzhi11_16596	GSVIVT01031331001	2e-105
115- 7:	Yuzhi11_16597	GSVIVT01031318001	5e-110
115- 8:	Yuzhi11_16598	GSVIVT01031317001	7e-43
115- 9:	Yuzhi11_16599	GSVIVT01031315001	0
115- 10:	Yuzhi11_16601	GSVIVT01031314001	0
115- 11:	Yuzhi11_16603	GSVIVT01031313001	2e-144
115- 12:	Yuzhi11_16604	GSVIVT01031312001	1e-130
115- 13:	Yuzhi11_16606	GSVIVT01031310001	0
115- 14:	Yuzhi11_16607	GSVIVT01031301001	0
115- 15:	Yuzhi11_16608	GSVIVT01031298001	0
115- 16:	Yuzhi11_16609	GSVIVT01031297001	1e-90
115- 17:	Yuzhi11_16611	GSVIVT01031295001	0
115- 18:	Yuzhi11_16612	GSVIVT01031290001	4e-123
115- 19:	Yuzhi11_16613	GSVIVT01031289001	9e-68
115- 20:	Yuzhi11_16614	GSVIVT01031286001	1e-147
115- 21:	Yuzhi11_16616	GSVIVT01031284001	5e-70
115- 22:	Yuzhi11_16617	GSVIVT01031272001	0
115- 23:	Yuzhi11_16618	GSVIVT01031271001	6e-63
115- 24:	Yuzhi11_16620	GSVIVT01031264001	2e-100
115- 25:	Yuzhi11_16621	GSVIVT01031261001	2e-133
115- 26:	Yuzhi11_16622	GSVIVT01031260001	0
115- 27:	Yuzhi11_16623	GSVIVT01031257001	7e-24
115- 28:	Yuzhi11_16626	GSVIVT01031253001	0
115- 29:	Yuzhi11_16628	GSVIVT01031249001	0
115- 30:	Yuzhi11_16629	GSVIVT01031248001	2e-176
115- 31:	Yuzhi11_16631	GSVIVT01031246001	7e-128
115- 32:	Yuzhi11_16633	GSVIVT01031243001	0
115- 33:	Yuzhi11_16634	GSVIVT01031240001	7e-78
115- 34:	Yuzhi11_16635	GSVIVT01031237001	0
115- 35:	Yuzhi11_16636	GSVIVT01031232001	0
115- 36:	Yuzhi11_16637	GSVIVT01031229001	8e-168
115- 37:	Yuzhi11_16639	GSVIVT01031225001	0
115- 38:	Yuzhi11_16640	GSVIVT01031224001	2e-45
115- 39:	Yuzhi11_16643	GSVIVT01031221001	2e-172
115- 40:	Yuzhi11_16644	GSVIVT01031220001	9e-65
115- 41:	Yuzhi11_16645	GSVIVT01031219001	1e-154
115- 42:	Yuzhi11_16652	GSVIVT01031210001	3e-112
115- 43:	Yuzhi11_16656	GSVIVT01031197001	0
115- 44:	Yuzhi11_16657	GSVIVT01031195001	0
115- 45:	Yuzhi11_16658	GSVIVT01031188001	4e-94
115- 46:	Yuzhi11_16659	GSVIVT01031186001	0
115- 47:	Yuzhi11_16670	GSVIVT01031165001	4e-109
115- 48:	Yuzhi11_16679	GSVIVT01031158001	1e-34
115- 49:	Yuzhi11_16689	GSVIVT01031148001	2e-38
115- 50:	Yuzhi11_16696	GSVIVT01031147001	4e-26
115- 51:	Yuzhi11_16706	GSVIVT01031126001	0
115- 52:	Yuzhi11_16707	GSVIVT01031125001	0
115- 53:	Yuzhi11_16710	GSVIVT01031123001	1e-32
115- 54:	Yuzhi11_16714	GSVIVT01031122001	2e-142
115- 55:	Yuzhi11_16718	GSVIVT01031118001	1e-82
115- 56:	Yuzhi11_16723	GSVIVT01031089001	3e-49
## Alignment 116: score=354.0 e_value=3.5e-14 N=8 chr10&chr14 plus
116- 0:	Yuzhi11_17798	GSVIVT01031250001	2e-43
116- 1:	Yuzhi11_17815	GSVIVT01031233001	9e-63
116- 2:	Yuzhi11_17820	GSVIVT01031225001	0
116- 3:	Yuzhi11_17822	GSVIVT01031224001	4e-43
116- 4:	Yuzhi11_17826	GSVIVT01031218001	6e-34
116- 5:	Yuzhi11_17831	GSVIVT01031214001	4e-123
116- 6:	Yuzhi11_17834	GSVIVT01031205001	0
116- 7:	Yuzhi11_17840	GSVIVT01031200001	3e-46
## Alignment 117: score=650.0 e_value=6e-40 N=16 chr10&chr14 minus
117- 0:	Yuzhi11_16721	GSVIVT01000088001	0
117- 1:	Yuzhi11_16741	GSVIVT01000087001	0
117- 2:	Yuzhi11_16742	GSVIVT01000086001	7e-60
117- 3:	Yuzhi11_16755	GSVIVT01000083001	0
117- 4:	Yuzhi11_16764	GSVIVT01000081001	2e-98
117- 5:	Yuzhi11_16766	GSVIVT01000079001	0
117- 6:	Yuzhi11_16769	GSVIVT01000074001	0
117- 7:	Yuzhi11_16772	GSVIVT01000072001	3e-91
117- 8:	Yuzhi11_16777	GSVIVT01000048001	3e-119
117- 9:	Yuzhi11_16788	GSVIVT01000039001	2e-42
117- 10:	Yuzhi11_16791	GSVIVT01000038001	6e-57
117- 11:	Yuzhi11_16796	GSVIVT01000037001	2e-100
117- 12:	Yuzhi11_16804	GSVIVT01000035001	7e-76
117- 13:	Yuzhi11_16812	GSVIVT01000027001	2e-143
[truncated: 13,214 more rows]

## Sheet: Grape2Swetha
############### Parameters ###############
# MATCH_SCORE: 50
# MATCH_SIZE: 5
# GAP_PENALTY: -1
# OVERLAP_WINDOW: 5
# E_VALUE: 1e-05
# MAX GAPS: 25
############### Statistics ###############
# Number of collinear genes: 20686, Percentage: 30.33
# Number of all genes: 68205
##########################################
## Alignment 0: score=753.0 e_value=5.5e-41 N=16 JPLX01000009.1&chr3 minus
0- 0:	Swetha_06578	GSVIVT01031935001	2e-30
0- 1:	Swetha_06579	GSVIVT01031931001	0
0- 2:	Swetha_06582	GSVIVT01031930001	7e-104
0- 3:	Swetha_06585	GSVIVT01031926001	8e-74
0- 4:	Swetha_06587	GSVIVT01031921001	2e-107
0- 5:	Swetha_06589	GSVIVT01031917001	0
0- 6:	Swetha_06591	GSVIVT01031916001	1e-51
0- 7:	Swetha_06592	GSVIVT01031915001	4e-92
0- 8:	Swetha_06593	GSVIVT01031913001	0
0- 9:	Swetha_06595	GSVIVT01031911001	0
0- 10:	Swetha_06597	GSVIVT01031908001	0
0- 11:	Swetha_06598	GSVIVT01031904001	0
0- 12:	Swetha_06599	GSVIVT01031903001	5e-145
0- 13:	Swetha_06600	GSVIVT01031902001	4e-24
0- 14:	Swetha_06601	GSVIVT01031900001	3e-61
0- 15:	Swetha_06602	GSVIVT01031898001	3e-29
## Alignment 1: score=262.0 e_value=5.9e-09 N=6 JPLX01000010.1&chr4 plus
1- 0:	Swetha_05145	GSVIVT01019070001	3e-52
1- 1:	Swetha_05148	GSVIVT01019068001	2e-51
1- 2:	Swetha_05150	GSVIVT01019067001	2e-38
1- 3:	Swetha_05151	GSVIVT01019063001	1e-136
1- 4:	Swetha_05155	GSVIVT01019060001	3e-173
1- 5:	Swetha_05160	GSVIVT01019050001	0
## Alignment 2: score=1114.0 e_value=3.1e-65 N=23 JPLX01000017.1&chr14 plus
2- 0:	Swetha_06075	GSVIVT01033047001	6e-57
2- 1:	Swetha_06076	GSVIVT01033049001	0
2- 2:	Swetha_06077	GSVIVT01033050001	9e-111
2- 3:	Swetha_06080	GSVIVT01033053001	0
2- 4:	Swetha_06082	GSVIVT01033058001	0
2- 5:	Swetha_06083	GSVIVT01033059001	5e-44
2- 6:	Swetha_06084	GSVIVT01033060001	6e-80
2- 7:	Swetha_06085	GSVIVT01033062001	1e-122
2- 8:	Swetha_06086	GSVIVT01033063001	4e-48
2- 9:	Swetha_06090	GSVIVT01033068001	4e-22
2- 10:	Swetha_06092	GSVIVT01033076001	0
2- 11:	Swetha_06093	GSVIVT01033086001	7e-67
2- 12:	Swetha_06096	GSVIVT01033090001	5e-60
2- 13:	Swetha_06097	GSVIVT01033094001	5e-76
2- 14:	Swetha_06098	GSVIVT01033095001	6e-61
2- 15:	Swetha_06099	GSVIVT01033098001	5e-28
2- 16:	Swetha_06100	GSVIVT01033099001	1e-170
2- 17:	Swetha_06101	GSVIVT01033100001	5e-152
2- 18:	Swetha_06102	GSVIVT01033101001	0
2- 19:	Swetha_06103	GSVIVT01033102001	4e-178
2- 20:	Swetha_06107	GSVIVT01033108001	0
2- 21:	Swetha_06108	GSVIVT01001804001	2e-63
2- 22:	Swetha_06109	GSVIVT01001807001	8e-41
## Alignment 3: score=822.0 e_value=3.5e-46 N=18 JPLX01000024.1&chr8 plus
3- 0:	Swetha_04864	GSVIVT01034121001	8e-117
3- 1:	Swetha_04865	GSVIVT01034119001	6e-158
3- 2:	Swetha_04868	GSVIVT01034116001	2e-98
3- 3:	Swetha_04869	GSVIVT01034110001	1e-133
3- 4:	Swetha_04871	GSVIVT01034108001	0
3- 5:	Swetha_04872	GSVIVT01034106001	8e-60
3- 6:	Swetha_04873	GSVIVT01034102001	3e-120
3- 7:	Swetha_04875	GSVIVT01034093001	3e-46
3- 8:	Swetha_04876	GSVIVT01034092001	5e-114
3- 9:	Swetha_04877	GSVIVT01034090001	4e-108
3- 10:	Swetha_04878	GSVIVT01034089001	0
3- 11:	Swetha_04879	GSVIVT01034087001	9e-44
3- 12:	Swetha_04880	GSVIVT01034077001	5e-130
3- 13:	Swetha_04882	GSVIVT01034074001	6e-142
3- 14:	Swetha_04883	GSVIVT01034073001	6e-161
3- 15:	Swetha_04884	GSVIVT01034072001	3e-90
3- 16:	Swetha_04885	GSVIVT01034071001	1e-132
3- 17:	Swetha_04888	GSVIVT01034068001	6e-91
## Alignment 4: score=277.0 e_value=1.4e-10 N=6 JPLX01000026.1&chr6 plus
4- 0:	Swetha_05801	GSVIVT01024642001	4e-136
4- 1:	Swetha_05804	GSVIVT01024641001	9e-81
4- 2:	Swetha_05805	GSVIVT01024637001	3e-167
4- 3:	Swetha_05810	GSVIVT01024631001	0
4- 4:	Swetha_05811	GSVIVT01024630001	9e-123
4- 5:	Swetha_05813	GSVIVT01024628001	3e-37
## Alignment 5: score=300.0 e_value=2.6e-12 N=7 JPLX01000030.1&chr6 minus
5- 0:	Swetha_05088	GSVIVT01025162001	4e-103
5- 1:	Swetha_05092	GSVIVT01025164001	2e-73
5- 2:	Swetha_05093	GSVIVT01025166001	5e-114
5- 3:	Swetha_05095	GSVIVT01025167001	3e-42
5- 4:	Swetha_05096	GSVIVT01025168001	0
5- 5:	Swetha_05097	GSVIVT01025175001	2e-75
5- 6:	Swetha_05102	GSVIVT01025188001	8e-98
## Alignment 6: score=480.0 e_value=5.3e-23 N=11 JPLX01000030.1&chr8 minus
6- 0:	Swetha_05087	GSVIVT01025651001	2e-46
6- 1:	Swetha_05088	GSVIVT01025653001	3e-106
6- 2:	Swetha_05090	GSVIVT01025655001	6e-131
6- 3:	Swetha_05092	GSVIVT01025656001	3e-113
6- 4:	Swetha_05093	GSVIVT01025658001	4e-126
6- 5:	Swetha_05094	GSVIVT01025659001	0
6- 6:	Swetha_05095	GSVIVT01025665001	1e-42
6- 7:	Swetha_05096	GSVIVT01025672001	0
6- 8:	Swetha_05097	GSVIVT01025673001	1e-146
6- 9:	Swetha_05098	GSVIVT01025676001	3e-127
6- 10:	Swetha_05102	GSVIVT01025681001	1e-69
## Alignment 7: score=562.0 e_value=2.1e-29 N=13 JPLX01000036.1&chr7 plus
7- 0:	Swetha_00319	GSVIVT01028449001	3e-38
7- 1:	Swetha_00320	GSVIVT01028452001	4e-114
7- 2:	Swetha_00322	GSVIVT01028454001	7e-38
7- 3:	Swetha_00323	GSVIVT01028463001	0
7- 4:	Swetha_00324	GSVIVT01028466001	0
7- 5:	Swetha_00325	GSVIVT01028469001	0
7- 6:	Swetha_00326	GSVIVT01028471001	0
7- 7:	Swetha_00327	GSVIVT01028475001	4e-39
7- 8:	Swetha_00328	GSVIVT01028479001	5e-112
7- 9:	Swetha_00329	GSVIVT01028481001	5e-28
7- 10:	Swetha_00330	GSVIVT01028483001	7e-175
7- 11:	Swetha_00331	GSVIVT01028484001	4e-41
7- 12:	Swetha_00333	GSVIVT01028491001	2e-83
## Alignment 8: score=346.0 e_value=1.8e-14 N=8 JPLX01000040.1&chr3 minus
8- 0:	Swetha_04783	GSVIVT01024105001	0
8- 1:	Swetha_04784	GSVIVT01024106001	3e-129
8- 2:	Swetha_04786	GSVIVT01024107001	3e-83
8- 3:	Swetha_04787	GSVIVT01024109001	6e-102
8- 4:	Swetha_04788	GSVIVT01024115001	1e-79
8- 5:	Swetha_04789	GSVIVT01024116001	2e-132
8- 6:	Swetha_04790	GSVIVT01024127001	3e-22
8- 7:	Swetha_04792	GSVIVT01024139001	5e-139
## Alignment 9: score=261.0 e_value=1.1e-07 N=6 JPLX01000042.1&chr6 minus
9- 0:	Swetha_03865	GSVIVT01031486001	4e-113
9- 1:	Swetha_03866	GSVIVT01031492001	3e-26
9- 2:	Swetha_03868	GSVIVT01031496001	3e-32
9- 3:	Swetha_03872	GSVIVT01031502001	8e-34
9- 4:	Swetha_03874	GSVIVT01031507001	2e-21
9- 5:	Swetha_03877	GSVIVT01031515001	1e-104
## Alignment 10: score=457.0 e_value=1.3e-20 N=10 JPLX01000042.1&chr8 plus
10- 0:	Swetha_03862	GSVIVT01033665001	0
10- 1:	Swetha_03863	GSVIVT01033664001	4e-176
10- 2:	Swetha_03864	GSVIVT01033660001	3e-163
10- 3:	Swetha_03865	GSVIVT01033658001	2e-131
10- 4:	Swetha_03866	GSVIVT01033651001	0
10- 5:	Swetha_03867	GSVIVT01033650001	5e-72
10- 6:	Swetha_03868	GSVIVT01033648001	8e-32
10- 7:	Swetha_03869	GSVIVT01033647001	9e-31
10- 8:	Swetha_03870	GSVIVT01033645001	0
10- 9:	Swetha_03877	GSVIVT01033638001	1e-23
## Alignment 11: score=284.0 e_value=2.8e-08 N=6 JPLX01000051.1&chr1 plus
11- 0:	Swetha_03644	GSVIVT01004935001	7e-153
11- 1:	Swetha_03645	GSVIVT01004937001	0
11- 2:	Swetha_03646	GSVIVT01004938001	5e-79
11- 3:	Swetha_03647	GSVIVT01004939001	0
11- 4:	Swetha_03649	GSVIVT01004941001	0
11- 5:	Swetha_03650	GSVIVT01004943001	2e-80
## Alignment 12: score=261.0 e_value=4.9e-08 N=6 JPLX01000064.1&chr17 plus
12- 0:	Swetha_04691	GSVIVT01008185001	4e-166
12- 1:	Swetha_04692	GSVIVT01008156001	3e-27
12- 2:	Swetha_04693	GSVIVT01008151001	0
12- 3:	Swetha_04694	GSVIVT01008143001	0
12- 4:	Swetha_04698	GSVIVT01008133001	1e-163
12- 5:	Swetha_04699	GSVIVT01008125001	0
## Alignment 13: score=605.0 e_value=1.9e-29 N=13 JPLX01000067.1&chr9 plus
13- 0:	Swetha_04339	GSVIVT01016709001	1e-121
13- 1:	Swetha_04340	GSVIVT01016710001	0
13- 2:	Swetha_04341	GSVIVT01016711001	2e-77
13- 3:	Swetha_04342	GSVIVT01016716001	0
13- 4:	Swetha_04343	GSVIVT01016720001	0
13- 5:	Swetha_04345	GSVIVT01016723001	0
13- 6:	Swetha_04346	GSVIVT01016725001	1e-41
13- 7:	Swetha_04347	GSVIVT01016726001	1e-47
13- 8:	Swetha_04348	GSVIVT01016728001	5e-47
13- 9:	Swetha_04349	GSVIVT01016729001	0
13- 10:	Swetha_04352	GSVIVT01016733001	2e-45
13- 11:	Swetha_04353	GSVIVT01016734001	9e-167
13- 12:	Swetha_04354	GSVIVT01016735001	0
## Alignment 14: score=584.0 e_value=3.3e-26 N=12 JPLX01000085.1&chr14 minus
14- 0:	Swetha_04496	GSVIVT01036544001	0
14- 1:	Swetha_04497	GSVIVT01036538001	0
14- 2:	Swetha_04498	GSVIVT01036537001	6e-89
14- 3:	Swetha_04499	GSVIVT01036531001	1e-39
14- 4:	Swetha_04500	GSVIVT01036527001	4e-173
14- 5:	Swetha_04502	GSVIVT01036522001	3e-64
14- 6:	Swetha_04504	GSVIVT01036521001	0
14- 7:	Swetha_04505	GSVIVT01036519001	2e-152
14- 8:	Swetha_04506	GSVIVT01036517001	0
14- 9:	Swetha_04508	GSVIVT01036513001	4e-133
14- 10:	Swetha_04509	GSVIVT01036512001	4e-130
14- 11:	Swetha_04510	GSVIVT01036511001	0
## Alignment 15: score=610.0 e_value=6.7e-29 N=13 JPLX01000105.1&chr9 minus
15- 0:	Swetha_05904	GSVIVT01016699001	4e-93
15- 1:	Swetha_05905	GSVIVT01016697001	2e-35
15- 2:	Swetha_05906	GSVIVT01016696001	0
15- 3:	Swetha_05907	GSVIVT01016693001	0
15- 4:	Swetha_05909	GSVIVT01016685001	2e-85
15- 5:	Swetha_05910	GSVIVT01016684001	3e-38
15- 6:	Swetha_05911	GSVIVT01016682001	0
15- 7:	Swetha_05912	GSVIVT01016680001	0
15- 8:	Swetha_05913	GSVIVT01016675001	0
15- 9:	Swetha_05915	GSVIVT01016674001	0
15- 10:	Swetha_05916	GSVIVT01016673001	4e-22
15- 11:	Swetha_05917	GSVIVT01016669001	0
15- 12:	Swetha_05918	GSVIVT01016667001	1e-139
## Alignment 16: score=288.0 e_value=6.6e-08 N=6 JPLX01000106.1&chr6 plus
16- 0:	Swetha_00482	GSVIVT01024582001	3e-28
16- 1:	Swetha_00483	GSVIVT01024580001	1e-37
16- 2:	Swetha_00484	GSVIVT01024577001	1e-123
16- 3:	Swetha_00485	GSVIVT01024576001	3e-22
16- 4:	Swetha_00486	GSVIVT01024574001	8e-156
16- 5:	Swetha_00489	GSVIVT01024572001	1e-107
## Alignment 17: score=541.0 e_value=4.5e-23 N=11 JPLX01000114.1&chr19 minus
17- 0:	Swetha_05873	GSVIVT01014259001	7e-153
17- 1:	Swetha_05874	GSVIVT01014258001	2e-105
17- 2:	Swetha_05875	GSVIVT01014257001	2e-32
17- 3:	Swetha_05876	GSVIVT01014254001	2e-107
17- 4:	Swetha_05877	GSVIVT01014250001	1e-83
17- 5:	Swetha_05878	GSVIVT01014249001	9e-147
17- 6:	Swetha_05879	GSVIVT01014247001	0
17- 7:	Swetha_05880	GSVIVT01014240001	0
17- 8:	Swetha_05881	GSVIVT01014239001	3e-39
17- 9:	Swetha_05882	GSVIVT01014238001	4e-58
17- 10:	Swetha_05883	GSVIVT01014236001	1e-55
## Alignment 18: score=554.0 e_value=8e-26 N=12 JPLX01000115.1&chr9 minus
18- 0:	Swetha_00459	GSVIVT01017003001	0
18- 1:	Swetha_00460	GSVIVT01017000001	4e-43
18- 2:	Swetha_00461	GSVIVT01016998001	2e-165
18- 3:	Swetha_00462	GSVIVT01016997001	0
18- 4:	Swetha_00463	GSVIVT01016996001	3e-47
18- 5:	Swetha_00464	GSVIVT01016986001	1e-66
18- 6:	Swetha_00466	GSVIVT01016980001	0
18- 7:	Swetha_00467	GSVIVT01016979001	5e-37
18- 8:	Swetha_00468	GSVIVT01016977001	5e-152
18- 9:	Swetha_00469	GSVIVT01016975001	0
18- 10:	Swetha_00470	GSVIVT01016972001	1e-70
18- 11:	Swetha_00471	GSVIVT01016971001	2e-164
## Alignment 19: score=575.0 e_value=5.2e-28 N=12 JPLX01000116.1&chr15 minus
19- 0:	Swetha_06525	GSVIVT01027064001	1e-157
19- 1:	Swetha_06526	GSVIVT01027068001	9e-67
19- 2:	Swetha_06527	GSVIVT01027069001	4e-75
19- 3:	Swetha_06530	GSVIVT01027077001	0
19- 4:	Swetha_06532	GSVIVT01027078001	3e-78
19- 5:	Swetha_06533	GSVIVT01027083001	0
19- 6:	Swetha_06534	GSVIVT01027084001	0
19- 7:	Swetha_06535	GSVIVT01027086001	2e-153
19- 8:	Swetha_06536	GSVIVT01027088001	5e-25
19- 9:	Swetha_06537	GSVIVT01027092001	0
19- 10:	Swetha_06538	GSVIVT01027093001	1e-24
19- 11:	Swetha_06540	GSVIVT01027114001	2e-47
## Alignment 20: score=256.0 e_value=7e-09 N=6 JPLX01000116.1&chr2 plus
20- 0:	Swetha_06525	GSVIVT01019508001	8e-148
20- 1:	Swetha_06526	GSVIVT01019510001	1e-83
20- 2:	Swetha_06527	GSVIVT01019511001	2e-59
20- 3:	Swetha_06532	GSVIVT01019517001	1e-75
20- 4:	Swetha_06536	GSVIVT01019527001	0
20- 5:	Swetha_06540	GSVIVT01019530001	7e-36
## Alignment 21: score=615.0 e_value=1.6e-28 N=13 JPLX01000118.1&chr5 minus
21- 0:	Swetha_04624	GSVIVT01017917001	3e-35
21- 1:	Swetha_04625	GSVIVT01017915001	0
21- 2:	Swetha_04626	GSVIVT01017914001	1e-124
21- 3:	Swetha_04627	GSVIVT01017911001	0
21- 4:	Swetha_04628	GSVIVT01017910001	0
21- 5:	Swetha_04629	GSVIVT01017909001	7e-25
21- 6:	Swetha_04631	GSVIVT01017907001	1e-64
21- 7:	Swetha_04633	GSVIVT01017906001	1e-24
21- 8:	Swetha_04634	GSVIVT01017904001	0
21- 9:	Swetha_04636	GSVIVT01017902001	7e-149
21- 10:	Swetha_04637	GSVIVT01017901001	2e-32
21- 11:	Swetha_04638	GSVIVT01017899001	4e-112
21- 12:	Swetha_04639	GSVIVT01017894001	9e-33
## Alignment 22: score=558.0 e_value=4.5e-26 N=12 JPLX01000119.1&chr13 minus
22- 0:	Swetha_00120	GSVIVT01016497001	3e-59
22- 1:	Swetha_00121	GSVIVT01016501001	0
22- 2:	Swetha_00122	GSVIVT01016502001	0
22- 3:	Swetha_00123	GSVIVT01016503001	1e-103
22- 4:	Swetha_00125	GSVIVT01016504001	5e-92
22- 5:	Swetha_00126	GSVIVT01016509001	8e-58
22- 6:	Swetha_00127	GSVIVT01016510001	3e-75
22- 7:	Swetha_00128	GSVIVT01016511001	8e-90
22- 8:	Swetha_00129	GSVIVT01016514001	4e-72
22- 9:	Swetha_00131	GSVIVT01016518001	0
22- 10:	Swetha_00132	GSVIVT01016519001	1e-98
22- 11:	Swetha_00134	GSVIVT01016523001	5e-162
## Alignment 23: score=391.0 e_value=1.1e-12 N=8 JPLX01000120.1&chr2 plus
23- 0:	Swetha_05527	GSVIVT01019666001	2e-65
23- 1:	Swetha_05528	GSVIVT01019668001	4e-120
23- 2:	Swetha_05530	GSVIVT01019669001	7e-73
23- 3:	Swetha_05531	GSVIVT01019670001	3e-103
23- 4:	Swetha_05532	GSVIVT01019671001	7e-36
23- 5:	Swetha_05533	GSVIVT01019673001	5e-178
23- 6:	Swetha_05534	GSVIVT01019675001	1e-142
23- 7:	Swetha_05535	GSVIVT01019677001	0
## Alignment 24: score=408.0 e_value=1.1e-15 N=9 JPLX01000124.1&chr6 plus
24- 0:	Swetha_06294	GSVIVT01025129001	2e-103
24- 1:	Swetha_06296	GSVIVT01025128001	1e-60
24- 2:	Swetha_06297	GSVIVT01025124001	1e-69
24- 3:	Swetha_06298	GSVIVT01025122001	2e-92
24- 4:	Swetha_06299	GSVIVT01025121001	4e-110
24- 5:	Swetha_06300	GSVIVT01025119001	2e-63
24- 6:	Swetha_06302	GSVIVT01025116001	0
24- 7:	Swetha_06304	GSVIVT01025113001	4e-22
24- 8:	Swetha_06305	GSVIVT01025107001	2e-29
## Alignment 25: score=672.0 e_value=1.2e-33 N=14 JPLX01000127.1&chr18 plus
25- 0:	Swetha_05343	GSVIVT01009666001	0
25- 1:	Swetha_05344	GSVIVT01009670001	7e-131
25- 2:	Swetha_05345	GSVIVT01009671001	6e-128
25- 3:	Swetha_05347	GSVIVT01009680001	7e-98
25- 4:	Swetha_05349	GSVIVT01009684001	0
25- 5:	Swetha_05350	GSVIVT01009690001	4e-61
25- 6:	Swetha_05351	GSVIVT01009694001	4e-22
25- 7:	Swetha_05352	GSVIVT01009695001	0
25- 8:	Swetha_05353	GSVIVT01009696001	4e-78
25- 9:	Swetha_05354	GSVIVT01009701001	2e-57
25- 10:	Swetha_05355	GSVIVT01009704001	7e-130
25- 11:	Swetha_05356	GSVIVT01009705001	7e-46
25- 12:	Swetha_05357	GSVIVT01009716001	1e-26
25- 13:	Swetha_05358	GSVIVT01009717001	9e-73
## Alignment 26: score=597.0 e_value=2.8e-24 N=12 JPLX01000136.1&chr18 minus
26- 0:	Swetha_00415	GSVIVT01009581001	0
26- 1:	Swetha_00416	GSVIVT01009580001	1e-35
26- 2:	Swetha_00417	GSVIVT01009579001	0
26- 3:	Swetha_00418	GSVIVT01009578001	3e-76
26- 4:	Swetha_00419	GSVIVT01009577001	0
26- 5:	Swetha_00420	GSVIVT01009576001	0
26- 6:	Swetha_00422	GSVIVT01009575001	7e-132
26- 7:	Swetha_00423	GSVIVT01009573001	0
26- 8:	Swetha_00424	GSVIVT01009571001	1e-44
26- 9:	Swetha_00425	GSVIVT01009569001	1e-66
26- 10:	Swetha_00426	GSVIVT01009568001	3e-48
26- 11:	Swetha_00427	GSVIVT01009566001	1e-39
## Alignment 27: score=422.0 e_value=2.3e-16 N=9 JPLX01000141.1&chr10 plus
27- 0:	Swetha_04966	GSVIVT01012723001	0
27- 1:	Swetha_04969	GSVIVT01012724001	1e-61
27- 2:	Swetha_04971	GSVIVT01012726001	0
27- 3:	Swetha_04972	GSVIVT01012727001	4e-81
27- 4:	Swetha_04973	GSVIVT01012730001	0
27- 5:	Swetha_04975	GSVIVT01012733001	6e-21
27- 6:	Swetha_04976	GSVIVT01012736001	3e-158
27- 7:	Swetha_04978	GSVIVT01012737001	5e-178
27- 8:	Swetha_04981	GSVIVT01012742001	0
## Alignment 28: score=281.0 e_value=4.4e-08 N=6 JPLX01000141.1&chr19 minus
28- 0:	Swetha_04965	GSVIVT01037661001	5e-23
28- 1:	Swetha_04973	GSVIVT01037652001	1e-170
28- 2:	Swetha_04974	GSVIVT01037646001	2e-50
28- 3:	Swetha_04979	GSVIVT01037642001	6e-119
28- 4:	Swetha_04982	GSVIVT01037639001	2e-22
28- 5:	Swetha_04984	GSVIVT01037634001	3e-78
## Alignment 29: score=521.0 e_value=2.6e-22 N=11 JPLX01000158.1&chr8 plus
29- 0:	Swetha_05212	GSVIVT01033792001	2e-153
29- 1:	Swetha_05213	GSVIVT01033791001	2e-151
29- 2:	Swetha_05215	GSVIVT01033783001	3e-143
29- 3:	Swetha_05216	GSVIVT01033782001	1e-133
29- 4:	Swetha_05217	GSVIVT01033781001	5e-95
29- 5:	Swetha_05218	GSVIVT01033779001	0
29- 6:	Swetha_05219	GSVIVT01033777001	0
29- 7:	Swetha_05220	GSVIVT01033776001	6e-145
29- 8:	Swetha_05221	GSVIVT01033775001	6e-38
29- 9:	Swetha_05222	GSVIVT01033771001	2e-89
29- 10:	Swetha_05223	GSVIVT01033770001	0
## Alignment 30: score=367.0 e_value=8.8e-14 N=8 JPLX01000193.1&chr11 plus
30- 0:	Swetha_05035	GSVIVT01014999001	9e-104
30- 1:	Swetha_05038	GSVIVT01015002001	2e-164
30- 2:	Swetha_05039	GSVIVT01015003001	0
30- 3:	Swetha_05040	GSVIVT01015008001	2e-84
30- 4:	Swetha_05041	GSVIVT01015013001	0
30- 5:	Swetha_05042	GSVIVT01015014001	2e-114
30- 6:	Swetha_05043	GSVIVT01015015001	0
30- 7:	Swetha_05044	GSVIVT01015018001	0
## Alignment 31: score=330.0 e_value=3.5e-11 N=7 JPLX01000207.1&chr9 minus
31- 0:	Swetha_04022	GSVIVT01016904001	0
31- 1:	Swetha_04024	GSVIVT01016903001	3e-116
31- 2:	Swetha_04025	GSVIVT01016901001	0
31- 3:	Swetha_04030	GSVIVT01016897001	0
31- 4:	Swetha_04032	GSVIVT01016891001	0
31- 5:	Swetha_04033	GSVIVT01016890001	9e-57
31- 6:	Swetha_04034	GSVIVT01016889001	9e-119
## Alignment 32: score=617.0 e_value=1.5e-27 N=13 JPLX01000219.1&chr3 plus
32- 0:	Swetha_03713	GSVIVT01024045001	9e-159
32- 1:	Swetha_03714	GSVIVT01024042001	0
32- 2:	Swetha_03715	GSVIVT01024039001	2e-122
32- 3:	Swetha_03716	GSVIVT01024036001	5e-87
32- 4:	Swetha_03717	GSVIVT01024035001	2e-132
32- 5:	Swetha_03718	GSVIVT01024034001	0
32- 6:	Swetha_03719	GSVIVT01024033001	0
32- 7:	Swetha_03720	GSVIVT01024031001	0
32- 8:	Swetha_03721	GSVIVT01024030001	2e-103
32- 9:	Swetha_03722	GSVIVT01024029001	2e-99
32- 10:	Swetha_03723	GSVIVT01024026001	0
32- 11:	Swetha_03725	GSVIVT01024023001	2e-174
32- 12:	Swetha_03727	GSVIVT01024022001	1e-71
## Alignment 33: score=315.0 e_value=1.3e-10 N=7 JPLX01000219.1&chr4 plus
33- 0:	Swetha_03715	GSVIVT01018750001	3e-76
33- 1:	Swetha_03716	GSVIVT01018745001	4e-79
33- 2:	Swetha_03717	GSVIVT01018743001	1e-54
33- 3:	Swetha_03719	GSVIVT01018731001	0
33- 4:	Swetha_03720	GSVIVT01018730001	2e-101
33- 5:	Swetha_03722	GSVIVT01018729001	5e-96
33- 6:	Swetha_03727	GSVIVT01018725001	2e-31
## Alignment 34: score=565.0 e_value=1.9e-24 N=12 JPLX01000233.1&chr4 plus
34- 0:	Swetha_04447	GSVIVT01035334001	5e-58
34- 1:	Swetha_04448	GSVIVT01035335001	2e-168
34- 2:	Swetha_04449	GSVIVT01035337001	2e-133
34- 3:	Swetha_04450	GSVIVT01035338001	1e-106
34- 4:	Swetha_04451	GSVIVT01035339001	3e-71
34- 5:	Swetha_04452	GSVIVT01035342001	5e-64
34- 6:	Swetha_04453	GSVIVT01035343001	0
34- 7:	Swetha_04454	GSVIVT01035351001	0
34- 8:	Swetha_04455	GSVIVT01035354001	8e-144
34- 9:	Swetha_04456	GSVIVT01035355001	8e-42
34- 10:	Swetha_04457	GSVIVT01035359001	7e-138
34- 11:	Swetha_04458	GSVIVT01035361001	2e-97
## Alignment 35: score=377.0 e_value=1.5e-13 N=8 JPLX01000248.1&chr5 plus
35- 0:	Swetha_06458	GSVIVT01018099001	8e-42
35- 1:	Swetha_06460	GSVIVT01018103001	5e-165
35- 2:	Swetha_06463	GSVIVT01018108001	1e-65
35- 3:	Swetha_06464	GSVIVT01018109001	0
35- 4:	Swetha_06465	GSVIVT01018111001	4e-34
35- 5:	Swetha_06467	GSVIVT01018113001	3e-59
35- 6:	Swetha_06468	GSVIVT01018116001	2e-173
35- 7:	Swetha_06469	GSVIVT01018119001	8e-57
## Alignment 36: score=254.0 e_value=1.4e-09 N=6 JPLX01000249.1&chr19 plus
36- 0:	Swetha_00513	GSVIVT01014685001	3e-97
36- 1:	Swetha_00516	GSVIVT01014707001	3e-24
36- 2:	Swetha_00517	GSVIVT01014709001	2e-129
36- 3:	Swetha_00519	GSVIVT01014711001	1e-157
36- 4:	Swetha_00520	GSVIVT01014738001	3e-174
36- 5:	Swetha_00524	GSVIVT01014744001	1e-105
## Alignment 37: score=411.0 e_value=9e-18 N=9 JPLX01000265.1&chr8 minus
37- 0:	Swetha_04275	GSVIVT01030247001	2e-36
37- 1:	Swetha_04276	GSVIVT01030249001	2e-21
37- 2:	Swetha_04277	GSVIVT01030258001	7e-121
37- 3:	Swetha_04278	GSVIVT01030259001	3e-54
37- 4:	Swetha_04279	GSVIVT01030260001	8e-121
37- 5:	Swetha_04280	GSVIVT01030261001	2e-104
37- 6:	Swetha_04282	GSVIVT01030264001	4e-88
37- 7:	Swetha_04283	GSVIVT01030266001	1e-121
37- 8:	Swetha_04284	GSVIVT01030275001	4e-115
## Alignment 38: score=280.0 e_value=1.8e-08 N=6 JPLX01000267.1&chr1 minus
38- 0:	Swetha_06153	GSVIVT01010496001	2e-85
38- 1:	Swetha_06154	GSVIVT01010495001	2e-109
38- 2:	Swetha_06156	GSVIVT01010491001	3e-100
38- 3:	Swetha_06157	GSVIVT01010488001	6e-56
38- 4:	Swetha_06158	GSVIVT01010487001	3e-115
38- 5:	Swetha_06160	GSVIVT01010483001	1e-128
## Alignment 39: score=428.0 e_value=3.6e-16 N=9 JPLX01000268.1&chr7 minus
39- 0:	Swetha_04523	GSVIVT01011060001	3e-72
39- 1:	Swetha_04524	GSVIVT01011062001	3e-57
39- 2:	Swetha_04525	GSVIVT01011064001	3e-138
39- 3:	Swetha_04526	GSVIVT01011066001	2e-44
39- 4:	Swetha_04528	GSVIVT01011067001	3e-39
39- 5:	Swetha_04529	GSVIVT01011068001	6e-109
39- 6:	Swetha_04531	GSVIVT01011070001	6e-133
39- 7:	Swetha_04532	GSVIVT01011073001	0
39- 8:	Swetha_04533	GSVIVT01011077001	4e-50
## Alignment 40: score=258.0 e_value=7.1e-08 N=6 JPLX01000271.1&chr9 plus
40- 0:	Swetha_06177	GSVIVT01016844001	1e-82
40- 1:	Swetha_06178	GSVIVT01016849001	0
40- 2:	Swetha_06179	GSVIVT01016851001	0
40- 3:	Swetha_06180	GSVIVT01016855001	0
40- 4:	Swetha_06181	GSVIVT01016856001	0
40- 5:	Swetha_06182	GSVIVT01016858001	6e-36
## Alignment 41: score=264.0 e_value=3.1e-08 N=6 JPLX01000298.1&chr19 plus
41- 0:	Swetha_05501	GSVIVT01020478001	2e-63
41- 1:	Swetha_05503	GSVIVT01020462001	2e-51
41- 2:	Swetha_05506	GSVIVT01020436001	3e-180
41- 3:	Swetha_05507	GSVIVT01020424001	2e-46
41- 4:	Swetha_05508	GSVIVT01020410001	2e-24
41- 5:	Swetha_05510	GSVIVT01020407001	2e-69
## Alignment 42: score=364.0 e_value=1.1e-14 N=8 JPLX01000346.1&chr6 plus
42- 0:	Swetha_05836	GSVIVT01031515001	4e-107
42- 1:	Swetha_05837	GSVIVT01031508001	8e-33
42- 2:	Swetha_05838	GSVIVT01031502001	3e-26
42- 3:	Swetha_05840	GSVIVT01031496001	3e-68
42- 4:	Swetha_05841	GSVIVT01031492001	1e-21
42- 5:	Swetha_05842	GSVIVT01031491001	5e-59
42- 6:	Swetha_05843	GSVIVT01031490001	0
42- 7:	Swetha_05844	GSVIVT01031487001	2e-89
## Alignment 43: score=446.0 e_value=1.3e-15 N=9 JPLX01000348.1&chr18 minus
43- 0:	Swetha_00353	GSVIVT01009738001	3e-64
43- 1:	Swetha_00354	GSVIVT01009737001	4e-73
43- 2:	Swetha_00355	GSVIVT01009736001	2e-143
43- 3:	Swetha_00356	GSVIVT01009735001	1e-138
43- 4:	Swetha_00357	GSVIVT01009734001	5e-75
43- 5:	Swetha_00359	GSVIVT01009731001	1e-141
43- 6:	Swetha_00360	GSVIVT01009728001	4e-88
43- 7:	Swetha_00362	GSVIVT01009726001	3e-28
43- 8:	Swetha_00363	GSVIVT01009725001	2e-165
## Alignment 44: score=387.0 e_value=1.8e-14 N=8 JPLX01000362.1&chr19 minus
44- 0:	Swetha_05235	GSVIVT01014196001	1e-123
44- 1:	Swetha_05236	GSVIVT01014192001	3e-66
44- 2:	Swetha_05237	GSVIVT01014191001	5e-136
44- 3:	Swetha_05240	GSVIVT01014186001	5e-110
44- 4:	Swetha_05241	GSVIVT01014182001	0
44- 5:	Swetha_05243	GSVIVT01014172001	8e-136
44- 6:	Swetha_05244	GSVIVT01014171001	0
44- 7:	Swetha_05247	GSVIVT01014167001	7e-160
## Alignment 45: score=382.0 e_value=4.3e-14 N=8 JPLX01000369.1&chr14 minus
45- 0:	Swetha_00171	GSVIVT01032529001	0
45- 1:	Swetha_00172	GSVIVT01032527001	4e-34
45- 2:	Swetha_00173	GSVIVT01032523001	0
45- 3:	Swetha_00175	GSVIVT01032519001	5e-88
45- 4:	Swetha_00176	GSVIVT01032509001	6e-78
45- 5:	Swetha_00179	GSVIVT01032508001	0
45- 6:	Swetha_00184	GSVIVT01032504001	1e-174
45- 7:	Swetha_00185	GSVIVT01032503001	0
## Alignment 46: score=365.0 e_value=1.6e-13 N=8 JPLX01000381.1&chr7 minus
46- 0:	Swetha_03851	GSVIVT01028491001	3e-82
46- 1:	Swetha_03852	GSVIVT01028489001	1e-145
46- 2:	Swetha_03853	GSVIVT01028485001	4e-156
46- 3:	Swetha_03854	GSVIVT01028484001	9e-46
46- 4:	Swetha_03855	GSVIVT01028483001	0
46- 5:	Swetha_03857	GSVIVT01028481001	3e-27
46- 6:	Swetha_03858	GSVIVT01028475001	2e-54
46- 7:	Swetha_03859	GSVIVT01028471001	1e-178
## Alignment 47: score=258.0 e_value=5.7e-09 N=6 JPLX01000389.1&chr6 minus
47- 0:	Swetha_04676	GSVIVT01024982001	1e-49
47- 1:	Swetha_04677	GSVIVT01024983001	2e-169
47- 2:	Swetha_04678	GSVIVT01024986001	4e-46
47- 3:	Swetha_04682	GSVIVT01024994001	1e-74
47- 4:	Swetha_04684	GSVIVT01025005001	4e-27
47- 5:	Swetha_04685	GSVIVT01025009001	3e-42
## Alignment 48: score=465.0 e_value=1.4e-20 N=10 JPLX01000389.1&chr8 minus
48- 0:	Swetha_04674	GSVIVT01034183001	2e-100
48- 1:	Swetha_04675	GSVIVT01034185001	5e-89
48- 2:	Swetha_04676	GSVIVT01034186001	1e-49
48- 3:	Swetha_04677	GSVIVT01034187001	2e-174
48- 4:	Swetha_04678	GSVIVT01034189001	7e-73
48- 5:	Swetha_04679	GSVIVT01034191001	2e-138
48- 6:	Swetha_04681	GSVIVT01034193001	2e-78
48- 7:	Swetha_04682	GSVIVT01034195001	6e-49
48- 8:	Swetha_04684	GSVIVT01034208001	4e-27
48- 9:	Swetha_04686	GSVIVT01034212001	8e-69
## Alignment 49: score=346.0 e_value=7.1e-12 N=7 JPLX01000393.1&chr18 plus
49- 0:	Swetha_05110	GSVIVT01009801001	2e-35
49- 1:	Swetha_05111	GSVIVT01009802001	0
49- 2:	Swetha_05112	GSVIVT01009805001	5e-126
49- 3:	Swetha_05113	GSVIVT01009806001	3e-124
49- 4:	Swetha_05114	GSVIVT01009807001	2e-161
49- 5:	Swetha_05117	GSVIVT01009811001	0
49- 6:	Swetha_05118	GSVIVT01009812001	7e-75
## Alignment 50: score=385.0 e_value=2.8e-13 N=8 JPLX01000420.1&chr6 minus
50- 0:	Swetha_05968	GSVIVT01025162001	0
50- 1:	Swetha_05970	GSVIVT01025164001	1e-81
50- 2:	Swetha_05971	GSVIVT01025165001	4e-70
50- 3:	Swetha_05972	GSVIVT01025166001	9e-136
50- 4:	Swetha_05973	GSVIVT01025167001	2e-50
50- 5:	Swetha_05974	GSVIVT01025170001	0
50- 6:	Swetha_05975	GSVIVT01025171001	3e-139
50- 7:	Swetha_05976	GSVIVT01025172001	2e-76
## Alignment 51: score=317.0 e_value=1.7e-10 N=7 JPLX01000430.1&chr1 plus
51- 0:	Swetha_05771	GSVIVT01011966001	1e-145
51- 1:	Swetha_05774	GSVIVT01011963001	2e-128
51- 2:	Swetha_05775	GSVIVT01011962001	2e-29
51- 3:	Swetha_05776	GSVIVT01011960001	1e-94
51- 4:	Swetha_05777	GSVIVT01011959001	4e-162
51- 5:	Swetha_05778	GSVIVT01011954001	2e-164
51- 6:	Swetha_05780	GSVIVT01011952001	0
## Alignment 52: score=281.0 e_value=4.3e-10 N=7 JPLX01000437.1&chr1 plus
52- 0:	Swetha_05737	GSVIVT01000578001	4e-134
52- 1:	Swetha_05738	GSVIVT01000570001	9e-150
52- 2:	Swetha_05739	GSVIVT01000558001	4e-157
52- 3:	Swetha_05740	GSVIVT01000550001	2e-45
52- 4:	Swetha_05741	GSVIVT01000543001	3e-124
52- 5:	Swetha_05744	GSVIVT01000535001	0
52- 6:	Swetha_05745	GSVIVT01000534001	7e-116
## Alignment 53: score=275.0 e_value=1.6e-08 N=6 JPLX01000454.1&chr6 minus
53- 0:	Swetha_00364	GSVIVT01025200001	3e-133
53- 1:	Swetha_00365	GSVIVT01025201001	0
53- 2:	Swetha_00366	GSVIVT01025202001	6e-70
53- 3:	Swetha_00367	GSVIVT01025203001	7e-140
53- 4:	Swetha_00368	GSVIVT01025204001	0
53- 5:	Swetha_00369	GSVIVT01025213001	0
## Alignment 54: score=277.0 e_value=2.8e-08 N=6 JPLX01000463.1&chr18 plus
54- 0:	Swetha_03662	GSVIVT01008808001	6e-141
54- 1:	Swetha_03665	GSVIVT01008811001	1e-107
54- 2:	Swetha_03666	GSVIVT01008818001	3e-46
54- 3:	Swetha_03667	GSVIVT01008820001	0
54- 4:	Swetha_03670	GSVIVT01008831001	0
54- 5:	Swetha_03671	GSVIVT01008839001	2e-47
## Alignment 55: score=263.0 e_value=4.3e-08 N=6 JPLX01000523.1&chr10 minus
55- 0:	Swetha_06142	GSVIVT01012730001	0
55- 1:	Swetha_06143	GSVIVT01012727001	8e-83
55- 2:	Swetha_06144	GSVIVT01012724001	2e-58
55- 3:	Swetha_06147	GSVIVT01012718001	4e-166
55- 4:	Swetha_06148	GSVIVT01012712001	3e-169
55- 5:	Swetha_06149	GSVIVT01012710001	0
## Alignment 56: score=267.0 e_value=5.9e-09 N=6 JPLX01000527.1&chr1 plus
56- 0:	Swetha_04904	GSVIVT01011789001	2e-84
56- 1:	Swetha_04905	GSVIVT01011788001	6e-104
56- 2:	Swetha_04907	GSVIVT01011785001	0
56- 3:	Swetha_04912	GSVIVT01011778001	7e-51
56- 4:	Swetha_04914	GSVIVT01011776001	0
56- 5:	Swetha_04915	GSVIVT01011767001	0
## Alignment 57: score=518.0 e_value=4.8e-24 N=11 JPLX01000536.1&chr18r plus
57- 0:	Swetha_04088	GSVIVT01036378001	3e-80
57- 1:	Swetha_04089	GSVIVT01036380001	0
57- 2:	Swetha_04092	GSVIVT01036383001	9e-164
57- 3:	Swetha_04093	GSVIVT01036385001	8e-59
57- 4:	Swetha_04095	GSVIVT01036388001	4e-23
57- 5:	Swetha_04097	GSVIVT01036391001	8e-55
57- 6:	Swetha_04098	GSVIVT01036397001	5e-58
57- 7:	Swetha_04099	GSVIVT01036428001	1e-90
57- 8:	Swetha_04102	GSVIVT01036430001	4e-163
57- 9:	Swetha_04103	GSVIVT01036431001	0
57- 10:	Swetha_04104	GSVIVT01036432001	3e-112
## Alignment 58: score=284.0 e_value=3.1e-10 N=6 JPLX01000542.1&chr17 plus
58- 0:	Swetha_05462	GSVIVT01007731001	2e-80
58- 1:	Swetha_05463	GSVIVT01007730001	4e-142
58- 2:	Swetha_05464	GSVIVT01007729001	3e-98
58- 3:	Swetha_05465	GSVIVT01007723001	6e-104
58- 4:	Swetha_05468	GSVIVT01007704001	2e-95
58- 5:	Swetha_05469	GSVIVT01007703001	3e-105
## Alignment 59: score=379.0 e_value=9.4e-14 N=8 JPLX01000551.1&chr5 minus
59- 0:	Swetha_04174	GSVIVT01017974001	8e-64
59- 1:	Swetha_04175	GSVIVT01017973001	6e-103
59- 2:	Swetha_04176	GSVIVT01017972001	0
59- 3:	Swetha_04177	GSVIVT01017968001	0
59- 4:	Swetha_04178	GSVIVT01017967001	3e-123
59- 5:	Swetha_04179	GSVIVT01017963001	0
59- 6:	Swetha_04180	GSVIVT01017961001	6e-95
59- 7:	Swetha_04181	GSVIVT01017960001	0
## Alignment 60: score=277.0 e_value=1.1e-08 N=6 JPLX01000573.1&chr11 plus
60- 0:	Swetha_05439	GSVIVT01015340001	4e-87
60- 1:	Swetha_05440	GSVIVT01015342001	0
60- 2:	Swetha_05441	GSVIVT01015344001	1e-36
60- 3:	Swetha_05442	GSVIVT01015346001	4e-30
60- 4:	Swetha_05443	GSVIVT01015347001	0
60- 5:	Swetha_05444	GSVIVT01015354001	6e-136
## Alignment 61: score=257.0 e_value=5.6e-09 N=6 JPLX01000676.1&chr13 minus
61- 0:	Swetha_04404	GSVIVT01016193001	2e-161
61- 1:	Swetha_04405	GSVIVT01016194001	0
61- 2:	Swetha_04406	GSVIVT01016195001	3e-32
61- 3:	Swetha_04408	GSVIVT01016200001	0
61- 4:	Swetha_04410	GSVIVT01016207001	1e-34
61- 5:	Swetha_04411	GSVIVT01016209001	1e-132
## Alignment 62: score=336.0 e_value=5.1e-11 N=7 JPLX01000710.1&chr13 minus
62- 0:	Swetha_04934	GSVIVT01032790001	5e-55
62- 1:	Swetha_04935	GSVIVT01032791001	0
62- 2:	Swetha_04936	GSVIVT01032792001	0
62- 3:	Swetha_04937	GSVIVT01032793001	2e-96
62- 4:	Swetha_04938	GSVIVT01032796001	3e-39
62- 5:	Swetha_04941	GSVIVT01032797001	0
62- 6:	Swetha_04942	GSVIVT01032800001	1e-93
## Alignment 63: score=472.0 e_value=4.7e-21 N=10 JPLX01000720.1&chr8 minus
63- 0:	Swetha_00434	GSVIVT01033651001	0
63- 1:	Swetha_00435	GSVIVT01033652001	2e-53
63- 2:	Swetha_00436	GSVIVT01033653001	0
63- 3:	Swetha_00437	GSVIVT01033662001	5e-26
63- 4:	Swetha_00438	GSVIVT01033664001	3e-151
63- 5:	Swetha_00439	GSVIVT01033665001	0
63- 6:	Swetha_00440	GSVIVT01033668001	3e-51
63- 7:	Swetha_00442	GSVIVT01033673001	6e-93
63- 8:	Swetha_00443	GSVIVT01033674001	3e-66
63- 9:	Swetha_00444	GSVIVT01033677001	1e-57
## Alignment 64: score=293.0 e_value=1.4e-08 N=6 JPLX01000814.1&chr19 minus
64- 0:	Swetha_03955	GSVIVT01036734001	1e-67
64- 1:	Swetha_03956	GSVIVT01036739001	4e-149
64- 2:	Swetha_03957	GSVIVT01036740001	2e-95
64- 3:	Swetha_03958	GSVIVT01036746001	3e-163
64- 4:	Swetha_03959	GSVIVT01036747001	2e-58
64- 5:	Swetha_03962	GSVIVT01036751001	2e-166
## Alignment 65: score=413.0 e_value=4.3e-16 N=9 JPLX01000826.1&chr3 plus
65- 0:	Swetha_06689	GSVIVT01023932001	4e-97
65- 1:	Swetha_06690	GSVIVT01023930001	0
65- 2:	Swetha_06692	GSVIVT01023929001	3e-46
65- 3:	Swetha_06694	GSVIVT01023921001	4e-90
65- 4:	Swetha_06695	GSVIVT01023920001	2e-97
65- 5:	Swetha_06696	GSVIVT01023919001	1e-101
65- 6:	Swetha_06697	GSVIVT01023918001	0
65- 7:	Swetha_06698	GSVIVT01023915001	1e-31
65- 8:	Swetha_06699	GSVIVT01023906001	0
## Alignment 66: score=443.0 e_value=6.3e-16 N=9 JPLX01000848.1&chr19 plus
66- 0:	Swetha_06552	GSVIVT01037758001	9e-138
66- 1:	Swetha_06553	GSVIVT01037761001	6e-119
66- 2:	Swetha_06555	GSVIVT01037763001	4e-83
66- 3:	Swetha_06556	GSVIVT01037764001	5e-107
66- 4:	Swetha_06557	GSVIVT01037765001	4e-34
66- 5:	Swetha_06559	GSVIVT01037769001	0
66- 6:	Swetha_06560	GSVIVT01037771001	7e-133
66- 7:	Swetha_06561	GSVIVT01037773001	5e-145
66- 8:	Swetha_06562	GSVIVT01037774001	3e-53
## Alignment 67: score=292.0 e_value=8.7e-08 N=6 JPLX01000912.1&chr19 plus
67- 0:	Swetha_04604	GSVIVT01014218001	6e-124
67- 1:	Swetha_04606	GSVIVT01014222001	1e-174
67- 2:	Swetha_04608	GSVIVT01014228001	1e-162
67- 3:	Swetha_04609	GSVIVT01014230001	6e-176
67- 4:	Swetha_04610	GSVIVT01014231001	9e-153
67- 5:	Swetha_04611	GSVIVT01014233001	3e-97
## Alignment 68: score=379.0 e_value=2.9e-15 N=8 JPLX01000951.1&chr14 minus
68- 0:	Swetha_06407	GSVIVT01032386001	4e-167
68- 1:	Swetha_06408	GSVIVT01032385001	2e-166
68- 2:	Swetha_06409	GSVIVT01032382001	3e-133
68- 3:	Swetha_06411	GSVIVT01032373001	1e-113
68- 4:	Swetha_06413	GSVIVT01032367001	0
68- 5:	Swetha_06414	GSVIVT01032366001	2e-113
68- 6:	Swetha_06416	GSVIVT01003990001	2e-166
68- 7:	Swetha_06417	GSVIVT01003989001	0
## Alignment 69: score=336.0 e_value=3.1e-13 N=7 JPLX01000959.1&chr12 plus
69- 0:	Swetha_05685	GSVIVT01023231001	3e-117
69- 1:	Swetha_05687	GSVIVT01023225001	7e-114
69- 2:	Swetha_05688	GSVIVT01023224001	3e-51
69- 3:	Swetha_05689	GSVIVT01023221001	9e-39
69- 4:	Swetha_05690	GSVIVT01023220001	0
69- 5:	Swetha_05691	GSVIVT01023219001	2e-41
69- 6:	Swetha_05692	GSVIVT01023201001	2e-116
## Alignment 70: score=285.0 e_value=4e-10 N=6 JPLX01001061.1&chr16 minus
70- 0:	Swetha_00001	GSVIVT01028909001	7e-128
70- 1:	Swetha_00002	GSVIVT01028911001	2e-137
70- 2:	Swetha_00003	GSVIVT01028916001	0
70- 3:	Swetha_00004	GSVIVT01028917001	3e-49
70- 4:	Swetha_00005	GSVIVT01028929001	0
70- 5:	Swetha_00006	GSVIVT01028930001	0
## Alignment 71: score=334.0 e_value=6e-11 N=7 JPLX01001079.1&chr14 plus
71- 0:	Swetha_05021	GSVIVT01036514001	8e-34
71- 1:	Swetha_05022	GSVIVT01036516001	1e-47
71- 2:	Swetha_05023	GSVIVT01036518001	0
71- 3:	Swetha_05024	GSVIVT01036519001	4e-119
71- 4:	Swetha_05025	GSVIVT01036533001	7e-87
71- 5:	Swetha_05027	GSVIVT01036537001	3e-68
71- 6:	Swetha_05029	GSVIVT01036543001	2e-49
## Alignment 72: score=292.0 e_value=1.5e-08 N=6 JPLX01001144.1&chr19 plus
72- 0:	Swetha_06497	GSVIVT01014849001	2e-95
72- 1:	Swetha_06498	GSVIVT01014850001	1e-35
72- 2:	Swetha_06501	GSVIVT01014852001	0
72- 3:	Swetha_06502	GSVIVT01014854001	0
72- 4:	Swetha_06503	GSVIVT01014858001	6e-153
72- 5:	Swetha_06504	GSVIVT01014869001	3e-65
## Alignment 73: score=291.0 e_value=8.2e-09 N=6 JPLX01001145.1&chr17 plus
73- 0:	Swetha_00278	GSVIVT01007663001	6e-67
73- 1:	Swetha_00279	GSVIVT01007662001	0
73- 2:	Swetha_00280	GSVIVT01007661001	2e-103
73- 3:	Swetha_00284	GSVIVT01007656001	0
73- 4:	Swetha_00285	GSVIVT01007654001	3e-97
73- 5:	Swetha_00286	GSVIVT01007647001	4e-133
## Alignment 74: score=333.0 e_value=4.8e-11 N=7 JPLX01001162.1&chr3 plus
74- 0:	Swetha_00502	GSVIVT01024021001	3e-53
74- 1:	Swetha_00503	GSVIVT01024018001	2e-83
74- 2:	Swetha_00505	GSVIVT01024010001	2e-107
74- 3:	Swetha_00506	GSVIVT01024009001	5e-129
74- 4:	Swetha_00507	GSVIVT01024005001	0
74- 5:	Swetha_00508	GSVIVT01024004001	7e-79
74- 6:	Swetha_00509	GSVIVT01024003001	1e-75
## Alignment 75: score=326.0 e_value=4.6e-11 N=7 JPLX01001327.1&chr8 minus
75- 0:	Swetha_00137	GSVIVT01034037001	0
75- 1:	Swetha_00138	GSVIVT01034038001	6e-51
75- 2:	Swetha_00139	GSVIVT01034042001	7e-47
75- 3:	Swetha_00140	GSVIVT01034043001	0
75- 4:	Swetha_00141	GSVIVT01034044001	5e-113
75- 5:	Swetha_00142	GSVIVT01034048001	4e-78
75- 6:	Swetha_00144	GSVIVT01034054001	6e-41
## Alignment 76: score=267.0 e_value=2.6e-08 N=6 JPLX01001404.1&chr5 minus
76- 0:	Swetha_05289	GSVIVT01038241001	2e-139
76- 1:	Swetha_05290	GSVIVT01038233001	9e-106
76- 2:	Swetha_05292	GSVIVT01038219001	0
76- 3:	Swetha_05293	GSVIVT01038200001	3e-116
76- 4:	Swetha_05294	GSVIVT01038195001	3e-177
76- 5:	Swetha_05295	GSVIVT01038194001	2e-126
## Alignment 77: score=341.0 e_value=1.8e-10 N=7 JPLX01001516.1&chr4 plus
77- 0:	Swetha_04316	GSVIVT01035970001	0
77- 1:	Swetha_04317	GSVIVT01035971001	3e-34
77- 2:	Swetha_04318	GSVIVT01035972001	3e-58
77- 3:	Swetha_04319	GSVIVT01035974001	3e-54
77- 4:	Swetha_04320	GSVIVT01035975001	0
77- 5:	Swetha_04321	GSVIVT01035976001	7e-24
77- 6:	Swetha_04323	GSVIVT01035977001	2e-147
## Alignment 78: score=283.0 e_value=1.1e-07 N=6 JPLX01001530.1&chr3 plus
78- 0:	Swetha_05052	GSVIVT01031705001	7e-69
78- 1:	Swetha_05054	GSVIVT01031710001	0
78- 2:	Swetha_05055	GSVIVT01031711001	2e-85
78- 3:	Swetha_05056	GSVIVT01031713001	6e-99
78- 4:	Swetha_05057	GSVIVT01031715001	9e-133
78- 5:	Swetha_05059	GSVIVT01031717001	3e-60
## Alignment 79: score=335.0 e_value=1.9e-10 N=7 JPLX01001630.1&chr3 plus
79- 0:	Swetha_00289	GSVIVT01031958001	0
79- 1:	Swetha_00290	GSVIVT01031961001	0
79- 2:	Swetha_00291	GSVIVT01031963001	3e-69
79- 3:	Swetha_00292	GSVIVT01031964001	8e-98
79- 4:	Swetha_00294	GSVIVT01031966001	1e-87
79- 5:	Swetha_00295	GSVIVT01031967001	3e-178
79- 6:	Swetha_00296	GSVIVT01031970001	0
## Alignment 80: score=268.0 e_value=8.3e-09 N=6 JPLX01001705.1&chr10 plus
80- 0:	Swetha_00392	GSVIVT01021228001	2e-144
80- 1:	Swetha_00393	GSVIVT01021229001	3e-62
80- 2:	Swetha_00394	GSVIVT01021231001	2e-143
80- 3:	Swetha_00397	GSVIVT01021240001	0
80- 4:	Swetha_00398	GSVIVT01021241001	5e-44
80- 5:	Swetha_00399	GSVIVT01021248001	0
## Alignment 81: score=343.0 e_value=1.6e-13 N=8 JPLX01001730.1&chr7 minus
81- 0:	Swetha_04487	GSVIVT01028407001	2e-76
81- 1:	Swetha_04488	GSVIVT01028403001	4e-122
81- 2:	Swetha_04489	GSVIVT01028396001	8e-159
81- 3:	Swetha_04490	GSVIVT01028395001	2e-46
81- 4:	Swetha_04491	GSVIVT01028394001	8e-60
81- 5:	Swetha_04492	GSVIVT01028391001	0
81- 6:	Swetha_04493	GSVIVT01028387001	6e-69
81- 7:	Swetha_04494	GSVIVT01028385001	4e-69
## Alignment 82: score=284.0 e_value=6.9e-09 N=6 JPLX01001945.1&chr3 minus
82- 0:	Swetha_00155	GSVIVT01003165001	0
82- 1:	Swetha_00156	GSVIVT01003166001	0
82- 2:	Swetha_00157	GSVIVT01003167001	6e-30
82- 3:	Swetha_00158	GSVIVT01003168001	3e-21
82- 4:	Swetha_00159	GSVIVT01003174001	5e-99
82- 5:	Swetha_00160	GSVIVT01003175001	1e-79
## Alignment 83: score=328.0 e_value=9.5e-13 N=7 JPLX01002114.1&chr16 minus
83- 0:	Swetha_04239	GSVIVT01024396001	2e-94
83- 1:	Swetha_04240	GSVIVT01024393001	7e-60
83- 2:	Swetha_04241	GSVIVT01024381001	1e-96
83- 3:	Swetha_04243	GSVIVT01024376001	2e-162
83- 4:	Swetha_04244	GSVIVT01024375001	1e-85
83- 5:	Swetha_04245	GSVIVT01024352001	7e-28
83- 6:	Swetha_04246	GSVIVT01024351001	0
## Alignment 84: score=282.0 e_value=4.9e-09 N=6 JPLX01002119.1&chr5 plus
84- 0:	Swetha_05485	GSVIVT01034951001	0
84- 1:	Swetha_05486	GSVIVT01034952001	9e-71
84- 2:	Swetha_05487	GSVIVT01034953001	0
84- 3:	Swetha_05488	GSVIVT01034955001	1e-27
84- 4:	Swetha_05489	GSVIVT01034956001	0
84- 5:	Swetha_05493	GSVIVT01034964001	0
## Alignment 85: score=290.0 e_value=2.1e-08 N=6 JPLX01002571.1&chr10 plus
85- 0:	Swetha_03796	GSVIVT01021189001	9e-126
85- 1:	Swetha_03797	GSVIVT01021192001	2e-132
85- 2:	Swetha_03798	GSVIVT01021193001	2e-23
85- 3:	Swetha_03799	GSVIVT01021194001	2e-30
85- 4:	Swetha_03800	GSVIVT01021196001	0
85- 5:	Swetha_03801	GSVIVT01021200001	6e-133
## Alignment 86: score=3885.0 e_value=0 N=86 chr1&chr1 minus
86- 0:	GSVIVT01011981001	Swetha_02100	0
86- 1:	GSVIVT01011978001	Swetha_02096	1e-56
86- 2:	GSVIVT01011976001	Swetha_02093	8e-54
86- 3:	GSVIVT01011974001	Swetha_02091	4e-143
86- 4:	GSVIVT01011972001	Swetha_02090	0
86- 5:	GSVIVT01011971001	Swetha_02089	2e-117
86- 6:	GSVIVT01011970001	Swetha_02088	1e-143
86- 7:	GSVIVT01011969001	Swetha_02087	4e-76
86- 8:	GSVIVT01011966001	Swetha_02086	0
86- 9:	GSVIVT01011963001	Swetha_02084	2e-128
86- 10:	GSVIVT01011960001	Swetha_02081	2e-33
86- 11:	GSVIVT01011959001	Swetha_02080	2e-31
86- 12:	GSVIVT01011954001	Swetha_02079	2e-144
86- 13:	GSVIVT01011952001	Swetha_02078	2e-88
86- 14:	GSVIVT01011948001	Swetha_02067	0
86- 15:	GSVIVT01011947001	Swetha_02066	1e-48
86- 16:	GSVIVT01011944001	Swetha_02065	3e-68
86- 17:	GSVIVT01011943001	Swetha_02064	3e-108
86- 18:	GSVIVT01011942001	Swetha_02063	5e-106
86- 19:	GSVIVT01011940001	Swetha_02062	5e-122
86- 20:	GSVIVT01011939001	Swetha_02061	0
86- 21:	GSVIVT01011932001	Swetha_02060	2e-79
86- 22:	GSVIVT01011930001	Swetha_02059	1e-106
86- 23:	GSVIVT01011929001	Swetha_02058	4e-164
86- 24:	GSVIVT01011928001	Swetha_02055	9e-28
86- 25:	GSVIVT01011925001	Swetha_02054	3e-51
86- 26:	GSVIVT01011923001	Swetha_02053	0
86- 27:	GSVIVT01011922001	Swetha_02052	8e-168
86- 28:	GSVIVT01011920001	Swetha_02050	5e-56
86- 29:	GSVIVT01011912001	Swetha_02047	6e-26
86- 30:	GSVIVT01011909001	Swetha_02044	1e-110
86- 31:	GSVIVT01011908001	Swetha_02042	0
86- 32:	GSVIVT01011904001	Swetha_02041	0
86- 33:	GSVIVT01011901001	Swetha_02039	5e-132
86- 34:	GSVIVT01011900001	Swetha_02038	3e-54
86- 35:	GSVIVT01011899001	Swetha_02035	3e-24
86- 36:	GSVIVT01011897001	Swetha_02034	7e-146
86- 37:	GSVIVT01011896001	Swetha_02031	1e-49
86- 38:	GSVIVT01011894001	Swetha_02030	1e-60
86- 39:	GSVIVT01011890001	Swetha_02024	7e-31
86- 40:	GSVIVT01011889001	Swetha_02023	1e-100
86- 41:	GSVIVT01011887001	Swetha_02022	3e-179
86- 42:	GSVIVT01011881001	Swetha_02012	2e-29
86- 43:	GSVIVT01011878001	Swetha_02009	1e-36
86- 44:	GSVIVT01011873001	Swetha_02007	7e-57
86- 45:	GSVIVT01011872001	Swetha_02006	7e-70
86- 46:	GSVIVT01011871001	Swetha_02003	6e-46
86- 47:	GSVIVT01011868001	Swetha_02001	6e-78
86- 48:	GSVIVT01011867001	Swetha_01999	0
86- 49:	GSVIVT01011864001	Swetha_01998	0
86- 50:	GSVIVT01011862001	Swetha_01997	4e-165
86- 51:	GSVIVT01011857001	Swetha_01990	0
86- 52:	GSVIVT01011854001	Swetha_01987	8e-128
86- 53:	GSVIVT01011853001	Swetha_01986	0
86- 54:	GSVIVT01011852001	Swetha_01985	1e-120
86- 55:	GSVIVT01011850001	Swetha_01984	4e-168
86- 56:	GSVIVT01011848001	Swetha_01983	1e-117
86- 57:	GSVIVT01011845001	Swetha_01981	2e-67
86- 58:	GSVIVT01011842001	Swetha_01975	0
86- 59:	GSVIVT01011832001	Swetha_01973	3e-114
86- 60:	GSVIVT01011819001	Swetha_01971	3e-40
86- 61:	GSVIVT01011814001	Swetha_01970	6e-61
86- 62:	GSVIVT01011812001	Swetha_01967	3e-147
86- 63:	GSVIVT01011810001	Swetha_01966	2e-151
86- 64:	GSVIVT01011808001	Swetha_01961	0
86- 65:	GSVIVT01011807001	Swetha_01960	9e-156
86- 66:	GSVIVT01011805001	Swetha_01959	4e-112
86- 67:	GSVIVT01011804001	Swetha_01958	1e-113
86- 68:	GSVIVT01011803001	Swetha_01957	8e-148
86- 69:	GSVIVT01011796001	Swetha_01956	1e-70
86- 70:	GSVIVT01011794001	Swetha_01952	0
86- 71:	GSVIVT01011792001	Swetha_01947	2e-76
86- 72:	GSVIVT01011790001	Swetha_01946	2e-45
86- 73:	GSVIVT01011786001	Swetha_01945	1e-104
86- 74:	GSVIVT01011776001	Swetha_01937	0
86- 75:	GSVIVT01011764001	Swetha_01934	0
86- 76:	GSVIVT01011763001	Swetha_01933	2e-159
86- 77:	GSVIVT01011760001	Swetha_01932	1e-37
86- 78:	GSVIVT01011757001	Swetha_01927	1e-69
86- 79:	GSVIVT01011755001	Swetha_01921	5e-35
86- 80:	GSVIVT01011753001	Swetha_01918	0
86- 81:	GSVIVT01011749001	Swetha_01914	0
86- 82:	GSVIVT01011747001	Swetha_01910	8e-81
86- 83:	GSVIVT01011744001	Swetha_01909	0
86- 84:	GSVIVT01011742001	Swetha_01907	2e-33
86- 85:	GSVIVT01011734001	Swetha_01906	8e-33
## Alignment 87: score=375.0 e_value=7.3e-19 N=9 chr1&chr1 minus
87- 0:	GSVIVT01011948001	Swetha_02077	2e-125
87- 1:	GSVIVT01011947001	Swetha_02076	1e-48
87- 2:	GSVIVT01011944001	Swetha_02075	3e-68
87- 3:	GSVIVT01011940001	Swetha_02074	5e-122
87- 4:	GSVIVT01011932001	Swetha_02073	4e-80
87- 5:	GSVIVT01011925001	Swetha_02072	3e-51
87- 6:	GSVIVT01011923001	Swetha_02071	3e-88
87- 7:	GSVIVT01011916001	Swetha_02069	3e-114
87- 8:	Swetha_00970	GSVIVT01019945001	9e-49
## Alignment 88: score=251.0 e_value=4.8e-11 N=6 chr1&chr1 minus
88- 0:	GSVIVT01011707001	Swetha_01902	3e-49
88- 1:	GSVIVT01011706001	Swetha_01901	0
88- 2:	GSVIVT01011705001	Swetha_01900	2e-23
88- 3:	GSVIVT01011704001	Swetha_01898	1e-54
88- 4:	GSVIVT01011694001	Swetha_01895	5e-42
88- 5:	GSVIVT01011680001	Swetha_01888	4e-37
## Alignment 89: score=312.0 e_value=1.1e-11 N=7 chr1&chr11 plus
89- 0:	Swetha_02282	GSVIVT01015156001	1e-129
89- 1:	Swetha_02285	GSVIVT01015162001	5e-113
89- 2:	Swetha_02286	GSVIVT01015170001	3e-47
89- 3:	Swetha_02287	GSVIVT01015171001	5e-57
89- 4:	Swetha_02288	GSVIVT01015173001	0
89- 5:	Swetha_02289	GSVIVT01015176001	0
89- 6:	Swetha_02300	GSVIVT01015183001	1e-102
## Alignment 90: score=475.0 e_value=9.3e-26 N=12 chr1&chr11 minus
90- 0:	Swetha_00748	GSVIVT01015496001	5e-23
90- 1:	Swetha_00754	GSVIVT01015490001	1e-105
90- 2:	Swetha_00757	GSVIVT01015486001	7e-46
90- 3:	Swetha_00761	GSVIVT01015482001	8e-45
90- 4:	Swetha_00767	GSVIVT01015479001	0
90- 5:	Swetha_00768	GSVIVT01015478001	1e-107
90- 6:	Swetha_00772	GSVIVT01015472001	0
90- 7:	Swetha_00777	GSVIVT01015458001	2e-38
90- 8:	Swetha_00780	GSVIVT01015451001	1e-86
90- 9:	Swetha_00794	GSVIVT01015445001	6e-98
90- 10:	Swetha_00797	GSVIVT01015438001	8e-24
90- 11:	Swetha_00798	GSVIVT01015436001	5e-100
## Alignment 91: score=288.0 e_value=1.8e-11 N=7 chr1&chr11 minus
91- 0:	Swetha_00891	GSVIVT01015183001	6e-34
91- 1:	Swetha_00897	GSVIVT01015175001	1e-27
91- 2:	Swetha_00898	GSVIVT01015173001	0
91- 3:	Swetha_00902	GSVIVT01015162001	1e-44
91- 4:	Swetha_00912	GSVIVT01015159001	1e-40
91- 5:	Swetha_00915	GSVIVT01015156001	2e-46
91- 6:	Swetha_00917	GSVIVT01015143001	7e-24
## Alignment 92: score=455.0 e_value=5.9e-20 N=10 chr1&chr12 plus
92- 0:	GSVIVT01012100001	Swetha_39026	5e-67
92- 1:	GSVIVT01012096001	Swetha_39027	3e-26
92- 2:	GSVIVT01012094001	Swetha_39028	2e-28
92- 3:	GSVIVT01012092001	Swetha_39032	8e-31
92- 4:	GSVIVT01012084001	Swetha_39033	2e-72
92- 5:	GSVIVT01012083001	Swetha_39034	8e-161
92- 6:	GSVIVT01012076001	Swetha_39035	7e-53
92- 7:	GSVIVT01012074001	Swetha_39041	0
92- 8:	GSVIVT01012068001	Swetha_39046	2e-46
92- 9:	GSVIVT01012063001	Swetha_39047	2e-73
## Alignment 93: score=1065.0 e_value=2.5e-73 N=25 chr1&chr12 minus
93- 0:	GSVIVT01012172001	Swetha_39100	1e-93
93- 1:	GSVIVT01012164001	Swetha_39096	0
93- 2:	GSVIVT01012163001	Swetha_39094	0
93- 3:	GSVIVT01012161001	Swetha_39092	2e-158
93- 4:	GSVIVT01012155001	Swetha_39090	2e-31
93- 5:	GSVIVT01012154001	Swetha_39089	8e-99
93- 6:	GSVIVT01012153001	Swetha_39085	7e-80
93- 7:	GSVIVT01012151001	Swetha_39079	1e-152
93- 8:	GSVIVT01012146001	Swetha_39078	3e-139
93- 9:	GSVIVT01012145001	Swetha_39077	8e-138
93- 10:	GSVIVT01012140001	Swetha_39074	0
93- 11:	GSVIVT01012139001	Swetha_39071	6e-22
93- 12:	GSVIVT01012131001	Swetha_39069	0
93- 13:	GSVIVT01012130001	Swetha_39068	1e-49
93- 14:	GSVIVT01012125001	Swetha_39066	1e-75
93- 15:	GSVIVT01012124001	Swetha_39065	0
93- 16:	GSVIVT01012121001	Swetha_39064	3e-49
93- 17:	GSVIVT01012117001	Swetha_39060	0
93- 18:	GSVIVT01012116001	Swetha_39057	0
93- 19:	GSVIVT01012114001	Swetha_39056	0
93- 20:	GSVIVT01012111001	Swetha_39051	1e-105
93- 21:	GSVIVT01012107001	Swetha_39050	1e-84
93- 22:	GSVIVT01012104001	Swetha_39049	6e-47
93- 23:	GSVIVT01012098001	Swetha_39048	0
93- 24:	GSVIVT01012092001	Swetha_39037	3e-32
## Alignment 94: score=554.0 e_value=2e-26 N=12 chr1&chr13 plus
94- 0:	Swetha_02895	GSVIVT01001347001	2e-94
94- 1:	Swetha_02896	GSVIVT01001349001	1e-41
94- 2:	Swetha_02900	GSVIVT01001357001	7e-180
94- 3:	Swetha_02901	GSVIVT01001358001	0
94- 4:	Swetha_02904	GSVIVT01001361001	0
94- 5:	Swetha_02913	GSVIVT01001365001	4e-44
94- 6:	Swetha_02914	GSVIVT01001366001	4e-61
94- 7:	Swetha_02918	GSVIVT01001368001	4e-51
94- 8:	Swetha_02919	GSVIVT01001372001	9e-133
94- 9:	Swetha_02920	GSVIVT01001373001	0
94- 10:	Swetha_02921	GSVIVT01001399001	6e-88
94- 11:	Swetha_02926	GSVIVT01001400001	1e-66
## Alignment 95: score=2383.0 e_value=4.9e-204 N=53 chr1&chr13 minus
95- 0:	Swetha_02927	GSVIVT01032027001	0
95- 1:	Swetha_02928	GSVIVT01032030001	3e-121
95- 2:	Swetha_02934	GSVIVT01032039001	2e-82
95- 3:	Swetha_02935	GSVIVT01032042001	1e-95
95- 4:	Swetha_02937	GSVIVT01032045001	9e-160
95- 5:	Swetha_02939	GSVIVT01032046001	0
95- 6:	Swetha_02941	GSVIVT01032051001	2e-56
95- 7:	Swetha_02942	GSVIVT01032055001	8e-62
95- 8:	Swetha_02943	GSVIVT01032056001	1e-117
95- 9:	Swetha_02947	GSVIVT01032060001	7e-81
95- 10:	Swetha_02948	GSVIVT01032061001	7e-47
95- 11:	Swetha_02950	GSVIVT01032065001	8e-23
95- 12:	Swetha_02953	GSVIVT01032066001	2e-152
95- 13:	Swetha_02966	GSVIVT01032073001	2e-53
95- 14:	Swetha_02971	GSVIVT01032075001	8e-53
95- 15:	Swetha_02973	GSVIVT01032076001	3e-88
95- 16:	Swetha_02974	GSVIVT01032082001	2e-81
95- 17:	Swetha_02978	GSVIVT01032086001	0
95- 18:	Swetha_02980	GSVIVT01032087001	5e-71
95- 19:	Swetha_02984	GSVIVT01032092001	1e-179
95- 20:	Swetha_02985	GSVIVT01032093001	1e-80
95- 21:	Swetha_02990	GSVIVT01032110001	4e-82
95- 22:	Swetha_02998	GSVIVT01032128001	8e-27
95- 23:	Swetha_03001	GSVIVT01032129001	1e-143
95- 24:	Swetha_03002	GSVIVT01032131001	0
95- 25:	Swetha_03006	GSVIVT01032134001	2e-23
95- 26:	Swetha_03007	GSVIVT01032135001	0
95- 27:	Swetha_03009	GSVIVT01032137001	3e-35
95- 28:	Swetha_03013	GSVIVT01032138001	6e-171
95- 29:	Swetha_03015	GSVIVT01032139001	2e-33
95- 30:	Swetha_03021	GSVIVT01032150001	8e-52
95- 31:	Swetha_03023	GSVIVT01032154001	3e-77
95- 32:	Swetha_03024	GSVIVT01032155001	0
95- 33:	Swetha_03030	GSVIVT01032163001	7e-176
95- 34:	Swetha_03033	GSVIVT01032165001	0
95- 35:	Swetha_03034	GSVIVT01032178001	4e-27
95- 36:	Swetha_03035	GSVIVT01032192001	1e-91
95- 37:	Swetha_03036	GSVIVT01032195001	0
95- 38:	Swetha_03039	GSVIVT01032196001	4e-125
95- 39:	Swetha_03041	GSVIVT01032197001	4e-105
95- 40:	Swetha_03042	GSVIVT01032210001	0
95- 41:	Swetha_03045	GSVIVT01032211001	0
95- 42:	Swetha_03046	GSVIVT01032213001	2e-115
95- 43:	Swetha_03047	GSVIVT01032214001	4e-25
95- 44:	Swetha_03051	GSVIVT01001463001	1e-108
95- 45:	Swetha_03052	GSVIVT01001461001	8e-72
95- 46:	Swetha_03057	GSVIVT01001442001	1e-27
95- 47:	Swetha_03078	GSVIVT01000669001	3e-91
95- 48:	Swetha_03081	GSVIVT01000665001	3e-54
95- 49:	Swetha_03082	GSVIVT01000658001	2e-128
95- 50:	Swetha_03093	GSVIVT01036672001	2e-61
95- 51:	Swetha_03095	GSVIVT01036671001	5e-109
95- 52:	Swetha_03096	GSVIVT01036668001	6e-34
## Alignment 96: score=743.0 e_value=2.4e-43 N=17 chr1&chr13r minus
96- 0:	Swetha_03042	GSVIVT01000871001	8e-152
96- 1:	Swetha_03053	GSVIVT01000865001	9e-52
96- 2:	Swetha_03055	GSVIVT01000858001	1e-165
96- 3:	Swetha_03063	GSVIVT01000843001	3e-70
96- 4:	Swetha_03065	GSVIVT01000839001	1e-27
96- 5:	Swetha_03076	GSVIVT01000832001	7e-112
96- 6:	Swetha_03077	GSVIVT01000824001	1e-23
96- 7:	Swetha_03083	GSVIVT01013532001	4e-100
96- 8:	Swetha_03085	GSVIVT01013527001	0
96- 9:	Swetha_03086	GSVIVT01013497001	1e-40
96- 10:	Swetha_03087	GSVIVT01013494001	0
96- 11:	Swetha_03088	GSVIVT01013493001	2e-105
96- 12:	Swetha_03090	GSVIVT01013491001	0
96- 13:	Swetha_03091	GSVIVT01013489001	0
96- 14:	Swetha_03092	GSVIVT01013483001	2e-39
96- 15:	Swetha_03097	GSVIVT01004021001	2e-24
96- 16:	Swetha_03106	GSVIVT01012461001	6e-131
## Alignment 97: score=661.0 e_value=1.3e-42 N=16 chr1&chr14 plus
97- 0:	Swetha_02031	GSVIVT01031035001	5e-56
97- 1:	Swetha_02038	GSVIVT01031042001	2e-66
97- 2:	Swetha_02051	GSVIVT01031053001	3e-42
97- 3:	Swetha_02054	GSVIVT01031065001	6e-100
97- 4:	Swetha_02055	GSVIVT01031066001	6e-30
97- 5:	Swetha_02075	GSVIVT01036445001	4e-83
97- 6:	Swetha_02076	GSVIVT01036447001	1e-70
97- 7:	Swetha_02087	GSVIVT01036452001	7e-49
97- 8:	Swetha_02106	GSVIVT01036465001	2e-165
97- 9:	Swetha_02125	GSVIVT01036490001	2e-35
97- 10:	Swetha_02129	GSVIVT01036495001	0
97- 11:	Swetha_02140	GSVIVT01036512001	4e-73
97- 12:	Swetha_02144	GSVIVT01036518001	0
97- 13:	Swetha_02168	GSVIVT01036531001	7e-30
97- 14:	Swetha_02169	GSVIVT01036533001	6e-56
97- 15:	Swetha_02171	GSVIVT01036535001	1e-28
## Alignment 98: score=584.0 e_value=2.5e-33 N=14 chr1&chr14 plus
98- 0:	Swetha_01940	GSVIVT01030897001	1e-26
98- 1:	Swetha_01943	GSVIVT01030910001	5e-21
98- 2:	Swetha_01948	GSVIVT01030939001	5e-59
98- 3:	Swetha_01962	GSVIVT01030951001	2e-49
98- 4:	Swetha_01971	GSVIVT01030969001	7e-36
98- 5:	Swetha_01973	GSVIVT01030973001	8e-93
98- 6:	Swetha_01978	GSVIVT01030974001	3e-22
98- 7:	Swetha_01982	GSVIVT01030982001	3e-23
98- 8:	Swetha_01984	GSVIVT01030992001	3e-52
98- 9:	Swetha_01994	GSVIVT01030995001	4e-105
98- 10:	Swetha_01997	GSVIVT01031004001	4e-81
98- 11:	Swetha_02001	GSVIVT01031007001	5e-35
98- 12:	Swetha_02007	GSVIVT01031020001	2e-38
98- 13:	Swetha_02023	GSVIVT01031052001	2e-28
## Alignment 99: score=1814.0 e_value=1.3e-144 N=41 chr1&chr15 plus
99- 0:	Swetha_03101	GSVIVT01018298001	8e-131
99- 1:	Swetha_03106	GSVIVT01018297001	3e-63
99- 2:	Swetha_03111	GSVIVT01018296001	4e-126
99- 3:	Swetha_03119	GSVIVT01018288001	0
99- 4:	Swetha_03120	GSVIVT01018284001	4e-104
99- 5:	Swetha_03124	GSVIVT01018283001	3e-34
99- 6:	Swetha_03127	GSVIVT01018280001	3e-60
99- 7:	Swetha_03128	GSVIVT01018278001	0
99- 8:	Swetha_03131	GSVIVT01018273001	6e-114
99- 9:	Swetha_03138	GSVIVT01018271001	1e-22
99- 10:	Swetha_03150	GSVIVT01018268001	9e-90
99- 11:	Swetha_03152	GSVIVT01018265001	0
99- 12:	Swetha_03157	GSVIVT01018258001	3e-50
99- 13:	Swetha_03160	GSVIVT01018254001	0
99- 14:	Swetha_03163	GSVIVT01018251001	0
99- 15:	Swetha_03164	GSVIVT01018250001	9e-98
99- 16:	Swetha_03165	GSVIVT01018249001	7e-93
99- 17:	Swetha_03167	GSVIVT01018248001	4e-70
99- 18:	Swetha_03168	GSVIVT01018247001	1e-64
99- 19:	Swetha_03173	GSVIVT01018234001	1e-73
99- 20:	Swetha_03175	GSVIVT01018226001	2e-40
99- 21:	Swetha_03176	GSVIVT01018223001	0
99- 22:	Swetha_03179	GSVIVT01018220001	7e-37
99- 23:	Swetha_03182	GSVIVT01018219001	5e-42
99- 24:	Swetha_03184	GSVIVT01018218001	0
99- 25:	Swetha_03185	GSVIVT01018217001	0
99- 26:	Swetha_03188	GSVIVT01018213001	2e-58
99- 27:	Swetha_03190	GSVIVT01018208001	2e-35
99- 28:	Swetha_03193	GSVIVT01018180001	2e-50
99- 29:	Swetha_03195	GSVIVT01018178001	0
99- 30:	Swetha_03196	GSVIVT01018169001	5e-108
99- 31:	Swetha_03200	GSVIVT01018165001	3e-23
99- 32:	Swetha_03202	GSVIVT01018162001	3e-56
99- 33:	Swetha_03209	GSVIVT01027683001	6e-55
99- 34:	Swetha_03210	GSVIVT01027681001	2e-117
99- 35:	Swetha_03213	GSVIVT01027680001	2e-159
99- 36:	Swetha_03224	GSVIVT01027658001	1e-20
99- 37:	Swetha_03231	GSVIVT01027653001	6e-116
99- 38:	Swetha_03246	GSVIVT01027631001	4e-52
99- 39:	Swetha_03257	GSVIVT01027615001	9e-46
99- 40:	Swetha_03258	GSVIVT01027610001	0
## Alignment 100: score=620.0 e_value=8.8e-32 N=13 chr1&chr15 plus
100- 0:	Swetha_03340	GSVIVT01027529001	1e-128
100- 1:	Swetha_03341	GSVIVT01027528001	2e-23
100- 2:	Swetha_03342	GSVIVT01027527001	2e-145
100- 3:	Swetha_03349	GSVIVT01027520001	3e-69
100- 4:	Swetha_03350	GSVIVT01027519001	0
100- 5:	Swetha_03351	GSVIVT01027517001	1e-118
100- 6:	Swetha_03352	GSVIVT01027515001	1e-26
100- 7:	Swetha_03355	GSVIVT01027514001	3e-48
100- 8:	Swetha_03358	GSVIVT01027510001	0
100- 9:	Swetha_03362	GSVIVT01027508001	0
100- 10:	Swetha_03363	GSVIVT01027504001	0
100- 11:	Swetha_03364	GSVIVT01027503001	6e-127
100- 12:	Swetha_03365	GSVIVT01027493001	2e-74
## Alignment 101: score=482.0 e_value=2.1e-34 N=13 chr1&chr15 plus
101- 0:	Swetha_03154	GSVIVT01018256001	9e-81
101- 1:	Swetha_03155	GSVIVT01018254001	3e-50
101- 2:	Swetha_03169	GSVIVT01018251001	9e-61
101- 3:	Swetha_03170	GSVIVT01018250001	3e-50
101- 4:	Swetha_03171	GSVIVT01018249001	7e-65
101- 5:	Swetha_03191	GSVIVT01018209001	8e-62
101- 6:	Swetha_03201	GSVIVT01018168001	1e-40
101- 7:	Swetha_03211	GSVIVT01027686001	7e-58
101- 8:	Swetha_03222	GSVIVT01027683001	1e-58
101- 9:	Swetha_03236	GSVIVT01027661001	0
101- 10:	Swetha_03237	GSVIVT01027655001	3e-36
101- 11:	Swetha_03251	GSVIVT01027631001	8e-123
101- 12:	Swetha_03259	GSVIVT01027613001	8e-117
## Alignment 102: score=322.0 e_value=1.9e-12 N=7 chr1&chr15 plus
102- 0:	Swetha_03445	GSVIVT01027004001	3e-133
102- 1:	Swetha_03447	GSVIVT01027001001	4e-85
102- 2:	Swetha_03448	GSVIVT01027000001	4e-166
102- 3:	Swetha_03453	GSVIVT01026997001	1e-83
102- 4:	Swetha_03455	GSVIVT01026993001	0
102- 5:	Swetha_03459	GSVIVT01026987001	4e-80
102- 6:	Swetha_03477	GSVIVT01026967001	7e-118
## Alignment 103: score=4740.0 e_value=0 N=101 chr1&chr15 minus
103- 0:	Swetha_03367	GSVIVT01026837001	2e-46
103- 1:	Swetha_03372	GSVIVT01026844001	3e-74
103- 2:	Swetha_03373	GSVIVT01026845001	9e-148
103- 3:	Swetha_03374	GSVIVT01026846001	5e-50
103- 4:	Swetha_03375	GSVIVT01026849001	5e-40
103- 5:	Swetha_03376	GSVIVT01026852001	0
103- 6:	Swetha_03377	GSVIVT01026866001	1e-172
103- 7:	Swetha_03378	GSVIVT01026869001	4e-48
103- 8:	Swetha_03379	GSVIVT01026870001	7e-52
103- 9:	Swetha_03380	GSVIVT01026878001	4e-88
103- 10:	Swetha_03381	GSVIVT01026879001	9e-64
103- 11:	Swetha_03382	GSVIVT01026880001	7e-97
103- 12:	Swetha_03383	GSVIVT01026886001	2e-25
103- 13:	Swetha_03395	GSVIVT01026887001	6e-59
103- 14:	Swetha_03397	GSVIVT01026888001	2e-31
103- 15:	Swetha_03399	GSVIVT01026893001	7e-35
103- 16:	Swetha_03400	GSVIVT01026899001	1e-121
103- 17:	Swetha_03402	GSVIVT01026912001	3e-136
103- 18:	Swetha_03405	GSVIVT01026919001	4e-176
103- 19:	Swetha_03406	GSVIVT01026922001	0
103- 20:	Swetha_03407	GSVIVT01026928001	2e-124
103- 21:	Swetha_03409	GSVIVT01026930001	2e-155
103- 22:	Swetha_03411	GSVIVT01026933001	0
103- 23:	Swetha_03416	GSVIVT01026934001	9e-157
103- 24:	Swetha_03417	GSVIVT01026935001	8e-47
103- 25:	Swetha_03418	GSVIVT01026936001	0
103- 26:	Swetha_03420	GSVIVT01026938001	0
103- 27:	Swetha_03421	GSVIVT01026939001	6e-101
103- 28:	Swetha_03427	GSVIVT01026944001	4e-34
103- 29:	Swetha_03430	GSVIVT01026947001	0
103- 30:	Swetha_03440	GSVIVT01026949001	4e-112
103- 31:	Swetha_03441	GSVIVT01026950001	2e-45
103- 32:	Swetha_03442	GSVIVT01026951001	0
103- 33:	Swetha_03443	GSVIVT01026952001	0
103- 34:	Swetha_03444	GSVIVT01026953001	2e-86
103- 35:	Swetha_03465	GSVIVT01026955001	5e-109
103- 36:	Swetha_03468	GSVIVT01026959001	5e-150
103- 37:	Swetha_03469	GSVIVT01026960001	8e-92
103- 38:	Swetha_03471	GSVIVT01026962001	0
103- 39:	Swetha_03473	GSVIVT01026963001	2e-136
103- 40:	Swetha_03474	GSVIVT01026965001	5e-73
103- 41:	Swetha_03475	GSVIVT01026966001	0
103- 42:	Swetha_03478	GSVIVT01026968001	0
103- 43:	Swetha_03480	GSVIVT01026976001	3e-50
103- 44:	Swetha_03481	GSVIVT01026979001	6e-175
103- 45:	Swetha_03482	GSVIVT01027008001	4e-77
103- 46:	Swetha_03483	GSVIVT01027009001	4e-151
103- 47:	Swetha_03486	GSVIVT01027010001	1e-102
103- 48:	Swetha_03488	GSVIVT01027015001	7e-167
103- 49:	Swetha_03493	GSVIVT01027016001	3e-25
103- 50:	Swetha_03495	GSVIVT01027018001	2e-48
103- 51:	Swetha_03496	GSVIVT01027020001	3e-149
103- 52:	Swetha_03501	GSVIVT01027024001	8e-88
103- 53:	Swetha_03505	GSVIVT01027030001	0
103- 54:	Swetha_03506	GSVIVT01027031001	2e-82
103- 55:	Swetha_03507	GSVIVT01027032001	0
103- 56:	Swetha_03509	GSVIVT01027036001	9e-39
103- 57:	Swetha_03511	GSVIVT01027038001	5e-172
103- 58:	Swetha_03513	GSVIVT01027040001	9e-88
103- 59:	Swetha_03514	GSVIVT01027042001	7e-152
103- 60:	Swetha_03515	GSVIVT01027043001	3e-128
103- 61:	Swetha_03516	GSVIVT01027045001	9e-81
103- 62:	Swetha_03519	GSVIVT01027048001	1e-134
103- 63:	Swetha_03520	GSVIVT01027051001	8e-23
103- 64:	Swetha_03521	GSVIVT01027052001	3e-180
103- 65:	Swetha_03522	GSVIVT01027053001	4e-180
103- 66:	Swetha_03523	GSVIVT01027056001	0
103- 67:	Swetha_03524	GSVIVT01027057001	0
103- 68:	Swetha_03525	GSVIVT01027058001	5e-145
103- 69:	Swetha_03530	GSVIVT01027064001	1e-173
103- 70:	Swetha_03531	GSVIVT01027068001	1e-36
103- 71:	Swetha_03532	GSVIVT01027069001	2e-30
103- 72:	Swetha_03534	GSVIVT01027077001	2e-80
103- 73:	Swetha_03536	GSVIVT01027082001	4e-125
103- 74:	Swetha_03539	GSVIVT01027092001	1e-134
103- 75:	Swetha_03542	GSVIVT01027114001	5e-39
103- 76:	Swetha_03543	GSVIVT01027120001	5e-68
103- 77:	Swetha_03545	GSVIVT01027147001	0
103- 78:	Swetha_03548	GSVIVT01027151001	3e-34
103- 79:	Swetha_03551	GSVIVT01027152001	1e-179
103- 80:	Swetha_03552	GSVIVT01027156001	2e-44
103- 81:	Swetha_03553	GSVIVT01027157001	0
103- 82:	Swetha_03555	GSVIVT01027158001	2e-54
103- 83:	Swetha_03557	GSVIVT01027161001	0
103- 84:	Swetha_03559	GSVIVT01027162001	2e-96
103- 85:	Swetha_03560	GSVIVT01027164001	4e-21
103- 86:	Swetha_03564	GSVIVT01027166001	0
103- 87:	Swetha_03566	GSVIVT01027169001	3e-21
103- 88:	Swetha_03567	GSVIVT01027170001	7e-80
103- 89:	Swetha_03568	GSVIVT01027171001	0
103- 90:	Swetha_03574	GSVIVT01027186001	2e-144
103- 91:	Swetha_03580	GSVIVT01027189001	1e-171
103- 92:	Swetha_03582	GSVIVT01027193001	6e-83
103- 93:	Swetha_03583	GSVIVT01027195001	0
103- 94:	Swetha_03584	GSVIVT01027197001	0
103- 95:	Swetha_03588	GSVIVT01027396001	2e-97
103- 96:	Swetha_03589	GSVIVT01027397001	6e-76
103- 97:	Swetha_03596	GSVIVT01027404001	2e-139
103- 98:	Swetha_03599	GSVIVT01027409001	0
103- 99:	Swetha_03600	GSVIVT01027410001	5e-130
103-100:	Swetha_03603	GSVIVT01027412001	3e-107
## Alignment 104: score=1067.0 e_value=2e-68 N=23 chr1&chr15 minus
104- 0:	Swetha_03272	GSVIVT01027530001	6e-66
104- 1:	Swetha_03280	GSVIVT01027532001	4e-178
104- 2:	Swetha_03282	GSVIVT01027535001	5e-34
104- 3:	Swetha_03283	GSVIVT01027537001	1e-135
104- 4:	Swetha_03284	GSVIVT01027538001	3e-129
104- 5:	Swetha_03289	GSVIVT01027545001	1e-166
104- 6:	Swetha_03292	GSVIVT01027547001	0
104- 7:	Swetha_03299	GSVIVT01027558001	1e-55
104- 8:	Swetha_03300	GSVIVT01027560001	2e-32
104- 9:	Swetha_03301	GSVIVT01027563001	5e-71
104- 10:	Swetha_03302	GSVIVT01027564001	2e-79
104- 11:	Swetha_03303	GSVIVT01027569001	6e-43
104- 12:	Swetha_03307	GSVIVT01027570001	2e-168
104- 13:	Swetha_03308	GSVIVT01027579001	3e-65
104- 14:	Swetha_03310	GSVIVT01027580001	0
104- 15:	Swetha_03312	GSVIVT01027582001	2e-97
104- 16:	Swetha_03315	GSVIVT01027587001	0
104- 17:	Swetha_03316	GSVIVT01027588001	2e-57
104- 18:	Swetha_03320	GSVIVT01027593001	3e-127
104- 19:	Swetha_03321	GSVIVT01027594001	8e-106
104- 20:	Swetha_03329	GSVIVT01027596001	8e-81
104- 21:	Swetha_03330	GSVIVT01027597001	1e-165
104- 22:	Swetha_03336	GSVIVT01027599001	2e-38
## Alignment 105: score=779.0 e_value=1.5e-48 N=17 chr1&chr15 minus
105- 0:	Swetha_02737	GSVIVT01018303001	2e-179
105- 1:	Swetha_02739	GSVIVT01018306001	2e-43
105- 2:	Swetha_02748	GSVIVT01018325001	3e-161
105- 3:	Swetha_02749	GSVIVT01018326001	2e-93
105- 4:	Swetha_02750	GSVIVT01018327001	7e-84
105- 5:	Swetha_02751	GSVIVT01018328001	6e-40
105- 6:	Swetha_02752	GSVIVT01018331001	6e-74
105- 7:	Swetha_02755	GSVIVT01018334001	3e-89
105- 8:	Swetha_02756	GSVIVT01018339001	2e-84
105- 9:	Swetha_02763	GSVIVT01018340001	6e-63
105- 10:	Swetha_02766	GSVIVT01018343001	3e-29
105- 11:	Swetha_02767	GSVIVT01018345001	6e-80
105- 12:	Swetha_02773	GSVIVT01018361001	3e-93
105- 13:	Swetha_02776	GSVIVT01018380001	0
105- 14:	Swetha_02777	GSVIVT01018381001	2e-92
105- 15:	Swetha_02793	GSVIVT01018395001	0
105- 16:	Swetha_02795	GSVIVT01018398001	0
## Alignment 106: score=682.0 e_value=1.3e-45 N=16 chr1&chr15 minus
106- 0:	Swetha_03412	GSVIVT01026934001	8e-41
106- 1:	Swetha_03424	GSVIVT01026938001	1e-123
106- 2:	Swetha_03433	GSVIVT01026949001	4e-79
106- 3:	Swetha_03434	GSVIVT01026950001	2e-42
106- 4:	Swetha_03435	GSVIVT01026952001	4e-63
106- 5:	Swetha_03438	GSVIVT01026953001	2e-86
106- 6:	Swetha_03456	GSVIVT01026982001	0
106- 7:	Swetha_03457	GSVIVT01026984001	1e-180
106- 8:	Swetha_03458	GSVIVT01026985001	5e-123
106- 9:	Swetha_03461	GSVIVT01026993001	0
106- 10:	Swetha_03464	GSVIVT01027006001	3e-113
106- 11:	Swetha_03489	GSVIVT01027027001	5e-102
106- 12:	Swetha_03497	GSVIVT01027038001	8e-63
106- 13:	Swetha_03498	GSVIVT01027040001	5e-84
106- 14:	Swetha_03499	GSVIVT01027042001	9e-144
106- 15:	Swetha_03503	GSVIVT01027060001	1e-137
## Alignment 107: score=644.0 e_value=1e-33 N=14 chr1&chr15 minus
107- 0:	Swetha_03205	GSVIVT01027634001	9e-22
107- 1:	Swetha_03220	GSVIVT01027639001	4e-81
107- 2:	Swetha_03222	GSVIVT01027643001	8e-68
107- 3:	Swetha_03223	GSVIVT01027645001	1e-59
107- 4:	Swetha_03225	GSVIVT01027648001	2e-107
107- 5:	Swetha_03226	GSVIVT01027649001	4e-113
107- 6:	Swetha_03233	GSVIVT01027655001	7e-178
107- 7:	Swetha_03237	GSVIVT01027662001	1e-114
107- 8:	Swetha_03240	GSVIVT01027663001	8e-24
107- 9:	Swetha_03241	GSVIVT01027664001	0
107- 10:	Swetha_03242	GSVIVT01027665001	3e-98
107- 11:	Swetha_03249	GSVIVT01027667001	0
107- 12:	Swetha_03250	GSVIVT01027673001	0
107- 13:	Swetha_03251	GSVIVT01027677001	6e-150
## Alignment 108: score=473.0 e_value=8.7e-19 N=10 chr1&chr15 minus
108- 0:	Swetha_03252	GSVIVT01027603001	3e-106
108- 1:	Swetha_03256	GSVIVT01027604001	0
108- 2:	Swetha_03257	GSVIVT01027606001	2e-177
108- 3:	Swetha_03260	GSVIVT01027617001	2e-54
108- 4:	Swetha_03261	GSVIVT01027619001	5e-109
108- 5:	Swetha_03265	GSVIVT01027621001	1e-47
108- 6:	Swetha_03268	GSVIVT01027623001	0
108- 7:	Swetha_03270	GSVIVT01027625001	1e-70
108- 8:	Swetha_03271	GSVIVT01027626001	0
108- 9:	Swetha_03272	GSVIVT01027630001	0
## Alignment 109: score=321.0 e_value=1.3e-10 N=7 chr1&chr15 minus
109- 0:	Swetha_03384	GSVIVT01026887001	1e-50
109- 1:	Swetha_03386	GSVIVT01026899001	9e-36
109- 2:	Swetha_03388	GSVIVT01026912001	9e-124
109- 3:	Swetha_03390	GSVIVT01026919001	4e-176
109- 4:	Swetha_03391	GSVIVT01026922001	0
109- 5:	Swetha_03392	GSVIVT01026928001	4e-74
109- 6:	Swetha_03393	GSVIVT01026930001	5e-125
## Alignment 110: score=292.0 e_value=1.3e-12 N=7 chr1&chr15 minus
110- 0:	Swetha_02741	GSVIVT01018326001	6e-32
110- 1:	Swetha_02742	GSVIVT01018327001	6e-87
110- 2:	Swetha_02744	GSVIVT01018330001	8e-56
110- 3:	Swetha_02761	GSVIVT01018343001	5e-38
110- 4:	Swetha_02771	GSVIVT01018372001	2e-38
110- 5:	Swetha_02788	GSVIVT01018381001	4e-93
110- 6:	Swetha_02793	GSVIVT01018386001	1e-143
## Alignment 111: score=266.0 e_value=2.4e-11 N=6 chr1&chr15 minus
111- 0:	Swetha_02862	GSVIVT01019297001	2e-66
111- 1:	Swetha_02873	GSVIVT01019302001	3e-44
111- 2:	Swetha_02875	GSVIVT01019324001	1e-120
111- 3:	Swetha_02876	GSVIVT01019325001	1e-22
111- 4:	Swetha_02877	GSVIVT01019326001	4e-161
111- 5:	Swetha_02878	GSVIVT01019355001	1e-39
## Alignment 112: score=494.0 e_value=5.5e-26 N=12 chr1&chr16 plus
112- 0:	Swetha_03297	GSVIVT01018473001	0
112- 1:	Swetha_03302	GSVIVT01018462001	2e-38
112- 2:	Swetha_03303	GSVIVT01018455001	8e-68
112- 3:	Swetha_03308	GSVIVT01018450001	6e-32
112- 4:	Swetha_03314	GSVIVT01010670001	2e-139
112- 5:	Swetha_03321	GSVIVT01010638001	3e-49
112- 6:	Swetha_03336	GSVIVT01010627001	2e-31
112- 7:	Swetha_03343	GSVIVT01010623001	9e-62
112- 8:	Swetha_03352	GSVIVT01010615001	2e-24
112- 9:	Swetha_03355	GSVIVT01010614001	5e-23
112- 10:	Swetha_03359	GSVIVT01010611001	1e-137
112- 11:	Swetha_03362	GSVIVT01010600001	0
## Alignment 113: score=376.0 e_value=3.5e-21 N=10 chr1&chr16 plus
113- 0:	Swetha_03474	GSVIVT01028823001	3e-28
113- 1:	Swetha_03482	GSVIVT01028796001	3e-61
113- 2:	Swetha_03486	GSVIVT01028788001	2e-21
113- 3:	Swetha_03489	GSVIVT01028753001	2e-35
113- 4:	Swetha_03509	GSVIVT01028749001	5e-46
113- 5:	Swetha_03519	GSVIVT01028734001	6e-134
113- 6:	Swetha_03532	GSVIVT01028718001	3e-25
113- 7:	Swetha_03535	GSVIVT01028712001	4e-79
113- 8:	Swetha_03537	GSVIVT01028704001	4e-72
113- 9:	Swetha_03542	GSVIVT01038717001	2e-66
## Alignment 114: score=338.0 e_value=2.1e-13 N=8 chr1&chr16 minus
114- 0:	Swetha_03546	GSVIVT01038549001	7e-51
114- 1:	Swetha_03552	GSVIVT01038551001	5e-147
114- 2:	Swetha_03567	GSVIVT01038568001	3e-33
114- 3:	Swetha_03577	GSVIVT01038592001	1e-81
114- 4:	Swetha_03584	GSVIVT01038602001	0
114- 5:	Swetha_03589	GSVIVT01038610001	6e-90
114- 6:	Swetha_03598	GSVIVT01038617001	3e-67
114- 7:	Swetha_03599	GSVIVT01038623001	0
## Alignment 115: score=1892.0 e_value=2.8e-151 N=42 chr1&chr17 plus
115- 0:	Swetha_02583	GSVIVT01008630001	3e-127
115- 1:	Swetha_02584	GSVIVT01008628001	2e-45
115- 2:	Swetha_02585	GSVIVT01008626001	2e-107
115- 3:	Swetha_02588	GSVIVT01008618001	2e-32
115- 4:	Swetha_02589	GSVIVT01008617001	3e-141
115- 5:	Swetha_02590	GSVIVT01008615001	3e-50
115- 6:	Swetha_02595	GSVIVT01008607001	7e-77
115- 7:	Swetha_02597	GSVIVT01008597001	9e-60
115- 8:	Swetha_02598	GSVIVT01008591001	4e-161
115- 9:	Swetha_02603	GSVIVT01008586001	3e-36
115- 10:	Swetha_02604	GSVIVT01008573001	4e-58
115- 11:	Swetha_02607	GSVIVT01008564001	3e-69
115- 12:	Swetha_02608	GSVIVT01008551001	7e-21
115- 13:	Swetha_02619	GSVIVT01008531001	6e-57
115- 14:	Swetha_02623	GSVIVT01008523001	0
115- 15:	Swetha_02624	GSVIVT01008506001	0
115- 16:	Swetha_02626	GSVIVT01008505001	3e-122
115- 17:	Swetha_02627	GSVIVT01008504001	3e-98
115- 18:	Swetha_02631	GSVIVT01008498001	2e-155
115- 19:	Swetha_02636	GSVIVT01008492001	9e-144
115- 20:	Swetha_02655	GSVIVT01008464001	2e-46
115- 21:	Swetha_02660	GSVIVT01008458001	2e-60
115- 22:	Swetha_02661	GSVIVT01008449001	2e-55
115- 23:	Swetha_02662	GSVIVT01008433001	3e-112
115- 24:	Swetha_02665	GSVIVT01008430001	4e-47
115- 25:	Swetha_02666	GSVIVT01008429001	0
115- 26:	Swetha_02668	GSVIVT01008423001	1e-93
115- 27:	Swetha_02674	GSVIVT01008419001	1e-87
115- 28:	Swetha_02675	GSVIVT01008418001	2e-59
115- 29:	Swetha_02676	GSVIVT01008416001	8e-129
115- 30:	Swetha_02677	GSVIVT01008414001	2e-76
115- 31:	Swetha_02678	GSVIVT01008413001	5e-169
115- 32:	Swetha_02679	GSVIVT01008408001	4e-96
115- 33:	Swetha_02681	GSVIVT01008407001	0
115- 34:	Swetha_02682	GSVIVT01008406001	6e-65
115- 35:	Swetha_02683	GSVIVT01008405001	3e-77
115- 36:	Swetha_02684	GSVIVT01008399001	0
115- 37:	Swetha_02686	GSVIVT01008395001	0
115- 38:	Swetha_02689	GSVIVT01008387001	8e-43
115- 39:	Swetha_02690	GSVIVT01008377001	3e-28
115- 40:	Swetha_02694	GSVIVT01008370001	0
115- 41:	Swetha_02708	GSVIVT01008361001	2e-54
## Alignment 116: score=1051.0 e_value=2.3e-78 N=26 chr1&chr17 plus
116- 0:	Swetha_01948	GSVIVT01008381001	9e-61
116- 1:	Swetha_01957	GSVIVT01008378001	0
116- 2:	Swetha_01962	GSVIVT01008370001	2e-67
116- 3:	Swetha_01966	GSVIVT01008365001	0
116- 4:	Swetha_01967	GSVIVT01008354001	3e-127
116- 5:	Swetha_01970	GSVIVT01008352001	1e-48
116- 6:	Swetha_01973	GSVIVT01008347001	1e-89
116- 7:	Swetha_01978	GSVIVT01008346001	1e-83
116- 8:	Swetha_01981	GSVIVT01008336001	1e-43
116- 9:	Swetha_01983	GSVIVT01008332001	2e-93
116- 10:	Swetha_01984	GSVIVT01008327001	2e-144
116- 11:	Swetha_01991	GSVIVT01008321001	8e-107
116- 12:	Swetha_01998	GSVIVT01008317001	0
116- 13:	Swetha_02014	GSVIVT01008303001	2e-64
116- 14:	Swetha_02031	GSVIVT01008284001	5e-59
116- 15:	Swetha_02048	GSVIVT01008271001	4e-36
116- 16:	Swetha_02052	GSVIVT01008270001	1e-136
116- 17:	Swetha_02055	GSVIVT01008259001	5e-29
116- 18:	Swetha_02061	GSVIVT01008248001	3e-32
116- 19:	Swetha_02080	GSVIVT01008237001	1e-33
116- 20:	Swetha_02086	GSVIVT01008227001	2e-52
116- 21:	Swetha_02093	GSVIVT01008216001	1e-56
116- 22:	Swetha_02101	GSVIVT01008205001	0
116- 23:	Swetha_02126	GSVIVT01008186001	1e-155
116- 24:	Swetha_02143	GSVIVT01008173001	1e-141
116- 25:	Swetha_02165	GSVIVT01008156001	2e-27
## Alignment 117: score=625.0 e_value=1.1e-30 N=13 chr1&chr17 plus
117- 0:	Swetha_02535	GSVIVT01008667001	1e-111
117- 1:	Swetha_02537	GSVIVT01008661001	0
117- 2:	Swetha_02538	GSVIVT01008660001	2e-46
117- 3:	Swetha_02539	GSVIVT01008654001	0
117- 4:	Swetha_02540	GSVIVT01008650001	2e-49
117- 5:	Swetha_02541	GSVIVT01008648001	0
117- 6:	Swetha_02546	GSVIVT01008644001	8e-24
117- 7:	Swetha_02550	GSVIVT01008643001	2e-110
117- 8:	Swetha_02551	GSVIVT01008642001	0
117- 9:	Swetha_02552	GSVIVT01008641001	0
117- 10:	Swetha_02553	GSVIVT01008639001	0
117- 11:	Swetha_02554	GSVIVT01008637001	1e-85
117- 12:	Swetha_02558	GSVIVT01008636001	1e-124
## Alignment 118: score=295.0 e_value=5.3e-14 N=7 chr1&chr17 plus
118- 0:	Swetha_02654	GSVIVT01008458001	1e-179
118- 1:	Swetha_02665	GSVIVT01008446001	7e-52
118- 2:	Swetha_02670	GSVIVT01008416001	2e-96
118- 3:	Swetha_02671	GSVIVT01008414001	2e-76
118- 4:	Swetha_02672	GSVIVT01008413001	2e-55
118- 5:	Swetha_02683	GSVIVT01008398001	2e-21
118- 6:	Swetha_02689	GSVIVT01008394001	9e-58
## Alignment 119: score=306.0 e_value=3.5e-13 N=7 chr1&chr17 minus
119- 0:	Swetha_02154	GSVIVT01008140001	2e-70
119- 1:	Swetha_02167	GSVIVT01008159001	2e-41
119- 2:	Swetha_02168	GSVIVT01008161001	0
119- 3:	Swetha_02169	GSVIVT01008164001	4e-73
119- 4:	Swetha_02173	GSVIVT01008167001	4e-90
119- 5:	Swetha_02176	GSVIVT01008170001	0
119- 6:	Swetha_02180	GSVIVT01008201001	4e-133
## Alignment 120: score=304.0 e_value=6.4e-13 N=7 chr1&chr17 minus
120- 0:	Swetha_02562	GSVIVT01008469001	2e-32
120- 1:	Swetha_02563	GSVIVT01008471001	2e-32
120- 2:	Swetha_02565	GSVIVT01008473001	0
120- 3:	Swetha_02579	GSVIVT01008475001	0
120- 4:	Swetha_02581	GSVIVT01008478001	6e-103
120- 5:	Swetha_02582	GSVIVT01008482001	0
120- 6:	Swetha_02596	GSVIVT01008495001	5e-64
## Alignment 121: score=291.0 e_value=6.1e-09 N=6 chr1&chr17 minus
121- 0:	Swetha_02640	GSVIVT01007538001	2e-170
121- 1:	Swetha_02642	GSVIVT01007544001	5e-160
121- 2:	Swetha_02644	GSVIVT01007546001	1e-107
121- 3:	Swetha_02647	GSVIVT01007552001	7e-34
121- 4:	Swetha_02648	GSVIVT01007553001	2e-65
121- 5:	Swetha_02649	GSVIVT01007554001	2e-126
## Alignment 122: score=1105.0 e_value=1.3e-73 N=25 chr1&chr2 plus
122- 0:	Swetha_01665	GSVIVT01019387001	4e-67
122- 1:	Swetha_01669	GSVIVT01019388001	1e-69
122- 2:	Swetha_01676	GSVIVT01019391001	0
122- 3:	Swetha_01678	GSVIVT01019392001	0
122- 4:	Swetha_01679	GSVIVT01019393001	6e-29
122- 5:	Swetha_01686	GSVIVT01019396001	1e-29
122- 6:	Swetha_01688	GSVIVT01019398001	3e-130
122- 7:	Swetha_01689	GSVIVT01019399001	1e-109
122- 8:	Swetha_01690	GSVIVT01019400001	0
122- 9:	Swetha_01697	GSVIVT01019408001	0
122- 10:	Swetha_01701	GSVIVT01019410001	1e-101
122- 11:	Swetha_01703	GSVIVT01019412001	0
122- 12:	Swetha_01709	GSVIVT01019414001	0
122- 13:	Swetha_01714	GSVIVT01019415001	7e-88
122- 14:	Swetha_01715	GSVIVT01019416001	9e-28
122- 15:	Swetha_01716	GSVIVT01019423001	8e-113
122- 16:	Swetha_01717	GSVIVT01019426001	1e-62
122- 17:	Swetha_01718	GSVIVT01019427001	5e-57
122- 18:	Swetha_01725	GSVIVT01019440001	6e-88
122- 19:	Swetha_01726	GSVIVT01019442001	0
122- 20:	Swetha_01727	GSVIVT01019446001	0
122- 21:	Swetha_01730	GSVIVT01019448001	2e-99
122- 22:	Swetha_01731	GSVIVT01019450001	2e-72
122- 23:	Swetha_01733	GSVIVT01019454001	2e-168
122- 24:	Swetha_01738	GSVIVT01019459001	2e-22
## Alignment 123: score=854.0 e_value=4.4e-55 N=20 chr1&chr2 plus
123- 0:	GSVIVT01012257001	Swetha_09094	1e-34
123- 1:	GSVIVT01012255001	Swetha_09100	0
123- 2:	GSVIVT01012253001	Swetha_09101	1e-62
123- 3:	GSVIVT01012249001	Swetha_09105	6e-42
123- 4:	GSVIVT01012244001	Swetha_09110	8e-121
123- 5:	GSVIVT01012239001	Swetha_09111	4e-42
123- 6:	GSVIVT01012236001	Swetha_09112	2e-34
123- 7:	GSVIVT01012230001	Swetha_09122	1e-23
123- 8:	GSVIVT01012225001	Swetha_09127	5e-63
123- 9:	GSVIVT01012219001	Swetha_09128	7e-118
123- 10:	GSVIVT01012215001	Swetha_09129	1e-150
123- 11:	GSVIVT01012213001	Swetha_09130	3e-130
123- 12:	GSVIVT01012212001	Swetha_09131	8e-39
123- 13:	GSVIVT01012211001	Swetha_09132	0
123- 14:	GSVIVT01012210001	Swetha_09133	4e-131
123- 15:	GSVIVT01012207001	Swetha_09134	3e-104
123- 16:	GSVIVT01012197001	Swetha_09137	3e-24
123- 17:	GSVIVT01012196001	Swetha_09138	1e-52
123- 18:	GSVIVT01012184001	Swetha_09145	2e-174
123- 19:	GSVIVT01012178001	Swetha_09147	2e-73
## Alignment 124: score=831.0 e_value=6.2e-53 N=20 chr1&chr2 plus
124- 0:	GSVIVT01020115001	Swetha_06851	8e-21
124- 1:	Swetha_01741	GSVIVT01019483001	8e-85
124- 2:	Swetha_01746	GSVIVT01019490001	2e-22
124- 3:	Swetha_01747	GSVIVT01019492001	0
124- 4:	Swetha_01749	GSVIVT01019497001	1e-28
124- 5:	Swetha_01755	GSVIVT01019499001	3e-67
124- 6:	Swetha_01756	GSVIVT01019500001	3e-154
124- 7:	Swetha_01757	GSVIVT01019501001	2e-133
124- 8:	Swetha_01758	GSVIVT01019502001	5e-153
124- 9:	Swetha_01759	GSVIVT01019510001	1e-47
124- 10:	Swetha_01760	GSVIVT01019516001	0
124- 11:	Swetha_01765	GSVIVT01019519001	7e-25
124- 12:	Swetha_01766	GSVIVT01019523001	0
124- 13:	Swetha_01768	GSVIVT01019527001	0
124- 14:	Swetha_01769	GSVIVT01019529001	9e-93
124- 15:	Swetha_01774	GSVIVT01019537001	4e-82
124- 16:	Swetha_01775	GSVIVT01019540001	2e-21
124- 17:	Swetha_01782	GSVIVT01019545001	1e-146
124- 18:	Swetha_01784	GSVIVT01019552001	0
124- 19:	Swetha_01789	GSVIVT01019562001	9e-37
## Alignment 125: score=623.0 e_value=8.9e-37 N=15 chr1&chr2 plus
125- 0:	Swetha_03505	GSVIVT01019461001	3e-159
125- 1:	Swetha_03506	GSVIVT01019462001	1e-135
125- 2:	Swetha_03507	GSVIVT01019465001	2e-153
125- 3:	Swetha_03513	GSVIVT01019481001	3e-59
125- 4:	Swetha_03514	GSVIVT01019482001	3e-116
125- 5:	Swetha_03516	GSVIVT01019484001	2e-80
125- 6:	Swetha_03522	GSVIVT01019491001	2e-169
125- 7:	Swetha_03523	GSVIVT01019500001	5e-159
125- 8:	Swetha_03525	GSVIVT01019501001	1e-100
125- 9:	Swetha_03530	GSVIVT01019508001	4e-163
125- 10:	Swetha_03531	GSVIVT01019510001	4e-58
125- 11:	Swetha_03532	GSVIVT01019511001	6e-36
125- 12:	Swetha_03537	GSVIVT01019517001	6e-69
125- 13:	Swetha_03538	GSVIVT01019527001	4e-95
125- 14:	Swetha_03542	GSVIVT01019530001	1e-35
## Alignment 126: score=523.0 e_value=9.2e-28 N=12 chr1&chr2 plus
126- 0:	Swetha_01514	GSVIVT01019809001	6e-136
126- 1:	Swetha_01515	GSVIVT01019815001	3e-91
126- 2:	Swetha_01522	GSVIVT01019818001	6e-59
126- 3:	Swetha_01523	GSVIVT01019819001	5e-58
126- 4:	Swetha_01537	GSVIVT01019823001	8e-91
126- 5:	Swetha_01538	GSVIVT01019824001	3e-105
126- 6:	Swetha_01543	GSVIVT01019829001	1e-55
126- 7:	Swetha_01547	GSVIVT01019833001	2e-169
126- 8:	Swetha_01559	GSVIVT01019835001	1e-36
126- 9:	Swetha_01560	GSVIVT01019836001	4e-25
126- 10:	Swetha_01561	GSVIVT01019849001	9e-48
126- 11:	Swetha_01564	GSVIVT01019850001	1e-30
## Alignment 127: score=443.0 e_value=3.6e-22 N=11 chr1&chr2 plus
127- 0:	GSVIVT01010292001	Swetha_09391	5e-119
127- 1:	GSVIVT01010300001	Swetha_09392	0
127- 2:	GSVIVT01010308001	Swetha_09393	2e-68
127- 3:	GSVIVT01010309001	Swetha_09395	1e-21
127- 4:	GSVIVT01010316001	Swetha_09399	1e-24
127- 5:	GSVIVT01010318001	Swetha_09400	7e-79
127- 6:	GSVIVT01010321001	Swetha_09405	4e-101
127- 7:	GSVIVT01010329001	Swetha_09406	3e-87
127- 8:	GSVIVT01010331001	Swetha_09407	9e-141
127- 9:	GSVIVT01010345001	Swetha_09411	4e-33
127- 10:	GSVIVT01010347001	Swetha_09412	4e-27
## Alignment 128: score=398.0 e_value=2.8e-21 N=10 chr1&chr2 plus
128- 0:	GSVIVT01010491001	Swetha_09447	1e-94
128- 1:	GSVIVT01010495001	Swetha_09448	5e-112
128- 2:	GSVIVT01010496001	Swetha_09449	2e-94
128- 3:	GSVIVT01010502001	Swetha_09450	0
128- 4:	GSVIVT01010505001	Swetha_09452	1e-20
128- 5:	GSVIVT01010510001	Swetha_09453	0
128- 6:	GSVIVT01010521001	Swetha_09459	2e-28
128- 7:	GSVIVT01010525001	Swetha_09460	1e-50
128- 8:	GSVIVT01010535001	Swetha_09463	9e-36
128- 9:	GSVIVT01004933001	Swetha_09470	6e-108
## Alignment 129: score=361.0 e_value=5.3e-16 N=8 chr1&chr2 plus
129- 0:	GSVIVT01011620001	Swetha_08726	1e-44
129- 1:	GSVIVT01011612001	Swetha_08731	3e-173
129- 2:	GSVIVT01011609001	Swetha_08734	8e-26
129- 3:	GSVIVT01011607001	Swetha_08735	4e-25
129- 4:	GSVIVT01011603001	Swetha_08739	1e-101
129- 5:	GSVIVT01011602001	Swetha_08741	6e-101
129- 6:	GSVIVT01011601001	Swetha_08742	1e-36
129- 7:	GSVIVT01011588001	Swetha_08758	2e-62
## Alignment 130: score=305.0 e_value=3.6e-11 N=7 chr1&chr2 plus
130- 0:	Swetha_01847	GSVIVT01022785001	4e-47
130- 1:	Swetha_01849	GSVIVT01022797001	1e-54
130- 2:	Swetha_01852	GSVIVT01022799001	4e-86
130- 3:	Swetha_01853	GSVIVT01022804001	1e-34
130- 4:	Swetha_01854	GSVIVT01022805001	7e-83
130- 5:	Swetha_01855	GSVIVT01022808001	2e-138
130- 6:	Swetha_01861	GSVIVT01022812001	2e-131
## Alignment 131: score=274.0 e_value=2.3e-09 N=6 chr1&chr2 plus
131- 0:	Swetha_02749	GSVIVT01013280001	1e-84
131- 1:	Swetha_02750	GSVIVT01013279001	9e-107
131- 2:	Swetha_02751	GSVIVT01013278001	3e-40
131- 3:	Swetha_02754	GSVIVT01013277001	1e-101
131- 4:	Swetha_02755	GSVIVT01013275001	2e-88
131- 5:	GSVIVT01010244001	Swetha_07427	8e-25
## Alignment 132: score=256.0 e_value=1.6e-09 N=6 chr1&chr2 plus
132- 0:	GSVIVT01010355001	Swetha_09407	3e-148
132- 1:	GSVIVT01010362001	Swetha_09420	0
132- 2:	GSVIVT01010364001	Swetha_09422	6e-171
132- 3:	GSVIVT01010365001	Swetha_09423	3e-60
132- 4:	GSVIVT01010374001	Swetha_09424	0
132- 5:	GSVIVT01010375001	Swetha_09425	8e-135
## Alignment 133: score=5971.0 e_value=0 N=132 chr1&chr2 minus
133- 0:	GSVIVT01011979001	Swetha_09040	4e-68
133- 1:	GSVIVT01011978001	Swetha_09039	1e-38
133- 2:	GSVIVT01011967001	Swetha_09034	9e-99
133- 3:	GSVIVT01011964001	Swetha_09033	9e-147
133- 4:	GSVIVT01011962001	Swetha_09029	3e-33
133- 5:	GSVIVT01011956001	Swetha_09027	5e-154
133- 6:	GSVIVT01011948001	Swetha_09025	0
133- 7:	GSVIVT01011947001	Swetha_09024	2e-46
133- 8:	GSVIVT01011946001	Swetha_09023	8e-152
133- 9:	GSVIVT01011942001	Swetha_09022	2e-86
133- 10:	GSVIVT01011941001	Swetha_09020	2e-123
133- 11:	GSVIVT01011940001	Swetha_09019	7e-126
133- 12:	GSVIVT01011939001	Swetha_09018	0
133- 13:	GSVIVT01011938001	Swetha_09013	0
133- 14:	GSVIVT01011934001	Swetha_09012	9e-72
133- 15:	GSVIVT01011930001	Swetha_09011	6e-164
133- 16:	GSVIVT01011929001	Swetha_09010	7e-119
133- 17:	GSVIVT01011925001	Swetha_09007	3e-50
133- 18:	GSVIVT01011919001	Swetha_09005	8e-99
133- 19:	GSVIVT01011908001	Swetha_09003	0
133- 20:	GSVIVT01011907001	Swetha_09001	2e-53
133- 21:	GSVIVT01011906001	Swetha_09000	2e-27
133- 22:	GSVIVT01011904001	Swetha_08995	0
133- 23:	GSVIVT01011902001	Swetha_08994	7e-41
133- 24:	GSVIVT01011899001	Swetha_08992	3e-149
133- 25:	GSVIVT01011898001	Swetha_08991	3e-77
133- 26:	GSVIVT01011897001	Swetha_08990	4e-136
133- 27:	GSVIVT01011896001	Swetha_08989	6e-48
133- 28:	GSVIVT01011894001	Swetha_08987	3e-54
133- 29:	GSVIVT01011892001	Swetha_08986	1e-45
133- 30:	GSVIVT01011891001	Swetha_08982	3e-91
133- 31:	GSVIVT01011888001	Swetha_08980	3e-146
133- 32:	GSVIVT01011882001	Swetha_08979	7e-37
133- 33:	GSVIVT01011878001	Swetha_08978	3e-52
133- 34:	GSVIVT01011871001	Swetha_08977	2e-110
133- 35:	GSVIVT01011868001	Swetha_08970	6e-63
133- 36:	GSVIVT01011867001	Swetha_08968	2e-171
133- 37:	GSVIVT01011864001	Swetha_08967	0
133- 38:	GSVIVT01011861001	Swetha_08964	1e-106
133- 39:	GSVIVT01011857001	Swetha_08963	0
133- 40:	GSVIVT01011850001	Swetha_08961	2e-149
133- 41:	GSVIVT01011847001	Swetha_08959	0
133- 42:	GSVIVT01011846001	Swetha_08958	8e-43
133- 43:	GSVIVT01011845001	Swetha_08954	1e-45
133- 44:	GSVIVT01011843001	Swetha_08947	1e-174
133- 45:	GSVIVT01011842001	Swetha_08946	0
133- 46:	GSVIVT01011841001	Swetha_08945	3e-57
133- 47:	GSVIVT01011840001	Swetha_08942	5e-32
133- 48:	GSVIVT01011838001	Swetha_08941	1e-153
133- 49:	GSVIVT01011835001	Swetha_08937	1e-45
133- 50:	GSVIVT01011832001	Swetha_08935	9e-131
133- 51:	GSVIVT01011825001	Swetha_08933	3e-30
133- 52:	GSVIVT01011821001	Swetha_08931	4e-65
133- 53:	GSVIVT01011814001	Swetha_08929	0
133- 54:	GSVIVT01011808001	Swetha_08926	0
133- 55:	GSVIVT01011807001	Swetha_08925	0
133- 56:	GSVIVT01011806001	Swetha_08922	2e-101
133- 57:	GSVIVT01011805001	Swetha_08921	2e-57
133- 58:	GSVIVT01011803001	Swetha_08919	4e-91
133- 59:	GSVIVT01011798001	Swetha_08918	1e-85
133- 60:	GSVIVT01011797001	Swetha_08917	0
133- 61:	GSVIVT01011796001	Swetha_08916	2e-69
133- 62:	GSVIVT01011794001	Swetha_08915	0
133- 63:	GSVIVT01011791001	Swetha_08902	4e-22
133- 64:	GSVIVT01011789001	Swetha_08897	1e-79
133- 65:	GSVIVT01011788001	Swetha_08896	0
133- 66:	GSVIVT01011783001	Swetha_08893	2e-149
133- 67:	GSVIVT01011781001	Swetha_08886	1e-149
133- 68:	GSVIVT01011780001	Swetha_08885	6e-169
133- 69:	GSVIVT01011778001	Swetha_08883	8e-47
133- 70:	GSVIVT01011777001	Swetha_08880	5e-48
133- 71:	GSVIVT01011767001	Swetha_08879	0
133- 72:	GSVIVT01011766001	Swetha_08877	5e-60
133- 73:	GSVIVT01011764001	Swetha_08876	0
133- 74:	GSVIVT01011761001	Swetha_08873	7e-95
133- 75:	GSVIVT01011760001	Swetha_08868	2e-51
133- 76:	GSVIVT01011757001	Swetha_08862	9e-64
133- 77:	GSVIVT01011756001	Swetha_08860	1e-111
133- 78:	GSVIVT01011754001	Swetha_08859	5e-64
133- 79:	GSVIVT01011749001	Swetha_08858	1e-170
133- 80:	GSVIVT01011747001	Swetha_08854	6e-33
133- 81:	GSVIVT01011746001	Swetha_08853	0
133- 82:	GSVIVT01011745001	Swetha_08852	5e-117
133- 83:	GSVIVT01011742001	Swetha_08851	9e-34
133- 84:	GSVIVT01011740001	Swetha_08847	4e-109
133- 85:	GSVIVT01011739001	Swetha_08846	1e-127
133- 86:	GSVIVT01011738001	Swetha_08845	1e-38
133- 87:	GSVIVT01011737001	Swetha_08844	1e-106
133- 88:	GSVIVT01011734001	Swetha_08842	3e-151
133- 89:	GSVIVT01011733001	Swetha_08839	1e-32
133- 90:	GSVIVT01011729001	Swetha_08838	7e-22
133- 91:	GSVIVT01011714001	Swetha_08837	0
133- 92:	GSVIVT01011712001	Swetha_08836	7e-48
133- 93:	GSVIVT01011711001	Swetha_08835	3e-57
133- 94:	GSVIVT01011710001	Swetha_08833	1e-22
133- 95:	GSVIVT01011709001	Swetha_08831	8e-69
133- 96:	GSVIVT01011708001	Swetha_08830	2e-119
133- 97:	GSVIVT01011704001	Swetha_08822	5e-177
133- 98:	GSVIVT01011703001	Swetha_08819	4e-82
133- 99:	GSVIVT01011700001	Swetha_08812	7e-71
133-100:	GSVIVT01011699001	Swetha_08811	2e-59
133-101:	GSVIVT01011694001	Swetha_08807	6e-42
133-102:	GSVIVT01011683001	Swetha_08806	7e-33
133-103:	GSVIVT01011682001	Swetha_08805	0
133-104:	GSVIVT01011679001	Swetha_08803	2e-65
133-105:	GSVIVT01011678001	Swetha_08798	2e-77
133-106:	GSVIVT01011673001	Swetha_08795	2e-41
133-107:	GSVIVT01011671001	Swetha_08794	2e-79
133-108:	GSVIVT01011669001	Swetha_08793	5e-135
133-109:	GSVIVT01011666001	Swetha_08789	6e-21
133-110:	GSVIVT01011665001	Swetha_08786	0
133-111:	GSVIVT01011664001	Swetha_08785	0
133-112:	GSVIVT01011662001	Swetha_08783	5e-106
133-113:	GSVIVT01011660001	Swetha_08781	1e-22
133-114:	GSVIVT01011659001	Swetha_08780	2e-49
133-115:	GSVIVT01011656001	Swetha_08776	0
133-116:	GSVIVT01011652001	Swetha_08775	0
133-117:	GSVIVT01011651001	Swetha_08773	1e-35
133-118:	GSVIVT01011650001	Swetha_08772	0
133-119:	GSVIVT01011647001	Swetha_08771	5e-49
133-120:	GSVIVT01011646001	Swetha_08767	1e-110
133-121:	GSVIVT01011635001	Swetha_08766	0
133-122:	GSVIVT01011634001	Swetha_08765	0
133-123:	GSVIVT01011629001	Swetha_08762	2e-79
133-124:	GSVIVT01011622001	Swetha_08758	1e-64
133-125:	GSVIVT01011621001	Swetha_08755	2e-172
133-126:	GSVIVT01011620001	Swetha_08750	8e-48
133-127:	GSVIVT01011619001	Swetha_08746	2e-118
133-128:	GSVIVT01011615001	Swetha_08745	2e-108
133-129:	GSVIVT01011612001	Swetha_08728	0
133-130:	GSVIVT01011598001	Swetha_08727	3e-151
133-131:	GSVIVT01011593001	Swetha_08719	7e-53
## Alignment 134: score=1471.0 e_value=2.5e-119 N=35 chr1&chr2 minus
134- 0:	GSVIVT01000596001	Swetha_09390	5e-26
134- 1:	GSVIVT01000593001	Swetha_09389	0
134- 2:	GSVIVT01000590001	Swetha_09388	0
134- 3:	GSVIVT01000588001	Swetha_09387	6e-68
134- 4:	GSVIVT01000587001	Swetha_09385	5e-88
134- 5:	GSVIVT01000586001	Swetha_09383	0
134- 6:	GSVIVT01000582001	Swetha_09382	7e-157
134- 7:	GSVIVT01000580001	Swetha_09381	0
134- 8:	GSVIVT01000579001	Swetha_09380	3e-123
134- 9:	GSVIVT01000570001	Swetha_09378	1e-67
134- 10:	GSVIVT01000558001	Swetha_09377	3e-30
134- 11:	GSVIVT01000549001	Swetha_09376	2e-36
134- 12:	GSVIVT01000548001	Swetha_09375	7e-60
134- 13:	GSVIVT01000535001	Swetha_09372	0
134- 14:	GSVIVT01000534001	Swetha_09371	7e-116
134- 15:	GSVIVT01013806001	Swetha_09347	1e-126
134- 16:	GSVIVT01013802001	Swetha_09334	3e-37
134- 17:	GSVIVT01013800001	Swetha_09330	6e-180
134- 18:	GSVIVT01013799001	Swetha_09328	2e-136
134- 19:	GSVIVT01013791001	Swetha_09327	7e-34
134- 20:	GSVIVT01013790001	Swetha_09326	4e-105
134- 21:	GSVIVT01013786001	Swetha_09325	5e-59
134- 22:	GSVIVT01013785001	Swetha_09322	0
134- 23:	GSVIVT01013784001	Swetha_09321	9e-119
134- 24:	GSVIVT01013782001	Swetha_09320	2e-46
134- 25:	GSVIVT01013781001	Swetha_09318	5e-120
134- 26:	GSVIVT01013774001	Swetha_09317	2e-79
134- 27:	GSVIVT01013773001	Swetha_09316	4e-92
134- 28:	GSVIVT01013772001	Swetha_09314	2e-58
134- 29:	GSVIVT01013769001	Swetha_09313	9e-151
134- 30:	GSVIVT01013765001	Swetha_09312	4e-92
134- 31:	GSVIVT01013763001	Swetha_09305	3e-52
134- 32:	GSVIVT01013761001	Swetha_09304	1e-67
134- 33:	GSVIVT01013750001	Swetha_09299	1e-42
134- 34:	GSVIVT01013736001	Swetha_09296	1e-102
## Alignment 135: score=906.0 e_value=4.2e-57 N=21 chr1&chr2 minus
135- 0:	Swetha_01579	GSVIVT01019787001	0
135- 1:	Swetha_01589	GSVIVT01019782001	0
135- 2:	Swetha_01591	GSVIVT01019780001	2e-84
135- 3:	Swetha_01592	GSVIVT01019778001	0
135- 4:	Swetha_01593	GSVIVT01019776001	0
135- 5:	Swetha_01595	GSVIVT01019775001	3e-114
135- 6:	Swetha_01601	GSVIVT01019768001	1e-67
135- 7:	Swetha_01614	GSVIVT01019765001	7e-75
135- 8:	Swetha_01616	GSVIVT01019763001	4e-30
135- 9:	Swetha_01621	GSVIVT01019761001	0
135- 10:	Swetha_01633	GSVIVT01019757001	0
135- 11:	Swetha_01635	GSVIVT01019756001	6e-153
135- 12:	Swetha_01638	GSVIVT01019755001	4e-166
135- 13:	Swetha_01643	GSVIVT01019753001	0
135- 14:	Swetha_01647	GSVIVT01019750001	7e-89
135- 15:	Swetha_01649	GSVIVT01019747001	2e-21
135- 16:	Swetha_01650	GSVIVT01019746001	1e-157
135- 17:	Swetha_01656	GSVIVT01019743001	4e-102
135- 18:	Swetha_01659	GSVIVT01019741001	9e-140
135- 19:	Swetha_01660	GSVIVT01019734001	1e-70
135- 20:	Swetha_01662	GSVIVT01019730001	0
## Alignment 136: score=673.0 e_value=1.2e-39 N=16 chr1&chr2 minus
136- 0:	GSVIVT01020008001	Swetha_09199	0
136- 1:	GSVIVT01020006001	Swetha_09198	3e-56
136- 2:	GSVIVT01020003001	Swetha_09197	6e-145
136- 3:	GSVIVT01020000001	Swetha_09195	3e-121
136- 4:	GSVIVT01019997001	Swetha_09194	0
136- 5:	GSVIVT01019993001	Swetha_09193	9e-100
136- 6:	GSVIVT01019985001	Swetha_09192	5e-50
136- 7:	GSVIVT01019978001	Swetha_09184	2e-57
136- 8:	GSVIVT01019974001	Swetha_09181	5e-79
136- 9:	GSVIVT01019972001	Swetha_09180	8e-35
136- 10:	GSVIVT01019971001	Swetha_09179	1e-40
136- 11:	GSVIVT01019967001	Swetha_09175	4e-90
136- 12:	GSVIVT01019965001	Swetha_09171	6e-53
136- 13:	GSVIVT01019957001	Swetha_09170	2e-37
136- 14:	GSVIVT01019955001	Swetha_09169	5e-73
136- 15:	GSVIVT01019953001	Swetha_09167	1e-104
## Alignment 137: score=569.0 e_value=1.6e-30 N=13 chr1&chr2 minus
137- 0:	GSVIVT01020160001	Swetha_09279	6e-130
137- 1:	GSVIVT01020159001	Swetha_09274	7e-166
137- 2:	GSVIVT01020155001	Swetha_09273	7e-37
137- 3:	GSVIVT01020151001	Swetha_09271	8e-76
137- 4:	GSVIVT01020146001	Swetha_09268	3e-68
137- 5:	GSVIVT01020141001	Swetha_09265	2e-133
137- 6:	GSVIVT01020139001	Swetha_09264	4e-103
137- 7:	GSVIVT01020135001	Swetha_09249	2e-68
137- 8:	GSVIVT01020134001	Swetha_09248	1e-149
137- 9:	GSVIVT01020128001	Swetha_09247	3e-177
137- 10:	GSVIVT01020121001	Swetha_09240	4e-73
137- 11:	GSVIVT01020116001	Swetha_09239	5e-122
137- 12:	GSVIVT01020115001	Swetha_09238	2e-66
## Alignment 138: score=489.0 e_value=2.8e-23 N=11 chr1&chr2 minus
138- 0:	GSVIVT01020093001	Swetha_09237	8e-86
138- 1:	GSVIVT01020089001	Swetha_09236	1e-41
138- 2:	GSVIVT01020082001	Swetha_09235	2e-80
138- 3:	GSVIVT01020080001	Swetha_09234	6e-35
138- 4:	GSVIVT01020079001	Swetha_09233	2e-82
138- 5:	GSVIVT01020078001	Swetha_09232	1e-82
138- 6:	GSVIVT01020076001	Swetha_09231	0
138- 7:	GSVIVT01020074001	Swetha_09229	8e-144
138- 8:	GSVIVT01020073001	Swetha_09228	0
138- 9:	GSVIVT01020070001	Swetha_09227	4e-109
138- 10:	GSVIVT01020068001	Swetha_09225	1e-130
## Alignment 139: score=454.0 e_value=1.6e-21 N=10 chr1&chr2 minus
139- 0:	GSVIVT01012027001	Swetha_09060	9e-36
139- 1:	GSVIVT01012026001	Swetha_09058	4e-66
139- 2:	GSVIVT01012022001	Swetha_09057	4e-35
139- 3:	GSVIVT01012012001	Swetha_09056	1e-90
139- 4:	GSVIVT01012008001	Swetha_09055	4e-168
139- 5:	GSVIVT01012006001	Swetha_09054	4e-60
139- 6:	GSVIVT01012005001	Swetha_09053	0
139- 7:	GSVIVT01012004001	Swetha_09052	4e-160
139- 8:	GSVIVT01012002001	Swetha_09051	6e-28
139- 9:	GSVIVT01012000001	Swetha_09041	3e-93
## Alignment 140: score=416.0 e_value=2.3e-20 N=10 chr1&chr2 minus
140- 0:	Swetha_00601	GSVIVT01036862001	2e-97
140- 1:	Swetha_00602	GSVIVT01036865001	4e-73
140- 2:	Swetha_00603	GSVIVT01036869001	0
140- 3:	Swetha_00604	GSVIVT01036874001	6e-91
140- 4:	Swetha_00605	GSVIVT01036885001	0
140- 5:	Swetha_00606	GSVIVT01036887001	2e-57
140- 6:	Swetha_00609	GSVIVT01036888001	4e-79
140- 7:	Swetha_00610	GSVIVT01036890001	3e-50
140- 8:	Swetha_00611	GSVIVT01036891001	9e-148
140- 9:	Swetha_00615	GSVIVT01036901001	6e-27
## Alignment 141: score=329.0 e_value=3.4e-14 N=8 chr1&chr2 minus
141- 0:	GSVIVT01012205001	Swetha_08729	5e-23
141- 1:	Swetha_00621	GSVIVT01036913001	4e-63
141- 2:	Swetha_00622	GSVIVT01036914001	0
141- 3:	Swetha_00626	GSVIVT01036917001	2e-87
141- 4:	Swetha_00628	GSVIVT01036919001	2e-167
141- 5:	Swetha_00629	GSVIVT01036924001	4e-146
141- 6:	Swetha_00631	GSVIVT01036932001	7e-75
141- 7:	Swetha_00635	GSVIVT01036935001	1e-142
## Alignment 142: score=321.0 e_value=4.5e-11 N=7 chr1&chr2 minus
142- 0:	GSVIVT01020042001	Swetha_09222	6e-52
142- 1:	GSVIVT01020040001	Swetha_09221	2e-97
142- 2:	GSVIVT01020038001	Swetha_09220	3e-152
142- 3:	GSVIVT01020033001	Swetha_09219	1e-119
142- 4:	GSVIVT01020030001	Swetha_09218	3e-62
142- 5:	GSVIVT01020027001	Swetha_09217	4e-26
142- 6:	GSVIVT01020023001	Swetha_09216	2e-131
## Alignment 143: score=288.0 e_value=3.1e-13 N=8 chr1&chr2 minus
143- 0:	Swetha_03251	GSVIVT01004908001	1e-37
143- 1:	Swetha_03257	GSVIVT01019941001	1e-45
143- 2:	Swetha_03260	GSVIVT01019937001	5e-38
143- 3:	Swetha_03270	GSVIVT01019932001	3e-65
143- 4:	Swetha_03271	GSVIVT01019928001	0
143- 5:	Swetha_03282	GSVIVT01019913001	1e-36
143- 6:	Swetha_03299	GSVIVT01019909001	1e-34
143- 7:	Swetha_03314	GSVIVT01019897001	4e-50
## Alignment 144: score=283.0 e_value=9e-11 N=7 chr1&chr2 minus
144- 0:	GSVIVT01011629001	Swetha_08768	1e-24
144- 1:	GSVIVT01011625001	Swetha_08763	2e-90
144- 2:	GSVIVT01011619001	Swetha_08751	0
144- 3:	GSVIVT01011615001	Swetha_08750	2e-173
144- 4:	GSVIVT01011602001	Swetha_08747	3e-87
144- 5:	GSVIVT01011598001	Swetha_08730	1e-97
144- 6:	GSVIVT01011588001	Swetha_08722	0
## Alignment 145: score=264.0 e_value=2.7e-13 N=8 chr1&chr2 minus
145- 0:	Swetha_01039	GSVIVT01019941001	4e-41
145- 1:	Swetha_01053	GSVIVT01019937001	1e-44
145- 2:	Swetha_01066	GSVIVT01019935001	0
145- 3:	Swetha_01078	GSVIVT01019932001	9e-42
145- 4:	Swetha_01088	GSVIVT01019928001	0
145- 5:	Swetha_01094	GSVIVT01019927001	4e-25
145- 6:	Swetha_01111	GSVIVT01019923001	7e-36
145- 7:	Swetha_01126	GSVIVT01019921001	2e-78
## Alignment 146: score=256.0 e_value=4.5e-09 N=6 chr1&chr2 minus
146- 0:	Swetha_01443	GSVIVT01019879001	4e-130
146- 1:	Swetha_01447	GSVIVT01019878001	5e-40
146- 2:	Swetha_01450	GSVIVT01019875001	5e-49
146- 3:	Swetha_01458	GSVIVT01019871001	0
[truncated: 12,159 more rows]

## Sheet: Grape2Baizhima
############### Parameters ###############
# MATCH_SCORE: 50
# MATCH_SIZE: 5
# GAP_PENALTY: -1
# OVERLAP_WINDOW: 5
# E_VALUE: 1e-05
# MAX GAPS: 25
############### Statistics ###############
# Number of collinear genes: 20425, Percentage: 35.27
# Number of all genes: 57904
##########################################
## Alignment 0: score=254.0 e_value=1.7e-08 N=6 chr1&chr1 plus
0- 0:	Baizhima_01643	GSVIVT01010154001	7e-107
0- 1:	Baizhima_01646	GSVIVT01010159001	0
0- 2:	Baizhima_01647	GSVIVT01010161001	2e-71
0- 3:	Baizhima_01648	GSVIVT01010166001	0
0- 4:	Baizhima_01649	GSVIVT01010168001	0
0- 5:	Baizhima_01650	GSVIVT01010169001	4e-109
## Alignment 1: score=2681.0 e_value=3.5e-206 N=57 chr1&chr1 minus
1- 0:	GSVIVT01011981001	Baizhima_01630	0
1- 1:	GSVIVT01011978001	Baizhima_01629	8e-57
1- 2:	GSVIVT01011976001	Baizhima_01626	6e-54
1- 3:	GSVIVT01011974001	Baizhima_01624	4e-143
1- 4:	GSVIVT01011972001	Baizhima_01623	0
1- 5:	GSVIVT01011971001	Baizhima_01622	2e-117
1- 6:	GSVIVT01011970001	Baizhima_01621	8e-144
1- 7:	GSVIVT01011969001	Baizhima_01620	3e-76
1- 8:	GSVIVT01011966001	Baizhima_01619	0
1- 9:	GSVIVT01011963001	Baizhima_01616	1e-128
1- 10:	GSVIVT01011962001	Baizhima_01615	2e-29
1- 11:	GSVIVT01011960001	Baizhima_01614	9e-95
1- 12:	GSVIVT01011959001	Baizhima_01613	3e-162
1- 13:	GSVIVT01011954001	Baizhima_01612	2e-164
1- 14:	GSVIVT01011952001	Baizhima_01610	0
1- 15:	GSVIVT01011948001	Baizhima_01607	0
1- 16:	GSVIVT01011947001	Baizhima_01606	3e-48
1- 17:	GSVIVT01011944001	Baizhima_01605	3e-68
1- 18:	GSVIVT01011943001	Baizhima_01604	2e-108
1- 19:	GSVIVT01011942001	Baizhima_01603	4e-106
1- 20:	GSVIVT01011940001	Baizhima_01602	2e-116
1- 21:	GSVIVT01011939001	Baizhima_01601	0
1- 22:	GSVIVT01011932001	Baizhima_01600	1e-79
1- 23:	GSVIVT01011930001	Baizhima_01599	9e-96
1- 24:	GSVIVT01011929001	Baizhima_01598	3e-164
1- 25:	GSVIVT01011928001	Baizhima_01595	9e-28
1- 26:	GSVIVT01011925001	Baizhima_01594	7e-52
1- 27:	GSVIVT01011923001	Baizhima_01593	0
1- 28:	GSVIVT01011922001	Baizhima_01592	1e-163
1- 29:	GSVIVT01011920001	Baizhima_01590	1e-55
1- 30:	GSVIVT01011916001	Baizhima_01589	0
1- 31:	GSVIVT01011914001	Baizhima_01588	3e-21
1- 32:	GSVIVT01011909001	Baizhima_01586	9e-111
1- 33:	GSVIVT01011908001	Baizhima_01585	0
1- 34:	GSVIVT01011906001	Baizhima_01584	6e-24
1- 35:	GSVIVT01011904001	Baizhima_01582	0
1- 36:	GSVIVT01011902001	Baizhima_01581	3e-35
1- 37:	GSVIVT01011901001	Baizhima_01578	4e-133
1- 38:	GSVIVT01011900001	Baizhima_01577	2e-54
1- 39:	GSVIVT01011899001	Baizhima_01575	1e-41
1- 40:	GSVIVT01011897001	Baizhima_01574	5e-146
1- 41:	GSVIVT01011896001	Baizhima_01573	9e-50
1- 42:	GSVIVT01011894001	Baizhima_01572	2e-62
1- 43:	GSVIVT01011892001	Baizhima_01570	7e-46
1- 44:	GSVIVT01011890001	Baizhima_01569	3e-35
1- 45:	GSVIVT01011889001	Baizhima_01568	6e-101
1- 46:	GSVIVT01011887001	Baizhima_01567	2e-179
1- 47:	GSVIVT01011886001	Baizhima_01566	1e-86
1- 48:	GSVIVT01011881001	Baizhima_01561	3e-29
1- 49:	GSVIVT01011878001	Baizhima_01558	1e-38
1- 50:	GSVIVT01011873001	Baizhima_01556	7e-60
1- 51:	GSVIVT01011872001	Baizhima_01555	6e-70
1- 52:	GSVIVT01011871001	Baizhima_01554	0
1- 53:	GSVIVT01011868001	Baizhima_01550	2e-77
1- 54:	GSVIVT01011867001	Baizhima_01549	0
1- 55:	GSVIVT01011864001	Baizhima_01548	0
1- 56:	GSVIVT01011862001	Baizhima_01547	5e-171
## Alignment 2: score=1969.0 e_value=7.6e-152 N=43 chr1&chr1 minus
2- 0:	GSVIVT01011814001	Baizhima_01545	8e-154
2- 1:	GSVIVT01011812001	Baizhima_01543	3e-147
2- 2:	GSVIVT01011810001	Baizhima_01542	0
2- 3:	GSVIVT01011809001	Baizhima_01541	0
2- 4:	GSVIVT01011808001	Baizhima_01540	0
2- 5:	GSVIVT01011807001	Baizhima_01539	7e-156
2- 6:	GSVIVT01011805001	Baizhima_01538	2e-112
2- 7:	GSVIVT01011804001	Baizhima_01537	4e-122
2- 8:	GSVIVT01011797001	Baizhima_01536	0
2- 9:	GSVIVT01011796001	Baizhima_01535	2e-58
2- 10:	GSVIVT01011794001	Baizhima_01533	0
2- 11:	GSVIVT01011792001	Baizhima_01526	5e-178
2- 12:	GSVIVT01011790001	Baizhima_01522	1e-45
2- 13:	GSVIVT01011789001	Baizhima_01519	1e-84
2- 14:	GSVIVT01011788001	Baizhima_01518	5e-104
2- 15:	GSVIVT01011785001	Baizhima_01516	0
2- 16:	GSVIVT01011778001	Baizhima_01511	6e-51
2- 17:	GSVIVT01011776001	Baizhima_01510	0
2- 18:	GSVIVT01011767001	Baizhima_01509	0
2- 19:	GSVIVT01011766001	Baizhima_01508	6e-70
2- 20:	GSVIVT01011764001	Baizhima_01507	0
2- 21:	GSVIVT01011763001	Baizhima_01506	1e-159
2- 22:	GSVIVT01011760001	Baizhima_01505	1e-37
2- 23:	GSVIVT01011757001	Baizhima_01502	8e-70
2- 24:	GSVIVT01011756001	Baizhima_01499	6e-102
2- 25:	GSVIVT01011754001	Baizhima_01498	7e-53
2- 26:	GSVIVT01011753001	Baizhima_01497	0
2- 27:	GSVIVT01011749001	Baizhima_01496	0
2- 28:	GSVIVT01011748001	Baizhima_01493	7e-21
2- 29:	GSVIVT01011747001	Baizhima_01492	3e-83
2- 30:	GSVIVT01011744001	Baizhima_01490	0
2- 31:	GSVIVT01011742001	Baizhima_01489	3e-23
2- 32:	GSVIVT01011740001	Baizhima_01488	0
2- 33:	GSVIVT01011738001	Baizhima_01487	3e-41
2- 34:	GSVIVT01011737001	Baizhima_01486	2e-109
2- 35:	GSVIVT01011734001	Baizhima_01485	3e-144
2- 36:	GSVIVT01011718001	Baizhima_01484	4e-37
2- 37:	GSVIVT01011707001	Baizhima_01483	3e-49
2- 38:	GSVIVT01011706001	Baizhima_01482	0
2- 39:	GSVIVT01011705001	Baizhima_01481	9e-23
2- 40:	GSVIVT01011704001	Baizhima_01480	0
2- 41:	GSVIVT01011701001	Baizhima_01479	2e-23
2- 42:	GSVIVT01011694001	Baizhima_01475	9e-31
## Alignment 3: score=272.0 e_value=9.4e-09 N=6 chr1&chr1 minus
3- 0:	GSVIVT01012028001	Baizhima_01641	1e-70
3- 1:	GSVIVT01012027001	Baizhima_01640	8e-43
3- 2:	GSVIVT01012023001	Baizhima_01639	0
3- 3:	GSVIVT01012022001	Baizhima_01635	3e-32
3- 4:	GSVIVT01012008001	Baizhima_01633	1e-179
3- 5:	GSVIVT01012005001	Baizhima_01631	0
## Alignment 4: score=377.0 e_value=5.1e-17 N=9 chr1&chr11 plus
4- 0:	Baizhima_01731	GSVIVT01015156001	9e-130
4- 1:	Baizhima_01732	GSVIVT01015162001	7e-113
4- 2:	Baizhima_01733	GSVIVT01015170001	2e-47
4- 3:	Baizhima_01734	GSVIVT01015171001	4e-57
4- 4:	Baizhima_01735	GSVIVT01015173001	0
4- 5:	Baizhima_01737	GSVIVT01015176001	0
4- 6:	Baizhima_01744	GSVIVT01015183001	3e-102
4- 7:	GSVIVT01020076001	Baizhima_26201	2e-30
4- 8:	Baizhima_01745	GSVIVT01015198001	6e-55
## Alignment 5: score=306.0 e_value=5.2e-11 N=7 chr1&chr11 minus
5- 0:	Baizhima_00565	GSVIVT01015496001	4e-23
5- 1:	Baizhima_00572	GSVIVT01015490001	8e-106
5- 2:	Baizhima_00575	GSVIVT01015486001	8e-46
5- 3:	Baizhima_00576	GSVIVT01015482001	7e-120
5- 4:	Baizhima_00583	GSVIVT01015479001	0
5- 5:	Baizhima_00584	GSVIVT01015478001	1e-107
5- 6:	Baizhima_00586	GSVIVT01015472001	0
## Alignment 6: score=254.0 e_value=2.1e-08 N=6 chr1&chr11 minus
6- 0:	Baizhima_00659	GSVIVT01015183001	3e-74
6- 1:	Baizhima_00664	GSVIVT01015175001	1e-27
6- 2:	Baizhima_00665	GSVIVT01015173001	0
6- 3:	Baizhima_00668	GSVIVT01015162001	1e-111
6- 4:	Baizhima_00672	GSVIVT01015159001	0
6- 5:	Baizhima_00676	GSVIVT01015156001	7e-130
## Alignment 7: score=326.0 e_value=6.9e-11 N=7 chr1&chr12 plus
7- 0:	GSVIVT01012100001	Baizhima_29314	6e-96
7- 1:	GSVIVT01012096001	Baizhima_29315	0
7- 2:	GSVIVT01012095001	Baizhima_29316	0
7- 3:	GSVIVT01012094001	Baizhima_29317	6e-43
7- 4:	GSVIVT01012084001	Baizhima_29318	1e-72
7- 5:	GSVIVT01012083001	Baizhima_29319	6e-161
7- 6:	GSVIVT01012076001	Baizhima_29320	6e-53
## Alignment 8: score=473.0 e_value=6e-23 N=11 chr1&chr12 minus
8- 0:	GSVIVT01012139001	Baizhima_29336	5e-22
8- 1:	GSVIVT01012131001	Baizhima_29334	0
8- 2:	GSVIVT01012130001	Baizhima_29333	8e-50
8- 3:	GSVIVT01012125001	Baizhima_29331	9e-76
8- 4:	GSVIVT01012124001	Baizhima_29330	0
8- 5:	GSVIVT01012121001	Baizhima_29329	2e-49
8- 6:	GSVIVT01012117001	Baizhima_29326	0
8- 7:	GSVIVT01012116001	Baizhima_29325	0
8- 8:	GSVIVT01012114001	Baizhima_29324	0
8- 9:	GSVIVT01012107001	Baizhima_29322	2e-124
8- 10:	GSVIVT01012100001	Baizhima_29314	6e-96
## Alignment 9: score=561.0 e_value=2.8e-26 N=12 chr1&chr13 plus
9- 0:	Baizhima_02143	GSVIVT01001347001	4e-180
9- 1:	Baizhima_02144	GSVIVT01001349001	2e-174
9- 2:	Baizhima_02146	GSVIVT01001350001	1e-41
9- 3:	Baizhima_02151	GSVIVT01001357001	5e-180
9- 4:	Baizhima_02152	GSVIVT01001361001	0
9- 5:	Baizhima_02159	GSVIVT01001365001	3e-44
9- 6:	Baizhima_02160	GSVIVT01001366001	8e-65
9- 7:	Baizhima_02161	GSVIVT01001369001	7e-48
9- 8:	Baizhima_02165	GSVIVT01001372001	7e-133
9- 9:	Baizhima_02166	GSVIVT01001373001	0
9- 10:	Baizhima_02167	GSVIVT01001399001	5e-88
9- 11:	Baizhima_02169	GSVIVT01001400001	9e-67
## Alignment 10: score=2139.0 e_value=2.3e-166 N=46 chr1&chr13 minus
10- 0:	Baizhima_02170	GSVIVT01032027001	0
10- 1:	Baizhima_02171	GSVIVT01032030001	2e-121
10- 2:	Baizhima_02176	GSVIVT01032039001	7e-82
10- 3:	Baizhima_02177	GSVIVT01032042001	9e-96
10- 4:	Baizhima_02179	GSVIVT01032045001	7e-160
10- 5:	Baizhima_02181	GSVIVT01032046001	0
10- 6:	Baizhima_02183	GSVIVT01032051001	2e-56
10- 7:	Baizhima_02184	GSVIVT01032055001	6e-62
10- 8:	Baizhima_02185	GSVIVT01032056001	9e-118
10- 9:	Baizhima_02187	GSVIVT01032060001	5e-81
10- 10:	Baizhima_02188	GSVIVT01032061001	6e-47
10- 11:	Baizhima_02190	GSVIVT01032065001	6e-23
10- 12:	Baizhima_02192	GSVIVT01032066001	2e-152
10- 13:	Baizhima_02204	GSVIVT01032073001	1e-53
10- 14:	Baizhima_02206	GSVIVT01032075001	7e-53
10- 15:	Baizhima_02208	GSVIVT01032076001	2e-88
10- 16:	Baizhima_02209	GSVIVT01032082001	3e-52
10- 17:	Baizhima_02211	GSVIVT01032086001	0
10- 18:	Baizhima_02213	GSVIVT01032087001	2e-83
10- 19:	Baizhima_02215	GSVIVT01032090001	7e-64
10- 20:	Baizhima_02216	GSVIVT01032092001	0
10- 21:	Baizhima_02217	GSVIVT01032093001	8e-81
10- 22:	Baizhima_02219	GSVIVT01032110001	0
10- 23:	Baizhima_02223	GSVIVT01032119001	3e-82
10- 24:	Baizhima_02224	GSVIVT01032128001	0
10- 25:	Baizhima_02225	GSVIVT01032129001	1e-143
10- 26:	Baizhima_02226	GSVIVT01032131001	0
10- 27:	Baizhima_02227	GSVIVT01032135001	0
10- 28:	Baizhima_02232	GSVIVT01032137001	0
10- 29:	Baizhima_02234	GSVIVT01032138001	0
10- 30:	Baizhima_02238	GSVIVT01032150001	6e-52
10- 31:	Baizhima_02240	GSVIVT01032154001	2e-77
10- 32:	Baizhima_02241	GSVIVT01032155001	0
10- 33:	Baizhima_02242	GSVIVT01032163001	0
10- 34:	Baizhima_02245	GSVIVT01032165001	0
10- 35:	Baizhima_02246	GSVIVT01032178001	9e-103
10- 36:	Baizhima_02247	GSVIVT01032192001	9e-92
10- 37:	Baizhima_02248	GSVIVT01032193001	3e-102
10- 38:	Baizhima_02249	GSVIVT01032195001	0
10- 39:	Baizhima_02250	GSVIVT01032196001	3e-125
10- 40:	Baizhima_02251	GSVIVT01032197001	5e-105
10- 41:	Baizhima_02252	GSVIVT01032210001	0
10- 42:	Baizhima_02254	GSVIVT01032213001	0
10- 43:	Baizhima_02255	GSVIVT01032214001	9e-59
10- 44:	Baizhima_02261	GSVIVT01001442001	1e-27
10- 45:	Baizhima_02265	GSVIVT01001429001	4e-30
## Alignment 11: score=331.0 e_value=1.3e-13 N=8 chr1&chr13 minus
11- 0:	GSVIVT01010301001	Baizhima_30635	5e-21
11- 1:	GSVIVT01010303001	Baizhima_30633	5e-50
11- 2:	GSVIVT01010318001	Baizhima_30632	0
11- 3:	GSVIVT01010328001	Baizhima_30630	5e-139
11- 4:	GSVIVT01010347001	Baizhima_30627	2e-43
11- 5:	GSVIVT01010358001	Baizhima_30623	2e-159
11- 6:	GSVIVT01010378001	Baizhima_30617	6e-26
11- 7:	GSVIVT01010390001	Baizhima_30614	8e-30
## Alignment 12: score=297.0 e_value=2.3e-08 N=6 chr1&chr13 minus
12- 0:	Baizhima_02137	GSVIVT01006004001	0
12- 1:	Baizhima_02138	GSVIVT01006002001	0
12- 2:	Baizhima_02139	GSVIVT01006000001	4e-121
12- 3:	Baizhima_02140	GSVIVT01005998001	3e-179
12- 4:	Baizhima_02141	GSVIVT01005997001	4e-47
12- 5:	Baizhima_02142	GSVIVT01005996001	1e-78
## Alignment 13: score=1030.0 e_value=4.4e-79 N=26 chr1&chr14 plus
13- 0:	Baizhima_01508	GSVIVT01030865001	7e-47
13- 1:	Baizhima_01511	GSVIVT01030883001	8e-52
13- 2:	Baizhima_01514	GSVIVT01030897001	1e-26
13- 3:	Baizhima_01519	GSVIVT01030910001	6e-88
13- 4:	Baizhima_01527	GSVIVT01030939001	9e-76
13- 5:	Baizhima_01536	GSVIVT01030951001	3e-118
13- 6:	Baizhima_01546	GSVIVT01030974001	2e-24
13- 7:	Baizhima_01550	GSVIVT01031007001	4e-35
13- 8:	Baizhima_01556	GSVIVT01031020001	8e-39
13- 9:	Baizhima_01570	GSVIVT01031028001	1e-37
13- 10:	Baizhima_01573	GSVIVT01031035001	4e-56
13- 11:	Baizhima_01577	GSVIVT01031042001	2e-66
13- 12:	Baizhima_01591	GSVIVT01031053001	2e-42
13- 13:	Baizhima_01594	GSVIVT01031065001	3e-99
13- 14:	Baizhima_01595	GSVIVT01031066001	7e-30
13- 15:	Baizhima_01605	GSVIVT01036445001	3e-83
13- 16:	Baizhima_01606	GSVIVT01036447001	2e-70
13- 17:	Baizhima_01615	GSVIVT01036449001	2e-26
13- 18:	Baizhima_01620	GSVIVT01036452001	6e-49
13- 19:	Baizhima_01633	GSVIVT01036465001	7e-165
13- 20:	Baizhima_01645	GSVIVT01036490001	3e-38
13- 21:	Baizhima_01646	GSVIVT01036495001	0
13- 22:	Baizhima_01656	GSVIVT01036512001	1e-74
13- 23:	Baizhima_01661	GSVIVT01036518001	0
13- 24:	Baizhima_01674	GSVIVT01036531001	3e-38
13- 25:	Baizhima_01675	GSVIVT01036533001	6e-56
## Alignment 14: score=281.0 e_value=4.6e-09 N=6 chr1&chr14 plus
14- 0:	Baizhima_01928	GSVIVT01033005001	7e-126
14- 1:	Baizhima_01930	GSVIVT01033006001	7e-137
14- 2:	Baizhima_01931	GSVIVT01033016001	2e-38
14- 3:	Baizhima_01932	GSVIVT01033020001	2e-24
14- 4:	Baizhima_01933	GSVIVT01033027001	1e-107
14- 5:	Baizhima_01938	GSVIVT01033034001	2e-29
## Alignment 15: score=1789.0 e_value=1.8e-135 N=39 chr1&chr15 plus
15- 0:	Baizhima_02268	GSVIVT01018298001	1e-129
15- 1:	Baizhima_02275	GSVIVT01018297001	1e-58
15- 2:	Baizhima_02282	GSVIVT01018288001	0
15- 3:	Baizhima_02283	GSVIVT01018284001	3e-104
15- 4:	Baizhima_02284	GSVIVT01018283001	2e-131
15- 5:	Baizhima_02286	GSVIVT01018280001	3e-60
15- 6:	Baizhima_02287	GSVIVT01018278001	0
15- 7:	Baizhima_02288	GSVIVT01018273001	5e-114
15- 8:	Baizhima_02292	GSVIVT01018271001	1e-22
15- 9:	Baizhima_02302	GSVIVT01018268001	4e-109
15- 10:	Baizhima_02303	GSVIVT01018265001	0
15- 11:	Baizhima_02304	GSVIVT01018258001	3e-50
15- 12:	Baizhima_02305	GSVIVT01018256001	6e-104
15- 13:	Baizhima_02307	GSVIVT01018254001	0
15- 14:	Baizhima_02309	GSVIVT01018251001	0
15- 15:	Baizhima_02310	GSVIVT01018250001	7e-98
15- 16:	Baizhima_02311	GSVIVT01018249001	6e-93
15- 17:	Baizhima_02313	GSVIVT01018248001	3e-70
15- 18:	Baizhima_02314	GSVIVT01018247001	1e-64
15- 19:	Baizhima_02315	GSVIVT01018234001	1e-73
15- 20:	Baizhima_02316	GSVIVT01018226001	1e-40
15- 21:	Baizhima_02317	GSVIVT01018223001	0
15- 22:	Baizhima_02319	GSVIVT01018220001	0
15- 23:	Baizhima_02320	GSVIVT01018219001	0
15- 24:	Baizhima_02322	GSVIVT01018218001	0
15- 25:	Baizhima_02323	GSVIVT01018217001	0
15- 26:	Baizhima_02325	GSVIVT01018216001	8e-95
15- 27:	Baizhima_02332	GSVIVT01018206001	2e-119
15- 28:	Baizhima_02336	GSVIVT01018180001	3e-50
15- 29:	Baizhima_02338	GSVIVT01018178001	0
15- 30:	Baizhima_02339	GSVIVT01018169001	4e-108
15- 31:	Baizhima_02341	GSVIVT01018166001	3e-99
15- 32:	Baizhima_02343	GSVIVT01018162001	3e-56
15- 33:	Baizhima_02347	GSVIVT01027686001	3e-89
15- 34:	Baizhima_02348	GSVIVT01027680001	2e-159
15- 35:	Baizhima_02363	GSVIVT01027655001	2e-107
15- 36:	Baizhima_02376	GSVIVT01027637001	8e-84
15- 37:	Baizhima_02382	GSVIVT01027615001	7e-46
15- 38:	Baizhima_02384	GSVIVT01027613001	7e-117
## Alignment 16: score=680.0 e_value=2.1e-33 N=14 chr1&chr15 plus
16- 0:	Baizhima_02437	GSVIVT01027529001	7e-129
16- 1:	Baizhima_02438	GSVIVT01027528001	1e-23
16- 2:	Baizhima_02439	GSVIVT01027527001	2e-140
16- 3:	Baizhima_02441	GSVIVT01027520001	1e-69
16- 4:	Baizhima_02442	GSVIVT01027519001	0
16- 5:	Baizhima_02443	GSVIVT01027517001	4e-118
16- 6:	Baizhima_02444	GSVIVT01027515001	5e-71
16- 7:	Baizhima_02446	GSVIVT01027513001	0
16- 8:	Baizhima_02449	GSVIVT01027510001	0
16- 9:	Baizhima_02451	GSVIVT01027508001	0
16- 10:	Baizhima_02452	GSVIVT01027506001	0
16- 11:	Baizhima_02453	GSVIVT01027504001	0
16- 12:	Baizhima_02454	GSVIVT01027503001	1e-99
16- 13:	Baizhima_02456	GSVIVT01027493001	2e-74
## Alignment 17: score=477.0 e_value=1.2e-20 N=10 chr1&chr15 plus
17- 0:	Baizhima_02516	GSVIVT01027004001	3e-133
17- 1:	Baizhima_02517	GSVIVT01027003001	3e-176
17- 2:	Baizhima_02518	GSVIVT01027001001	5e-168
17- 3:	Baizhima_02519	GSVIVT01027000001	0
17- 4:	Baizhima_02520	GSVIVT01026997001	9e-84
17- 5:	Baizhima_02521	GSVIVT01026995001	0
17- 6:	Baizhima_02522	GSVIVT01026993001	0
17- 7:	Baizhima_02523	GSVIVT01026990001	1e-91
17- 8:	Baizhima_02526	GSVIVT01026985001	1e-122
17- 9:	Baizhima_02541	GSVIVT01026968001	0
## Alignment 18: score=3283.0 e_value=3.2e-274 N=69 chr1&chr15 minus
18- 0:	Baizhima_02458	GSVIVT01026818001	0
18- 1:	Baizhima_02459	GSVIVT01026824001	0
18- 2:	Baizhima_02460	GSVIVT01026837001	1e-75
18- 3:	Baizhima_02468	GSVIVT01026844001	6e-133
18- 4:	Baizhima_02469	GSVIVT01026845001	7e-148
18- 5:	Baizhima_02470	GSVIVT01026846001	0
18- 6:	Baizhima_02471	GSVIVT01026849001	1e-71
18- 7:	Baizhima_02474	GSVIVT01026866001	0
18- 8:	Baizhima_02475	GSVIVT01026868001	1e-106
18- 9:	Baizhima_02476	GSVIVT01026869001	4e-48
18- 10:	Baizhima_02477	GSVIVT01026870001	1e-132
18- 11:	Baizhima_02479	GSVIVT01026879001	7e-64
18- 12:	Baizhima_02481	GSVIVT01026880001	3e-127
18- 13:	Baizhima_02482	GSVIVT01026887001	9e-50
18- 14:	Baizhima_02485	GSVIVT01026888001	1e-31
18- 15:	Baizhima_02487	GSVIVT01026893001	5e-35
18- 16:	Baizhima_02488	GSVIVT01026899001	2e-105
18- 17:	Baizhima_02490	GSVIVT01026912001	3e-136
18- 18:	Baizhima_02493	GSVIVT01026919001	3e-176
18- 19:	Baizhima_02494	GSVIVT01026922001	0
18- 20:	Baizhima_02495	GSVIVT01026928001	2e-124
18- 21:	Baizhima_02497	GSVIVT01026930001	2e-155
18- 22:	Baizhima_02499	GSVIVT01026933001	0
18- 23:	Baizhima_02501	GSVIVT01026934001	7e-157
18- 24:	Baizhima_02502	GSVIVT01026935001	6e-47
18- 25:	Baizhima_02503	GSVIVT01026936001	0
18- 26:	Baizhima_02505	GSVIVT01026938001	0
18- 27:	Baizhima_02506	GSVIVT01026939001	5e-100
18- 28:	Baizhima_02507	GSVIVT01026944001	2e-89
18- 29:	Baizhima_02508	GSVIVT01026946001	3e-30
18- 30:	Baizhima_02509	GSVIVT01026947001	0
18- 31:	Baizhima_02511	GSVIVT01026949001	3e-126
18- 32:	Baizhima_02512	GSVIVT01026950001	1e-45
18- 33:	Baizhima_02513	GSVIVT01026951001	0
18- 34:	Baizhima_02514	GSVIVT01026952001	0
18- 35:	Baizhima_02515	GSVIVT01026953001	7e-62
18- 36:	Baizhima_02531	GSVIVT01026955001	1e-104
18- 37:	Baizhima_02532	GSVIVT01026959001	7e-150
18- 38:	Baizhima_02534	GSVIVT01026960001	1e-93
18- 39:	Baizhima_02536	GSVIVT01026962001	0
18- 40:	Baizhima_02537	GSVIVT01026963001	1e-114
18- 41:	Baizhima_02538	GSVIVT01026965001	6e-67
18- 42:	Baizhima_02539	GSVIVT01026966001	0
18- 43:	Baizhima_02540	GSVIVT01026967001	4e-118
18- 44:	Baizhima_02543	GSVIVT01026970001	5e-99
18- 45:	Baizhima_02544	GSVIVT01026976001	1e-50
18- 46:	Baizhima_02545	GSVIVT01026979001	5e-175
18- 47:	Baizhima_02546	GSVIVT01027008001	4e-77
18- 48:	Baizhima_02547	GSVIVT01027009001	0
18- 49:	Baizhima_02548	GSVIVT01027010001	1e-102
18- 50:	Baizhima_02549	GSVIVT01027015001	1e-167
18- 51:	Baizhima_02551	GSVIVT01027017001	4e-80
18- 52:	Baizhima_02552	GSVIVT01027018001	9e-88
18- 53:	Baizhima_02554	GSVIVT01027020001	0
18- 54:	Baizhima_02556	GSVIVT01027030001	0
18- 55:	Baizhima_02557	GSVIVT01027031001	2e-84
18- 56:	Baizhima_02558	GSVIVT01027032001	0
18- 57:	Baizhima_02560	GSVIVT01027036001	8e-39
18- 58:	Baizhima_02562	GSVIVT01027038001	4e-172
18- 59:	Baizhima_02564	GSVIVT01027040001	7e-88
18- 60:	Baizhima_02565	GSVIVT01027042001	5e-152
18- 61:	Baizhima_02566	GSVIVT01027043001	2e-128
18- 62:	Baizhima_02567	GSVIVT01027045001	7e-81
18- 63:	Baizhima_02570	GSVIVT01027048001	8e-135
18- 64:	Baizhima_02571	GSVIVT01027051001	6e-23
18- 65:	Baizhima_02572	GSVIVT01027052001	2e-180
18- 66:	Baizhima_02573	GSVIVT01027053001	3e-180
18- 67:	Baizhima_02575	GSVIVT01027056001	0
18- 68:	Baizhima_02576	GSVIVT01027057001	0
## Alignment 19: score=1683.0 e_value=9.2e-121 N=35 chr1&chr15 minus
19- 0:	Baizhima_02578	GSVIVT01027088001	3e-25
19- 1:	Baizhima_02579	GSVIVT01027092001	0
19- 2:	Baizhima_02580	GSVIVT01027093001	9e-25
19- 3:	Baizhima_02581	GSVIVT01027094001	4e-60
19- 4:	Baizhima_02583	GSVIVT01027114001	2e-48
19- 5:	Baizhima_02584	GSVIVT01027120001	0
19- 6:	Baizhima_02585	GSVIVT01027147001	0
19- 7:	Baizhima_02587	GSVIVT01027150001	6e-135
19- 8:	Baizhima_02588	GSVIVT01027151001	4e-32
19- 9:	Baizhima_02589	GSVIVT01027156001	2e-47
19- 10:	Baizhima_02590	GSVIVT01027157001	0
19- 11:	Baizhima_02591	GSVIVT01027158001	2e-80
19- 12:	Baizhima_02592	GSVIVT01027159001	3e-80
19- 13:	Baizhima_02593	GSVIVT01027161001	0
19- 14:	Baizhima_02595	GSVIVT01027162001	2e-97
19- 15:	Baizhima_02596	GSVIVT01027164001	4e-163
19- 16:	Baizhima_02597	GSVIVT01027166001	0
19- 17:	Baizhima_02599	GSVIVT01027169001	2e-21
19- 18:	Baizhima_02600	GSVIVT01027170001	7e-80
19- 19:	Baizhima_02601	GSVIVT01027171001	0
19- 20:	Baizhima_02602	GSVIVT01027176001	0
19- 21:	Baizhima_02605	GSVIVT01027179001	0
19- 22:	Baizhima_02606	GSVIVT01027185001	2e-50
19- 23:	Baizhima_02607	GSVIVT01027186001	4e-148
19- 24:	Baizhima_02608	GSVIVT01027187001	2e-52
19- 25:	Baizhima_02609	GSVIVT01027189001	1e-171
19- 26:	Baizhima_02612	GSVIVT01027193001	6e-83
19- 27:	Baizhima_02613	GSVIVT01027195001	0
19- 28:	Baizhima_02614	GSVIVT01027197001	0
19- 29:	Baizhima_02616	GSVIVT01027396001	2e-97
19- 30:	Baizhima_02617	GSVIVT01027397001	1e-76
19- 31:	Baizhima_02621	GSVIVT01027404001	0
19- 32:	Baizhima_02623	GSVIVT01027409001	0
19- 33:	Baizhima_02624	GSVIVT01027410001	4e-130
19- 34:	Baizhima_02625	GSVIVT01027412001	2e-107
## Alignment 20: score=1095.0 e_value=1e-67 N=23 chr1&chr15 minus
20- 0:	Baizhima_02395	GSVIVT01027530001	9e-78
20- 1:	Baizhima_02398	GSVIVT01027532001	3e-178
20- 2:	Baizhima_02400	GSVIVT01027535001	4e-34
20- 3:	Baizhima_02401	GSVIVT01027536001	6e-143
20- 4:	Baizhima_02402	GSVIVT01027537001	0
20- 5:	Baizhima_02403	GSVIVT01027538001	2e-129
20- 6:	Baizhima_02404	GSVIVT01027545001	9e-167
20- 7:	Baizhima_02407	GSVIVT01027547001	0
20- 8:	Baizhima_02408	GSVIVT01027560001	2e-52
20- 9:	Baizhima_02411	GSVIVT01027563001	0
20- 10:	Baizhima_02412	GSVIVT01027564001	2e-79
20- 11:	Baizhima_02413	GSVIVT01027569001	4e-43
20- 12:	Baizhima_02417	GSVIVT01027570001	3e-169
20- 13:	Baizhima_02418	GSVIVT01027579001	2e-65
20- 14:	Baizhima_02419	GSVIVT01027580001	1e-173
20- 15:	Baizhima_02420	GSVIVT01027582001	2e-150
20- 16:	Baizhima_02422	GSVIVT01027587001	0
20- 17:	Baizhima_02423	GSVIVT01027588001	9e-58
20- 18:	Baizhima_02424	GSVIVT01027589001	3e-145
20- 19:	Baizhima_02425	GSVIVT01027594001	0
20- 20:	Baizhima_02432	GSVIVT01027596001	6e-81
20- 21:	Baizhima_02433	GSVIVT01027597001	1e-165
20- 22:	Baizhima_02435	GSVIVT01027599001	0
## Alignment 21: score=821.0 e_value=1.6e-43 N=17 chr1&chr15 minus
21- 0:	Baizhima_02346	GSVIVT01027634001	7e-22
21- 1:	Baizhima_02350	GSVIVT01027639001	3e-91
21- 2:	Baizhima_02351	GSVIVT01027641001	9e-35
21- 3:	Baizhima_02354	GSVIVT01027643001	7e-68
21- 4:	Baizhima_02355	GSVIVT01027645001	1e-59
21- 5:	Baizhima_02357	GSVIVT01027648001	1e-107
21- 6:	Baizhima_02358	GSVIVT01027649001	3e-113
21- 7:	Baizhima_02360	GSVIVT01027651001	4e-72
21- 8:	Baizhima_02361	GSVIVT01027653001	3e-115
21- 9:	Baizhima_02365	GSVIVT01027661001	0
21- 10:	Baizhima_02366	GSVIVT01027662001	5e-168
21- 11:	Baizhima_02369	GSVIVT01027663001	2e-39
21- 12:	Baizhima_02370	GSVIVT01027664001	0
21- 13:	Baizhima_02371	GSVIVT01027665001	1e-99
21- 14:	Baizhima_02372	GSVIVT01027667001	0
21- 15:	Baizhima_02373	GSVIVT01027673001	0
21- 16:	Baizhima_02375	GSVIVT01027677001	2e-150
## Alignment 22: score=533.0 e_value=1.7e-21 N=11 chr1&chr15 minus
22- 0:	Baizhima_02377	GSVIVT01027603001	2e-110
22- 1:	Baizhima_02381	GSVIVT01027604001	0
22- 2:	Baizhima_02382	GSVIVT01027606001	2e-177
22- 3:	Baizhima_02383	GSVIVT01027610001	0
22- 4:	Baizhima_02386	GSVIVT01027617001	1e-54
22- 5:	Baizhima_02387	GSVIVT01027619001	2e-162
22- 6:	Baizhima_02388	GSVIVT01027621001	2e-47
22- 7:	Baizhima_02390	GSVIVT01027623001	0
22- 8:	Baizhima_02392	GSVIVT01027625001	4e-78
22- 9:	Baizhima_02393	GSVIVT01027626001	0
22- 10:	Baizhima_02394	GSVIVT01027630001	0
## Alignment 23: score=495.0 e_value=5.1e-26 N=11 chr1&chr15 minus
23- 0:	Baizhima_02038	GSVIVT01018303001	7e-180
23- 1:	Baizhima_02040	GSVIVT01018334001	0
23- 2:	Baizhima_02041	GSVIVT01018339001	0
23- 3:	Baizhima_02044	GSVIVT01018340001	4e-68
23- 4:	Baizhima_02046	GSVIVT01018343001	2e-29
23- 5:	Baizhima_02047	GSVIVT01018345001	2e-82
23- 6:	Baizhima_02052	GSVIVT01018361001	5e-93
23- 7:	Baizhima_02055	GSVIVT01018380001	0
23- 8:	Baizhima_02056	GSVIVT01018381001	8e-93
23- 9:	Baizhima_02066	GSVIVT01018395001	0
23- 10:	Baizhima_02069	GSVIVT01018398001	0
## Alignment 24: score=484.0 e_value=3.6e-27 N=12 chr1&chr15 minus
24- 0:	Baizhima_01368	GSVIVT01026962001	9e-167
24- 1:	Baizhima_01377	GSVIVT01026973001	9e-90
24- 2:	Baizhima_01381	GSVIVT01026977001	5e-22
24- 3:	Baizhima_01385	GSVIVT01027008001	6e-84
24- 4:	Baizhima_01392	GSVIVT01027032001	0
24- 5:	Baizhima_01398	GSVIVT01027051001	2e-22
24- 6:	Baizhima_01399	GSVIVT01027054001	0
24- 7:	Baizhima_01407	GSVIVT01027056001	2e-162
24- 8:	Baizhima_01409	GSVIVT01027058001	3e-123
24- 9:	Baizhima_01410	GSVIVT01027060001	2e-146
24- 10:	Baizhima_01413	GSVIVT01027069001	6e-78
24- 11:	Baizhima_01420	GSVIVT01027084001	2e-38
## Alignment 25: score=336.0 e_value=1.9e-11 N=7 chr1&chr15 minus
25- 0:	Baizhima_02327	GSVIVT01018185001	1e-83
25- 1:	Baizhima_02328	GSVIVT01018186001	0
25- 2:	Baizhima_02329	GSVIVT01018202001	5e-68
25- 3:	Baizhima_02330	GSVIVT01018205001	2e-28
25- 4:	Baizhima_02333	GSVIVT01018208001	2e-35
25- 5:	Baizhima_02334	GSVIVT01018209001	7e-62
25- 6:	Baizhima_02335	GSVIVT01018213001	0
## Alignment 26: score=263.0 e_value=2.1e-10 N=6 chr1&chr15 minus
26- 0:	Baizhima_02524	GSVIVT01026982001	0
26- 1:	Baizhima_02525	GSVIVT01026984001	0
26- 2:	Baizhima_02527	GSVIVT01026987001	2e-122
26- 3:	Baizhima_02529	GSVIVT01026989001	2e-155
26- 4:	Baizhima_02530	GSVIVT01027006001	2e-113
26- 5:	Baizhima_02550	GSVIVT01027027001	1e-102
## Alignment 27: score=655.0 e_value=3.8e-40 N=16 chr1&chr16 plus
27- 0:	Baizhima_02372	GSVIVT01018555001	0
27- 1:	Baizhima_02374	GSVIVT01018554001	3e-53
27- 2:	Baizhima_02376	GSVIVT01018537001	3e-82
27- 3:	Baizhima_02386	GSVIVT01018513001	5e-31
27- 4:	Baizhima_02388	GSVIVT01018486001	2e-24
27- 5:	Baizhima_02404	GSVIVT01018473001	0
27- 6:	Baizhima_02412	GSVIVT01018462001	2e-38
27- 7:	Baizhima_02413	GSVIVT01018455001	3e-68
27- 8:	Baizhima_02418	GSVIVT01018450001	5e-32
27- 9:	Baizhima_02421	GSVIVT01010670001	9e-140
27- 10:	Baizhima_02427	GSVIVT01010638001	4e-112
27- 11:	Baizhima_02436	GSVIVT01010627001	1e-31
27- 12:	Baizhima_02441	GSVIVT01010623001	2e-62
27- 13:	Baizhima_02444	GSVIVT01010615001	5e-71
27- 14:	Baizhima_02446	GSVIVT01010611001	0
27- 15:	Baizhima_02451	GSVIVT01010600001	0
## Alignment 28: score=427.0 e_value=4.3e-20 N=10 chr1&chr16 plus
28- 0:	Baizhima_01197	GSVIVT01010662001	2e-53
28- 1:	Baizhima_01204	GSVIVT01010650001	0
28- 2:	Baizhima_01209	GSVIVT01010631001	2e-22
28- 3:	Baizhima_01214	GSVIVT01010629001	1e-20
28- 4:	Baizhima_01225	GSVIVT01010619001	6e-74
28- 5:	Baizhima_01229	GSVIVT01010614001	6e-91
28- 6:	Baizhima_01231	GSVIVT01010606001	3e-152
28- 7:	Baizhima_01239	GSVIVT01010602001	1e-100
28- 8:	Baizhima_01243	GSVIVT01010601001	5e-61
28- 9:	Baizhima_01245	GSVIVT01010595001	7e-56
## Alignment 29: score=354.0 e_value=6.1e-14 N=8 chr1&chr16 plus
29- 0:	Baizhima_02493	GSVIVT01028916001	1e-166
29- 1:	Baizhima_02495	GSVIVT01028914001	2e-113
29- 2:	Baizhima_02503	GSVIVT01028909001	0
29- 3:	Baizhima_02506	GSVIVT01028906001	9e-88
29- 4:	Baizhima_02517	GSVIVT01028885001	3e-141
29- 5:	Baizhima_02522	GSVIVT01028874001	0
29- 6:	Baizhima_02523	GSVIVT01028870001	4e-43
29- 7:	Baizhima_02526	GSVIVT01028861001	4e-120
## Alignment 30: score=280.0 e_value=7.6e-12 N=7 chr1&chr16 plus
30- 0:	Baizhima_02538	GSVIVT01028823001	2e-28
30- 1:	Baizhima_02539	GSVIVT01028819001	9e-21
30- 2:	Baizhima_02546	GSVIVT01028796001	2e-61
30- 3:	Baizhima_02548	GSVIVT01028788001	2e-22
30- 4:	Baizhima_02550	GSVIVT01028753001	1e-35
30- 5:	Baizhima_02560	GSVIVT01028749001	4e-46
30- 6:	Baizhima_02570	GSVIVT01028734001	5e-134
## Alignment 31: score=341.0 e_value=1.5e-13 N=8 chr1&chr16 minus
31- 0:	Baizhima_02586	GSVIVT01038549001	3e-89
31- 1:	Baizhima_02589	GSVIVT01038551001	1e-151
31- 2:	Baizhima_02600	GSVIVT01038568001	3e-33
31- 3:	Baizhima_02604	GSVIVT01038592001	5e-83
31- 4:	Baizhima_02614	GSVIVT01038602001	0
31- 5:	Baizhima_02617	GSVIVT01038610001	8e-91
31- 6:	Baizhima_02622	GSVIVT01038617001	3e-67
31- 7:	Baizhima_02623	GSVIVT01038623001	0
## Alignment 32: score=2143.0 e_value=5.1e-176 N=47 chr1&chr17 plus
32- 0:	Baizhima_01928	GSVIVT01008630001	6e-127
32- 1:	Baizhima_01929	GSVIVT01008628001	5e-61
32- 2:	Baizhima_01930	GSVIVT01008626001	3e-139
32- 3:	Baizhima_01932	GSVIVT01008618001	1e-33
32- 4:	Baizhima_01933	GSVIVT01008617001	2e-141
32- 5:	Baizhima_01934	GSVIVT01008615001	4e-66
32- 6:	Baizhima_01940	GSVIVT01008607001	3e-167
32- 7:	Baizhima_01942	GSVIVT01008597001	1e-59
32- 8:	Baizhima_01943	GSVIVT01008591001	3e-161
32- 9:	Baizhima_01948	GSVIVT01008586001	2e-40
32- 10:	Baizhima_01949	GSVIVT01008573001	2e-57
32- 11:	Baizhima_01952	GSVIVT01008564001	2e-69
32- 12:	Baizhima_01953	GSVIVT01008551001	5e-21
32- 13:	Baizhima_01961	GSVIVT01008537001	0
32- 14:	Baizhima_01963	GSVIVT01008523001	0
32- 15:	Baizhima_01964	GSVIVT01008506001	0
32- 16:	Baizhima_01965	GSVIVT01008505001	2e-122
32- 17:	Baizhima_01966	GSVIVT01008504001	4e-98
32- 18:	Baizhima_01967	GSVIVT01008498001	2e-170
32- 19:	Baizhima_01971	GSVIVT01008492001	2e-127
32- 20:	Baizhima_01988	GSVIVT01008464001	2e-46
32- 21:	Baizhima_01989	GSVIVT01008463001	2e-23
32- 22:	Baizhima_01990	GSVIVT01008460001	1e-49
32- 23:	Baizhima_01991	GSVIVT01008449001	2e-105
32- 24:	Baizhima_01992	GSVIVT01008433001	0
32- 25:	Baizhima_01995	GSVIVT01008430001	4e-53
32- 26:	Baizhima_01996	GSVIVT01008424001	8e-60
32- 27:	Baizhima_01997	GSVIVT01008423001	6e-118
32- 28:	Baizhima_01999	GSVIVT01008419001	8e-88
32- 29:	Baizhima_02000	GSVIVT01008418001	7e-58
32- 30:	Baizhima_02001	GSVIVT01008416001	6e-133
32- 31:	Baizhima_02002	GSVIVT01008414001	1e-76
32- 32:	Baizhima_02003	GSVIVT01008413001	2e-168
32- 33:	Baizhima_02004	GSVIVT01008411001	8e-26
32- 34:	Baizhima_02005	GSVIVT01008408001	0
32- 35:	Baizhima_02006	GSVIVT01008407001	0
32- 36:	Baizhima_02007	GSVIVT01008406001	0
32- 37:	Baizhima_02009	GSVIVT01008405001	2e-93
32- 38:	Baizhima_02010	GSVIVT01008399001	0
32- 39:	Baizhima_02011	GSVIVT01008398001	0
32- 40:	Baizhima_02012	GSVIVT01008395001	0
32- 41:	Baizhima_02014	GSVIVT01008387001	3e-43
32- 42:	Baizhima_02016	GSVIVT01008377001	2e-79
32- 43:	Baizhima_02017	GSVIVT01008372001	0
32- 44:	Baizhima_02018	GSVIVT01008370001	0
32- 45:	Baizhima_02031	GSVIVT01008361001	1e-54
32- 46:	Baizhima_02041	GSVIVT01008360001	3e-46
## Alignment 33: score=990.0 e_value=2.3e-73 N=25 chr1&chr17 plus
33- 0:	Baizhima_01524	GSVIVT01008413001	1e-27
33- 1:	Baizhima_01527	GSVIVT01008381001	4e-69
33- 2:	Baizhima_01536	GSVIVT01008378001	0
33- 3:	Baizhima_01540	GSVIVT01008367001	0
33- 4:	Baizhima_01541	GSVIVT01008365001	0
33- 5:	Baizhima_01543	GSVIVT01008354001	3e-127
33- 6:	Baizhima_01545	GSVIVT01008352001	1e-122
33- 7:	Baizhima_01546	GSVIVT01008346001	2e-89
33- 8:	Baizhima_01548	GSVIVT01008317001	0
33- 9:	Baizhima_01555	GSVIVT01008303001	2e-67
33- 10:	Baizhima_01556	GSVIVT01008299001	1e-45
33- 11:	Baizhima_01570	GSVIVT01008289001	1e-29
33- 12:	Baizhima_01573	GSVIVT01008284001	3e-59
33- 13:	Baizhima_01588	GSVIVT01008271001	1e-39
33- 14:	Baizhima_01592	GSVIVT01008270001	7e-133
33- 15:	Baizhima_01595	GSVIVT01008259001	5e-29
33- 16:	Baizhima_01601	GSVIVT01008248001	3e-32
33- 17:	Baizhima_01613	GSVIVT01008237001	7e-153
33- 18:	Baizhima_01615	GSVIVT01008234001	3e-24
33- 19:	Baizhima_01619	GSVIVT01008227001	1e-52
33- 20:	Baizhima_01626	GSVIVT01008216001	1e-56
33- 21:	Baizhima_01631	GSVIVT01008205001	0
33- 22:	Baizhima_01648	GSVIVT01008186001	0
33- 23:	Baizhima_01659	GSVIVT01008173001	8e-142
33- 24:	Baizhima_01672	GSVIVT01008156001	2e-27
## Alignment 34: score=490.0 e_value=2.2e-21 N=10 chr1&chr17 plus
34- 0:	Baizhima_01894	GSVIVT01008654001	0
34- 1:	Baizhima_01895	GSVIVT01008650001	1e-49
34- 2:	Baizhima_01896	GSVIVT01008648001	0
34- 3:	Baizhima_01899	GSVIVT01008644001	2e-80
34- 4:	Baizhima_01900	GSVIVT01008643001	2e-110
34- 5:	Baizhima_01901	GSVIVT01008642001	0
34- 6:	Baizhima_01902	GSVIVT01008641001	0
34- 7:	Baizhima_01903	GSVIVT01008639001	0
34- 8:	Baizhima_01904	GSVIVT01008637001	1e-85
34- 9:	Baizhima_01905	GSVIVT01008636001	0
## Alignment 35: score=616.0 e_value=2.9e-38 N=14 chr1&chr17 minus
35- 0:	Baizhima_01909	GSVIVT01008469001	6e-50
35- 1:	Baizhima_01910	GSVIVT01008470001	5e-89
35- 2:	Baizhima_01911	GSVIVT01008471001	7e-154
35- 3:	Baizhima_01912	GSVIVT01008472001	2e-84
35- 4:	Baizhima_01913	GSVIVT01008473001	0
35- 5:	Baizhima_01923	GSVIVT01008475001	0
35- 6:	Baizhima_01924	GSVIVT01008476001	7e-73
35- 7:	Baizhima_01925	GSVIVT01008478001	0
35- 8:	Baizhima_01926	GSVIVT01008482001	2e-137
35- 9:	Baizhima_01941	GSVIVT01008495001	4e-64
35- 10:	Baizhima_01955	GSVIVT01008526001	2e-69
35- 11:	Baizhima_01957	GSVIVT01008527001	5e-127
35- 12:	Baizhima_01958	GSVIVT01008531001	1e-33
35- 13:	Baizhima_01962	GSVIVT01008545001	6e-26
## Alignment 36: score=364.0 e_value=1.1e-18 N=8 chr1&chr17 minus
36- 0:	Baizhima_01961	GSVIVT01012938001	3e-69
36- 1:	Baizhima_01976	GSVIVT01007532001	5e-172
36- 2:	Baizhima_01977	GSVIVT01007538001	1e-170
36- 3:	Baizhima_01978	GSVIVT01007544001	0
36- 4:	Baizhima_01979	GSVIVT01007546001	6e-108
36- 5:	Baizhima_01980	GSVIVT01007552001	6e-34
36- 6:	Baizhima_01981	GSVIVT01007553001	1e-65
36- 7:	Baizhima_01982	GSVIVT01007554001	1e-126
## Alignment 37: score=305.0 e_value=4.7e-13 N=7 chr1&chr17 minus
37- 0:	Baizhima_01664	GSVIVT01008140001	2e-46
37- 1:	Baizhima_01673	GSVIVT01008159001	6e-39
37- 2:	Baizhima_01674	GSVIVT01008161001	0
37- 3:	Baizhima_01675	GSVIVT01008164001	6e-91
37- 4:	Baizhima_01676	GSVIVT01008167001	2e-120
37- 5:	Baizhima_01678	GSVIVT01008170001	0
37- 6:	Baizhima_01681	GSVIVT01008201001	3e-133
## Alignment 38: score=1781.0 e_value=3.7e-140 N=41 chr1&chr2 plus
38- 0:	Baizhima_01339	GSVIVT01019387001	4e-88
38- 1:	Baizhima_01342	GSVIVT01019388001	9e-70
38- 2:	Baizhima_01346	GSVIVT01019391001	0
38- 3:	Baizhima_01348	GSVIVT01019392001	0
38- 4:	Baizhima_01350	GSVIVT01019393001	5e-29
38- 5:	Baizhima_01353	GSVIVT01019396001	0
38- 6:	Baizhima_01354	GSVIVT01019398001	8e-130
38- 7:	Baizhima_01355	GSVIVT01019399001	1e-109
38- 8:	Baizhima_01356	GSVIVT01019400001	0
38- 9:	Baizhima_01359	GSVIVT01019408001	0
38- 10:	Baizhima_01360	GSVIVT01019410001	8e-102
38- 11:	Baizhima_01362	GSVIVT01019412001	0
38- 12:	Baizhima_01363	GSVIVT01019413001	1e-25
38- 13:	Baizhima_01368	GSVIVT01019414001	0
38- 14:	GSVIVT01013772001	Baizhima_04876	4e-62
38- 15:	Baizhima_01376	GSVIVT01019416001	7e-28
38- 16:	Baizhima_01377	GSVIVT01019423001	1e-123
38- 17:	Baizhima_01378	GSVIVT01019426001	1e-62
38- 18:	Baizhima_01379	GSVIVT01019427001	4e-57
38- 19:	Baizhima_01383	GSVIVT01019432001	3e-27
38- 20:	Baizhima_01385	GSVIVT01019440001	6e-90
38- 21:	Baizhima_01386	GSVIVT01019442001	0
38- 22:	Baizhima_01387	GSVIVT01019444001	7e-89
38- 23:	Baizhima_01388	GSVIVT01019450001	3e-52
38- 24:	Baizhima_01389	GSVIVT01019454001	1e-168
38- 25:	Baizhima_01392	GSVIVT01019465001	7e-148
38- 26:	Baizhima_01393	GSVIVT01019467001	1e-59
38- 27:	Baizhima_01394	GSVIVT01019479001	2e-149
38- 28:	Baizhima_01395	GSVIVT01019483001	6e-128
38- 29:	Baizhima_01398	GSVIVT01019490001	4e-22
38- 30:	Baizhima_01399	GSVIVT01019492001	0
38- 31:	Baizhima_01405	GSVIVT01019497001	0
38- 32:	Baizhima_01406	GSVIVT01019499001	1e-62
38- 33:	Baizhima_01407	GSVIVT01019500001	2e-154
38- 34:	Baizhima_01409	GSVIVT01019501001	1e-131
38- 35:	Baizhima_01410	GSVIVT01019502001	8e-154
38- 36:	Baizhima_01412	GSVIVT01019510001	2e-47
38- 37:	Baizhima_01413	GSVIVT01019511001	6e-93
38- 38:	Baizhima_01415	GSVIVT01019516001	0
38- 39:	Baizhima_01416	GSVIVT01019525001	3e-42
38- 40:	Baizhima_01417	GSVIVT01019527001	0
## Alignment 39: score=1096.0 e_value=2.6e-72 N=25 chr1&chr2 plus
39- 0:	GSVIVT01012257001	Baizhima_06447	1e-49
39- 1:	GSVIVT01012255001	Baizhima_06451	0
39- 2:	GSVIVT01012253001	Baizhima_06452	1e-62
39- 3:	GSVIVT01012252001	Baizhima_06455	8e-21
39- 4:	GSVIVT01012250001	Baizhima_06456	3e-88
39- 5:	GSVIVT01012247001	Baizhima_06459	4e-68
39- 6:	GSVIVT01012246001	Baizhima_06460	1e-55
39- 7:	GSVIVT01012244001	Baizhima_06461	3e-141
39- 8:	GSVIVT01012240001	Baizhima_06462	0
39- 9:	GSVIVT01012239001	Baizhima_06463	2e-40
39- 10:	GSVIVT01012236001	Baizhima_06465	4e-55
39- 11:	GSVIVT01012230001	Baizhima_06467	1e-23
39- 12:	GSVIVT01012225001	Baizhima_06472	4e-63
39- 13:	GSVIVT01012219001	Baizhima_06473	6e-118
39- 14:	GSVIVT01012215001	Baizhima_06474	8e-151
39- 15:	GSVIVT01012213001	Baizhima_06475	3e-130
39- 16:	GSVIVT01012212001	Baizhima_06476	6e-39
39- 17:	GSVIVT01012211001	Baizhima_06477	0
39- 18:	GSVIVT01012210001	Baizhima_06478	3e-131
39- 19:	GSVIVT01012207001	Baizhima_06479	3e-104
39- 20:	GSVIVT01012197001	Baizhima_06482	2e-24
39- 21:	GSVIVT01012196001	Baizhima_06483	6e-53
39- 22:	GSVIVT01012184001	Baizhima_06485	3e-118
39- 23:	GSVIVT01012178001	Baizhima_06486	0
39- 24:	GSVIVT01012173001	Baizhima_06487	2e-155
## Alignment 40: score=960.0 e_value=2.6e-58 N=21 chr1&chr2 plus
40- 0:	GSVIVT01010443001	Baizhima_06654	2e-180
40- 1:	GSVIVT01010449001	Baizhima_06658	2e-88
40- 2:	GSVIVT01010454001	Baizhima_06659	4e-122
40- 3:	GSVIVT01010463001	Baizhima_06660	4e-90
40- 4:	GSVIVT01010471001	Baizhima_06661	1e-111
40- 5:	GSVIVT01010480001	Baizhima_06662	6e-37
40- 6:	GSVIVT01010486001	Baizhima_06663	2e-145
40- 7:	GSVIVT01010491001	Baizhima_06665	1e-94
40- 8:	GSVIVT01010495001	Baizhima_06666	3e-110
40- 9:	GSVIVT01010496001	Baizhima_06667	8e-92
40- 10:	GSVIVT01010502001	Baizhima_06668	0
40- 11:	GSVIVT01010505001	Baizhima_06669	8e-21
40- 12:	GSVIVT01010510001	Baizhima_06670	0
40- 13:	GSVIVT01010521001	Baizhima_06675	2e-28
40- 14:	GSVIVT01010525001	Baizhima_06677	1e-50
40- 15:	GSVIVT01000906001	Baizhima_06678	8e-98
40- 16:	GSVIVT01000929001	Baizhima_06680	1e-23
40- 17:	GSVIVT01000932001	Baizhima_06681	1e-49
40- 18:	GSVIVT01000938001	Baizhima_06682	3e-82
40- 19:	GSVIVT01000939001	Baizhima_06684	1e-107
40- 20:	GSVIVT01000948001	Baizhima_06685	8e-33
## Alignment 41: score=690.0 e_value=2.9e-36 N=15 chr1&chr2 plus
41- 0:	GSVIVT01010292001	Baizhima_06627	4e-119
41- 1:	GSVIVT01010300001	Baizhima_06628	0
41- 2:	GSVIVT01010308001	Baizhima_06629	1e-68
41- 3:	GSVIVT01010309001	Baizhima_06631	1e-62
41- 4:	GSVIVT01010318001	Baizhima_06635	0
41- 5:	GSVIVT01010321001	Baizhima_06636	3e-101
41- 6:	GSVIVT01010324001	Baizhima_06637	4e-89
41- 7:	GSVIVT01010330001	Baizhima_06638	6e-177
41- 8:	GSVIVT01010349001	Baizhima_06639	1e-155
41- 9:	GSVIVT01010352001	Baizhima_06640	4e-113
41- 10:	GSVIVT01010362001	Baizhima_06648	0
41- 11:	GSVIVT01010364001	Baizhima_06650	5e-171
41- 12:	GSVIVT01010365001	Baizhima_06651	2e-60
41- 13:	GSVIVT01010374001	Baizhima_06652	0
41- 14:	GSVIVT01010375001	Baizhima_06653	7e-135
## Alignment 42: score=480.0 e_value=7e-20 N=10 chr1&chr2 plus
42- 0:	Baizhima_01440	GSVIVT01022771001	0
42- 1:	Baizhima_01441	GSVIVT01022775001	0
42- 2:	Baizhima_01443	GSVIVT01022785001	3e-74
42- 3:	Baizhima_01446	GSVIVT01022797001	1e-54
42- 4:	Baizhima_01448	GSVIVT01022798001	6e-80
42- 5:	Baizhima_01449	GSVIVT01022804001	4e-34
42- 6:	Baizhima_01450	GSVIVT01022805001	6e-81
42- 7:	Baizhima_01451	GSVIVT01022808001	0
42- 8:	Baizhima_01452	GSVIVT01022812001	2e-131
42- 9:	Baizhima_01454	GSVIVT01022815001	0
## Alignment 43: score=445.0 e_value=1.4e-22 N=10 chr1&chr2 plus
43- 0:	Baizhima_01230	GSVIVT01019817001	2e-147
43- 1:	Baizhima_01231	GSVIVT01019818001	0
43- 2:	Baizhima_01232	GSVIVT01019819001	0
43- 3:	Baizhima_01238	GSVIVT01019823001	6e-91
43- 4:	Baizhima_01239	GSVIVT01019824001	3e-105
43- 5:	Baizhima_01245	GSVIVT01019829001	7e-76
43- 6:	Baizhima_01248	GSVIVT01019833001	1e-169
43- 7:	Baizhima_01257	GSVIVT01019848001	3e-23
43- 8:	Baizhima_01258	GSVIVT01019849001	7e-48
43- 9:	Baizhima_01263	GSVIVT01019850001	8e-52
## Alignment 44: score=353.0 e_value=1.7e-15 N=8 chr1&chr2 plus
44- 0:	GSVIVT01011620001	Baizhima_06214	1e-44
44- 1:	GSVIVT01011612001	Baizhima_06216	0
44- 2:	GSVIVT01011609001	Baizhima_06218	7e-26
44- 3:	GSVIVT01011607001	Baizhima_06219	3e-25
44- 4:	GSVIVT01011603001	Baizhima_06221	7e-140
44- 5:	GSVIVT01011602001	Baizhima_06222	5e-101
44- 6:	GSVIVT01011601001	Baizhima_06223	5e-83
44- 7:	GSVIVT01011588001	Baizhima_06230	2e-62
## Alignment 45: score=314.0 e_value=1.6e-15 N=8 chr1&chr2 plus
45- 0:	GSVIVT01010225001	Baizhima_06181	8e-72
45- 1:	GSVIVT01010230001	Baizhima_06183	1e-67
45- 2:	GSVIVT01010232001	Baizhima_06190	0
45- 3:	GSVIVT01010248001	Baizhima_06198	5e-155
45- 4:	GSVIVT01010282001	Baizhima_06201	0
45- 5:	GSVIVT01010290001	Baizhima_06202	9e-164
45- 6:	GSVIVT01010298001	Baizhima_06225	1e-57
45- 7:	GSVIVT01010300001	Baizhima_06241	3e-84
## Alignment 46: score=253.0 e_value=2.4e-08 N=6 chr1&chr2 plus
46- 0:	Baizhima_02581	GSVIVT01019530001	2e-34
46- 1:	Baizhima_02585	GSVIVT01019546001	0
46- 2:	Baizhima_02587	GSVIVT01019552001	0
46- 3:	Baizhima_02589	GSVIVT01019557001	2e-166
46- 4:	Baizhima_02594	GSVIVT01019561001	6e-32
46- 5:	Baizhima_02597	GSVIVT01019566001	0
## Alignment 47: score=3229.0 e_value=2.7e-275 N=70 chr1&chr2 minus
47- 0:	GSVIVT01011868001	Baizhima_06375	1e-78
47- 1:	GSVIVT01011867001	Baizhima_06374	0
47- 2:	GSVIVT01011864001	Baizhima_06373	1e-158
47- 3:	GSVIVT01011861001	Baizhima_06371	7e-107
47- 4:	GSVIVT01011848001	Baizhima_06370	3e-126
47- 5:	GSVIVT01011846001	Baizhima_06369	2e-72
47- 6:	GSVIVT01011845001	Baizhima_06367	5e-77
47- 7:	GSVIVT01011843001	Baizhima_06364	8e-180
47- 8:	GSVIVT01011842001	Baizhima_06363	0
47- 9:	GSVIVT01011841001	Baizhima_06362	3e-57
47- 10:	GSVIVT01011840001	Baizhima_06360	2e-24
47- 11:	GSVIVT01011838001	Baizhima_06359	1e-153
47- 12:	GSVIVT01011835001	Baizhima_06358	0
47- 13:	GSVIVT01011832001	Baizhima_06354	1e-128
47- 14:	GSVIVT01011825001	Baizhima_06352	2e-30
47- 15:	GSVIVT01011821001	Baizhima_06349	2e-64
47- 16:	GSVIVT01011814001	Baizhima_06347	0
47- 17:	GSVIVT01011808001	Baizhima_06345	0
47- 18:	GSVIVT01011807001	Baizhima_06344	0
47- 19:	GSVIVT01011806001	Baizhima_06343	4e-179
47- 20:	GSVIVT01011805001	Baizhima_06342	6e-110
47- 21:	GSVIVT01011803001	Baizhima_06340	3e-103
47- 22:	GSVIVT01011798001	Baizhima_06339	9e-86
47- 23:	GSVIVT01011797001	Baizhima_06338	0
47- 24:	GSVIVT01011796001	Baizhima_06337	2e-70
47- 25:	GSVIVT01011794001	Baizhima_06336	0
47- 26:	GSVIVT01011791001	Baizhima_06329	9e-132
47- 27:	GSVIVT01011790001	Baizhima_06328	2e-48
47- 28:	GSVIVT01011789001	Baizhima_06324	5e-84
47- 29:	GSVIVT01011788001	Baizhima_06323	0
47- 30:	GSVIVT01011783001	Baizhima_06320	1e-149
47- 31:	GSVIVT01011781001	Baizhima_06316	0
47- 32:	GSVIVT01011780001	Baizhima_06315	5e-169
47- 33:	GSVIVT01011779001	Baizhima_06314	5e-43
47- 34:	GSVIVT01011778001	Baizhima_06312	1e-57
47- 35:	GSVIVT01011777001	Baizhima_06311	3e-48
47- 36:	GSVIVT01011767001	Baizhima_06310	0
47- 37:	GSVIVT01011766001	Baizhima_06309	8e-60
47- 38:	GSVIVT01011764001	Baizhima_06308	0
47- 39:	GSVIVT01011761001	Baizhima_06305	2e-99
47- 40:	GSVIVT01011760001	Baizhima_06303	2e-51
47- 41:	GSVIVT01011757001	Baizhima_06300	9e-69
47- 42:	GSVIVT01011756001	Baizhima_06297	8e-112
47- 43:	GSVIVT01011754001	Baizhima_06296	4e-64
47- 44:	GSVIVT01011749001	Baizhima_06295	9e-171
47- 45:	GSVIVT01011747001	Baizhima_06294	6e-84
47- 46:	GSVIVT01011746001	Baizhima_06293	0
47- 47:	GSVIVT01011745001	Baizhima_06292	2e-114
47- 48:	GSVIVT01011742001	Baizhima_06291	7e-34
47- 49:	GSVIVT01011740001	Baizhima_06290	0
47- 50:	GSVIVT01011739001	Baizhima_06289	8e-128
47- 51:	GSVIVT01011738001	Baizhima_06288	6e-54
47- 52:	GSVIVT01011737001	Baizhima_06287	3e-106
47- 53:	GSVIVT01011734001	Baizhima_06285	3e-151
47- 54:	GSVIVT01011718001	Baizhima_06284	1e-58
47- 55:	GSVIVT01011714001	Baizhima_06283	0
47- 56:	GSVIVT01011712001	Baizhima_06282	6e-48
47- 57:	GSVIVT01011711001	Baizhima_06281	2e-57
47- 58:	GSVIVT01011710001	Baizhima_06280	7e-144
47- 59:	GSVIVT01011709001	Baizhima_06279	6e-69
47- 60:	GSVIVT01011708001	Baizhima_06278	3e-170
47- 61:	GSVIVT01011704001	Baizhima_06277	4e-177
47- 62:	GSVIVT01011703001	Baizhima_06276	7e-163
47- 63:	GSVIVT01011702001	Baizhima_06275	2e-141
47- 64:	GSVIVT01011700001	Baizhima_06271	0
47- 65:	GSVIVT01011699001	Baizhima_06270	2e-72
47- 66:	GSVIVT01011694001	Baizhima_06268	5e-42
47- 67:	GSVIVT01011685001	Baizhima_06267	1e-55
47- 68:	GSVIVT01011683001	Baizhima_06266	6e-33
47- 69:	GSVIVT01011682001	Baizhima_06265	0
## Alignment 48: score=1475.0 e_value=3.4e-111 N=34 chr1&chr2 minus
48- 0:	GSVIVT01000596001	Baizhima_06626	4e-26
48- 1:	GSVIVT01000593001	Baizhima_06624	0
48- 2:	GSVIVT01000590001	Baizhima_06623	0
48- 3:	GSVIVT01000588001	Baizhima_06622	5e-68
48- 4:	GSVIVT01000587001	Baizhima_06621	0
48- 5:	GSVIVT01000586001	Baizhima_06620	0
48- 6:	GSVIVT01000582001	Baizhima_06619	5e-157
48- 7:	GSVIVT01000580001	Baizhima_06618	0
48- 8:	GSVIVT01000579001	Baizhima_06617	2e-123
48- 9:	GSVIVT01000570001	Baizhima_06615	8e-150
48- 10:	GSVIVT01000558001	Baizhima_06614	3e-157
48- 11:	GSVIVT01000550001	Baizhima_06613	1e-45
48- 12:	GSVIVT01000543001	Baizhima_06612	3e-124
48- 13:	GSVIVT01000535001	Baizhima_06609	0
48- 14:	GSVIVT01000534001	Baizhima_06608	5e-116
48- 15:	GSVIVT01013810001	Baizhima_06589	2e-60
48- 16:	GSVIVT01013806001	Baizhima_06588	0
48- 17:	GSVIVT01013802001	Baizhima_06583	1e-70
48- 18:	GSVIVT01013800001	Baizhima_06582	5e-180
48- 19:	GSVIVT01013799001	Baizhima_06580	2e-136
48- 20:	GSVIVT01013797001	Baizhima_06579	4e-96
48- 21:	GSVIVT01013786001	Baizhima_06578	2e-67
48- 22:	GSVIVT01013785001	Baizhima_06577	0
48- 23:	GSVIVT01013784001	Baizhima_06576	7e-119
48- 24:	GSVIVT01013782001	Baizhima_06575	7e-73
48- 25:	GSVIVT01013781001	Baizhima_06573	4e-120
48- 26:	GSVIVT01013774001	Baizhima_06572	2e-79
48- 27:	GSVIVT01013773001	Baizhima_06571	3e-92
48- 28:	GSVIVT01013772001	Baizhima_06569	2e-58
48- 29:	GSVIVT01013769001	Baizhima_06568	7e-151
48- 30:	GSVIVT01013765001	Baizhima_06567	3e-92
48- 31:	GSVIVT01013763001	Baizhima_06566	2e-119
48- 32:	GSVIVT01013761001	Baizhima_06565	2e-130
48- 33:	GSVIVT01013758001	Baizhima_06559	0
## Alignment 49: score=1290.0 e_value=2.4e-97 N=30 chr1&chr2 minus
49- 0:	GSVIVT01011679001	Baizhima_06264	3e-77
49- 1:	GSVIVT01011678001	Baizhima_06263	2e-77
49- 2:	GSVIVT01011675001	Baizhima_06261	1e-72
49- 3:	GSVIVT01011673001	Baizhima_06259	2e-41
49- 4:	GSVIVT01011671001	Baizhima_06258	2e-79
49- 5:	GSVIVT01011669001	Baizhima_06257	4e-135
49- 6:	GSVIVT01011666001	Baizhima_06255	2e-148
49- 7:	GSVIVT01011665001	Baizhima_06251	0
49- 8:	GSVIVT01011664001	Baizhima_06250	0
49- 9:	GSVIVT01011661001	Baizhima_06249	0
49- 10:	GSVIVT01011660001	Baizhima_06247	1e-22
49- 11:	GSVIVT01011659001	Baizhima_06246	9e-50
49- 12:	GSVIVT01011656001	Baizhima_06245	0
49- 13:	GSVIVT01011654001	Baizhima_06244	0
49- 14:	GSVIVT01011652001	Baizhima_06243	0
49- 15:	GSVIVT01011651001	Baizhima_06242	9e-36
49- 16:	GSVIVT01011650001	Baizhima_06241	0
49- 17:	GSVIVT01011647001	Baizhima_06240	4e-49
49- 18:	GSVIVT01011646001	Baizhima_06239	2e-101
49- 19:	GSVIVT01011635001	Baizhima_06238	0
49- 20:	GSVIVT01011634001	Baizhima_06237	0
49- 21:	GSVIVT01011629001	Baizhima_06234	3e-77
49- 22:	GSVIVT01011622001	Baizhima_06229	5e-71
49- 23:	GSVIVT01011621001	Baizhima_06228	0
49- 24:	GSVIVT01011619001	Baizhima_06226	0
49- 25:	GSVIVT01011615001	Baizhima_06225	2e-173
49- 26:	GSVIVT01011598001	Baizhima_06215	4e-151
49- 27:	GSVIVT01011593001	Baizhima_06205	8e-99
49- 28:	GSVIVT01011587001	Baizhima_06195	2e-58
49- 29:	GSVIVT01011586001	Baizhima_06178	4e-44
## Alignment 50: score=1206.0 e_value=6.1e-76 N=26 chr1&chr2 minus
50- 0:	GSVIVT01011976001	Baizhima_06413	5e-91
50- 1:	GSVIVT01011974001	Baizhima_06411	1e-141
50- 2:	GSVIVT01011971001	Baizhima_06409	6e-109
50- 3:	GSVIVT01011967001	Baizhima_06407	2e-29
50- 4:	GSVIVT01011964001	Baizhima_06406	8e-147
50- 5:	GSVIVT01011962001	Baizhima_06403	2e-33
50- 6:	GSVIVT01011960001	Baizhima_06401	5e-89
50- 7:	GSVIVT01011956001	Baizhima_06400	6e-169
50- 8:	GSVIVT01011948001	Baizhima_06399	0
50- 9:	GSVIVT01011947001	Baizhima_06398	2e-46
50- 10:	GSVIVT01011946001	Baizhima_06397	6e-152
50- 11:	GSVIVT01011942001	Baizhima_06396	2e-113
50- 12:	GSVIVT01011941001	Baizhima_06395	4e-135
50- 13:	GSVIVT01011940001	Baizhima_06394	6e-126
50- 14:	GSVIVT01011939001	Baizhima_06393	0
50- 15:	GSVIVT01011938001	Baizhima_06392	0
50- 16:	GSVIVT01011934001	Baizhima_06391	2e-89
50- 17:	GSVIVT01011930001	Baizhima_06390	4e-164
50- 18:	GSVIVT01011929001	Baizhima_06389	6e-119
50- 19:	GSVIVT01011925001	Baizhima_06386	2e-50
50- 20:	GSVIVT01011923001	Baizhima_06385	0
50- 21:	GSVIVT01011919001	Baizhima_06384	7e-99
50- 22:	GSVIVT01011918001	Baizhima_06383	8e-94
50- 23:	GSVIVT01011908001	Baizhima_06379	0
50- 24:	GSVIVT01011907001	Baizhima_06378	3e-110
50- 25:	GSVIVT01011906001	Baizhima_06377	2e-27
## Alignment 51: score=1030.0 e_value=3.3e-65 N=23 chr1&chr2 minus
51- 0:	Baizhima_01274	GSVIVT01019787001	0
51- 1:	Baizhima_01280	GSVIVT01019785001	2e-24
51- 2:	Baizhima_01286	GSVIVT01019782001	0
51- 3:	Baizhima_01287	GSVIVT01019780001	2e-40
51- 4:	Baizhima_01291	GSVIVT01019778001	0
51- 5:	Baizhima_01292	GSVIVT01019776001	0
51- 6:	Baizhima_01295	GSVIVT01019775001	2e-114
51- 7:	Baizhima_01299	GSVIVT01019768001	1e-51
51- 8:	Baizhima_01303	GSVIVT01019765001	6e-75
51- 9:	Baizhima_01306	GSVIVT01019763001	3e-63
51- 10:	Baizhima_01309	GSVIVT01019761001	0
51- 11:	Baizhima_01317	GSVIVT01019757001	0
51- 12:	Baizhima_01318	GSVIVT01019756001	5e-153
51- 13:	Baizhima_01322	GSVIVT01019755001	1e-62
51- 14:	Baizhima_01323	GSVIVT01019753001	0
51- 15:	Baizhima_01326	GSVIVT01019750001	1e-87
51- 16:	Baizhima_01328	GSVIVT01019747001	3e-21
51- 17:	Baizhima_01329	GSVIVT01019743001	4e-106
51- 18:	Baizhima_01331	GSVIVT01019741001	5e-141
51- 19:	Baizhima_01332	GSVIVT01019734001	0
51- 20:	Baizhima_01335	GSVIVT01019733001	3e-149
51- 21:	Baizhima_01336	GSVIVT01019732001	3e-107
51- 22:	Baizhima_01337	GSVIVT01019730001	0
## Alignment 52: score=991.0 e_value=5.4e-59 N=21 chr1&chr2 minus
52- 0:	Baizhima_00467	GSVIVT01036862001	2e-97
52- 1:	Baizhima_00468	GSVIVT01036865001	7e-104
52- 2:	Baizhima_00469	GSVIVT01036869001	0
52- 3:	Baizhima_00470	GSVIVT01036870001	9e-138
52- 4:	Baizhima_00471	GSVIVT01036871001	4e-26
52- 5:	Baizhima_00474	GSVIVT01036874001	1e-119
52- 6:	Baizhima_00475	GSVIVT01036885001	0
52- 7:	Baizhima_00476	GSVIVT01036887001	0
52- 8:	Baizhima_00477	GSVIVT01036888001	1e-67
52- 9:	Baizhima_00478	GSVIVT01036890001	7e-46
52- 10:	Baizhima_00479	GSVIVT01036891001	0
52- 11:	Baizhima_00483	GSVIVT01036901001	7e-64
52- 12:	Baizhima_00485	GSVIVT01036913001	6e-64
52- 13:	Baizhima_00486	GSVIVT01036914001	0
52- 14:	Baizhima_00488	GSVIVT01036917001	5e-166
52- 15:	Baizhima_00489	GSVIVT01036919001	0
52- 16:	Baizhima_00490	GSVIVT01036924001	2e-146
52- 17:	Baizhima_00493	GSVIVT01036932001	5e-75
52- 18:	Baizhima_00494	GSVIVT01036935001	3e-160
52- 19:	Baizhima_00495	GSVIVT01036937001	6e-29
52- 20:	Baizhima_00496	GSVIVT01036939001	6e-23
## Alignment 53: score=786.0 e_value=2.6e-46 N=18 chr1&chr2 minus
53- 0:	GSVIVT01020011001	Baizhima_06529	8e-78
53- 1:	GSVIVT01020008001	Baizhima_06528	0
53- 2:	GSVIVT01020006001	Baizhima_06527	1e-94
53- 3:	GSVIVT01020003001	Baizhima_06526	5e-145
53- 4:	GSVIVT01020000001	Baizhima_06525	2e-121
53- 5:	GSVIVT01019997001	Baizhima_06524	0
53- 6:	GSVIVT01019993001	Baizhima_06523	7e-100
53- 7:	GSVIVT01019985001	Baizhima_06522	4e-50
53- 8:	GSVIVT01019978001	Baizhima_06519	2e-57
53- 9:	GSVIVT01019974001	Baizhima_06516	4e-79
53- 10:	GSVIVT01019972001	Baizhima_06515	6e-35
53- 11:	GSVIVT01019971001	Baizhima_06514	1e-40
53- 12:	GSVIVT01019967001	Baizhima_06511	3e-90
53- 13:	GSVIVT01019965001	Baizhima_06509	4e-96
53- 14:	GSVIVT01019957001	Baizhima_06508	1e-37
53- 15:	GSVIVT01019955001	Baizhima_06507	4e-73
53- 16:	GSVIVT01019953001	Baizhima_06506	0
53- 17:	GSVIVT01019952001	Baizhima_06505	1e-96
## Alignment 54: score=476.0 e_value=1.2e-29 N=13 chr1&chr2 minus
54- 0:	Baizhima_00754	GSVIVT01004910001	2e-72
54- 1:	Baizhima_00755	GSVIVT01004909001	8e-63
54- 2:	Baizhima_00761	GSVIVT01004907001	1e-41
54- 3:	Baizhima_00768	GSVIVT01004906001	0
54- 4:	Baizhima_00782	GSVIVT01019941001	4e-42
54- 5:	Baizhima_00790	GSVIVT01019937001	1e-86
54- 6:	Baizhima_00799	GSVIVT01019935001	0
54- 7:	Baizhima_00810	GSVIVT01019932001	2e-70
54- 8:	Baizhima_00822	GSVIVT01019928001	0
54- 9:	Baizhima_00825	GSVIVT01019927001	8e-25
54- 10:	Baizhima_00837	GSVIVT01019923001	3e-35
54- 11:	Baizhima_00840	GSVIVT01019921001	1e-63
54- 12:	Baizhima_00853	GSVIVT01019920001	7e-85
## Alignment 55: score=423.0 e_value=2.2e-17 N=9 chr1&chr2 minus
55- 0:	GSVIVT01012027001	Baizhima_06425	7e-36
55- 1:	GSVIVT01012026001	Baizhima_06423	3e-66
55- 2:	GSVIVT01012022001	Baizhima_06422	3e-35
55- 3:	GSVIVT01012012001	Baizhima_06421	1e-90
55- 4:	GSVIVT01012008001	Baizhima_06420	3e-168
55- 5:	GSVIVT01012006001	Baizhima_06419	3e-60
55- 6:	GSVIVT01012005001	Baizhima_06418	0
55- 7:	GSVIVT01012004001	Baizhima_06417	2e-160
55- 8:	GSVIVT01012002001	Baizhima_06415	5e-28
## Alignment 56: score=389.0 e_value=2.3e-20 N=10 chr1&chr2 minus
56- 0:	Baizhima_02352	GSVIVT01001280001	6e-98
56- 1:	Baizhima_02355	GSVIVT01001279001	5e-49
56- 2:	Baizhima_02357	GSVIVT01001269001	1e-86
56- 3:	Baizhima_02359	GSVIVT01001263001	2e-36
56- 4:	Baizhima_02374	GSVIVT01004919001	5e-35
56- 5:	Baizhima_02375	GSVIVT01004908001	8e-38
56- 6:	Baizhima_02382	GSVIVT01019941001	1e-45
56- 7:	Baizhima_02386	GSVIVT01019937001	4e-38
56- 8:	Baizhima_02392	GSVIVT01019932001	2e-65
56- 9:	Baizhima_02393	GSVIVT01019928001	0
## Alignment 57: score=318.0 e_value=9.3e-17 N=8 chr1&chr2 minus
57- 0:	GSVIVT01020230001	Baizhima_06580	1e-41
57- 1:	GSVIVT01020229001	Baizhima_06555	0
57- 2:	GSVIVT01020228001	Baizhima_06554	2e-115
57- 3:	GSVIVT01020227001	Baizhima_06553	0
57- 4:	GSVIVT01020222001	Baizhima_06551	3e-116
57- 5:	GSVIVT01020219001	Baizhima_06550	6e-163
57- 6:	GSVIVT01020209001	Baizhima_06549	0
57- 7:	GSVIVT01020204001	Baizhima_06546	5e-68
## Alignment 58: score=266.0 e_value=2.2e-08 N=6 chr1&chr2 minus
58- 0:	Baizhima_02495	GSVIVT01019749001	7e-121
58- 1:	Baizhima_02501	GSVIVT01019747001	1e-47
58- 2:	Baizhima_02505	GSVIVT01019744001	0
58- 3:	Baizhima_02507	GSVIVT01019743001	4e-106
58- 4:	Baizhima_02509	GSVIVT01019734001	0
58- 5:	Baizhima_02518	GSVIVT01019727001	2e-29
## Alignment 59: score=283.0 e_value=1.1e-11 N=7 chr1&chr3 plus
59- 0:	GSVIVT01010491001	Baizhima_09003	2e-38
59- 1:	GSVIVT01010521001	Baizhima_09015	3e-34
59- 2:	GSVIVT01000907001	Baizhima_09027	3e-39
59- 3:	GSVIVT01000914001	Baizhima_09030	1e-80
59- 4:	GSVIVT01000938001	Baizhima_09043	1e-50
59- 5:	GSVIVT01000940001	Baizhima_09050	2e-53
59- 6:	GSVIVT01000944001	Baizhima_09053	0
## Alignment 60: score=272.0 e_value=1.2e-09 N=6 chr1&chr3 plus
60- 0:	GSVIVT01004932001	Baizhima_09096	2e-33
60- 1:	GSVIVT01004935001	Baizhima_09097	9e-152
60- 2:	GSVIVT01004937001	Baizhima_09098	0
60- 3:	GSVIVT01004940001	Baizhima_09102	8e-81
60- 4:	GSVIVT01004942001	Baizhima_09103	0
60- 5:	GSVIVT01000936001	Baizhima_09104	6e-34
## Alignment 61: score=262.0 e_value=7.1e-09 N=6 chr1&chr3 minus
61- 0:	GSVIVT01001092001	Baizhima_09170	0
61- 1:	GSVIVT01001094001	Baizhima_09167	5e-55
61- 2:	GSVIVT01001097001	Baizhima_09166	0
61- 3:	GSVIVT01001116001	Baizhima_09150	3e-22
61- 4:	GSVIVT01001122001	Baizhima_09147	0
61- 5:	GSVIVT01001138001	Baizhima_09144	4e-94
## Alignment 62: score=837.0 e_value=4.1e-51 N=19 chr1&chr4 plus
62- 0:	Baizhima_00627	GSVIVT01035314001	5e-127
62- 1:	Baizhima_00630	GSVIVT01035322001	0
62- 2:	Baizhima_00631	GSVIVT01035323001	2e-146
62- 3:	Baizhima_00633	GSVIVT01035331001	2e-91
62- 4:	Baizhima_00634	GSVIVT01035334001	4e-58
62- 5:	Baizhima_00635	GSVIVT01035335001	1e-168
62- 6:	Baizhima_00636	GSVIVT01035337001	2e-133
62- 7:	Baizhima_00637	GSVIVT01035338001	8e-107
62- 8:	Baizhima_00638	GSVIVT01035339001	9e-78
62- 9:	Baizhima_00639	GSVIVT01035342001	4e-64
62- 10:	Baizhima_00640	GSVIVT01035343001	0
62- 11:	Baizhima_00641	GSVIVT01035351001	0
62- 12:	Baizhima_00642	GSVIVT01035354001	6e-144
62- 13:	Baizhima_00644	GSVIVT01035359001	5e-138
62- 14:	Baizhima_00645	GSVIVT01035361001	2e-97
62- 15:	Baizhima_00646	GSVIVT01035362001	7e-81
62- 16:	Baizhima_00648	GSVIVT01035369001	5e-100
62- 17:	Baizhima_00659	GSVIVT01035385001	4e-90
62- 18:	Baizhima_00660	GSVIVT01035388001	7e-27
## Alignment 63: score=553.0 e_value=1.5e-31 N=13 chr1&chr4 plus
63- 0:	GSVIVT01012065001	Baizhima_10637	5e-55
63- 1:	Baizhima_00652	GSVIVT01035408001	0
63- 2:	Baizhima_00668	GSVIVT01035414001	4e-136
63- 3:	Baizhima_00669	GSVIVT01035416001	0
63- 4:	Baizhima_00671	GSVIVT01035417001	3e-71
63- 5:	Baizhima_00672	GSVIVT01035418001	0
63- 6:	Baizhima_00673	GSVIVT01035419001	9e-62
63- 7:	Baizhima_00676	GSVIVT01035425001	0
63- 8:	Baizhima_00677	GSVIVT01035426001	1e-41
63- 9:	Baizhima_00678	GSVIVT01035428001	2e-29
63- 10:	Baizhima_00680	GSVIVT01035441001	3e-71
63- 11:	Baizhima_00682	GSVIVT01035444001	1e-153
63- 12:	Baizhima_00684	GSVIVT01035448001	5e-141
## Alignment 64: score=489.0 e_value=2.6e-24 N=11 chr1&chr4 plus
64- 0:	GSVIVT01020040001	Baizhima_10757	9e-60
64- 1:	GSVIVT01020038001	Baizhima_10758	1e-109
64- 2:	GSVIVT01020033001	Baizhima_10760	6e-109
64- 3:	GSVIVT01020031001	Baizhima_10761	0
64- 4:	GSVIVT01020030001	Baizhima_10762	2e-77
64- 5:	GSVIVT01020027001	Baizhima_10767	1e-25
64- 6:	GSVIVT01020024001	Baizhima_10768	5e-78
64- 7:	GSVIVT01020023001	Baizhima_10769	2e-131
64- 8:	GSVIVT01020014001	Baizhima_10778	2e-140
64- 9:	GSVIVT01020011001	Baizhima_10780	2e-67
64- 10:	GSVIVT01020010001	Baizhima_10781	8e-52
## Alignment 65: score=424.0 e_value=9.2e-18 N=9 chr1&chr4 plus
65- 0:	GSVIVT01019978001	Baizhima_10787	7e-42
65- 1:	GSVIVT01019977001	Baizhima_10788	9e-143
65- 2:	Baizhima_01939	GSVIVT01035554001	4e-25
65- 3:	GSVIVT01019976001	Baizhima_10790	6e-148
65- 4:	GSVIVT01019974001	Baizhima_10791	2e-81
65- 5:	GSVIVT01019973001	Baizhima_10794	0
65- 6:	GSVIVT01019972001	Baizhima_10799	8e-44
65- 7:	GSVIVT01019971001	Baizhima_10800	6e-59
65- 8:	GSVIVT01019969001	Baizhima_10801	1e-76
## Alignment 66: score=411.0 e_value=1.7e-16 N=9 chr1&chr4 plus
66- 0:	Baizhima_00592	GSVIVT01035716001	3e-29
66- 1:	Baizhima_00593	GSVIVT01035718001	6e-110
66- 2:	Baizhima_00594	GSVIVT01035719001	7e-50
66- 3:	Baizhima_00595	GSVIVT01035722001	1e-120
66- 4:	Baizhima_00596	GSVIVT01035723001	0
66- 5:	Baizhima_00597	GSVIVT01035724001	7e-126
66- 6:	Baizhima_00600	GSVIVT01035729001	1e-89
66- 7:	Baizhima_00602	GSVIVT01035731001	0
66- 8:	Baizhima_00603	GSVIVT01035743001	2e-74
## Alignment 67: score=370.0 e_value=1.1e-14 N=8 chr1&chr4 plus
67- 0:	GSVIVT01012206001	Baizhima_10909	1e-84
67- 1:	GSVIVT01012205001	Baizhima_10910	2e-135
67- 2:	GSVIVT01012203001	Baizhima_10911	2e-69
67- 3:	GSVIVT01012200001	Baizhima_10912	1e-73
67- 4:	GSVIVT01012197001	Baizhima_10915	2e-26
67- 5:	GSVIVT01012192001	Baizhima_10922	0
67- 6:	GSVIVT01012190001	Baizhima_10923	1e-24
67- 7:	GSVIVT01012189001	Baizhima_10924	9e-52
## Alignment 68: score=359.0 e_value=5.7e-14 N=8 chr1&chr4 plus
68- 0:	Baizhima_00685	GSVIVT01035465001	1e-21
68- 1:	Baizhima_00688	GSVIVT01035468001	7e-175
68- 2:	Baizhima_00690	GSVIVT01035469001	0
68- 3:	Baizhima_00691	GSVIVT01035476001	0
68- 4:	Baizhima_00693	GSVIVT01035484001	7e-110
68- 5:	Baizhima_00694	GSVIVT01035487001	2e-149
68- 6:	Baizhima_00695	GSVIVT01035488001	7e-38
68- 7:	Baizhima_00696	GSVIVT01035490001	2e-172
## Alignment 69: score=267.0 e_value=1.7e-08 N=6 chr1&chr4 plus
69- 0:	Baizhima_00621	GSVIVT01035288001	0
69- 1:	Baizhima_00622	GSVIVT01035290001	5e-82
69- 2:	Baizhima_00623	GSVIVT01035291001	0
69- 3:	Baizhima_00624	GSVIVT01035292001	3e-157
69- 4:	Baizhima_00625	GSVIVT01035293001	1e-167
69- 5:	Baizhima_00627	GSVIVT01035303001	4e-165
## Alignment 70: score=646.0 e_value=3.1e-36 N=15 chr1&chr4 minus
70- 0:	Baizhima_00431	GSVIVT01035883001	0
70- 1:	Baizhima_00432	GSVIVT01035882001	0
70- 2:	Baizhima_00436	GSVIVT01035878001	0
70- 3:	Baizhima_00437	GSVIVT01035867001	2e-133
70- 4:	Baizhima_00439	GSVIVT01035864001	0
70- 5:	Baizhima_00441	GSVIVT01035859001	7e-127
70- 6:	Baizhima_00442	GSVIVT01035858001	5e-110
70- 7:	Baizhima_00444	GSVIVT01035857001	1e-63
70- 8:	Baizhima_00445	GSVIVT01035856001	0
70- 9:	Baizhima_00446	GSVIVT01035853001	0
70- 10:	Baizhima_00447	GSVIVT01035843001	0
70- 11:	Baizhima_00449	GSVIVT01035837001	0
70- 12:	Baizhima_00450	GSVIVT01035836001	0
70- 13:	Baizhima_00451	GSVIVT01035833001	4e-130
70- 14:	Baizhima_00452	GSVIVT01035830001	0
## Alignment 71: score=641.0 e_value=5.9e-38 N=15 chr1&chr4 minus
71- 0:	GSVIVT01012215001	Baizhima_10954	5e-64
71- 1:	GSVIVT01012214001	Baizhima_10953	2e-107
71- 2:	GSVIVT01012212001	Baizhima_10945	3e-35
71- 3:	GSVIVT01012211001	Baizhima_10935	0
71- 4:	GSVIVT01012208001	Baizhima_10930	5e-29
71- 5:	GSVIVT01012207001	Baizhima_10929	2e-124
71- 6:	GSVIVT01012197001	Baizhima_10915	2e-26
71- 7:	GSVIVT01012196001	Baizhima_10914	6e-50
71- 8:	GSVIVT01012194001	Baizhima_10913	0
71- 9:	GSVIVT01012184001	Baizhima_10905	0
71- 10:	GSVIVT01012179001	Baizhima_10898	4e-49
71- 11:	GSVIVT01012178001	Baizhima_10895	0
71- 12:	GSVIVT01012177001	Baizhima_10894	9e-117
71- 13:	GSVIVT01012176001	Baizhima_10889	2e-36
71- 14:	GSVIVT01012173001	Baizhima_10888	8e-135
## Alignment 72: score=488.0 e_value=3.1e-25 N=11 chr1&chr4 minus
72- 0:	Baizhima_00572	GSVIVT01035817001	7e-104
72- 1:	Baizhima_00573	GSVIVT01035813001	2e-57
72- 2:	Baizhima_00574	GSVIVT01035808001	3e-131
72- 3:	Baizhima_00575	GSVIVT01035806001	4e-58
72- 4:	Baizhima_00576	GSVIVT01035804001	7e-120
72- 5:	Baizhima_00581	GSVIVT01035803001	2e-108
72- 6:	Baizhima_00582	GSVIVT01035802001	9e-33
72- 7:	Baizhima_00583	GSVIVT01035801001	0
72- 8:	Baizhima_00584	GSVIVT01035800001	8e-121
72- 9:	GSVIVT01012116001	Baizhima_11080	5e-21
72- 10:	Baizhima_00608	GSVIVT01035788001	7e-124
## Alignment 73: score=446.0 e_value=6e-21 N=10 chr1&chr4 minus
73- 0:	Baizhima_00648	GSVIVT01035412001	1e-105
73- 1:	Baizhima_00649	GSVIVT01035411001	4e-92
73- 2:	Baizhima_00650	GSVIVT01035410001	1e-49
73- 3:	Baizhima_00651	GSVIVT01035409001	2e-119
73- 4:	Baizhima_00656	GSVIVT01035396001	5e-163
73- 5:	Baizhima_00657	GSVIVT01035394001	0
73- 6:	Baizhima_00658	GSVIVT01035393001	0
73- 7:	Baizhima_00660	GSVIVT01035380001	3e-157
73- 8:	Baizhima_00662	GSVIVT01035377001	1e-102
73- 9:	Baizhima_00665	GSVIVT01035372001	1e-26
## Alignment 74: score=303.0 e_value=2.4e-12 N=7 chr1&chr4 minus
74- 0:	Baizhima_00503	GSVIVT01035598001	4e-65
74- 1:	Baizhima_00504	GSVIVT01035595001	1e-49
74- 2:	Baizhima_00505	GSVIVT01035593001	0
74- 3:	Baizhima_00508	GSVIVT01035583001	0
74- 4:	Baizhima_00513	GSVIVT01035571001	0
74- 5:	Baizhima_00514	GSVIVT01035569001	4e-38
74- 6:	Baizhima_00515	GSVIVT01035568001	2e-101
## Alignment 75: score=288.0 e_value=1.6e-10 N=7 chr1&chr4 minus
75- 0:	GSVIVT01019965001	Baizhima_10824	2e-111
75- 1:	GSVIVT01019959001	Baizhima_10821	7e-96
75- 2:	GSVIVT01019958001	Baizhima_10820	1e-144
75- 3:	GSVIVT01019952001	Baizhima_10819	3e-102
75- 4:	GSVIVT01019948001	Baizhima_10817	0
75- 5:	GSVIVT01019946001	Baizhima_10811	3e-130
75- 6:	GSVIVT01019945001	Baizhima_10808	3e-69
## Alignment 76: score=252.0 e_value=1.2e-08 N=6 chr1&chr4 minus
76- 0:	Baizhima_00613	GSVIVT01035630001	2e-128
76- 1:	Baizhima_00615	GSVIVT01035626001	0
76- 2:	Baizhima_00616	GSVIVT01035621001	0
76- 3:	Baizhima_00618	GSVIVT01035616001	6e-65
76- 4:	Baizhima_00620	GSVIVT01035614001	2e-41
76- 5:	Baizhima_00627	GSVIVT01035611001	8e-106
## Alignment 77: score=294.0 e_value=2.1e-08 N=6 chr1&chr7 minus
77- 0:	Baizhima_01463	GSVIVT01022129001	2e-122
77- 1:	Baizhima_01464	GSVIVT01022128001	0
77- 2:	Baizhima_01465	GSVIVT01022127001	4e-82
77- 3:	Baizhima_01466	GSVIVT01022121001	1e-62
77- 4:	Baizhima_01467	GSVIVT01022117001	1e-87
77- 5:	Baizhima_01468	GSVIVT01022116001	2e-58
## Alignment 78: score=2190.0 e_value=3e-167 N=47 chr1&chr8 plus
78- 0:	GSVIVT01010441001	Baizhima_20441	0
78- 1:	GSVIVT01010442001	Baizhima_20442	6e-133
78- 2:	GSVIVT01010443001	Baizhima_20443	1e-175
78- 3:	GSVIVT01010448001	Baizhima_20445	1e-26
78- 4:	GSVIVT01010449001	Baizhima_20446	4e-71
78- 5:	GSVIVT01010454001	Baizhima_20448	2e-66
78- 6:	GSVIVT01010463001	Baizhima_20449	2e-87
78- 7:	GSVIVT01010473001	Baizhima_20457	5e-100
78- 8:	GSVIVT01010475001	Baizhima_20459	1e-135
78- 9:	GSVIVT01010477001	Baizhima_20460	6e-111
78- 10:	GSVIVT01010478001	Baizhima_20461	5e-38
78- 11:	GSVIVT01010483001	Baizhima_20463	8e-129
78- 12:	GSVIVT01010487001	Baizhima_20464	1e-114
78- 13:	GSVIVT01010488001	Baizhima_20465	5e-56
78- 14:	GSVIVT01010491001	Baizhima_20466	2e-99
78- 15:	GSVIVT01010495001	Baizhima_20468	1e-109
78- 16:	GSVIVT01010496001	Baizhima_20469	3e-81
78- 17:	GSVIVT01010498001	Baizhima_20472	0
78- 18:	GSVIVT01010500001	Baizhima_20474	2e-98
78- 19:	GSVIVT01010510001	Baizhima_20477	0
78- 20:	GSVIVT01010521001	Baizhima_20482	1e-116
78- 21:	GSVIVT01010522001	Baizhima_20485	2e-85
78- 22:	GSVIVT01010524001	Baizhima_20487	6e-31
78- 23:	GSVIVT01010525001	Baizhima_20488	1e-43
78- 24:	GSVIVT01010526001	Baizhima_20489	0
78- 25:	GSVIVT01010528001	Baizhima_20490	2e-111
78- 26:	GSVIVT01010531001	Baizhima_20492	2e-100
78- 27:	GSVIVT01000907001	Baizhima_20493	2e-39
78- 28:	GSVIVT01000913001	Baizhima_20496	0
78- 29:	GSVIVT01000917001	Baizhima_20500	0
78- 30:	GSVIVT01000919001	Baizhima_20501	4e-87
78- 31:	GSVIVT01000920001	Baizhima_20503	1e-136
78- 32:	GSVIVT01000925001	Baizhima_20507	0
78- 33:	GSVIVT01000937001	Baizhima_20510	5e-142
78- 34:	GSVIVT01000940001	Baizhima_20512	3e-85
78- 35:	GSVIVT01000942001	Baizhima_20513	4e-21
78- 36:	GSVIVT01000944001	Baizhima_20514	2e-167
78- 37:	GSVIVT01000947001	Baizhima_20515	3e-148
78- 38:	GSVIVT01000948001	Baizhima_20516	4e-80
78- 39:	GSVIVT01000951001	Baizhima_20518	7e-42
78- 40:	GSVIVT01000954001	Baizhima_20520	2e-53
78- 41:	GSVIVT01000958001	Baizhima_20522	9e-95
78- 42:	GSVIVT01000967001	Baizhima_20523	6e-23
78- 43:	GSVIVT01000970001	Baizhima_20524	7e-51
78- 44:	GSVIVT01001078001	Baizhima_20535	1e-139
78- 45:	GSVIVT01001079001	Baizhima_20536	0
78- 46:	GSVIVT01001081001	Baizhima_20537	3e-42
## Alignment 79: score=1041.0 e_value=8.3e-62 N=22 chr1&chr8 plus
79- 0:	GSVIVT01010294001	Baizhima_20411	7e-99
79- 1:	GSVIVT01010295001	Baizhima_20412	1e-173
79- 2:	GSVIVT01010297001	Baizhima_20413	7e-95
79- 3:	GSVIVT01010298001	Baizhima_20414	0
79- 4:	GSVIVT01010300001	Baizhima_20415	8e-132
79- 5:	GSVIVT01010306001	Baizhima_20417	5e-61
79- 6:	GSVIVT01010318001	Baizhima_20419	0
79- 7:	GSVIVT01010319001	Baizhima_20421	0
79- 8:	GSVIVT01010321001	Baizhima_20422	2e-107
79- 9:	GSVIVT01010323001	Baizhima_20423	3e-66
79- 10:	GSVIVT01010324001	Baizhima_20424	5e-98
79- 11:	GSVIVT01010325001	Baizhima_20425	2e-110
79- 12:	GSVIVT01010326001	Baizhima_20426	0
79- 13:	GSVIVT01010327001	Baizhima_20427	3e-34
79- 14:	GSVIVT01010328001	Baizhima_20428	2e-143
79- 15:	GSVIVT01010330001	Baizhima_20429	1e-172
79- 16:	GSVIVT01010347001	Baizhima_20430	8e-29
79- 17:	GSVIVT01010352001	Baizhima_20431	2e-119
79- 18:	GSVIVT01010360001	Baizhima_20433	0
79- 19:	GSVIVT01010364001	Baizhima_20435	2e-175
79- 20:	GSVIVT01010368001	Baizhima_20437	1e-144
79- 21:	GSVIVT01010374001	Baizhima_20438	0
## Alignment 80: score=469.0 e_value=1.2e-24 N=11 chr1&chr8 plus
80- 0:	Baizhima_02179	GSVIVT01033370001	3e-61
80- 1:	Baizhima_02184	GSVIVT01033357001	6e-96
80- 2:	Baizhima_02190	GSVIVT01033341001	2e-21
80- 3:	Baizhima_02208	GSVIVT01033329001	2e-89
80- 4:	Baizhima_02216	GSVIVT01033317001	3e-146
80- 5:	Baizhima_02217	GSVIVT01033316001	6e-170
80- 6:	Baizhima_02223	GSVIVT01033302001	4e-71
80- 7:	Baizhima_02227	GSVIVT01033301001	0
80- 8:	Baizhima_02238	GSVIVT01033292001	5e-70
80- 9:	Baizhima_02239	GSVIVT01033286001	1e-131
80- 10:	Baizhima_02241	GSVIVT01033285001	3e-166
## Alignment 81: score=334.0 e_value=9.3e-11 N=7 chr1&chr8 plus
81- 0:	GSVIVT01020172001	Baizhima_20274	6e-46
81- 1:	GSVIVT01020171001	Baizhima_20275	3e-56
81- 2:	GSVIVT01020168001	Baizhima_20277	2e-60
81- 3:	GSVIVT01020167001	Baizhima_20279	2e-104
81- 4:	GSVIVT01020165001	Baizhima_20280	1e-39
81- 5:	GSVIVT01020164001	Baizhima_20281	0
81- 6:	GSVIVT01020163001	Baizhima_20282	2e-63
## Alignment 82: score=294.0 e_value=2.6e-08 N=6 chr1&chr8 plus
82- 0:	GSVIVT01004935001	Baizhima_20528	2e-137
82- 1:	GSVIVT01004937001	Baizhima_20529	0
82- 2:	GSVIVT01004938001	Baizhima_20530	5e-103
82- 3:	GSVIVT01004939001	Baizhima_20531	0
82- 4:	GSVIVT01004941001	Baizhima_20533	0
82- 5:	GSVIVT01004943001	Baizhima_20534	3e-80
## Alignment 83: score=2417.0 e_value=6.3e-195 N=53 chr1&chr8 minus
83- 0:	GSVIVT01020159001	Baizhima_20273	2e-166
83- 1:	GSVIVT01020157001	Baizhima_20270	0
83- 2:	GSVIVT01020155001	Baizhima_20269	1e-46
83- 3:	GSVIVT01020154001	Baizhima_20267	4e-48
83- 4:	GSVIVT01020151001	Baizhima_20265	3e-79
83- 5:	GSVIVT01020148001	Baizhima_20256	0
83- 6:	GSVIVT01020147001	Baizhima_20255	1e-137
83- 7:	GSVIVT01020146001	Baizhima_20254	7e-63
83- 8:	GSVIVT01020145001	Baizhima_20253	4e-171
83- 9:	GSVIVT01020143001	Baizhima_20252	6e-63
83- 10:	GSVIVT01020142001	Baizhima_20251	2e-76
83- 11:	GSVIVT01020141001	Baizhima_20250	4e-134
83- 12:	GSVIVT01020139001	Baizhima_20248	4e-104
83- 13:	GSVIVT01020137001	Baizhima_20247	0
83- 14:	GSVIVT01020136001	Baizhima_20243	0
83- 15:	GSVIVT01020135001	Baizhima_20242	4e-65
83- 16:	GSVIVT01020134001	Baizhima_20240	1e-160
83- 17:	GSVIVT01020133001	Baizhima_20239	7e-103
83- 18:	GSVIVT01020132001	Baizhima_20238	1e-73
83- 19:	GSVIVT01020129001	Baizhima_20235	1e-44
83- 20:	GSVIVT01020128001	Baizhima_20234	6e-175
83- 21:	GSVIVT01020121001	Baizhima_20229	9e-75
83- 22:	GSVIVT01020116001	Baizhima_20227	1e-122
83- 23:	GSVIVT01020114001	Baizhima_20222	1e-112
83- 24:	GSVIVT01020110001	Baizhima_20220	6e-103
83- 25:	GSVIVT01020108001	Baizhima_20219	0
83- 26:	GSVIVT01020105001	Baizhima_20217	0
83- 27:	GSVIVT01020103001	Baizhima_20215	3e-61
83- 28:	GSVIVT01020097001	Baizhima_20206	7e-154
83- 29:	GSVIVT01020095001	Baizhima_20205	6e-56
83- 30:	GSVIVT01020093001	Baizhima_20204	1e-93
83- 31:	GSVIVT01020091001	Baizhima_20203	0
83- 32:	GSVIVT01020090001	Baizhima_20202	4e-53
83- 33:	GSVIVT01020089001	Baizhima_20201	3e-41
83- 34:	GSVIVT01020088001	Baizhima_20200	3e-77
83- 35:	GSVIVT01020087001	Baizhima_20199	0
83- 36:	GSVIVT01020084001	Baizhima_20198	0
83- 37:	GSVIVT01020082001	Baizhima_20197	5e-76
83- 38:	GSVIVT01020081001	Baizhima_20196	6e-123
83- 39:	GSVIVT01020079001	Baizhima_20195	2e-93
83- 40:	GSVIVT01020078001	Baizhima_20194	6e-79
83- 41:	GSVIVT01020076001	Baizhima_20193	0
83- 42:	GSVIVT01020075001	Baizhima_20192	3e-115
83- 43:	GSVIVT01020074001	Baizhima_20190	1e-149
83- 44:	GSVIVT01020073001	Baizhima_20189	0
83- 45:	GSVIVT01020072001	Baizhima_20188	3e-146
83- 46:	GSVIVT01020070001	Baizhima_20187	7e-106
83- 47:	GSVIVT01020069001	Baizhima_20185	0
83- 48:	GSVIVT01020068001	Baizhima_20180	6e-134
83- 49:	GSVIVT01020063001	Baizhima_20176	2e-117
83- 50:	GSVIVT01020061001	Baizhima_20172	3e-75
83- 51:	GSVIVT01020060001	Baizhima_20170	3e-45
83- 52:	GSVIVT01020054001	Baizhima_20165	5e-99
## Alignment 84: score=1071.0 e_value=1.1e-68 N=24 chr1&chr8 minus
84- 0:	GSVIVT01000603001	Baizhima_20410	2e-83
84- 1:	GSVIVT01000596001	Baizhima_20409	3e-28
84- 2:	GSVIVT01000590001	Baizhima_20406	0
84- 3:	GSVIVT01000587001	Baizhima_20405	0
84- 4:	GSVIVT01000586001	Baizhima_20404	0
84- 5:	GSVIVT01000585001	Baizhima_20403	0
84- 6:	GSVIVT01000584001	Baizhima_20402	4e-123
84- 7:	GSVIVT01000583001	Baizhima_20401	3e-74
84- 8:	GSVIVT01000580001	Baizhima_20399	0
84- 9:	GSVIVT01000574001	Baizhima_20398	6e-143
84- 10:	GSVIVT01000573001	Baizhima_20397	3e-119
84- 11:	GSVIVT01000572001	Baizhima_20396	1e-130
84- 12:	GSVIVT01000568001	Baizhima_20395	0
84- 13:	GSVIVT01000559001	Baizhima_20393	0
84- 14:	GSVIVT01000558001	Baizhima_20392	0
84- 15:	GSVIVT01000557001	Baizhima_20391	3e-59
84- 16:	GSVIVT01000554001	Baizhima_20390	0
84- 17:	GSVIVT01000549001	Baizhima_20388	2e-50
84- 18:	GSVIVT01000548001	Baizhima_20387	6e-107
84- 19:	GSVIVT01000542001	Baizhima_20386	0
84- 20:	GSVIVT01000540001	Baizhima_20380	4e-88
84- 21:	GSVIVT01000538001	Baizhima_20379	9e-40
84- 22:	GSVIVT01000535001	Baizhima_20371	0
84- 23:	GSVIVT01000534001	Baizhima_20370	3e-117
## Alignment 85: score=809.0 e_value=6.7e-47 N=18 chr1&chr8 minus
85- 0:	GSVIVT01013810001	Baizhima_20351	3e-91
85- 1:	GSVIVT01013806001	Baizhima_20349	0
85- 2:	GSVIVT01013799001	Baizhima_20343	3e-129
85- 3:	GSVIVT01013797001	Baizhima_20340	1e-89
85- 4:	GSVIVT01013790001	Baizhima_20338	5e-91
85- 5:	GSVIVT01013788001	Baizhima_20335	3e-170
85- 6:	GSVIVT01013787001	Baizhima_20333	0
85- 7:	GSVIVT01013786001	Baizhima_20331	1e-66
85- 8:	GSVIVT01013785001	Baizhima_20330	0
85- 9:	GSVIVT01013784001	Baizhima_20329	1e-117
85- 10:	GSVIVT01013782001	Baizhima_20328	2e-23
85- 11:	GSVIVT01013778001	Baizhima_20326	4e-34
85- 12:	GSVIVT01013777001	Baizhima_20325	2e-24
85- 13:	GSVIVT01013775001	Baizhima_20324	1e-61
85- 14:	Baizhima_01386	GSVIVT01025783001	2e-38
85- 15:	GSVIVT01013763001	Baizhima_20320	2e-120
85- 16:	GSVIVT01013761001	Baizhima_20319	7e-147
85- 17:	GSVIVT01013760001	Baizhima_20315	6e-106
## Alignment 86: score=331.0 e_value=4.6e-11 N=7 chr1&chr8 minus
86- 0:	GSVIVT01020241001	Baizhima_20311	0
86- 1:	GSVIVT01020240001	Baizhima_20309	0
86- 2:	GSVIVT01020239001	Baizhima_20308	5e-174
86- 3:	GSVIVT01020236001	Baizhima_20306	0
86- 4:	GSVIVT01020235001	Baizhima_20305	2e-49
86- 5:	GSVIVT01020233001	Baizhima_20304	5e-97
86- 6:	GSVIVT01020232001	Baizhima_20303	0
## Alignment 87: score=258.0 e_value=9e-08 N=6 chr1&chr8 minus
87- 0:	Baizhima_01524	GSVIVT01025802001	8e-27
87- 1:	GSVIVT01020219001	Baizhima_20302	8e-166
87- 2:	GSVIVT01020215001	Baizhima_20301	0
87- 3:	GSVIVT01020208001	Baizhima_20298	7e-66
87- 4:	GSVIVT01020205001	Baizhima_20295	8e-100
87- 5:	GSVIVT01020204001	Baizhima_20289	5e-45
## Alignment 88: score=680.0 e_value=2.2e-39 N=16 chr1&chr9 plus
88- 0:	Baizhima_01818	GSVIVT01017289001	1e-51
88- 1:	Baizhima_01819	GSVIVT01017297001	0
88- 2:	Baizhima_01820	GSVIVT01017298001	9e-128
88- 3:	Baizhima_01821	GSVIVT01017308001	0
88- 4:	Baizhima_01822	GSVIVT01017315001	2e-44
88- 5:	Baizhima_01823	GSVIVT01017316001	2e-148
88- 6:	Baizhima_01825	GSVIVT01017319001	1e-40
88- 7:	Baizhima_01826	GSVIVT01017322001	2e-59
88- 8:	Baizhima_01827	GSVIVT01017324001	1e-40
88- 9:	Baizhima_01828	GSVIVT01017330001	4e-37
88- 10:	Baizhima_01829	GSVIVT01017334001	2e-76
88- 11:	Baizhima_01830	GSVIVT01017345001	2e-76
88- 12:	Baizhima_01831	GSVIVT01017346001	0
88- 13:	Baizhima_01832	GSVIVT01017349001	3e-73
88- 14:	Baizhima_01833	GSVIVT01017350001	6e-63
88- 15:	Baizhima_01834	GSVIVT01017355001	1e-129
## Alignment 89: score=623.0 e_value=2.5e-39 N=15 chr1&chr9 plus
89- 0:	Baizhima_01697	GSVIVT01016693001	4e-27
89- 1:	GSVIVT01020091001	Baizhima_21619	1e-100
89- 2:	Baizhima_01713	GSVIVT01016700001	2e-58
89- 3:	Baizhima_01715	GSVIVT01016705001	0
89- 4:	Baizhima_01716	GSVIVT01016707001	1e-159
89- 5:	Baizhima_01718	GSVIVT01016709001	5e-91
89- 6:	Baizhima_01719	GSVIVT01016717001	0
89- 7:	Baizhima_01721	GSVIVT01016722001	4e-176
89- 8:	Baizhima_01722	GSVIVT01016723001	0
89- 9:	Baizhima_01723	GSVIVT01016725001	0
89- 10:	Baizhima_01724	GSVIVT01016726001	1e-56
89- 11:	Baizhima_01725	GSVIVT01016727001	2e-61
89- 12:	Baizhima_01726	GSVIVT01016732001	0
89- 13:	Baizhima_01727	GSVIVT01016733001	2e-49
89- 14:	Baizhima_01745	GSVIVT01016741001	1e-55
## Alignment 90: score=515.0 e_value=3e-22 N=11 chr1&chr9 plus
90- 0:	Baizhima_01700	GSVIVT01016654001	3e-153
90- 1:	Baizhima_01701	GSVIVT01016655001	0
90- 2:	Baizhima_01702	GSVIVT01016658001	1e-79
90- 3:	Baizhima_01703	GSVIVT01016660001	1e-95
90- 4:	Baizhima_01704	GSVIVT01016661001	2e-45
90- 5:	Baizhima_01705	GSVIVT01016662001	2e-23
90- 6:	Baizhima_01708	GSVIVT01016667001	8e-99
90- 7:	Baizhima_01709	GSVIVT01016670001	3e-133
90- 8:	Baizhima_01710	GSVIVT01016675001	0
90- 9:	Baizhima_01711	GSVIVT01016679001	5e-21
90- 10:	Baizhima_01712	GSVIVT01016684001	3e-35
## Alignment 91: score=476.0 e_value=2.6e-23 N=11 chr1&chr9 plus
91- 0:	GSVIVT01010303001	Baizhima_23673	2e-54
91- 1:	GSVIVT01010318001	Baizhima_23674	0
91- 2:	GSVIVT01010321001	Baizhima_23678	3e-88
91- 3:	GSVIVT01010328001	Baizhima_23680	8e-140
91- 4:	GSVIVT01010330001	Baizhima_23682	1e-166
91- 5:	GSVIVT01010347001	Baizhima_23683	2e-43
91- 6:	GSVIVT01010353001	Baizhima_23684	4e-29
91- 7:	GSVIVT01010363001	Baizhima_23694	0
91- 8:	GSVIVT01010364001	Baizhima_23698	2e-157
91- 9:	GSVIVT01010378001	Baizhima_23700	1e-39
91- 10:	GSVIVT01010390001	Baizhima_23702	5e-38
## Alignment 92: score=468.0 e_value=5.9e-23 N=11 chr1&chr9 plus
92- 0:	GSVIVT01019993001	Baizhima_23896	4e-116
92- 1:	GSVIVT01019984001	Baizhima_23897	4e-81
92- 2:	GSVIVT01019981001	Baizhima_23899	2e-22
92- 3:	GSVIVT01019976001	Baizhima_23904	1e-121
92- 4:	GSVIVT01019975001	Baizhima_23906	3e-91
92- 5:	GSVIVT01019972001	Baizhima_23909	6e-25
92- 6:	GSVIVT01019969001	Baizhima_23911	3e-59
92- 7:	GSVIVT01019967001	Baizhima_23914	2e-56
92- 8:	GSVIVT01019965001	Baizhima_23916	8e-97
92- 9:	GSVIVT01019958001	Baizhima_23919	1e-173
92- 10:	GSVIVT01019952001	Baizhima_23923	1e-47
## Alignment 93: score=459.0 e_value=2.7e-19 N=10 chr1&chr9 plus
93- 0:	GSVIVT01020058001	Baizhima_22246	1e-86
93- 1:	GSVIVT01020055001	Baizhima_22248	6e-27
93- 2:	Baizhima_01798	GSVIVT01017206001	7e-78
93- 3:	Baizhima_01799	GSVIVT01017210001	8e-133
93- 4:	Baizhima_01800	GSVIVT01017211001	0
93- 5:	Baizhima_01801	GSVIVT01017212001	4e-61
93- 6:	Baizhima_01802	GSVIVT01017215001	0
93- 7:	Baizhima_01803	GSVIVT01017219001	1e-158
93- 8:	Baizhima_01804	GSVIVT01017222001	0
93- 9:	Baizhima_01805	GSVIVT01017223001	0
## Alignment 94: score=371.0 e_value=3.5e-17 N=9 chr1&chr9 plus
94- 0:	GSVIVT01020076001	Baizhima_21953	3e-38
94- 1:	Baizhima_01754	GSVIVT01016967001	5e-131
94- 2:	Baizhima_01755	GSVIVT01016969001	0
94- 3:	Baizhima_01756	GSVIVT01016971001	3e-167
94- 4:	Baizhima_01757	GSVIVT01016972001	9e-97
94- 5:	Baizhima_01759	GSVIVT01016983001	1e-140
94- 6:	Baizhima_01760	GSVIVT01016986001	2e-64
94- 7:	Baizhima_01761	GSVIVT01016997001	0
94- 8:	Baizhima_01763	GSVIVT01016998001	0
## Alignment 95: score=340.0 e_value=1.3e-13 N=8 chr1&chr9 plus
95- 0:	GSVIVT01011803001	Baizhima_23287	6e-127
95- 1:	GSVIVT01011798001	Baizhima_23292	4e-70
95- 2:	GSVIVT01011790001	Baizhima_23294	2e-35
95- 3:	GSVIVT01011789001	Baizhima_23297	4e-72
95- 4:	GSVIVT01011783001	Baizhima_23298	6e-159
95- 5:	GSVIVT01011778001	Baizhima_23302	2e-49
95- 6:	GSVIVT01011777001	Baizhima_23303	1e-24
95- 7:	GSVIVT01011767001	Baizhima_23312	7e-22
## Alignment 96: score=321.0 e_value=1.9e-10 N=7 chr1&chr9 plus
96- 0:	Baizhima_01785	GSVIVT01017110001	0
96- 1:	Baizhima_01786	GSVIVT01017112001	1e-80
96- 2:	Baizhima_01787	GSVIVT01017115001	3e-151
96- 3:	Baizhima_01788	GSVIVT01017118001	0
96- 4:	Baizhima_01789	GSVIVT01017121001	0
96- 5:	Baizhima_01790	GSVIVT01017123001	4e-67
96- 6:	Baizhima_01791	GSVIVT01017130001	7e-124
## Alignment 97: score=288.0 e_value=4.5e-14 N=7 chr1&chr9 plus
97- 0:	GSVIVT01020076001	Baizhima_22052	1e-26
97- 1:	Baizhima_01765	GSVIVT01017045001	6e-175
97- 2:	Baizhima_01766	GSVIVT01017048001	2e-55
97- 3:	Baizhima_01767	GSVIVT01017049001	3e-162
97- 4:	Baizhima_01768	GSVIVT01017050001	1e-67
97- 5:	Baizhima_01769	GSVIVT01017053001	6e-65
97- 6:	Baizhima_01774	GSVIVT01017067001	1e-109
## Alignment 98: score=478.0 e_value=2.4e-18 N=10 chr1&chr9 minus
98- 0:	Baizhima_01731	GSVIVT01016816001	0
98- 1:	Baizhima_01732	GSVIVT01016813001	4e-41
98- 2:	Baizhima_01734	GSVIVT01016811001	2e-180
98- 3:	Baizhima_01735	GSVIVT01016810001	2e-116
98- 4:	Baizhima_01737	GSVIVT01016807001	0
98- 5:	Baizhima_01738	GSVIVT01016806001	0
98- 6:	Baizhima_01739	GSVIVT01016804001	6e-74
98- 7:	Baizhima_01741	GSVIVT01016801001	5e-68
98- 8:	Baizhima_01743	GSVIVT01016800001	4e-63
98- 9:	Baizhima_01744	GSVIVT01016798001	6e-135
## Alignment 99: score=277.0 e_value=1.5e-09 N=6 chr1&chr9 minus
99- 0:	GSVIVT01020020001	Baizhima_23890	4e-95
99- 1:	Baizhima_01876	GSVIVT01016103001	2e-63
99- 2:	Baizhima_01877	GSVIVT01016101001	6e-107
99- 3:	Baizhima_01878	GSVIVT01016100001	2e-97
99- 4:	Baizhima_01879	GSVIVT01016099001	7e-167
99- 5:	Baizhima_01880	GSVIVT01016097001	3e-87
## Alignment 100: score=255.0 e_value=1.3e-09 N=6 chr1&tarseq_10750_000001 minus
100- 0:	GSVIVT01012111001	Baizhima_04375	9e-106
100- 1:	GSVIVT01012107001	Baizhima_04374	4e-121
100- 2:	GSVIVT01012104001	Baizhima_04372	2e-50
100- 3:	GSVIVT01012103001	Baizhima_04371	0
100- 4:	GSVIVT01012098001	Baizhima_04370	0
100- 5:	GSVIVT01012079001	Baizhima_04363	0
## Alignment 101: score=578.0 e_value=5.7e-28 N=12 chr1&tarseq_1595_000001 minus
101- 0:	GSVIVT01001086001	Baizhima_03244	0
101- 1:	GSVIVT01001087001	Baizhima_03243	5e-57
101- 2:	GSVIVT01001090001	Baizhima_03241	2e-81
101- 3:	GSVIVT01001091001	Baizhima_03240	0
101- 4:	GSVIVT01001093001	Baizhima_03239	2e-115
101- 5:	GSVIVT01001094001	Baizhima_03238	1e-102
101- 6:	GSVIVT01001097001	Baizhima_03237	0
101- 7:	GSVIVT01001098001	Baizhima_03236	0
101- 8:	GSVIVT01001099001	Baizhima_03235	3e-94
101- 9:	GSVIVT01001101001	Baizhima_03234	0
101- 10:	GSVIVT01001111001	Baizhima_03229	0
101- 11:	GSVIVT01001124001	Baizhima_03223	3e-130
## Alignment 102: score=427.0 e_value=9.7e-16 N=9 chr1&tarseq_1858_000005 minus
102- 0:	GSVIVT01011894001	Baizhima_12694	2e-54
102- 1:	GSVIVT01011892001	Baizhima_12692	1e-45
102- 2:	GSVIVT01011891001	Baizhima_12691	3e-91
102- 3:	GSVIVT01011888001	Baizhima_12689	2e-146
102- 4:	GSVIVT01011886001	Baizhima_12688	1e-84
102- 5:	GSVIVT01011882001	Baizhima_12687	1e-85
102- 6:	GSVIVT01011878001	Baizhima_12686	3e-52
102- 7:	GSVIVT01011872001	Baizhima_12684	9e-71
102- 8:	GSVIVT01011871001	Baizhima_12683	0
## Alignment 103: score=329.0 e_value=2.2e-10 N=7 chr1&tarseq_1936_000001 minus
103- 0:	GSVIVT01011857001	Baizhima_00122	0
103- 1:	GSVIVT01011853001	Baizhima_00118	0
103- 2:	GSVIVT01011852001	Baizhima_00117	1e-120
103- 3:	GSVIVT01011850001	Baizhima_00116	3e-167
103- 4:	GSVIVT01011848001	Baizhima_00115	1e-117
103- 5:	GSVIVT01011845001	Baizhima_00113	2e-67
103- 6:	GSVIVT01011842001	Baizhima_00111	0
## Alignment 104: score=324.0 e_value=7.4e-11 N=7 chr1&tarseq_2335_000005 minus
104- 0:	GSVIVT01020231001	Baizhima_12642	1e-64
104- 1:	GSVIVT01020230001	Baizhima_12641	8e-123
104- 2:	GSVIVT01020228001	Baizhima_12640	3e-117
104- 3:	GSVIVT01020227001	Baizhima_12639	0
104- 4:	GSVIVT01020223001	Baizhima_12637	0
104- 5:	GSVIVT01020222001	Baizhima_12636	5e-152
104- 6:	GSVIVT01020219001	Baizhima_12635	4e-143
## Alignment 105: score=363.0 e_value=1.8e-13 N=8 chr1&tarseq_4023_000001 minus
105- 0:	GSVIVT01012163001	Baizhima_02883	0
105- 1:	GSVIVT01012161001	Baizhima_02882	0
105- 2:	GSVIVT01012155001	Baizhima_02880	1e-41
105- 3:	GSVIVT01012153001	Baizhima_02879	3e-129
105- 4:	GSVIVT01012151001	Baizhima_02877	0
105- 5:	GSVIVT01012146001	Baizhima_02876	2e-139
105- 6:	GSVIVT01012145001	Baizhima_02874	2e-94
105- 7:	GSVIVT01012140001	Baizhima_02872	0
## Alignment 106: score=289.0 e_value=3e-08 N=6 chr1&tarseq_6594_000001 minus
106- 0:	GSVIVT01011904001	Baizhima_03469	0
106- 1:	GSVIVT01011902001	Baizhima_03468	1e-35
106- 2:	GSVIVT01011899001	Baizhima_03466	2e-149
106- 3:	GSVIVT01011898001	Baizhima_03465	2e-77
106- 4:	GSVIVT01011897001	Baizhima_03464	3e-136
106- 5:	GSVIVT01011896001	Baizhima_03463	5e-48
## Alignment 107: score=278.0 e_value=1.2e-08 N=6 chr1&tarseq_6775_000001 plus
107- 0:	GSVIVT01001092001	Baizhima_02858	0
107- 1:	GSVIVT01001094001	Baizhima_02859	5e-85
107- 2:	GSVIVT01001097001	Baizhima_02860	0
107- 3:	GSVIVT01001108001	Baizhima_02861	9e-63
107- 4:	GSVIVT01001120001	Baizhima_02865	0
107- 5:	GSVIVT01001122001	Baizhima_02869	0
## Alignment 108: score=480.0 e_value=4.7e-23 N=11 chr1&tarseq_7189_000001 plus
108- 0:	GSVIVT01020093001	Baizhima_03631	1e-86
108- 1:	GSVIVT01020089001	Baizhima_03632	1e-41
108- 2:	GSVIVT01020082001	Baizhima_03633	2e-80
108- 3:	GSVIVT01020080001	Baizhima_03634	5e-35
108- 4:	GSVIVT01020079001	Baizhima_03635	1e-82
108- 5:	GSVIVT01020078001	Baizhima_03636	9e-83
108- 6:	GSVIVT01020076001	Baizhima_03637	0
108- 7:	GSVIVT01020074001	Baizhima_03639	7e-144
108- 8:	GSVIVT01020073001	Baizhima_03640	0
108- 9:	GSVIVT01020070001	Baizhima_03642	3e-109
108- 10:	GSVIVT01020068001	Baizhima_03643	1e-130
## Alignment 109: score=400.0 e_value=1.2e-16 N=9 chr1&tarseq_7189_000001 plus
109- 0:	GSVIVT01020146001	Baizhima_03616	2e-54
109- 1:	GSVIVT01020141001	Baizhima_03619	7e-134
109- 2:	GSVIVT01020139001	Baizhima_03620	9e-103
109- 3:	GSVIVT01020135001	Baizhima_03621	3e-68
109- 4:	GSVIVT01020134001	Baizhima_03623	1e-168
109- 5:	GSVIVT01020128001	Baizhima_03624	3e-177
109- 6:	GSVIVT01020121001	Baizhima_03628	3e-73
109- 7:	GSVIVT01020116001	Baizhima_03629	7e-127
109- 8:	GSVIVT01020115001	Baizhima_03630	1e-66
## Alignment 110: score=298.0 e_value=8.2e-08 N=6 chr1&tarseq_9648_000001 minus
110- 0:	GSVIVT01010338001	Baizhima_03459	7e-64
110- 1:	GSVIVT01010340001	Baizhima_03458	0
110- 2:	GSVIVT01010341001	Baizhima_03457	1e-54
110- 3:	GSVIVT01010342001	Baizhima_03456	0
110- 4:	GSVIVT01010345001	Baizhima_03455	0
110- 5:	GSVIVT01010346001	Baizhima_03454	5e-41
## Alignment 111: score=307.0 e_value=3.2e-11 N=7 chr1&tarseq_9825_000002 minus
111- 0:	GSVIVT01010525001	Baizhima_06773	5e-44
111- 1:	GSVIVT01010528001	Baizhima_06770	6e-41
111- 2:	GSVIVT01000917001	Baizhima_06767	3e-126
111- 3:	GSVIVT01000932001	Baizhima_06758	4e-47
111- 4:	GSVIVT01000937001	Baizhima_06755	1e-79
111- 5:	GSVIVT01000940001	Baizhima_06753	2e-40
111- 6:	GSVIVT01000947001	Baizhima_06752	3e-134
## Alignment 112: score=2366.0 e_value=2.2e-185 N=51 chr10&chr12 plus
112- 0:	GSVIVT01021163001	Baizhima_29041	0
112- 1:	GSVIVT01021164001	Baizhima_29042	8e-115
112- 2:	GSVIVT01021168001	Baizhima_29044	0
112- 3:	GSVIVT01021169001	Baizhima_29047	4e-75
112- 4:	GSVIVT01021182001	Baizhima_29050	2e-90
112- 5:	GSVIVT01021183001	Baizhima_29051	0
112- 6:	GSVIVT01021184001	Baizhima_29052	0
112- 7:	GSVIVT01021186001	Baizhima_29053	4e-44
112- 8:	GSVIVT01021187001	Baizhima_29056	6e-138
112- 9:	GSVIVT01021189001	Baizhima_29057	3e-136
112- 10:	GSVIVT01021190001	Baizhima_29058	3e-61
112- 11:	GSVIVT01021192001	Baizhima_29059	2e-150
112- 12:	GSVIVT01021200001	Baizhima_29061	2e-128
112- 13:	GSVIVT01021202001	Baizhima_29062	0
112- 14:	GSVIVT01021206001	Baizhima_29064	2e-163
112- 15:	GSVIVT01021207001	Baizhima_29065	3e-52
112- 16:	GSVIVT01021208001	Baizhima_29066	4e-36
112- 17:	GSVIVT01021209001	Baizhima_29067	9e-130
112- 18:	GSVIVT01021211001	Baizhima_29070	8e-29
112- 19:	GSVIVT01021212001	Baizhima_29072	9e-49
112- 20:	GSVIVT01021213001	Baizhima_29073	3e-88
112- 21:	GSVIVT01021215001	Baizhima_29074	1e-50
112- 22:	GSVIVT01021218001	Baizhima_29075	2e-24
112- 23:	GSVIVT01021220001	Baizhima_29078	4e-50
112- 24:	GSVIVT01021224001	Baizhima_29080	1e-90
112- 25:	GSVIVT01021225001	Baizhima_29081	2e-48
112- 26:	GSVIVT01021228001	Baizhima_29082	1e-136
112- 27:	GSVIVT01021229001	Baizhima_29083	3e-65
112- 28:	GSVIVT01021231001	Baizhima_29086	7e-104
112- 29:	GSVIVT01021233001	Baizhima_29087	0
112- 30:	GSVIVT01021235001	Baizhima_29088	2e-64
112- 31:	GSVIVT01021237001	Baizhima_29089	0
112- 32:	GSVIVT01021238001	Baizhima_29090	0
112- 33:	GSVIVT01021241001	Baizhima_29093	2e-35
112- 34:	GSVIVT01021245001	Baizhima_29094	1e-40
112- 35:	GSVIVT01021248001	Baizhima_29095	0
112- 36:	GSVIVT01021249001	Baizhima_29096	5e-85
112- 37:	GSVIVT01021252001	Baizhima_29097	1e-71
112- 38:	GSVIVT01021253001	Baizhima_29098	4e-67
112- 39:	GSVIVT01021256001	Baizhima_29100	0
112- 40:	GSVIVT01021261001	Baizhima_29102	2e-108
112- 41:	GSVIVT01021262001	Baizhima_29104	1e-108
112- 42:	GSVIVT01021263001	Baizhima_29105	3e-47
112- 43:	GSVIVT01021265001	Baizhima_29106	0
112- 44:	GSVIVT01021266001	Baizhima_29107	0
112- 45:	GSVIVT01021267001	Baizhima_29108	3e-32
112- 46:	GSVIVT01021270001	Baizhima_29110	8e-41
112- 47:	GSVIVT01021271001	Baizhima_29115	5e-25
112- 48:	GSVIVT01021274001	Baizhima_29117	7e-108
112- 49:	GSVIVT01021275001	Baizhima_29119	2e-102
112- 50:	GSVIVT01021277001	Baizhima_29120	3e-31
## Alignment 113: score=1755.0 e_value=9.8e-132 N=38 chr10&chr12 plus
113- 0:	GSVIVT01006723001	Baizhima_28947	4e-43
113- 1:	GSVIVT01002062001	Baizhima_28970	1e-66
113- 2:	GSVIVT01002064001	Baizhima_28971	9e-36
113- 3:	GSVIVT01002065001	Baizhima_28972	4e-89
113- 4:	GSVIVT01002066001	Baizhima_28973	1e-47
113- 5:	GSVIVT01021085001	Baizhima_28991	5e-34
113- 6:	GSVIVT01021087001	Baizhima_28993	4e-34
113- 7:	GSVIVT01021089001	Baizhima_28994	5e-111
113- 8:	GSVIVT01021090001	Baizhima_28995	0
113- 9:	GSVIVT01021091001	Baizhima_28997	1e-112
113- 10:	GSVIVT01021092001	Baizhima_28998	2e-26
113- 11:	GSVIVT01021094001	Baizhima_28999	8e-26
113- 12:	GSVIVT01021096001	Baizhima_29000	0
113- 13:	GSVIVT01021098001	Baizhima_29002	9e-21
113- 14:	GSVIVT01021099001	Baizhima_29003	0
113- 15:	GSVIVT01021103001	Baizhima_29004	2e-30
113- 16:	GSVIVT01021112001	Baizhima_29010	2e-136
113- 17:	GSVIVT01021113001	Baizhima_29011	0
113- 18:	GSVIVT01021114001	Baizhima_29012	0
113- 19:	GSVIVT01021117001	Baizhima_29014	4e-85
113- 20:	GSVIVT01021118001	Baizhima_29015	0
113- 21:	GSVIVT01021119001	Baizhima_29016	2e-103
113- 22:	GSVIVT01021120001	Baizhima_29017	2e-103
113- 23:	GSVIVT01021121001	Baizhima_29018	9e-112
113- 24:	GSVIVT01021126001	Baizhima_29021	8e-144
113- 25:	GSVIVT01021136001	Baizhima_29023	1e-32
113- 26:	GSVIVT01021137001	Baizhima_29024	0
113- 27:	GSVIVT01021140001	Baizhima_29025	1e-170
113- 28:	GSVIVT01021141001	Baizhima_29027	4e-41
113- 29:	GSVIVT01021143001	Baizhima_29029	3e-54
113- 30:	GSVIVT01021144001	Baizhima_29030	1e-107
113- 31:	GSVIVT01021145001	Baizhima_29031	5e-68
113- 32:	GSVIVT01021146001	Baizhima_29032	3e-22
113- 33:	GSVIVT01021147001	Baizhima_29035	3e-125
113- 34:	GSVIVT01021150001	Baizhima_29037	2e-111
113- 35:	GSVIVT01021151001	Baizhima_29038	1e-22
113- 36:	GSVIVT01021153001	Baizhima_29039	8e-98
113- 37:	GSVIVT01021154001	Baizhima_29040	0
## Alignment 114: score=1619.0 e_value=8.8e-119 N=37 chr10&chr12 plus
114- 0:	GSVIVT01021494001	Baizhima_29188	0
114- 1:	GSVIVT01021499001	Baizhima_29189	1e-157
114- 2:	GSVIVT01021502001	Baizhima_29191	0
114- 3:	GSVIVT01021505001	Baizhima_29193	2e-160
114- 4:	GSVIVT01021507001	Baizhima_29194	5e-108
114- 5:	GSVIVT01021513001	Baizhima_29196	7e-96
114- 6:	GSVIVT01021514001	Baizhima_29197	3e-26
114- 7:	GSVIVT01021520001	Baizhima_29198	3e-178
114- 8:	GSVIVT01021521001	Baizhima_29199	1e-124
114- 9:	GSVIVT01021522001	Baizhima_29201	1e-103
114- 10:	GSVIVT01021523001	Baizhima_29203	2e-126
114- 11:	GSVIVT01021525001	Baizhima_29204	0
114- 12:	GSVIVT01021526001	Baizhima_29205	6e-144
114- 13:	GSVIVT01021528001	Baizhima_29206	3e-43
114- 14:	GSVIVT01021529001	Baizhima_29207	3e-63
114- 15:	GSVIVT01021530001	Baizhima_29208	0
114- 16:	GSVIVT01021531001	Baizhima_29209	4e-38
114- 17:	GSVIVT01021538001	Baizhima_29212	0
114- 18:	GSVIVT01021541001	Baizhima_29213	0
114- 19:	GSVIVT01021544001	Baizhima_29214	5e-32
114- 20:	GSVIVT01021545001	Baizhima_29216	5e-94
114- 21:	GSVIVT01021547001	Baizhima_29217	0
114- 22:	GSVIVT01021548001	Baizhima_29218	5e-147
114- 23:	GSVIVT01021550001	Baizhima_29219	3e-163
114- 24:	GSVIVT01021552001	Baizhima_29220	9e-75
114- 25:	GSVIVT01021556001	Baizhima_29221	3e-117
114- 26:	GSVIVT01021562001	Baizhima_29222	0
114- 27:	GSVIVT01021565001	Baizhima_29223	2e-45
114- 28:	GSVIVT01021573001	Baizhima_29225	1e-149
114- 29:	GSVIVT01021576001	Baizhima_29226	3e-135
114- 30:	GSVIVT01021577001	Baizhima_29227	4e-38
114- 31:	GSVIVT01021579001	Baizhima_29228	1e-85
114- 32:	GSVIVT01021582001	Baizhima_29230	1e-116
114- 33:	GSVIVT01021583001	Baizhima_29233	6e-55
114- 34:	GSVIVT01021584001	Baizhima_29234	1e-48
114- 35:	GSVIVT01021587001	Baizhima_29235	0
114- 36:	GSVIVT01021589001	Baizhima_29236	0
## Alignment 115: score=1543.0 e_value=5.2e-107 N=34 chr10&chr12 plus
115- 0:	GSVIVT01021365001	Baizhima_29137	0
115- 1:	GSVIVT01021367001	Baizhima_29138	1e-145
115- 2:	GSVIVT01021373001	Baizhima_29140	3e-51
115- 3:	GSVIVT01021377001	Baizhima_29141	2e-60
115- 4:	GSVIVT01021379001	Baizhima_29142	0
115- 5:	GSVIVT01021382001	Baizhima_29143	5e-156
115- 6:	GSVIVT01021385001	Baizhima_29144	5e-41
115- 7:	GSVIVT01021386001	Baizhima_29145	4e-40
115- 8:	GSVIVT01021389001	Baizhima_29146	2e-94
115- 9:	GSVIVT01021390001	Baizhima_29147	0
115- 10:	GSVIVT01021391001	Baizhima_29148	6e-79
115- 11:	GSVIVT01021395001	Baizhima_29149	7e-43
115- 12:	GSVIVT01021396001	Baizhima_29150	1e-65
115- 13:	GSVIVT01021397001	Baizhima_29151	1e-55
115- 14:	GSVIVT01021398001	Baizhima_29152	7e-73
115- 15:	GSVIVT01021401001	Baizhima_29153	3e-89
115- 16:	GSVIVT01021402001	Baizhima_29156	2e-75
115- 17:	GSVIVT01021404001	Baizhima_29157	0
115- 18:	GSVIVT01021405001	Baizhima_29158	3e-62
115- 19:	GSVIVT01021413001	Baizhima_29161	4e-58
115- 20:	GSVIVT01021415001	Baizhima_29162	1e-24
115- 21:	GSVIVT01021418001	Baizhima_29163	3e-68
115- 22:	GSVIVT01021420001	Baizhima_29166	0
115- 23:	GSVIVT01021425001	Baizhima_29167	0
115- 24:	GSVIVT01021427001	Baizhima_29168	1e-108
115- 25:	GSVIVT01021430001	Baizhima_29171	4e-87
115- 26:	GSVIVT01021436001	Baizhima_29175	2e-135
115- 27:	GSVIVT01021437001	Baizhima_29176	9e-83
115- 28:	GSVIVT01021443001	Baizhima_29178	3e-174
115- 29:	GSVIVT01021444001	Baizhima_29179	4e-46
115- 30:	GSVIVT01021445001	Baizhima_29180	0
115- 31:	GSVIVT01021446001	Baizhima_29181	0
115- 32:	GSVIVT01021449001	Baizhima_29184	2e-52
115- 33:	GSVIVT01021450001	Baizhima_29185	1e-179
## Alignment 116: score=1199.0 e_value=1.9e-86 N=27 chr10&chr12 plus
116- 0:	GSVIVT01012660001	Baizhima_28785	2e-41
116- 1:	GSVIVT01012672001	Baizhima_28808	9e-32
116- 2:	GSVIVT01012679001	Baizhima_28810	2e-134
116- 3:	GSVIVT01012682001	Baizhima_28813	4e-152
116- 4:	GSVIVT01012684001	Baizhima_28814	0
116- 5:	GSVIVT01012686001	Baizhima_28815	7e-45
116- 6:	GSVIVT01012687001	Baizhima_28816	1e-56
116- 7:	GSVIVT01012688001	Baizhima_28817	7e-101
116- 8:	GSVIVT01012695001	Baizhima_28818	7e-64
116- 9:	GSVIVT01012702001	Baizhima_28819	0
116- 10:	GSVIVT01012704001	Baizhima_28820	7e-106
116- 11:	GSVIVT01012705001	Baizhima_28821	0
116- 12:	GSVIVT01012708001	Baizhima_28823	7e-56
116- 13:	GSVIVT01012711001	Baizhima_28824	0
116- 14:	GSVIVT01012712001	Baizhima_28825	2e-175
116- 15:	GSVIVT01012713001	Baizhima_28826	6e-35
116- 16:	GSVIVT01012718001	Baizhima_28827	5e-165
116- 17:	GSVIVT01012719001	Baizhima_28828	7e-58
116- 18:	GSVIVT01012723001	Baizhima_28830	0
116- 19:	GSVIVT01012724001	Baizhima_28833	1e-61
116- 20:	GSVIVT01012726001	Baizhima_28835	0
116- 21:	GSVIVT01012727001	Baizhima_28836	4e-81
116- 22:	GSVIVT01012730001	Baizhima_28837	0
116- 23:	GSVIVT01012735001	Baizhima_28838	2e-54
116- 24:	GSVIVT01012736001	Baizhima_28840	1e-129
116- 25:	GSVIVT01012737001	Baizhima_28843	9e-178
116- 26:	GSVIVT01012742001	Baizhima_28846	0
## Alignment 117: score=1059.0 e_value=1.3e-66 N=23 chr10&chr12 plus
117- 0:	Baizhima_24271	GSVIVT01023362001	2e-41
117- 1:	Baizhima_24275	GSVIVT01023339001	0
117- 2:	Baizhima_24281	GSVIVT01023292001	7e-91
117- 3:	Baizhima_24282	GSVIVT01023286001	1e-140
117- 4:	Baizhima_24285	GSVIVT01023283001	1e-55
117- 5:	Baizhima_24286	GSVIVT01023279001	3e-126
117- 6:	Baizhima_24287	GSVIVT01023275001	0
[truncated: 12,136 more rows]

## Sheet: Grape2Mishuozhima
############### Parameters ###############
# MATCH_SCORE: 50
# MATCH_SIZE: 5
# GAP_PENALTY: -1
# OVERLAP_WINDOW: 5
# E_VALUE: 1e-05
# MAX GAPS: 25
############### Statistics ###############
# Number of collinear genes: 20360, Percentage: 35.51
# Number of all genes: 57341
##########################################
## Alignment 0: score=252.0 e_value=4.1e-09 N=6 chr1&chr1 plus
0- 0:	Mishuozhima_01407	GSVIVT01010154001	7e-107
0- 1:	Mishuozhima_01410	GSVIVT01010159001	0
0- 2:	Mishuozhima_01411	GSVIVT01010160001	5e-133
0- 3:	Mishuozhima_01412	GSVIVT01010166001	0
0- 4:	Mishuozhima_01413	GSVIVT01010168001	0
0- 5:	Mishuozhima_01414	GSVIVT01010169001	4e-109
## Alignment 1: score=2725.0 e_value=1.4e-211 N=58 chr1&chr1 minus
1- 0:	GSVIVT01011981001	Mishuozhima_01394	0
1- 1:	GSVIVT01011978001	Mishuozhima_01393	8e-57
1- 2:	GSVIVT01011976001	Mishuozhima_01390	6e-54
1- 3:	GSVIVT01011974001	Mishuozhima_01388	4e-143
1- 4:	GSVIVT01011972001	Mishuozhima_01387	0
1- 5:	GSVIVT01011971001	Mishuozhima_01386	2e-117
1- 6:	GSVIVT01011970001	Mishuozhima_01385	8e-144
1- 7:	GSVIVT01011969001	Mishuozhima_01384	6e-75
1- 8:	GSVIVT01011966001	Mishuozhima_01383	0
1- 9:	GSVIVT01011963001	Mishuozhima_01380	1e-128
1- 10:	GSVIVT01011962001	Mishuozhima_01379	2e-29
1- 11:	GSVIVT01011960001	Mishuozhima_01378	9e-95
1- 12:	GSVIVT01011959001	Mishuozhima_01377	3e-162
1- 13:	GSVIVT01011954001	Mishuozhima_01376	2e-164
1- 14:	GSVIVT01011952001	Mishuozhima_01374	0
1- 15:	GSVIVT01011948001	Mishuozhima_01371	0
1- 16:	GSVIVT01011947001	Mishuozhima_01370	3e-48
1- 17:	GSVIVT01011944001	Mishuozhima_01369	3e-68
1- 18:	GSVIVT01011943001	Mishuozhima_01368	2e-108
1- 19:	GSVIVT01011942001	Mishuozhima_01367	4e-106
1- 20:	GSVIVT01011940001	Mishuozhima_01366	2e-116
1- 21:	GSVIVT01011939001	Mishuozhima_01365	0
1- 22:	GSVIVT01011932001	Mishuozhima_01364	1e-79
1- 23:	GSVIVT01011930001	Mishuozhima_01363	9e-96
1- 24:	GSVIVT01011929001	Mishuozhima_01362	3e-164
1- 25:	GSVIVT01011928001	Mishuozhima_01359	9e-28
1- 26:	GSVIVT01011925001	Mishuozhima_01358	7e-52
1- 27:	GSVIVT01011923001	Mishuozhima_01357	0
1- 28:	GSVIVT01011922001	Mishuozhima_01356	1e-163
1- 29:	GSVIVT01011920001	Mishuozhima_01354	1e-55
1- 30:	GSVIVT01011916001	Mishuozhima_01353	0
1- 31:	GSVIVT01011914001	Mishuozhima_01352	3e-21
1- 32:	GSVIVT01011909001	Mishuozhima_01350	9e-111
1- 33:	GSVIVT01011908001	Mishuozhima_01349	0
1- 34:	GSVIVT01011906001	Mishuozhima_01348	6e-24
1- 35:	GSVIVT01011904001	Mishuozhima_01346	0
1- 36:	GSVIVT01011902001	Mishuozhima_01345	3e-35
1- 37:	GSVIVT01011901001	Mishuozhima_01342	4e-133
1- 38:	GSVIVT01011900001	Mishuozhima_01341	2e-54
1- 39:	GSVIVT01011899001	Mishuozhima_01339	1e-40
1- 40:	GSVIVT01011897001	Mishuozhima_01338	5e-146
1- 41:	GSVIVT01011896001	Mishuozhima_01337	8e-50
1- 42:	GSVIVT01011894001	Mishuozhima_01336	2e-62
1- 43:	GSVIVT01011892001	Mishuozhima_01334	6e-46
1- 44:	GSVIVT01011890001	Mishuozhima_01333	3e-35
1- 45:	GSVIVT01011889001	Mishuozhima_01332	5e-101
1- 46:	GSVIVT01011887001	Mishuozhima_01331	2e-179
1- 47:	GSVIVT01011886001	Mishuozhima_01330	1e-86
1- 48:	GSVIVT01011881001	Mishuozhima_01325	3e-29
1- 49:	GSVIVT01011878001	Mishuozhima_01322	1e-38
1- 50:	GSVIVT01011873001	Mishuozhima_01320	7e-60
1- 51:	GSVIVT01011872001	Mishuozhima_01319	6e-70
1- 52:	GSVIVT01011871001	Mishuozhima_01318	0
1- 53:	GSVIVT01011868001	Mishuozhima_01314	1e-77
1- 54:	GSVIVT01011867001	Mishuozhima_01313	0
1- 55:	GSVIVT01011864001	Mishuozhima_01312	0
1- 56:	GSVIVT01011861001	Mishuozhima_01311	2e-137
1- 57:	GSVIVT01011857001	Mishuozhima_01310	5e-40
## Alignment 2: score=917.0 e_value=4.5e-54 N=20 chr1&chr1 minus
2- 0:	GSVIVT01011812001	Mishuozhima_01308	3e-147
2- 1:	GSVIVT01011810001	Mishuozhima_01307	2e-172
2- 2:	GSVIVT01011808001	Mishuozhima_01306	0
2- 3:	GSVIVT01011807001	Mishuozhima_01305	7e-156
2- 4:	GSVIVT01011805001	Mishuozhima_01304	2e-112
2- 5:	GSVIVT01011804001	Mishuozhima_01303	4e-122
2- 6:	GSVIVT01011803001	Mishuozhima_01302	3e-148
2- 7:	GSVIVT01011796001	Mishuozhima_01301	2e-58
2- 8:	GSVIVT01011794001	Mishuozhima_01299	0
2- 9:	GSVIVT01011792001	Mishuozhima_01294	5e-178
2- 10:	GSVIVT01011790001	Mishuozhima_01290	1e-45
2- 11:	GSVIVT01011786001	Mishuozhima_01289	5e-106
2- 12:	GSVIVT01011778001	Mishuozhima_01285	6e-51
2- 13:	GSVIVT01011776001	Mishuozhima_01284	0
2- 14:	GSVIVT01011767001	Mishuozhima_01283	0
2- 15:	GSVIVT01011766001	Mishuozhima_01282	6e-70
2- 16:	GSVIVT01011764001	Mishuozhima_01281	0
2- 17:	GSVIVT01011763001	Mishuozhima_01280	1e-159
2- 18:	GSVIVT01011760001	Mishuozhima_01279	1e-37
2- 19:	GSVIVT01011757001	Mishuozhima_01276	8e-70
## Alignment 3: score=272.0 e_value=9.4e-09 N=6 chr1&chr1 minus
3- 0:	GSVIVT01012028001	Mishuozhima_01405	1e-70
3- 1:	GSVIVT01012027001	Mishuozhima_01404	8e-43
3- 2:	GSVIVT01012023001	Mishuozhima_01403	0
3- 3:	GSVIVT01012022001	Mishuozhima_01399	3e-32
3- 4:	GSVIVT01012008001	Mishuozhima_01397	1e-179
3- 5:	GSVIVT01012005001	Mishuozhima_01395	0
## Alignment 4: score=305.0 e_value=3.1e-11 N=7 chr1&chr11 plus
4- 0:	Mishuozhima_01511	GSVIVT01015156001	9e-130
4- 1:	Mishuozhima_01512	GSVIVT01015162001	7e-113
4- 2:	Mishuozhima_01513	GSVIVT01015170001	2e-47
4- 3:	Mishuozhima_01514	GSVIVT01015171001	4e-57
4- 4:	Mishuozhima_01515	GSVIVT01015173001	0
4- 5:	Mishuozhima_01517	GSVIVT01015176001	0
4- 6:	Mishuozhima_01524	GSVIVT01015183001	2e-102
## Alignment 5: score=313.0 e_value=5.1e-11 N=7 chr1&chr11 minus
5- 0:	Mishuozhima_00367	GSVIVT01015496001	4e-23
5- 1:	Mishuozhima_00374	GSVIVT01015490001	8e-106
5- 2:	Mishuozhima_00377	GSVIVT01015486001	8e-46
5- 3:	Mishuozhima_00378	GSVIVT01015482001	7e-120
5- 4:	Mishuozhima_00385	GSVIVT01015479001	0
5- 5:	Mishuozhima_00386	GSVIVT01015478001	3e-72
5- 6:	Mishuozhima_00388	GSVIVT01015472001	0
## Alignment 6: score=284.0 e_value=2e-10 N=7 chr1&chr11 minus
6- 0:	Mishuozhima_00245	GSVIVT01015552001	1e-51
6- 1:	Mishuozhima_00246	GSVIVT01015548001	1e-177
6- 2:	Mishuozhima_00247	GSVIVT01015542001	0
6- 3:	Mishuozhima_00248	GSVIVT01015538001	6e-58
6- 4:	Mishuozhima_00249	GSVIVT01015524001	2e-69
6- 5:	Mishuozhima_00250	GSVIVT01015521001	2e-65
6- 6:	Mishuozhima_00253	GSVIVT01015517001	1e-115
## Alignment 7: score=265.0 e_value=3.6e-11 N=7 chr1&chr11 minus
7- 0:	Mishuozhima_00437	GSVIVT01015183001	2e-73
7- 1:	Mishuozhima_00443	GSVIVT01015175001	1e-27
7- 2:	Mishuozhima_00444	GSVIVT01015173001	0
7- 3:	Mishuozhima_00447	GSVIVT01015162001	3e-111
7- 4:	Mishuozhima_00450	GSVIVT01015159001	0
7- 5:	Mishuozhima_00454	GSVIVT01015143001	1e-23
7- 6:	GSVIVT01012056001	Mishuozhima_25601	9e-76
## Alignment 8: score=465.0 e_value=6.4e-19 N=10 chr1&chr12 plus
8- 0:	GSVIVT01012100001	Mishuozhima_28738	6e-96
8- 1:	GSVIVT01012096001	Mishuozhima_28739	0
8- 2:	GSVIVT01012095001	Mishuozhima_28740	0
8- 3:	GSVIVT01012094001	Mishuozhima_28741	6e-43
8- 4:	GSVIVT01012084001	Mishuozhima_28742	1e-72
8- 5:	GSVIVT01012083001	Mishuozhima_28743	6e-161
8- 6:	GSVIVT01012076001	Mishuozhima_28744	1e-52
8- 7:	GSVIVT01012074001	Mishuozhima_28746	0
8- 8:	GSVIVT01012072001	Mishuozhima_28747	2e-157
8- 9:	GSVIVT01012068001	Mishuozhima_28750	2e-63
## Alignment 9: score=874.0 e_value=1.8e-54 N=20 chr1&chr12 minus
9- 0:	Mishuozhima_00326	GSVIVT01029769001	9e-58
9- 1:	GSVIVT01012164001	Mishuozhima_28781	0
9- 2:	GSVIVT01012163001	Mishuozhima_28779	0
9- 3:	GSVIVT01012161001	Mishuozhima_28778	0
9- 4:	GSVIVT01012155001	Mishuozhima_28776	1e-41
9- 5:	GSVIVT01012153001	Mishuozhima_28775	3e-129
9- 6:	GSVIVT01012151001	Mishuozhima_28773	0
9- 7:	GSVIVT01012146001	Mishuozhima_28772	2e-139
9- 8:	GSVIVT01012145001	Mishuozhima_28770	2e-94
9- 9:	GSVIVT01012140001	Mishuozhima_28768	0
9- 10:	GSVIVT01012139001	Mishuozhima_28766	5e-22
9- 11:	GSVIVT01012131001	Mishuozhima_28764	0
9- 12:	GSVIVT01012130001	Mishuozhima_28763	8e-50
9- 13:	GSVIVT01012125001	Mishuozhima_28761	9e-76
9- 14:	GSVIVT01012124001	Mishuozhima_28760	0
9- 15:	GSVIVT01012121001	Mishuozhima_28759	2e-49
9- 16:	GSVIVT01012117001	Mishuozhima_28756	0
9- 17:	GSVIVT01012116001	Mishuozhima_28755	0
9- 18:	GSVIVT01012114001	Mishuozhima_28754	0
9- 19:	GSVIVT01012107001	Mishuozhima_28752	2e-124
## Alignment 10: score=563.0 e_value=3.1e-26 N=12 chr1&chr13 plus
10- 0:	Mishuozhima_01972	GSVIVT01001347001	4e-180
10- 1:	Mishuozhima_01973	GSVIVT01001349001	2e-174
10- 2:	Mishuozhima_01975	GSVIVT01001350001	1e-41
10- 3:	Mishuozhima_01979	GSVIVT01001358001	0
10- 4:	Mishuozhima_01981	GSVIVT01001361001	0
10- 5:	Mishuozhima_01988	GSVIVT01001365001	3e-44
10- 6:	Mishuozhima_01989	GSVIVT01001366001	7e-65
10- 7:	Mishuozhima_01993	GSVIVT01001368001	3e-51
10- 8:	Mishuozhima_01994	GSVIVT01001372001	7e-133
10- 9:	Mishuozhima_01995	GSVIVT01001373001	0
10- 10:	Mishuozhima_01996	GSVIVT01001399001	8e-88
10- 11:	Mishuozhima_01998	GSVIVT01001400001	8e-67
## Alignment 11: score=450.0 e_value=6.6e-20 N=10 chr1&chr13 plus
11- 0:	Mishuozhima_01824	GSVIVT01036581001	4e-57
11- 1:	Mishuozhima_01825	GSVIVT01036585001	2e-167
11- 2:	Mishuozhima_01826	GSVIVT01036586001	2e-147
11- 3:	Mishuozhima_01828	GSVIVT01036591001	5e-119
11- 4:	Mishuozhima_01830	GSVIVT01036595001	8e-46
11- 5:	Mishuozhima_01831	GSVIVT01036598001	2e-87
11- 6:	Mishuozhima_01834	GSVIVT01036607001	2e-83
11- 7:	Mishuozhima_01835	GSVIVT01036631001	0
11- 8:	Mishuozhima_01840	GSVIVT01036645001	0
11- 9:	Mishuozhima_01846	GSVIVT01036664001	9e-47
## Alignment 12: score=277.0 e_value=1e-11 N=7 chr1&chr13 plus
12- 0:	GSVIVT01011816001	Mishuozhima_29918	2e-29
12- 1:	GSVIVT01011803001	Mishuozhima_29938	2e-91
12- 2:	GSVIVT01011790001	Mishuozhima_29944	1e-32
12- 3:	GSVIVT01011789001	Mishuozhima_29946	2e-57
12- 4:	GSVIVT01011783001	Mishuozhima_29947	7e-146
12- 5:	GSVIVT01011778001	Mishuozhima_29954	2e-51
12- 6:	GSVIVT01011768001	Mishuozhima_29962	9e-33
## Alignment 13: score=2084.0 e_value=9.1e-164 N=45 chr1&chr13 minus
13- 0:	Mishuozhima_01999	GSVIVT01032027001	0
13- 1:	Mishuozhima_02000	GSVIVT01032030001	2e-121
13- 2:	Mishuozhima_02001	GSVIVT01032039001	2e-82
13- 3:	Mishuozhima_02002	GSVIVT01032042001	9e-96
13- 4:	Mishuozhima_02004	GSVIVT01032045001	7e-160
13- 5:	Mishuozhima_02006	GSVIVT01032046001	0
13- 6:	Mishuozhima_02008	GSVIVT01032051001	2e-56
13- 7:	Mishuozhima_02009	GSVIVT01032055001	6e-62
13- 8:	Mishuozhima_02010	GSVIVT01032056001	9e-118
13- 9:	Mishuozhima_02012	GSVIVT01032060001	5e-81
13- 10:	Mishuozhima_02013	GSVIVT01032061001	5e-47
13- 11:	Mishuozhima_02015	GSVIVT01032065001	6e-23
13- 12:	Mishuozhima_02017	GSVIVT01032066001	2e-152
13- 13:	Mishuozhima_02027	GSVIVT01032086001	0
13- 14:	Mishuozhima_02029	GSVIVT01032087001	2e-83
13- 15:	Mishuozhima_02031	GSVIVT01032090001	7e-64
13- 16:	Mishuozhima_02032	GSVIVT01032092001	0
13- 17:	Mishuozhima_02033	GSVIVT01032093001	8e-81
13- 18:	Mishuozhima_02035	GSVIVT01032110001	0
13- 19:	Mishuozhima_02039	GSVIVT01032119001	3e-82
13- 20:	Mishuozhima_02040	GSVIVT01032128001	0
13- 21:	Mishuozhima_02041	GSVIVT01032129001	8e-144
13- 22:	Mishuozhima_02042	GSVIVT01032131001	0
13- 23:	Mishuozhima_02043	GSVIVT01032135001	0
13- 24:	Mishuozhima_02047	GSVIVT01032137001	0
13- 25:	Mishuozhima_02049	GSVIVT01032138001	0
13- 26:	Mishuozhima_02053	GSVIVT01032141001	8e-94
13- 27:	Mishuozhima_02055	GSVIVT01032154001	2e-77
13- 28:	Mishuozhima_02056	GSVIVT01032155001	0
13- 29:	Mishuozhima_02057	GSVIVT01032163001	0
13- 30:	Mishuozhima_02060	GSVIVT01032165001	0
13- 31:	Mishuozhima_02061	GSVIVT01032178001	8e-103
13- 32:	Mishuozhima_02062	GSVIVT01032192001	9e-92
13- 33:	Mishuozhima_02063	GSVIVT01032193001	3e-102
13- 34:	Mishuozhima_02064	GSVIVT01032195001	0
13- 35:	Mishuozhima_02065	GSVIVT01032196001	6e-130
13- 36:	Mishuozhima_02066	GSVIVT01032197001	5e-105
13- 37:	Mishuozhima_02067	GSVIVT01032210001	0
13- 38:	Mishuozhima_02070	GSVIVT01032213001	0
13- 39:	Mishuozhima_02071	GSVIVT01032214001	9e-59
13- 40:	Mishuozhima_02075	GSVIVT01001463001	0
13- 41:	Mishuozhima_02076	GSVIVT01001461001	0
13- 42:	Mishuozhima_02082	GSVIVT01001442001	1e-27
13- 43:	Mishuozhima_02090	GSVIVT01000664001	1e-56
13- 44:	Mishuozhima_02092	GSVIVT01000639001	1e-27
## Alignment 14: score=331.0 e_value=1e-13 N=8 chr1&chr13 minus
14- 0:	GSVIVT01010301001	Mishuozhima_30087	5e-21
14- 1:	GSVIVT01010303001	Mishuozhima_30085	5e-50
14- 2:	GSVIVT01010318001	Mishuozhima_30084	0
14- 3:	GSVIVT01010328001	Mishuozhima_30082	5e-139
14- 4:	GSVIVT01010347001	Mishuozhima_30079	1e-43
14- 5:	GSVIVT01010358001	Mishuozhima_30075	2e-159
14- 6:	GSVIVT01010382001	Mishuozhima_30069	1e-21
14- 7:	GSVIVT01010390001	Mishuozhima_30066	8e-30
## Alignment 15: score=325.0 e_value=1.9e-15 N=7 chr1&chr13 minus
15- 0:	Mishuozhima_01966	GSVIVT01006004001	0
15- 1:	Mishuozhima_01967	GSVIVT01006002001	1e-176
15- 2:	Mishuozhima_01968	GSVIVT01006000001	4e-121
15- 3:	Mishuozhima_01969	GSVIVT01005998001	2e-179
15- 4:	Mishuozhima_01970	GSVIVT01005997001	4e-47
15- 5:	Mishuozhima_01971	GSVIVT01005996001	1e-78
15- 6:	Mishuozhima_01990	GSVIVT01001369001	7e-48
## Alignment 16: score=397.0 e_value=1e-18 N=9 chr1&chr13r minus
16- 0:	Mishuozhima_02067	GSVIVT01000871001	5e-152
16- 1:	Mishuozhima_02077	GSVIVT01000865001	7e-52
16- 2:	Mishuozhima_02080	GSVIVT01000861001	0
16- 3:	Mishuozhima_02081	GSVIVT01000858001	2e-166
16- 4:	Mishuozhima_02086	GSVIVT01000846001	1e-55
16- 5:	Mishuozhima_02088	GSVIVT01000843001	4e-121
16- 6:	Mishuozhima_02090	GSVIVT01000839001	1e-133
16- 7:	Mishuozhima_02092	GSVIVT01013533001	1e-30
16- 8:	Mishuozhima_02095	GSVIVT01013512001	6e-23
## Alignment 17: score=812.0 e_value=9.6e-56 N=20 chr1&chr14 plus
17- 0:	Mishuozhima_01311	GSVIVT01031004001	5e-108
17- 1:	Mishuozhima_01314	GSVIVT01031007001	2e-35
17- 2:	Mishuozhima_01320	GSVIVT01031020001	8e-39
17- 3:	Mishuozhima_01334	GSVIVT01031028001	1e-37
17- 4:	Mishuozhima_01337	GSVIVT01031035001	4e-56
17- 5:	Mishuozhima_01341	GSVIVT01031042001	2e-66
17- 6:	Mishuozhima_01355	GSVIVT01031053001	2e-42
17- 7:	Mishuozhima_01358	GSVIVT01031065001	3e-99
17- 8:	Mishuozhima_01359	GSVIVT01031066001	7e-30
17- 9:	Mishuozhima_01369	GSVIVT01036445001	3e-83
17- 10:	Mishuozhima_01370	GSVIVT01036447001	2e-70
17- 11:	Mishuozhima_01379	GSVIVT01036449001	2e-26
17- 12:	Mishuozhima_01384	GSVIVT01036452001	1e-49
17- 13:	Mishuozhima_01397	GSVIVT01036465001	7e-165
17- 14:	Mishuozhima_01409	GSVIVT01036490001	3e-38
17- 15:	Mishuozhima_01410	GSVIVT01036495001	0
17- 16:	Mishuozhima_01420	GSVIVT01036512001	1e-74
17- 17:	Mishuozhima_01425	GSVIVT01036518001	0
17- 18:	Mishuozhima_01443	GSVIVT01036531001	4e-38
17- 19:	Mishuozhima_01444	GSVIVT01036533001	6e-56
## Alignment 18: score=282.0 e_value=4.6e-09 N=6 chr1&chr14 plus
18- 0:	Mishuozhima_01724	GSVIVT01033005001	7e-126
18- 1:	Mishuozhima_01726	GSVIVT01033006001	7e-137
18- 2:	Mishuozhima_01727	GSVIVT01033016001	2e-38
18- 3:	Mishuozhima_01728	GSVIVT01033020001	2e-24
18- 4:	Mishuozhima_01729	GSVIVT01033027001	1e-107
18- 5:	Mishuozhima_01734	GSVIVT01033034001	2e-29
## Alignment 19: score=251.0 e_value=3e-11 N=6 chr1&chr14 minus
19- 0:	Mishuozhima_01911	GSVIVT01021788001	5e-28
19- 1:	Mishuozhima_01913	GSVIVT01021790001	4e-78
19- 2:	Mishuozhima_01926	GSVIVT01021796001	0
19- 3:	Mishuozhima_01929	GSVIVT01021830001	2e-50
19- 4:	Mishuozhima_01930	GSVIVT01021832001	7e-76
19- 5:	Mishuozhima_01932	GSVIVT01021833001	0
## Alignment 20: score=1783.0 e_value=2.2e-135 N=39 chr1&chr15 plus
20- 0:	Mishuozhima_02097	GSVIVT01018298001	9e-144
20- 1:	Mishuozhima_02105	GSVIVT01018297001	1e-58
20- 2:	Mishuozhima_02112	GSVIVT01018288001	0
20- 3:	Mishuozhima_02113	GSVIVT01018284001	3e-104
20- 4:	Mishuozhima_02114	GSVIVT01018283001	2e-131
20- 5:	Mishuozhima_02116	GSVIVT01018280001	3e-60
20- 6:	Mishuozhima_02117	GSVIVT01018278001	0
20- 7:	Mishuozhima_02118	GSVIVT01018273001	5e-114
20- 8:	Mishuozhima_02122	GSVIVT01018271001	9e-23
20- 9:	Mishuozhima_02132	GSVIVT01018268001	4e-109
20- 10:	Mishuozhima_02133	GSVIVT01018265001	0
20- 11:	Mishuozhima_02134	GSVIVT01018258001	2e-50
20- 12:	Mishuozhima_02135	GSVIVT01018256001	6e-104
20- 13:	Mishuozhima_02137	GSVIVT01018254001	0
20- 14:	Mishuozhima_02139	GSVIVT01018251001	0
20- 15:	Mishuozhima_02140	GSVIVT01018250001	7e-98
20- 16:	Mishuozhima_02141	GSVIVT01018249001	6e-93
20- 17:	Mishuozhima_02143	GSVIVT01018248001	3e-70
20- 18:	Mishuozhima_02144	GSVIVT01018247001	1e-66
20- 19:	Mishuozhima_02145	GSVIVT01018234001	1e-73
20- 20:	Mishuozhima_02146	GSVIVT01018226001	1e-40
20- 21:	Mishuozhima_02147	GSVIVT01018223001	0
20- 22:	Mishuozhima_02149	GSVIVT01018220001	0
20- 23:	Mishuozhima_02150	GSVIVT01018219001	0
20- 24:	Mishuozhima_02152	GSVIVT01018218001	0
20- 25:	Mishuozhima_02153	GSVIVT01018217001	0
20- 26:	Mishuozhima_02155	GSVIVT01018216001	7e-95
20- 27:	Mishuozhima_02160	GSVIVT01018205001	2e-28
20- 28:	Mishuozhima_02166	GSVIVT01018180001	1e-26
20- 29:	Mishuozhima_02168	GSVIVT01018178001	0
20- 30:	Mishuozhima_02169	GSVIVT01018169001	5e-108
20- 31:	Mishuozhima_02171	GSVIVT01018166001	3e-98
20- 32:	Mishuozhima_02173	GSVIVT01018162001	2e-56
20- 33:	Mishuozhima_02177	GSVIVT01027686001	3e-89
20- 34:	Mishuozhima_02178	GSVIVT01027680001	2e-159
20- 35:	Mishuozhima_02191	GSVIVT01027653001	3e-115
20- 36:	Mishuozhima_02205	GSVIVT01027631001	6e-123
20- 37:	Mishuozhima_02212	GSVIVT01027615001	7e-46
20- 38:	Mishuozhima_02214	GSVIVT01027613001	7e-117
## Alignment 21: score=679.0 e_value=2.1e-33 N=14 chr1&chr15 plus
21- 0:	Mishuozhima_02267	GSVIVT01027529001	7e-129
21- 1:	Mishuozhima_02268	GSVIVT01027528001	1e-23
21- 2:	Mishuozhima_02269	GSVIVT01027527001	2e-140
21- 3:	Mishuozhima_02271	GSVIVT01027520001	1e-69
21- 4:	Mishuozhima_02272	GSVIVT01027519001	0
21- 5:	Mishuozhima_02273	GSVIVT01027517001	4e-118
21- 6:	Mishuozhima_02274	GSVIVT01027515001	5e-71
21- 7:	Mishuozhima_02276	GSVIVT01027513001	0
21- 8:	Mishuozhima_02279	GSVIVT01027510001	0
21- 9:	Mishuozhima_02281	GSVIVT01027508001	0
21- 10:	Mishuozhima_02282	GSVIVT01027506001	0
21- 11:	Mishuozhima_02283	GSVIVT01027504001	0
21- 12:	Mishuozhima_02284	GSVIVT01027503001	1e-99
21- 13:	Mishuozhima_02286	GSVIVT01027493001	1e-74
## Alignment 22: score=474.0 e_value=1.2e-20 N=10 chr1&chr15 plus
22- 0:	Mishuozhima_02345	GSVIVT01027004001	2e-133
22- 1:	Mishuozhima_02346	GSVIVT01027003001	2e-176
22- 2:	Mishuozhima_02347	GSVIVT01027001001	5e-168
22- 3:	Mishuozhima_02348	GSVIVT01027000001	0
22- 4:	Mishuozhima_02349	GSVIVT01026997001	9e-84
22- 5:	Mishuozhima_02350	GSVIVT01026995001	0
22- 6:	Mishuozhima_02351	GSVIVT01026993001	0
22- 7:	Mishuozhima_02352	GSVIVT01026990001	1e-91
22- 8:	Mishuozhima_02355	GSVIVT01026985001	4e-123
22- 9:	Mishuozhima_02369	GSVIVT01026967001	4e-118
## Alignment 23: score=3952.0 e_value=0 N=83 chr1&chr15 minus
23- 0:	Mishuozhima_02288	GSVIVT01026818001	0
23- 1:	Mishuozhima_02289	GSVIVT01026824001	0
23- 2:	Mishuozhima_02290	GSVIVT01026837001	1e-75
23- 3:	Mishuozhima_02298	GSVIVT01026844001	6e-133
23- 4:	Mishuozhima_02299	GSVIVT01026845001	7e-148
23- 5:	Mishuozhima_02300	GSVIVT01026846001	0
23- 6:	Mishuozhima_02301	GSVIVT01026849001	1e-71
23- 7:	Mishuozhima_02304	GSVIVT01026866001	0
23- 8:	Mishuozhima_02305	GSVIVT01026868001	1e-106
23- 9:	Mishuozhima_02306	GSVIVT01026869001	4e-48
23- 10:	Mishuozhima_02307	GSVIVT01026870001	3e-79
23- 11:	Mishuozhima_02308	GSVIVT01026878001	3e-150
23- 12:	Mishuozhima_02309	GSVIVT01026879001	7e-64
23- 13:	Mishuozhima_02311	GSVIVT01026880001	3e-127
23- 14:	Mishuozhima_02312	GSVIVT01026887001	8e-50
23- 15:	Mishuozhima_02315	GSVIVT01026888001	1e-31
23- 16:	Mishuozhima_02317	GSVIVT01026893001	5e-35
23- 17:	Mishuozhima_02318	GSVIVT01026899001	2e-105
23- 18:	Mishuozhima_02320	GSVIVT01026912001	3e-136
23- 19:	Mishuozhima_02323	GSVIVT01026919001	3e-176
23- 20:	Mishuozhima_02324	GSVIVT01026922001	0
23- 21:	Mishuozhima_02325	GSVIVT01026928001	2e-124
23- 22:	Mishuozhima_02327	GSVIVT01026930001	2e-155
23- 23:	Mishuozhima_02329	GSVIVT01026933001	0
23- 24:	Mishuozhima_02331	GSVIVT01026934001	7e-157
23- 25:	Mishuozhima_02332	GSVIVT01026935001	6e-47
23- 26:	Mishuozhima_02333	GSVIVT01026936001	0
23- 27:	Mishuozhima_02335	GSVIVT01026938001	0
23- 28:	Mishuozhima_02336	GSVIVT01026939001	5e-100
23- 29:	Mishuozhima_02337	GSVIVT01026946001	3e-30
23- 30:	Mishuozhima_02338	GSVIVT01026947001	0
23- 31:	Mishuozhima_02340	GSVIVT01026949001	3e-126
23- 32:	Mishuozhima_02341	GSVIVT01026950001	1e-45
23- 33:	Mishuozhima_02342	GSVIVT01026951001	0
23- 34:	Mishuozhima_02343	GSVIVT01026952001	0
23- 35:	Mishuozhima_02344	GSVIVT01026953001	1e-86
23- 36:	Mishuozhima_02360	GSVIVT01026955001	3e-88
23- 37:	Mishuozhima_02361	GSVIVT01026959001	7e-150
23- 38:	Mishuozhima_02363	GSVIVT01026960001	1e-93
23- 39:	Mishuozhima_02365	GSVIVT01026962001	0
23- 40:	Mishuozhima_02366	GSVIVT01026963001	1e-114
23- 41:	Mishuozhima_02367	GSVIVT01026965001	6e-67
23- 42:	Mishuozhima_02368	GSVIVT01026966001	0
23- 43:	Mishuozhima_02370	GSVIVT01026968001	0
23- 44:	Mishuozhima_02371	GSVIVT01026970001	1e-98
23- 45:	Mishuozhima_02372	GSVIVT01026976001	1e-50
23- 46:	Mishuozhima_02373	GSVIVT01026979001	5e-175
23- 47:	Mishuozhima_02374	GSVIVT01027008001	4e-77
23- 48:	Mishuozhima_02375	GSVIVT01027009001	0
23- 49:	Mishuozhima_02376	GSVIVT01027010001	1e-102
[truncated: 13,678 more rows]
