# Supplementary material for: Insight into the evolution and functional characteristics of the pan‐genome assembly from sesame landraces and modern cultivars
Source: Plant Biotechnol J. 2018 Dec 8;17(5):881–92. doi: 10.1111/pbi.13022 (PMC6587448; doi:10.1111/pbi.13022)
Supplement: Supplementary file 9 — Data S3 The tandem duplicated genes among five sesame varieties. [file PBI-17-881-s005.xls]

## Sheet: Zhongzhi13
Cluster_ID	Gene_Numbers	Gene_Lists
Cluster_1	12	Zhongzhi13_06785 Zhongzhi13_06786 Zhongzhi13_06787 Zhongzhi13_06788 Zhongzhi13_06789 Zhongzhi13_06790 Zhongzhi13_06791 Zhongzhi13_06792 Zhongzhi13_06793 Zhongzhi13_06794 Zhongzhi13_06795 Zhongzhi13_06796
Cluster_2	11	Zhongzhi13_21023 Zhongzhi13_21024 Zhongzhi13_21025 Zhongzhi13_21026 Zhongzhi13_21027 Zhongzhi13_21028 Zhongzhi13_21029 Zhongzhi13_21030 Zhongzhi13_21031 Zhongzhi13_21032 Zhongzhi13_21033
Cluster_3	10	Zhongzhi13_20995 Zhongzhi13_20996 Zhongzhi13_20997 Zhongzhi13_20998 Zhongzhi13_20999 Zhongzhi13_21000 Zhongzhi13_21001 Zhongzhi13_21002 Zhongzhi13_21003 Zhongzhi13_21004
Cluster_4	9	Zhongzhi13_26073 Zhongzhi13_26074 Zhongzhi13_26075 Zhongzhi13_26076 Zhongzhi13_26077 Zhongzhi13_26078 Zhongzhi13_26079 Zhongzhi13_26080 Zhongzhi13_26081
Cluster_5	9	Zhongzhi13_03278 Zhongzhi13_03279 Zhongzhi13_03280 Zhongzhi13_03281 Zhongzhi13_03282 Zhongzhi13_03283 Zhongzhi13_03284 Zhongzhi13_03285 Zhongzhi13_03286
Cluster_6	9	Zhongzhi13_25698 Zhongzhi13_25699 Zhongzhi13_25700 Zhongzhi13_25701 Zhongzhi13_25702 Zhongzhi13_25703 Zhongzhi13_25704 Zhongzhi13_25705 Zhongzhi13_25706
Cluster_7	8	Zhongzhi13_17420 Zhongzhi13_17421 Zhongzhi13_17422 Zhongzhi13_17423 Zhongzhi13_17424 Zhongzhi13_17425 Zhongzhi13_17426 Zhongzhi13_17427
Cluster_8	8	Zhongzhi13_15088 Zhongzhi13_15089 Zhongzhi13_15090 Zhongzhi13_15091 Zhongzhi13_15092 Zhongzhi13_15093 Zhongzhi13_15094 Zhongzhi13_15095
Cluster_9	8	Zhongzhi13_20205 Zhongzhi13_20206 Zhongzhi13_20207 Zhongzhi13_20208 Zhongzhi13_20209 Zhongzhi13_20210 Zhongzhi13_20211 Zhongzhi13_20212
Cluster_10	7	Zhongzhi13_09541 Zhongzhi13_09542 Zhongzhi13_09543 Zhongzhi13_09544 Zhongzhi13_09545 Zhongzhi13_09546 Zhongzhi13_09547
Cluster_11	7	Zhongzhi13_20383 Zhongzhi13_20384 Zhongzhi13_20385 Zhongzhi13_20386 Zhongzhi13_20387 Zhongzhi13_20388 Zhongzhi13_20389
Cluster_12	7	Zhongzhi13_19906 Zhongzhi13_19907 Zhongzhi13_19908 Zhongzhi13_19909 Zhongzhi13_19910 Zhongzhi13_19911 Zhongzhi13_19912
Cluster_13	7	Zhongzhi13_27972 Zhongzhi13_27973 Zhongzhi13_27974 Zhongzhi13_27975 Zhongzhi13_27976 Zhongzhi13_27977 Zhongzhi13_27978
Cluster_14	6	Zhongzhi13_00145 Zhongzhi13_00146 Zhongzhi13_00147 Zhongzhi13_00148 Zhongzhi13_00149 Zhongzhi13_00150
Cluster_15	6	Zhongzhi13_09319 Zhongzhi13_09320 Zhongzhi13_09321 Zhongzhi13_09322 Zhongzhi13_09323 Zhongzhi13_09324
Cluster_16	6	Zhongzhi13_26101 Zhongzhi13_26102 Zhongzhi13_26103 Zhongzhi13_26104 Zhongzhi13_26105 Zhongzhi13_26106
Cluster_17	6	SIN_1023743 Zhongzhi13_04083 Zhongzhi13_04084 Zhongzhi13_04085 Zhongzhi13_04086 Zhongzhi13_04087
Cluster_18	6	Zhongzhi13_20776 Zhongzhi13_20777 Zhongzhi13_20778 Zhongzhi13_20779 Zhongzhi13_20780 Zhongzhi13_20781
Cluster_19	6	Zhongzhi13_09549 Zhongzhi13_09550 Zhongzhi13_09551 Zhongzhi13_09552 Zhongzhi13_09553 Zhongzhi13_09554
Cluster_20	6	Zhongzhi13_09456 Zhongzhi13_09457 Zhongzhi13_09458 Zhongzhi13_09459 Zhongzhi13_09460 Zhongzhi13_09461
Cluster_21	6	Zhongzhi13_25869 Zhongzhi13_25870 Zhongzhi13_25871 Zhongzhi13_25872 Zhongzhi13_25873 Zhongzhi13_25874
Cluster_22	6	Zhongzhi13_30396 Zhongzhi13_30397 Zhongzhi13_30398 Zhongzhi13_30399 Zhongzhi13_30400 Zhongzhi13_30401
Cluster_23	6	Zhongzhi13_17414 Zhongzhi13_17415 Zhongzhi13_17416 Zhongzhi13_17417 Zhongzhi13_17418 Zhongzhi13_17419
Cluster_24	6	Zhongzhi13_11877 Zhongzhi13_11878 Zhongzhi13_11879 Zhongzhi13_11880 Zhongzhi13_11881 Zhongzhi13_11882
Cluster_25	6	Zhongzhi13_29503 Zhongzhi13_29504 Zhongzhi13_29505 Zhongzhi13_29506 Zhongzhi13_29507 Zhongzhi13_29508
Cluster_26	5	Zhongzhi13_07294 Zhongzhi13_07295 Zhongzhi13_07296 Zhongzhi13_07297 Zhongzhi13_07298
Cluster_27	5	Zhongzhi13_28473 Zhongzhi13_28474 Zhongzhi13_28475 Zhongzhi13_28476 Zhongzhi13_28477
Cluster_28	5	Zhongzhi13_29228 Zhongzhi13_29229 Zhongzhi13_29230 Zhongzhi13_29231 Zhongzhi13_29232
Cluster_29	5	Zhongzhi13_08089 Zhongzhi13_08090 Zhongzhi13_08091 Zhongzhi13_08092 Zhongzhi13_08093
Cluster_30	5	Zhongzhi13_00788 Zhongzhi13_00789 Zhongzhi13_00790 Zhongzhi13_00791 Zhongzhi13_00792
Cluster_31	5	Zhongzhi13_10853 Zhongzhi13_10854 Zhongzhi13_10855 Zhongzhi13_10856 Zhongzhi13_10857
Cluster_32	5	Zhongzhi13_27832 Zhongzhi13_27833 Zhongzhi13_27834 Zhongzhi13_27835 Zhongzhi13_27836
Cluster_33	5	Zhongzhi13_30012 Zhongzhi13_30013 Zhongzhi13_30014 Zhongzhi13_30015 Zhongzhi13_30016
Cluster_34	5	Zhongzhi13_22719 Zhongzhi13_22720 Zhongzhi13_22721 Zhongzhi13_22722 Zhongzhi13_22723
Cluster_35	5	Zhongzhi13_21193 Zhongzhi13_21194 Zhongzhi13_21195 Zhongzhi13_21196 Zhongzhi13_21197
Cluster_36	5	Zhongzhi13_27550 Zhongzhi13_27551 Zhongzhi13_27552 Zhongzhi13_27553 Zhongzhi13_27554
Cluster_37	5	Zhongzhi13_02595 Zhongzhi13_02596 Zhongzhi13_02597 Zhongzhi13_02598 Zhongzhi13_02599
Cluster_38	5	Zhongzhi13_17508 Zhongzhi13_17509 Zhongzhi13_17510 Zhongzhi13_17511 Zhongzhi13_17512
Cluster_39	4	Zhongzhi13_31296 Zhongzhi13_31297 Zhongzhi13_31298 Zhongzhi13_31299
Cluster_40	4	Zhongzhi13_20679 Zhongzhi13_20680 Zhongzhi13_20681 Zhongzhi13_20682
Cluster_41	4	Zhongzhi13_28278 Zhongzhi13_28279 Zhongzhi13_28280 Zhongzhi13_28281
Cluster_42	4	Zhongzhi13_07253 Zhongzhi13_07254 Zhongzhi13_07255 Zhongzhi13_07256
Cluster_43	4	Zhongzhi13_33517 Zhongzhi13_33518 Zhongzhi13_33519 Zhongzhi13_33520
Cluster_44	4	Zhongzhi13_23970 Zhongzhi13_23971 Zhongzhi13_23972 Zhongzhi13_23973
Cluster_45	4	Zhongzhi13_27890 Zhongzhi13_27891 Zhongzhi13_27892 Zhongzhi13_27893
Cluster_46	4	Zhongzhi13_14602 Zhongzhi13_14603 Zhongzhi13_14604 Zhongzhi13_14605
Cluster_47	4	Zhongzhi13_21923 Zhongzhi13_21924 Zhongzhi13_21925 Zhongzhi13_21926
Cluster_48	4	Zhongzhi13_10928 Zhongzhi13_10929 Zhongzhi13_10930 Zhongzhi13_10931
Cluster_49	4	Zhongzhi13_13709 Zhongzhi13_13710 Zhongzhi13_13711 Zhongzhi13_13712
Cluster_50	4	Zhongzhi13_17817 Zhongzhi13_17818 Zhongzhi13_17819 Zhongzhi13_17820
Cluster_51	4	Zhongzhi13_04392 Zhongzhi13_04393 Zhongzhi13_04394 Zhongzhi13_04395
Cluster_52	4	Zhongzhi13_29280 Zhongzhi13_29281 Zhongzhi13_29282 Zhongzhi13_29283
Cluster_53	4	Zhongzhi13_02944 Zhongzhi13_02945 Zhongzhi13_02946 Zhongzhi13_02947
Cluster_54	4	Zhongzhi13_20854 Zhongzhi13_20855 Zhongzhi13_20856 Zhongzhi13_20857
Cluster_55	4	Zhongzhi13_23623 Zhongzhi13_23624 Zhongzhi13_23625 Zhongzhi13_23626
Cluster_56	4	Zhongzhi13_23612 Zhongzhi13_23613 Zhongzhi13_23614 Zhongzhi13_23615
Cluster_57	4	Zhongzhi13_25739 Zhongzhi13_25740 Zhongzhi13_25741 Zhongzhi13_25742
Cluster_58	4	Zhongzhi13_05648 Zhongzhi13_05649 Zhongzhi13_05650 Zhongzhi13_05651
Cluster_59	4	Zhongzhi13_28934 Zhongzhi13_28935 Zhongzhi13_28936 Zhongzhi13_28937
Cluster_60	4	Zhongzhi13_25761 Zhongzhi13_25762 Zhongzhi13_25763 Zhongzhi13_25764
Cluster_61	4	Zhongzhi13_03966 Zhongzhi13_03967 Zhongzhi13_03968 Zhongzhi13_03969
Cluster_62	4	Zhongzhi13_01876 Zhongzhi13_01877 Zhongzhi13_01878 Zhongzhi13_01879
Cluster_63	4	Zhongzhi13_27939 Zhongzhi13_27940 Zhongzhi13_27941 Zhongzhi13_27942
Cluster_64	4	Zhongzhi13_19940 Zhongzhi13_19941 Zhongzhi13_19942 Zhongzhi13_19943
Cluster_65	4	Zhongzhi13_12090 Zhongzhi13_12091 Zhongzhi13_12092 Zhongzhi13_12093
Cluster_66	4	Zhongzhi13_29996 Zhongzhi13_29997 Zhongzhi13_29998 Zhongzhi13_29999
Cluster_67	4	Zhongzhi13_02253 Zhongzhi13_02254 Zhongzhi13_02255 Zhongzhi13_02256
Cluster_68	4	Zhongzhi13_29199 Zhongzhi13_29200 Zhongzhi13_29201 Zhongzhi13_29202
Cluster_69	4	Zhongzhi13_27187 Zhongzhi13_27188 Zhongzhi13_27189 Zhongzhi13_27190
Cluster_70	4	Zhongzhi13_04932 Zhongzhi13_04933 Zhongzhi13_04934 Zhongzhi13_04935
Cluster_71	4	Zhongzhi13_24296 Zhongzhi13_24297 Zhongzhi13_24298 Zhongzhi13_24299
Cluster_72	4	Zhongzhi13_30022 Zhongzhi13_30023 Zhongzhi13_30024 Zhongzhi13_30025
Cluster_73	4	Zhongzhi13_26140 Zhongzhi13_26141 Zhongzhi13_26142 Zhongzhi13_26143
Cluster_74	4	Zhongzhi13_05522 Zhongzhi13_05523 Zhongzhi13_05524 Zhongzhi13_05525
Cluster_75	4	Zhongzhi13_23394 Zhongzhi13_23395 Zhongzhi13_23396 Zhongzhi13_23397
Cluster_76	4	Zhongzhi13_12326 Zhongzhi13_12327 Zhongzhi13_12328 Zhongzhi13_12329
Cluster_77	4	Zhongzhi13_02431 Zhongzhi13_02432 Zhongzhi13_02433 Zhongzhi13_02434
Cluster_78	4	Zhongzhi13_21455 Zhongzhi13_21456 Zhongzhi13_21457 Zhongzhi13_21458
Cluster_79	4	Zhongzhi13_19826 Zhongzhi13_19827 Zhongzhi13_19828 Zhongzhi13_19829
Cluster_80	4	Zhongzhi13_14492 Zhongzhi13_14493 Zhongzhi13_14494 Zhongzhi13_14495
Cluster_81	4	Zhongzhi13_25984 Zhongzhi13_25985 Zhongzhi13_25986 Zhongzhi13_25987
Cluster_82	4	Zhongzhi13_20601 Zhongzhi13_20602 Zhongzhi13_20603 Zhongzhi13_20604
Cluster_83	4	Zhongzhi13_16602 Zhongzhi13_16603 Zhongzhi13_16604 Zhongzhi13_16605
Cluster_84	4	Zhongzhi13_06367 Zhongzhi13_06368 Zhongzhi13_06369 Zhongzhi13_06370
Cluster_85	4	Zhongzhi13_10488 Zhongzhi13_10489 Zhongzhi13_10490 Zhongzhi13_10491
Cluster_86	4	Zhongzhi13_08120 Zhongzhi13_08121 Zhongzhi13_08122 Zhongzhi13_08123
Cluster_87	4	Zhongzhi13_23044 Zhongzhi13_23045 Zhongzhi13_23046 Zhongzhi13_23047
Cluster_88	4	Zhongzhi13_01624 Zhongzhi13_01625 Zhongzhi13_01626 Zhongzhi13_01627
Cluster_89	4	Zhongzhi13_20025 Zhongzhi13_20026 Zhongzhi13_20027 Zhongzhi13_20028
Cluster_90	4	Zhongzhi13_13833 Zhongzhi13_13834 Zhongzhi13_13835 Zhongzhi13_13836
Cluster_91	3	Zhongzhi13_19737 Zhongzhi13_19738 Zhongzhi13_19739
Cluster_92	3	Zhongzhi13_33501 Zhongzhi13_33502 Zhongzhi13_33503
Cluster_93	3	SIN_1006920 Zhongzhi13_29871 Zhongzhi13_29872
Cluster_94	3	Zhongzhi13_15839 Zhongzhi13_15840 Zhongzhi13_15841
Cluster_95	3	Zhongzhi13_30914 Zhongzhi13_30915 Zhongzhi13_30916
Cluster_96	3	Zhongzhi13_26331 Zhongzhi13_26332 Zhongzhi13_26333
Cluster_97	3	Zhongzhi13_32739 Zhongzhi13_32740 Zhongzhi13_32741
Cluster_98	3	Zhongzhi13_19483 Zhongzhi13_19484 Zhongzhi13_19485
Cluster_99	3	Zhongzhi13_33616 Zhongzhi13_33617 Zhongzhi13_33618
Cluster_100	3	Zhongzhi13_16664 Zhongzhi13_16665 Zhongzhi13_16666
Cluster_101	3	Zhongzhi13_17280 Zhongzhi13_17281 Zhongzhi13_17282
Cluster_102	3	Zhongzhi13_22132 Zhongzhi13_22133 Zhongzhi13_22134
Cluster_103	3	Zhongzhi13_32580 Zhongzhi13_32581 Zhongzhi13_32582
Cluster_104	3	Zhongzhi13_29473 Zhongzhi13_29474 Zhongzhi13_29475
Cluster_105	3	Zhongzhi13_16806 Zhongzhi13_16807 Zhongzhi13_16808
Cluster_106	3	Zhongzhi13_22284 Zhongzhi13_22285 Zhongzhi13_22286
Cluster_107	3	Zhongzhi13_32585 Zhongzhi13_32586 Zhongzhi13_32587
Cluster_108	3	Zhongzhi13_03894 Zhongzhi13_03895 Zhongzhi13_03896
Cluster_109	3	Zhongzhi13_17289 Zhongzhi13_17290 Zhongzhi13_17291
Cluster_110	3	Zhongzhi13_19507 Zhongzhi13_19508 Zhongzhi13_19509
Cluster_111	3	Zhongzhi13_17021 Zhongzhi13_17022 Zhongzhi13_17023
Cluster_112	3	Zhongzhi13_25942 Zhongzhi13_25943 Zhongzhi13_25944
Cluster_113	3	Zhongzhi13_06284 Zhongzhi13_06285 Zhongzhi13_06286
Cluster_114	3	Zhongzhi13_14527 Zhongzhi13_14528 Zhongzhi13_14529
Cluster_115	3	Zhongzhi13_22767 Zhongzhi13_22768 Zhongzhi13_22769
Cluster_116	3	Zhongzhi13_07584 Zhongzhi13_07585 Zhongzhi13_07586
Cluster_117	3	Zhongzhi13_02565 Zhongzhi13_02566 Zhongzhi13_02567
Cluster_118	3	Zhongzhi13_33056 Zhongzhi13_33057 Zhongzhi13_33058
Cluster_119	3	Zhongzhi13_05603 Zhongzhi13_05604 Zhongzhi13_05605
Cluster_120	3	Zhongzhi13_25997 Zhongzhi13_25998 Zhongzhi13_25999
Cluster_121	3	Zhongzhi13_11275 Zhongzhi13_11276 Zhongzhi13_11277
Cluster_122	3	Zhongzhi13_05431 Zhongzhi13_05432 Zhongzhi13_05433
Cluster_123	3	Zhongzhi13_11484 Zhongzhi13_11485 Zhongzhi13_11486
Cluster_124	3	Zhongzhi13_27232 Zhongzhi13_27233 Zhongzhi13_27234
Cluster_125	3	Zhongzhi13_00882 Zhongzhi13_00883 Zhongzhi13_00884
Cluster_126	3	Zhongzhi13_17867 Zhongzhi13_17868 Zhongzhi13_17869
Cluster_127	3	Zhongzhi13_07569 Zhongzhi13_07570 Zhongzhi13_07571
Cluster_128	3	Zhongzhi13_03639 Zhongzhi13_03640 Zhongzhi13_03641
Cluster_129	3	Zhongzhi13_02972 Zhongzhi13_02973 Zhongzhi13_02974
Cluster_130	3	Zhongzhi13_09916 Zhongzhi13_09917 Zhongzhi13_09918
Cluster_131	3	Zhongzhi13_06042 Zhongzhi13_06043 Zhongzhi13_06044
Cluster_132	3	Zhongzhi13_02532 Zhongzhi13_02533 Zhongzhi13_02534
Cluster_133	3	Zhongzhi13_04571 Zhongzhi13_04572 Zhongzhi13_04573
Cluster_134	3	Zhongzhi13_33770 Zhongzhi13_33771 Zhongzhi13_33772
Cluster_135	3	Zhongzhi13_27448 Zhongzhi13_27449 Zhongzhi13_27450
Cluster_136	3	Zhongzhi13_04767 Zhongzhi13_04768 Zhongzhi13_04769
Cluster_137	3	Zhongzhi13_33653 Zhongzhi13_33654 Zhongzhi13_33655
Cluster_138	3	Zhongzhi13_00829 Zhongzhi13_00830 Zhongzhi13_00831
Cluster_139	3	Zhongzhi13_19098 Zhongzhi13_19099 Zhongzhi13_19100
Cluster_140	3	Zhongzhi13_06832 Zhongzhi13_06833 Zhongzhi13_06834
Cluster_141	3	Zhongzhi13_13751 Zhongzhi13_13752 Zhongzhi13_13753
Cluster_142	3	Zhongzhi13_17595 Zhongzhi13_17596 Zhongzhi13_17597
Cluster_143	3	Zhongzhi13_21035 Zhongzhi13_21036 Zhongzhi13_21037
Cluster_144	3	Zhongzhi13_25837 Zhongzhi13_25838 Zhongzhi13_25839
Cluster_145	3	SIN_1005002 Zhongzhi13_31224 Zhongzhi13_31225
Cluster_146	3	Zhongzhi13_13180 Zhongzhi13_13181 Zhongzhi13_13182
Cluster_147	3	Zhongzhi13_15469 Zhongzhi13_15470 Zhongzhi13_15471
Cluster_148	3	Zhongzhi13_19165 Zhongzhi13_19166 Zhongzhi13_19167
Cluster_149	3	Zhongzhi13_06127 Zhongzhi13_06128 Zhongzhi13_06129
Cluster_150	3	Zhongzhi13_19712 Zhongzhi13_19713 Zhongzhi13_19714
Cluster_151	3	Zhongzhi13_20761 Zhongzhi13_20762 Zhongzhi13_20763
Cluster_152	3	Zhongzhi13_02514 Zhongzhi13_02515 Zhongzhi13_02516
Cluster_153	3	Zhongzhi13_28187 Zhongzhi13_28188 Zhongzhi13_28189
Cluster_154	3	Zhongzhi13_26532 Zhongzhi13_26533 Zhongzhi13_26534
Cluster_155	3	Zhongzhi13_16311 Zhongzhi13_16312 Zhongzhi13_16313
Cluster_156	3	Zhongzhi13_08592 Zhongzhi13_08593 Zhongzhi13_08594
Cluster_157	3	Zhongzhi13_08185 Zhongzhi13_08186 Zhongzhi13_08187
Cluster_158	3	Zhongzhi13_28233 Zhongzhi13_28234 Zhongzhi13_28235
Cluster_159	3	Zhongzhi13_14500 Zhongzhi13_14501 Zhongzhi13_14502
Cluster_160	3	Zhongzhi13_28613 Zhongzhi13_28614 Zhongzhi13_28615
Cluster_161	3	Zhongzhi13_13459 Zhongzhi13_13460 Zhongzhi13_13461
Cluster_162	3	Zhongzhi13_03217 Zhongzhi13_03218 Zhongzhi13_03219
Cluster_163	3	Zhongzhi13_09999 Zhongzhi13_10000 Zhongzhi13_10001
Cluster_164	3	SIN_1019558 Zhongzhi13_17946 Zhongzhi13_17947
Cluster_165	3	Zhongzhi13_21130 Zhongzhi13_21131 Zhongzhi13_21132
Cluster_166	3	Zhongzhi13_04507 Zhongzhi13_04508 Zhongzhi13_04509
Cluster_167	3	Zhongzhi13_30258 Zhongzhi13_30259 Zhongzhi13_30260
Cluster_168	3	Zhongzhi13_10066 Zhongzhi13_10067 Zhongzhi13_10068
Cluster_169	3	Zhongzhi13_24101 Zhongzhi13_24102 Zhongzhi13_24103
Cluster_170	3	Zhongzhi13_15443 Zhongzhi13_15444 Zhongzhi13_15445
Cluster_171	3	Zhongzhi13_04781 Zhongzhi13_04782 Zhongzhi13_04783
Cluster_172	3	Zhongzhi13_25766 Zhongzhi13_25767 Zhongzhi13_25768
Cluster_173	3	Zhongzhi13_33116 Zhongzhi13_33117 Zhongzhi13_33118
Cluster_174	3	Zhongzhi13_24618 Zhongzhi13_24619 Zhongzhi13_24620
Cluster_175	3	Zhongzhi13_26971 Zhongzhi13_26972 Zhongzhi13_26973
Cluster_176	3	Zhongzhi13_21367 Zhongzhi13_21368 Zhongzhi13_21369
Cluster_177	3	Zhongzhi13_30836 Zhongzhi13_30837 Zhongzhi13_30838
Cluster_178	3	Zhongzhi13_30517 Zhongzhi13_30518 Zhongzhi13_30519
Cluster_179	3	Zhongzhi13_09499 Zhongzhi13_09500 Zhongzhi13_09501
Cluster_180	3	Zhongzhi13_24933 Zhongzhi13_24934 Zhongzhi13_24935
Cluster_181	3	Zhongzhi13_16087 Zhongzhi13_16088 Zhongzhi13_16089
Cluster_182	3	Zhongzhi13_09328 Zhongzhi13_09329 Zhongzhi13_09330
Cluster_183	3	Zhongzhi13_00820 Zhongzhi13_00821 Zhongzhi13_00822
Cluster_184	3	Zhongzhi13_29699 Zhongzhi13_29700 Zhongzhi13_29701
Cluster_185	3	Zhongzhi13_02100 Zhongzhi13_02101 Zhongzhi13_02102
Cluster_186	3	Zhongzhi13_07825 Zhongzhi13_07826 Zhongzhi13_07827
Cluster_187	3	Zhongzhi13_21256 Zhongzhi13_21257 Zhongzhi13_21258
Cluster_188	3	Zhongzhi13_01567 Zhongzhi13_01568 Zhongzhi13_01569
Cluster_189	3	Zhongzhi13_25923 Zhongzhi13_25924 Zhongzhi13_25925
Cluster_190	3	Zhongzhi13_12193 Zhongzhi13_12194 Zhongzhi13_12195
Cluster_191	3	Zhongzhi13_06679 Zhongzhi13_06680 Zhongzhi13_06681
Cluster_192	3	Zhongzhi13_05490 Zhongzhi13_05491 Zhongzhi13_05492
Cluster_193	3	Zhongzhi13_19102 Zhongzhi13_19103 Zhongzhi13_19104
Cluster_194	3	Zhongzhi13_02615 Zhongzhi13_02616 Zhongzhi13_02617
Cluster_195	3	Zhongzhi13_33097 Zhongzhi13_33098 Zhongzhi13_33099
Cluster_196	3	Zhongzhi13_13138 Zhongzhi13_13139 Zhongzhi13_13140
Cluster_197	3	Zhongzhi13_30200 Zhongzhi13_30201 Zhongzhi13_30202
Cluster_198	3	Zhongzhi13_22693 Zhongzhi13_22694 Zhongzhi13_22695
Cluster_199	3	Zhongzhi13_08116 Zhongzhi13_08117 Zhongzhi13_08118
Cluster_200	3	Zhongzhi13_11105 Zhongzhi13_11106 Zhongzhi13_11107
Cluster_201	3	Zhongzhi13_23562 Zhongzhi13_23563 Zhongzhi13_23564
Cluster_202	3	Zhongzhi13_21576 Zhongzhi13_21577 Zhongzhi13_21578
Cluster_203	3	Zhongzhi13_07318 Zhongzhi13_07319 Zhongzhi13_07320
Cluster_204	3	Zhongzhi13_06119 Zhongzhi13_06120 Zhongzhi13_06121
Cluster_205	3	Zhongzhi13_27713 Zhongzhi13_27714 Zhongzhi13_27715
Cluster_206	3	SIN_1014493 Zhongzhi13_29509 Zhongzhi13_29510
Cluster_207	3	Zhongzhi13_16192 Zhongzhi13_16193 Zhongzhi13_16194
Cluster_208	3	Zhongzhi13_02427 Zhongzhi13_02428 Zhongzhi13_02429
Cluster_209	3	Zhongzhi13_25101 Zhongzhi13_25102 Zhongzhi13_25103
Cluster_210	3	Zhongzhi13_00781 Zhongzhi13_00782 Zhongzhi13_00783
Cluster_211	3	Zhongzhi13_03378 Zhongzhi13_03379 Zhongzhi13_03380
Cluster_212	3	Zhongzhi13_10698 Zhongzhi13_10699 Zhongzhi13_10700
Cluster_213	3	Zhongzhi13_27147 Zhongzhi13_27148 Zhongzhi13_27149
Cluster_214	3	Zhongzhi13_00364 Zhongzhi13_00365 Zhongzhi13_00366
Cluster_215	3	Zhongzhi13_02397 Zhongzhi13_02398 Zhongzhi13_02399
Cluster_216	3	Zhongzhi13_05118 Zhongzhi13_05119 Zhongzhi13_05120
Cluster_217	3	Zhongzhi13_31416 Zhongzhi13_31417 Zhongzhi13_31418
Cluster_218	3	Zhongzhi13_21749 Zhongzhi13_21750 Zhongzhi13_21751
Cluster_219	3	SIN_1019224 Zhongzhi13_31612 Zhongzhi13_31613
Cluster_220	3	Zhongzhi13_19277 Zhongzhi13_19278 Zhongzhi13_19279
Cluster_221	3	Zhongzhi13_26064 Zhongzhi13_26065 Zhongzhi13_26066
Cluster_222	3	Zhongzhi13_33083 Zhongzhi13_33084 Zhongzhi13_33085
Cluster_223	3	Zhongzhi13_27846 Zhongzhi13_27847 Zhongzhi13_27848
Cluster_224	3	Zhongzhi13_29590 Zhongzhi13_29591 Zhongzhi13_29592
Cluster_225	3	Zhongzhi13_16328 Zhongzhi13_16329 Zhongzhi13_16330
Cluster_226	3	Zhongzhi13_00964 Zhongzhi13_00965 Zhongzhi13_00966
Cluster_227	3	Zhongzhi13_09363 Zhongzhi13_09364 Zhongzhi13_09365
Cluster_228	3	Zhongzhi13_06913 Zhongzhi13_06914 Zhongzhi13_06915
Cluster_229	3	Zhongzhi13_06324 Zhongzhi13_06325 Zhongzhi13_06326
Cluster_230	3	Zhongzhi13_09692 Zhongzhi13_09693 Zhongzhi13_09694
Cluster_231	3	Zhongzhi13_04732 Zhongzhi13_04733 Zhongzhi13_04734
Cluster_232	3	Zhongzhi13_29375 Zhongzhi13_29376 Zhongzhi13_29377
Cluster_233	3	Zhongzhi13_20750 Zhongzhi13_20751 Zhongzhi13_20752
Cluster_234	3	Zhongzhi13_29645 Zhongzhi13_29646 Zhongzhi13_29647
Cluster_235	3	Zhongzhi13_22749 Zhongzhi13_22750 Zhongzhi13_22751
Cluster_236	3	Zhongzhi13_25834 Zhongzhi13_25835 Zhongzhi13_25836
Cluster_237	3	Zhongzhi13_03659 Zhongzhi13_03660 Zhongzhi13_03661
Cluster_238	3	Zhongzhi13_03686 Zhongzhi13_03687 Zhongzhi13_03688
Cluster_239	3	Zhongzhi13_15069 Zhongzhi13_15070 Zhongzhi13_15071
Cluster_240	3	Zhongzhi13_09513 Zhongzhi13_09514 Zhongzhi13_09515
Cluster_241	3	Zhongzhi13_05510 Zhongzhi13_05511 Zhongzhi13_05512
Cluster_242	3	Zhongzhi13_21604 Zhongzhi13_21605 Zhongzhi13_21606
Cluster_243	3	Zhongzhi13_01312 Zhongzhi13_01313 Zhongzhi13_01314
Cluster_244	3	Zhongzhi13_10194 Zhongzhi13_10195 Zhongzhi13_10196
Cluster_245	3	Zhongzhi13_09297 Zhongzhi13_09298 Zhongzhi13_09299
Cluster_246	3	Zhongzhi13_30029 Zhongzhi13_30030 Zhongzhi13_30031
Cluster_247	3	Zhongzhi13_08188 Zhongzhi13_08189 Zhongzhi13_08190
Cluster_248	3	Zhongzhi13_13154 Zhongzhi13_13155 Zhongzhi13_13156
Cluster_249	3	Zhongzhi13_08750 Zhongzhi13_08751 Zhongzhi13_08752
Cluster_250	3	Zhongzhi13_05054 Zhongzhi13_05055 Zhongzhi13_05056
Cluster_251	3	Zhongzhi13_15009 Zhongzhi13_15010 Zhongzhi13_15011
Cluster_252	3	Zhongzhi13_24356 Zhongzhi13_24357 Zhongzhi13_24358
Cluster_253	3	Zhongzhi13_26858 Zhongzhi13_26859 Zhongzhi13_26860
Cluster_254	3	Zhongzhi13_04378 Zhongzhi13_04379 Zhongzhi13_04380
Cluster_255	3	Zhongzhi13_25642 Zhongzhi13_25643 Zhongzhi13_25644
Cluster_256	3	Zhongzhi13_27562 Zhongzhi13_27563 Zhongzhi13_27564
Cluster_257	3	Zhongzhi13_21779 Zhongzhi13_21780 Zhongzhi13_21781
Cluster_258	3	Zhongzhi13_09568 Zhongzhi13_09569 Zhongzhi13_09570
Cluster_259	3	SIN_1000876 Zhongzhi13_25354 Zhongzhi13_25355
Cluster_260	3	Zhongzhi13_17269 Zhongzhi13_17270 Zhongzhi13_17271
Cluster_261	3	Zhongzhi13_33622 Zhongzhi13_33623 Zhongzhi13_33624
Cluster_262	3	Zhongzhi13_29264 Zhongzhi13_29265 Zhongzhi13_29266
Cluster_263	3	Zhongzhi13_08650 Zhongzhi13_08651 Zhongzhi13_08652
Cluster_264	3	Zhongzhi13_26744 Zhongzhi13_26745 Zhongzhi13_26746
Cluster_265	3	Zhongzhi13_13949 Zhongzhi13_13950 Zhongzhi13_13951
Cluster_266	3	Zhongzhi13_26236 Zhongzhi13_26237 Zhongzhi13_26238
Cluster_267	3	Zhongzhi13_05343 Zhongzhi13_05344 Zhongzhi13_05345
Cluster_268	3	Zhongzhi13_15281 Zhongzhi13_15282 Zhongzhi13_15283
Cluster_269	3	Zhongzhi13_23984 Zhongzhi13_23985 Zhongzhi13_23986
Cluster_270	3	Zhongzhi13_33005 Zhongzhi13_33006 Zhongzhi13_33007
Cluster_271	3	Zhongzhi13_12745 Zhongzhi13_12746 Zhongzhi13_12747
Cluster_272	3	Zhongzhi13_16255 Zhongzhi13_16256 Zhongzhi13_16257
Cluster_273	3	Zhongzhi13_07287 Zhongzhi13_07288 Zhongzhi13_07289
Cluster_274	3	Zhongzhi13_02373 Zhongzhi13_02374 Zhongzhi13_02375
Cluster_275	2	Zhongzhi13_03900 Zhongzhi13_03901
Cluster_276	2	Zhongzhi13_09437 Zhongzhi13_09438
Cluster_277	2	Zhongzhi13_02110 Zhongzhi13_02111
Cluster_278	2	Zhongzhi13_16529 Zhongzhi13_16530
Cluster_279	2	Zhongzhi13_09517 Zhongzhi13_09518
Cluster_280	2	Zhongzhi13_10792 Zhongzhi13_10793
Cluster_281	2	Zhongzhi13_28629 Zhongzhi13_28630
Cluster_282	2	Zhongzhi13_28804 Zhongzhi13_28805
Cluster_283	2	Zhongzhi13_32921 Zhongzhi13_32922
Cluster_284	2	Zhongzhi13_11125 Zhongzhi13_11126
Cluster_285	2	Zhongzhi13_23273 Zhongzhi13_23274
Cluster_286	2	Zhongzhi13_18566 Zhongzhi13_18567
Cluster_287	2	Zhongzhi13_30442 Zhongzhi13_30443
Cluster_288	2	Zhongzhi13_11395 Zhongzhi13_11396
Cluster_289	2	Zhongzhi13_22764 Zhongzhi13_22765
Cluster_290	2	Zhongzhi13_30169 Zhongzhi13_30170
Cluster_291	2	SIN_1022943 SIN_1022944
Cluster_292	2	Zhongzhi13_28156 Zhongzhi13_28157
Cluster_293	2	Zhongzhi13_09033 Zhongzhi13_09034
Cluster_294	2	Zhongzhi13_12040 Zhongzhi13_12041
Cluster_295	2	Zhongzhi13_31549 Zhongzhi13_31550
Cluster_296	2	Zhongzhi13_14264 Zhongzhi13_14265
Cluster_297	2	Zhongzhi13_00749 Zhongzhi13_00750
Cluster_298	2	Zhongzhi13_02885 Zhongzhi13_02886
Cluster_299	2	Zhongzhi13_27566 Zhongzhi13_27567
Cluster_300	2	Zhongzhi13_20557 Zhongzhi13_20558
Cluster_301	2	Zhongzhi13_11152 Zhongzhi13_11153
Cluster_302	2	Zhongzhi13_25576 Zhongzhi13_25577
Cluster_303	2	Zhongzhi13_15741 Zhongzhi13_15742
Cluster_304	2	Zhongzhi13_15143 Zhongzhi13_15144
Cluster_305	2	Zhongzhi13_08173 Zhongzhi13_08174
Cluster_306	2	Zhongzhi13_29695 Zhongzhi13_29696
Cluster_307	2	SIN_1001597 Zhongzhi13_26082
Cluster_308	2	Zhongzhi13_15350 Zhongzhi13_15351
Cluster_309	2	Zhongzhi13_26502 Zhongzhi13_26503
Cluster_310	2	Zhongzhi13_12630 Zhongzhi13_12631
Cluster_311	2	Zhongzhi13_22439 Zhongzhi13_22440
Cluster_312	2	Zhongzhi13_26396 Zhongzhi13_26397
Cluster_313	2	Zhongzhi13_22690 Zhongzhi13_22691
Cluster_314	2	Zhongzhi13_33152 Zhongzhi13_33153
Cluster_315	2	Zhongzhi13_17951 Zhongzhi13_17952
Cluster_316	2	Zhongzhi13_15640 Zhongzhi13_15641
Cluster_317	2	Zhongzhi13_15531 Zhongzhi13_15532
Cluster_318	2	Zhongzhi13_11061 Zhongzhi13_11062
Cluster_319	2	Zhongzhi13_03499 Zhongzhi13_03500
Cluster_320	2	Zhongzhi13_25189 Zhongzhi13_25190
Cluster_321	2	Zhongzhi13_16279 Zhongzhi13_16280
Cluster_322	2	SIN_1020156 Zhongzhi13_05752
Cluster_323	2	Zhongzhi13_29152 Zhongzhi13_29153
Cluster_324	2	Zhongzhi13_15495 Zhongzhi13_15496
Cluster_325	2	Zhongzhi13_26162 Zhongzhi13_26163
Cluster_326	2	Zhongzhi13_16288 Zhongzhi13_16289
Cluster_327	2	Zhongzhi13_16599 Zhongzhi13_16600
Cluster_328	2	Zhongzhi13_26316 Zhongzhi13_26317
Cluster_329	2	Zhongzhi13_27122 Zhongzhi13_27123
Cluster_330	2	Zhongzhi13_02393 Zhongzhi13_02394
Cluster_331	2	Zhongzhi13_33507 Zhongzhi13_33508
Cluster_332	2	Zhongzhi13_27794 Zhongzhi13_27795
Cluster_333	2	Zhongzhi13_02695 Zhongzhi13_02696
Cluster_334	2	Zhongzhi13_10265 Zhongzhi13_10266
Cluster_335	2	Zhongzhi13_33297 Zhongzhi13_33298
Cluster_336	2	Zhongzhi13_19641 Zhongzhi13_19642
Cluster_337	2	Zhongzhi13_19062 Zhongzhi13_19063
Cluster_338	2	Zhongzhi13_07150 Zhongzhi13_07151
Cluster_339	2	Zhongzhi13_19479 Zhongzhi13_19480
Cluster_340	2	Zhongzhi13_11021 Zhongzhi13_11022
Cluster_341	2	Zhongzhi13_11701 Zhongzhi13_11702
Cluster_342	2	Zhongzhi13_07123 Zhongzhi13_07124
Cluster_343	2	Zhongzhi13_13302 Zhongzhi13_13303
Cluster_344	2	Zhongzhi13_17528 Zhongzhi13_17529
Cluster_345	2	Zhongzhi13_14444 Zhongzhi13_14445
Cluster_346	2	Zhongzhi13_32566 Zhongzhi13_32567
Cluster_347	2	Zhongzhi13_11475 Zhongzhi13_11476
Cluster_348	2	SIN_1002830 Zhongzhi13_26022
Cluster_349	2	Zhongzhi13_26355 Zhongzhi13_26356
Cluster_350	2	Zhongzhi13_02650 Zhongzhi13_02651
Cluster_351	2	Zhongzhi13_30250 Zhongzhi13_30251
Cluster_352	2	Zhongzhi13_31438 Zhongzhi13_31439
Cluster_353	2	Zhongzhi13_29044 Zhongzhi13_29045
Cluster_354	2	Zhongzhi13_15910 Zhongzhi13_15911
Cluster_355	2	Zhongzhi13_14770 Zhongzhi13_14771
Cluster_356	2	Zhongzhi13_15885 Zhongzhi13_15886
Cluster_357	2	Zhongzhi13_13843 Zhongzhi13_13844
Cluster_358	2	Zhongzhi13_05371 Zhongzhi13_05372
Cluster_359	2	Zhongzhi13_20504 Zhongzhi13_20505
Cluster_360	2	Zhongzhi13_32503 Zhongzhi13_32504
Cluster_361	2	SIN_1013021 SIN_1013022
Cluster_362	2	Zhongzhi13_08287 Zhongzhi13_08288
Cluster_363	2	Zhongzhi13_33497 Zhongzhi13_33498
Cluster_364	2	Zhongzhi13_06749 Zhongzhi13_06750
Cluster_365	2	Zhongzhi13_06551 Zhongzhi13_06552
Cluster_366	2	Zhongzhi13_13690 Zhongzhi13_13691
Cluster_367	2	Zhongzhi13_29188 Zhongzhi13_29189
Cluster_368	2	Zhongzhi13_08886 Zhongzhi13_08887
Cluster_369	2	Zhongzhi13_01493 Zhongzhi13_01494
Cluster_370	2	Zhongzhi13_29886 Zhongzhi13_29887
Cluster_371	2	Zhongzhi13_05127 Zhongzhi13_05128
Cluster_372	2	Zhongzhi13_22923 Zhongzhi13_22924
Cluster_373	2	Zhongzhi13_16220 Zhongzhi13_16221
Cluster_374	2	Zhongzhi13_03098 Zhongzhi13_03099
Cluster_375	2	Zhongzhi13_33839 Zhongzhi13_33840
Cluster_376	2	SIN_1007396 SIN_1007397
Cluster_377	2	Zhongzhi13_15260 Zhongzhi13_15261
Cluster_378	2	Zhongzhi13_33283 Zhongzhi13_33284
Cluster_379	2	Zhongzhi13_14907 Zhongzhi13_14908
Cluster_380	2	Zhongzhi13_29047 Zhongzhi13_29048
Cluster_381	2	Zhongzhi13_33343 Zhongzhi13_33344
Cluster_382	2	Zhongzhi13_32912 Zhongzhi13_32913
Cluster_383	2	Zhongzhi13_00915 Zhongzhi13_00916
Cluster_384	2	Zhongzhi13_01236 Zhongzhi13_01237
Cluster_385	2	Zhongzhi13_33185 Zhongzhi13_33186
Cluster_386	2	Zhongzhi13_11481 Zhongzhi13_11482
Cluster_387	2	Zhongzhi13_15465 Zhongzhi13_15466
Cluster_388	2	Zhongzhi13_06591 Zhongzhi13_06592
Cluster_389	2	Zhongzhi13_19999 Zhongzhi13_20000
Cluster_390	2	Zhongzhi13_15265 Zhongzhi13_15266
Cluster_391	2	Zhongzhi13_19196 Zhongzhi13_19197
Cluster_392	2	Zhongzhi13_06430 Zhongzhi13_06431
Cluster_393	2	Zhongzhi13_26096 Zhongzhi13_26097
Cluster_394	2	Zhongzhi13_25207 Zhongzhi13_25208
Cluster_395	2	Zhongzhi13_09618 Zhongzhi13_09619
Cluster_396	2	Zhongzhi13_21961 Zhongzhi13_21962
Cluster_397	2	Zhongzhi13_09556 Zhongzhi13_09557
Cluster_398	2	Zhongzhi13_01269 Zhongzhi13_01270
Cluster_399	2	Zhongzhi13_20796 Zhongzhi13_20797
Cluster_400	2	Zhongzhi13_04722 Zhongzhi13_04723
Cluster_401	2	Zhongzhi13_13945 Zhongzhi13_13946
Cluster_402	2	Zhongzhi13_20830 Zhongzhi13_20831
Cluster_403	2	Zhongzhi13_13811 Zhongzhi13_13812
Cluster_404	2	Zhongzhi13_11950 Zhongzhi13_11951
Cluster_405	2	SIN_1016919 Zhongzhi13_28529
Cluster_406	2	Zhongzhi13_16000 Zhongzhi13_16001
Cluster_407	2	Zhongzhi13_18387 Zhongzhi13_18388
Cluster_408	2	Zhongzhi13_08218 Zhongzhi13_08219
Cluster_409	2	Zhongzhi13_15286 Zhongzhi13_15287
Cluster_410	2	Zhongzhi13_03341 Zhongzhi13_03342
Cluster_411	2	Zhongzhi13_11389 Zhongzhi13_11390
Cluster_412	2	Zhongzhi13_09604 Zhongzhi13_09605
Cluster_413	2	Zhongzhi13_07011 Zhongzhi13_07012
Cluster_414	2	Zhongzhi13_30126 Zhongzhi13_30127
Cluster_415	2	Zhongzhi13_04501 Zhongzhi13_04502
Cluster_416	2	Zhongzhi13_10625 Zhongzhi13_10626
Cluster_417	2	Zhongzhi13_27558 Zhongzhi13_27559
Cluster_418	2	Zhongzhi13_05768 Zhongzhi13_05769
Cluster_419	2	Zhongzhi13_33721 Zhongzhi13_33722
Cluster_420	2	Zhongzhi13_11227 Zhongzhi13_11228
Cluster_421	2	Zhongzhi13_08410 Zhongzhi13_08411
Cluster_422	2	Zhongzhi13_21452 Zhongzhi13_21453
Cluster_423	2	Zhongzhi13_03691 Zhongzhi13_03692
Cluster_424	2	Zhongzhi13_20890 Zhongzhi13_20891
Cluster_425	2	Zhongzhi13_12216 Zhongzhi13_12217
Cluster_426	2	Zhongzhi13_23291 Zhongzhi13_23292
Cluster_427	2	Zhongzhi13_32727 Zhongzhi13_32728
Cluster_428	2	Zhongzhi13_22938 Zhongzhi13_22939
Cluster_429	2	Zhongzhi13_26399 Zhongzhi13_26400
Cluster_430	2	Zhongzhi13_01500 Zhongzhi13_01501
Cluster_431	2	Zhongzhi13_32215 Zhongzhi13_32216
Cluster_432	2	Zhongzhi13_17651 Zhongzhi13_17652
Cluster_433	2	Zhongzhi13_00874 Zhongzhi13_00875
Cluster_434	2	Zhongzhi13_21341 Zhongzhi13_21342
Cluster_435	2	Zhongzhi13_09214 Zhongzhi13_09215
Cluster_436	2	Zhongzhi13_26538 Zhongzhi13_26539
Cluster_437	2	Zhongzhi13_13790 Zhongzhi13_13791
Cluster_438	2	Zhongzhi13_23642 Zhongzhi13_23643
Cluster_439	2	Zhongzhi13_31293 Zhongzhi13_31294
Cluster_440	2	Zhongzhi13_03520 Zhongzhi13_03521
Cluster_441	2	Zhongzhi13_17295 Zhongzhi13_17296
Cluster_442	2	Zhongzhi13_25501 Zhongzhi13_25502
Cluster_443	2	Zhongzhi13_33159 Zhongzhi13_33160
Cluster_444	2	Zhongzhi13_31673 Zhongzhi13_31674
Cluster_445	2	Zhongzhi13_19039 Zhongzhi13_19040
Cluster_446	2	Zhongzhi13_05329 Zhongzhi13_05330
Cluster_447	2	Zhongzhi13_25223 Zhongzhi13_25224
Cluster_448	2	Zhongzhi13_08517 Zhongzhi13_08518
Cluster_449	2	Zhongzhi13_02938 Zhongzhi13_02939
Cluster_450	2	Zhongzhi13_25401 Zhongzhi13_25402
Cluster_451	2	Zhongzhi13_16334 Zhongzhi13_16335
Cluster_452	2	Zhongzhi13_28302 Zhongzhi13_28303
Cluster_453	2	Zhongzhi13_11545 Zhongzhi13_11546
Cluster_454	2	Zhongzhi13_12323 Zhongzhi13_12324
Cluster_455	2	Zhongzhi13_04383 Zhongzhi13_04384
Cluster_456	2	Zhongzhi13_23486 Zhongzhi13_23487
Cluster_457	2	Zhongzhi13_00496 Zhongzhi13_00497
Cluster_458	2	Zhongzhi13_30703 Zhongzhi13_30704
Cluster_459	2	Zhongzhi13_22011 Zhongzhi13_22012
Cluster_460	2	SIN_1010583 Zhongzhi13_21400
Cluster_461	2	Zhongzhi13_30149 Zhongzhi13_30150
Cluster_462	2	Zhongzhi13_27280 Zhongzhi13_27281
Cluster_463	2	Zhongzhi13_25776 Zhongzhi13_25777
Cluster_464	2	Zhongzhi13_03338 Zhongzhi13_03339
Cluster_465	2	Zhongzhi13_27753 Zhongzhi13_27754
Cluster_466	2	Zhongzhi13_31104 Zhongzhi13_31105
Cluster_467	2	Zhongzhi13_26948 Zhongzhi13_26949
Cluster_468	2	Zhongzhi13_27583 Zhongzhi13_27584
Cluster_469	2	Zhongzhi13_33240 Zhongzhi13_33241
Cluster_470	2	Zhongzhi13_19047 Zhongzhi13_19048
Cluster_471	2	Zhongzhi13_09271 Zhongzhi13_09272
Cluster_472	2	Zhongzhi13_15325 Zhongzhi13_15326
Cluster_473	2	Zhongzhi13_00728 Zhongzhi13_00729
Cluster_474	2	Zhongzhi13_06156 Zhongzhi13_06157
Cluster_475	2	Zhongzhi13_28494 Zhongzhi13_28495
Cluster_476	2	Zhongzhi13_15311 Zhongzhi13_15312
Cluster_477	2	Zhongzhi13_32846 Zhongzhi13_32847
Cluster_478	2	Zhongzhi13_02467 Zhongzhi13_02468
Cluster_479	2	Zhongzhi13_05487 Zhongzhi13_05488
Cluster_480	2	SIN_1006189 Zhongzhi13_17019
Cluster_481	2	Zhongzhi13_07247 Zhongzhi13_07248
Cluster_482	2	Zhongzhi13_06874 Zhongzhi13_06875
Cluster_483	2	Zhongzhi13_02997 Zhongzhi13_02998
Cluster_484	2	Zhongzhi13_03664 Zhongzhi13_03665
Cluster_485	2	Zhongzhi13_23293 Zhongzhi13_23294
Cluster_486	2	Zhongzhi13_22878 Zhongzhi13_22879
Cluster_487	2	SIN_1000196 SIN_1000197
Cluster_488	2	Zhongzhi13_14362 Zhongzhi13_14363
Cluster_489	2	Zhongzhi13_33705 Zhongzhi13_33706
Cluster_490	2	Zhongzhi13_20237 Zhongzhi13_20238
Cluster_491	2	Zhongzhi13_30905 Zhongzhi13_30906
Cluster_492	2	Zhongzhi13_19030 Zhongzhi13_19031
Cluster_493	2	Zhongzhi13_30226 Zhongzhi13_30227
Cluster_494	2	Zhongzhi13_19894 Zhongzhi13_19895
Cluster_495	2	Zhongzhi13_06220 Zhongzhi13_06221
Cluster_496	2	Zhongzhi13_10509 Zhongzhi13_10510
Cluster_497	2	Zhongzhi13_19291 Zhongzhi13_19292
Cluster_498	2	Zhongzhi13_02156 Zhongzhi13_02157
Cluster_499	2	Zhongzhi13_32420 Zhongzhi13_32421
Cluster_500	2	Zhongzhi13_24319 Zhongzhi13_24320
Cluster_501	2	Zhongzhi13_26611 Zhongzhi13_26612
Cluster_502	2	Zhongzhi13_08913 Zhongzhi13_08914
Cluster_503	2	Zhongzhi13_28272 Zhongzhi13_28273
Cluster_504	2	Zhongzhi13_29056 Zhongzhi13_29057
Cluster_505	2	Zhongzhi13_01496 Zhongzhi13_01497
Cluster_506	2	Zhongzhi13_07047 Zhongzhi13_07048
Cluster_507	2	Zhongzhi13_28256 Zhongzhi13_28257
Cluster_508	2	Zhongzhi13_20060 Zhongzhi13_20061
Cluster_509	2	Zhongzhi13_20378 Zhongzhi13_20379
Cluster_510	2	Zhongzhi13_23938 Zhongzhi13_23939
Cluster_511	2	Zhongzhi13_26964 Zhongzhi13_26965
Cluster_512	2	Zhongzhi13_01670 Zhongzhi13_01671
Cluster_513	2	Zhongzhi13_08657 Zhongzhi13_08658
Cluster_514	2	Zhongzhi13_24817 Zhongzhi13_24818
Cluster_515	2	Zhongzhi13_17459 Zhongzhi13_17460
Cluster_516	2	Zhongzhi13_01797 Zhongzhi13_01798
Cluster_517	2	Zhongzhi13_10055 Zhongzhi13_10056
Cluster_518	2	Zhongzhi13_27018 Zhongzhi13_27019
Cluster_519	2	Zhongzhi13_15103 Zhongzhi13_15104
Cluster_520	2	Zhongzhi13_28016 Zhongzhi13_28017
Cluster_521	2	Zhongzhi13_16748 Zhongzhi13_16749
Cluster_522	2	Zhongzhi13_28846 Zhongzhi13_28847
Cluster_523	2	Zhongzhi13_15766 Zhongzhi13_15767
Cluster_524	2	Zhongzhi13_21091 Zhongzhi13_21092
Cluster_525	2	Zhongzhi13_02345 Zhongzhi13_02346
Cluster_526	2	WARNING:[blastall]
Cluster_527	2	Zhongzhi13_32962 Zhongzhi13_32963
Cluster_528	2	Zhongzhi13_05921 Zhongzhi13_05922
Cluster_529	2	Zhongzhi13_22741 Zhongzhi13_22742
Cluster_530	2	Zhongzhi13_03926 Zhongzhi13_03927
Cluster_531	2	Zhongzhi13_19106 Zhongzhi13_19107
Cluster_532	2	Zhongzhi13_01924 Zhongzhi13_01925
Cluster_533	2	Zhongzhi13_04568 Zhongzhi13_04569
Cluster_534	2	Zhongzhi13_02502 Zhongzhi13_02503
Cluster_535	2	Zhongzhi13_00737 Zhongzhi13_00738
Cluster_536	2	Zhongzhi13_18031 Zhongzhi13_18032
Cluster_537	2	Zhongzhi13_18318 Zhongzhi13_18319
Cluster_538	2	Zhongzhi13_24410 Zhongzhi13_24411
Cluster_539	2	Zhongzhi13_09682 Zhongzhi13_09683
Cluster_540	2	Zhongzhi13_05364 Zhongzhi13_05365
Cluster_541	2	Zhongzhi13_32830 Zhongzhi13_32831
Cluster_542	2	Zhongzhi13_10184 Zhongzhi13_10185
Cluster_543	2	Zhongzhi13_00798 Zhongzhi13_00799
Cluster_544	2	SIN_1016779 SIN_1016780
Cluster_545	2	Zhongzhi13_11558 Zhongzhi13_11559
Cluster_546	2	Zhongzhi13_33125 Zhongzhi13_33126
Cluster_547	2	Zhongzhi13_04115 Zhongzhi13_04116
Cluster_548	2	Zhongzhi13_22049 Zhongzhi13_22050
Cluster_549	2	Zhongzhi13_26125 Zhongzhi13_26126
Cluster_550	2	Zhongzhi13_19253 Zhongzhi13_19254
Cluster_551	2	Zhongzhi13_06847 Zhongzhi13_06848
Cluster_552	2	Zhongzhi13_09758 Zhongzhi13_09759
Cluster_553	2	Zhongzhi13_21514 Zhongzhi13_21515
Cluster_554	2	Zhongzhi13_02420 Zhongzhi13_02421
Cluster_555	2	Zhongzhi13_29058 Zhongzhi13_29059
Cluster_556	2	Zhongzhi13_13457 Zhongzhi13_13458
Cluster_557	2	Zhongzhi13_01821 Zhongzhi13_01822
Cluster_558	2	Zhongzhi13_33271 Zhongzhi13_33272
Cluster_559	2	Zhongzhi13_30027 Zhongzhi13_30028
Cluster_560	2	Zhongzhi13_13892 Zhongzhi13_13893
Cluster_561	2	Zhongzhi13_11218 Zhongzhi13_11219
Cluster_562	2	Zhongzhi13_04409 Zhongzhi13_04410
Cluster_563	2	Zhongzhi13_05633 Zhongzhi13_05634
Cluster_564	2	Zhongzhi13_07340 Zhongzhi13_07341
Cluster_565	2	Zhongzhi13_09487 Zhongzhi13_09488
Cluster_566	2	SIN_1002921 SIN_1002922
Cluster_567	2	Zhongzhi13_10269 Zhongzhi13_10270
Cluster_568	2	Zhongzhi13_21999 Zhongzhi13_22000
Cluster_569	2	Zhongzhi13_31435 Zhongzhi13_31436
Cluster_570	2	Zhongzhi13_22027 Zhongzhi13_22028
Cluster_571	2	Zhongzhi13_23631 Zhongzhi13_23632
Cluster_572	2	Zhongzhi13_13074 Zhongzhi13_13075
Cluster_573	2	Zhongzhi13_13821 Zhongzhi13_13822
Cluster_574	2	Zhongzhi13_18358 Zhongzhi13_18359
Cluster_575	2	Zhongzhi13_18821 Zhongzhi13_18822
Cluster_576	2	Zhongzhi13_16234 Zhongzhi13_16235
Cluster_577	2	Zhongzhi13_19010 Zhongzhi13_19011
Cluster_578	2	Zhongzhi13_01466 Zhongzhi13_01467
Cluster_579	2	Zhongzhi13_20926 Zhongzhi13_20927
Cluster_580	2	Zhongzhi13_15063 Zhongzhi13_15064
Cluster_581	2	Zhongzhi13_13771 Zhongzhi13_13772
Cluster_582	2	Zhongzhi13_27471 Zhongzhi13_27472
Cluster_583	2	Zhongzhi13_32653 Zhongzhi13_32654
Cluster_584	2	Zhongzhi13_29160 Zhongzhi13_29161
Cluster_585	2	SIN_1025078 Zhongzhi13_27324
Cluster_586	2	Zhongzhi13_19838 Zhongzhi13_19839
Cluster_587	2	Zhongzhi13_00733 Zhongzhi13_00734
Cluster_588	2	Zhongzhi13_14651 Zhongzhi13_14652
Cluster_589	2	Zhongzhi13_05109 Zhongzhi13_05110
Cluster_590	2	Zhongzhi13_11283 Zhongzhi13_11284
Cluster_591	2	Zhongzhi13_07512 Zhongzhi13_07513
Cluster_592	2	Zhongzhi13_11952 Zhongzhi13_11953
Cluster_593	2	Zhongzhi13_13695 Zhongzhi13_13696
Cluster_594	2	Zhongzhi13_19180 Zhongzhi13_19181
Cluster_595	2	Zhongzhi13_27135 Zhongzhi13_27136
Cluster_596	2	Zhongzhi13_32881 Zhongzhi13_32882
Cluster_597	2	Zhongzhi13_19120 Zhongzhi13_19121
Cluster_598	2	Zhongzhi13_29491 Zhongzhi13_29492
Cluster_599	2	Zhongzhi13_22103 Zhongzhi13_22104
Cluster_600	2	Zhongzhi13_18456 Zhongzhi13_18457
Cluster_601	2	Zhongzhi13_27173 Zhongzhi13_27174
Cluster_602	2	Zhongzhi13_23002 Zhongzhi13_23003
Cluster_603	2	Zhongzhi13_18127 Zhongzhi13_18128
Cluster_604	2	Zhongzhi13_20672 Zhongzhi13_20673
Cluster_605	2	Zhongzhi13_16900 Zhongzhi13_16901
Cluster_606	2	Zhongzhi13_12688 Zhongzhi13_12689
Cluster_607	2	Zhongzhi13_32665 Zhongzhi13_32666
Cluster_608	2	Zhongzhi13_24733 Zhongzhi13_24734
Cluster_609	2	Zhongzhi13_15492 Zhongzhi13_15493
Cluster_610	2	Zhongzhi13_13901 Zhongzhi13_13902
Cluster_611	2	Zhongzhi13_07412 Zhongzhi13_07413
Cluster_612	2	Zhongzhi13_10551 Zhongzhi13_10552
Cluster_613	2	Zhongzhi13_32250 Zhongzhi13_32251
Cluster_614	2	Zhongzhi13_24656 Zhongzhi13_24657
Cluster_615	2	Zhongzhi13_23890 Zhongzhi13_23891
Cluster_616	2	Zhongzhi13_13924 Zhongzhi13_13925
Cluster_617	2	Zhongzhi13_10442 Zhongzhi13_10443
Cluster_618	2	Zhongzhi13_02208 Zhongzhi13_02209
Cluster_619	2	Zhongzhi13_23826 Zhongzhi13_23827
Cluster_620	2	Zhongzhi13_05951 Zhongzhi13_05952
Cluster_621	2	Zhongzhi13_14539 Zhongzhi13_14540
Cluster_622	2	Zhongzhi13_15528 Zhongzhi13_15529
Cluster_623	2	Zhongzhi13_31059 Zhongzhi13_31060
Cluster_624	2	Zhongzhi13_22739 Zhongzhi13_22740
Cluster_625	2	Zhongzhi13_22138 Zhongzhi13_22139
Cluster_626	2	Zhongzhi13_08905 Zhongzhi13_08906
Cluster_627	2	Zhongzhi13_33069 Zhongzhi13_33070
Cluster_628	2	Zhongzhi13_19891 Zhongzhi13_19892
Cluster_629	2	Zhongzhi13_07342 Zhongzhi13_07343
Cluster_630	2	SIN_1018473 Zhongzhi13_14364
Cluster_631	2	Zhongzhi13_33578 Zhongzhi13_33579
Cluster_632	2	Zhongzhi13_23287 Zhongzhi13_23288
Cluster_633	2	Zhongzhi13_21505 Zhongzhi13_21506
Cluster_634	2	Zhongzhi13_16632 Zhongzhi13_16633
Cluster_635	2	Zhongzhi13_13938 Zhongzhi13_13939
Cluster_636	2	Zhongzhi13_16837 Zhongzhi13_16838
Cluster_637	2	Zhongzhi13_28632 Zhongzhi13_28633
Cluster_638	2	Zhongzhi13_09750 Zhongzhi13_09751
Cluster_639	2	SIN_1027112 Zhongzhi13_19368
Cluster_640	2	Zhongzhi13_04601 Zhongzhi13_04602
Cluster_641	2	Zhongzhi13_21756 Zhongzhi13_21757
Cluster_642	2	Zhongzhi13_00810 Zhongzhi13_00811
Cluster_643	2	Zhongzhi13_00665 Zhongzhi13_00666
Cluster_644	2	Zhongzhi13_26387 Zhongzhi13_26388
Cluster_645	2	Zhongzhi13_20868 Zhongzhi13_20869
Cluster_646	2	Zhongzhi13_21938 Zhongzhi13_21939
Cluster_647	2	Zhongzhi13_22293 Zhongzhi13_22294
Cluster_648	2	Zhongzhi13_19888 Zhongzhi13_19889
Cluster_649	2	Zhongzhi13_31460 Zhongzhi13_31461
Cluster_650	2	Zhongzhi13_05383 Zhongzhi13_05384
Cluster_651	2	Zhongzhi13_28442 Zhongzhi13_28443
Cluster_652	2	Zhongzhi13_05495 Zhongzhi13_05496
Cluster_653	2	Zhongzhi13_22004 Zhongzhi13_22005
Cluster_654	2	Zhongzhi13_32426 Zhongzhi13_32427
Cluster_655	2	Zhongzhi13_07623 Zhongzhi13_07624
Cluster_656	2	Zhongzhi13_25083 Zhongzhi13_25084
Cluster_657	2	Zhongzhi13_33548 Zhongzhi13_33549
Cluster_658	2	Zhongzhi13_28388 Zhongzhi13_28389
Cluster_659	2	Zhongzhi13_32533 Zhongzhi13_32534
Cluster_660	2	Zhongzhi13_26045 Zhongzhi13_26046
Cluster_661	2	Zhongzhi13_09361 Zhongzhi13_09362
Cluster_662	2	Zhongzhi13_19265 Zhongzhi13_19266
Cluster_663	2	Zhongzhi13_29919 Zhongzhi13_29920
Cluster_664	2	Zhongzhi13_24576 Zhongzhi13_24577
Cluster_665	2	Zhongzhi13_23686 Zhongzhi13_23687
Cluster_666	2	Zhongzhi13_14506 Zhongzhi13_14507
Cluster_667	2	Zhongzhi13_08971 Zhongzhi13_08972
Cluster_668	2	Zhongzhi13_30432 Zhongzhi13_30433
Cluster_669	2	Zhongzhi13_18114 Zhongzhi13_18115
Cluster_670	2	Zhongzhi13_04482 Zhongzhi13_04483
Cluster_671	2	Zhongzhi13_10319 Zhongzhi13_10320
Cluster_672	2	Zhongzhi13_08610 Zhongzhi13_08611
Cluster_673	2	Zhongzhi13_07450 Zhongzhi13_07451
Cluster_674	2	Zhongzhi13_10906 Zhongzhi13_10907
Cluster_675	2	SIN_1000952 Zhongzhi13_32652
Cluster_676	2	Zhongzhi13_13321 Zhongzhi13_13322
Cluster_677	2	Zhongzhi13_33046 Zhongzhi13_33047
Cluster_678	2	Zhongzhi13_31328 Zhongzhi13_31329
Cluster_679	2	Zhongzhi13_16153 Zhongzhi13_16154
Cluster_680	2	Zhongzhi13_20516 Zhongzhi13_20517
Cluster_681	2	Zhongzhi13_30219 Zhongzhi13_30220
Cluster_682	2	Zhongzhi13_22473 Zhongzhi13_22474
Cluster_683	2	Zhongzhi13_13171 Zhongzhi13_13172
Cluster_684	2	Zhongzhi13_31627 Zhongzhi13_31628
Cluster_685	2	Zhongzhi13_07137 Zhongzhi13_07138
Cluster_686	2	Zhongzhi13_20497 Zhongzhi13_20498
Cluster_687	2	Zhongzhi13_06272 Zhongzhi13_06273
Cluster_688	2	Zhongzhi13_16409 Zhongzhi13_16410
Cluster_689	2	Zhongzhi13_02260 Zhongzhi13_02261
Cluster_690	2	Zhongzhi13_20832 Zhongzhi13_20833
Cluster_691	2	Zhongzhi13_17003 Zhongzhi13_17004
Cluster_692	2	Zhongzhi13_19246 Zhongzhi13_19247
Cluster_693	2	Zhongzhi13_24664 Zhongzhi13_24665
Cluster_694	2	Zhongzhi13_32864 Zhongzhi13_32865
Cluster_695	2	Zhongzhi13_14560 Zhongzhi13_14561
Cluster_696	2	Zhongzhi13_32186 Zhongzhi13_32187
Cluster_697	2	Zhongzhi13_25116 Zhongzhi13_25117
Cluster_698	2	Zhongzhi13_00526 Zhongzhi13_00527
Cluster_699	2	Zhongzhi13_10466 Zhongzhi13_10467
Cluster_700	2	Zhongzhi13_20320 Zhongzhi13_20321
Cluster_701	2	Zhongzhi13_21240 Zhongzhi13_21241
Cluster_702	2	Zhongzhi13_32787 Zhongzhi13_32788
Cluster_703	2	Zhongzhi13_13854 Zhongzhi13_13855
Cluster_704	2	Zhongzhi13_25131 Zhongzhi13_25132
Cluster_705	2	Zhongzhi13_11632 Zhongzhi13_11633
Cluster_706	2	Zhongzhi13_12410 Zhongzhi13_12411
Cluster_707	2	Zhongzhi13_26155 Zhongzhi13_26156
Cluster_708	2	Zhongzhi13_00452 Zhongzhi13_00453
Cluster_709	2	Zhongzhi13_06117 Zhongzhi13_06118
Cluster_710	2	Zhongzhi13_03384 Zhongzhi13_03385
Cluster_711	2	Zhongzhi13_21823 Zhongzhi13_21824
Cluster_712	2	Zhongzhi13_23763 Zhongzhi13_23764
Cluster_713	2	Zhongzhi13_16127 Zhongzhi13_16128
Cluster_714	2	Zhongzhi13_33541 Zhongzhi13_33542
Cluster_715	2	Zhongzhi13_16947 Zhongzhi13_16948
Cluster_716	2	Zhongzhi13_16685 Zhongzhi13_16686
Cluster_717	2	Zhongzhi13_01767 Zhongzhi13_01768
Cluster_718	2	Zhongzhi13_21563 Zhongzhi13_21564
Cluster_719	2	Zhongzhi13_07409 Zhongzhi13_07410
Cluster_720	2	Zhongzhi13_27419 Zhongzhi13_27420
Cluster_721	2	Zhongzhi13_00845 Zhongzhi13_00846
Cluster_722	2	Zhongzhi13_15972 Zhongzhi13_15973
Cluster_723	2	Zhongzhi13_00932 Zhongzhi13_00933
Cluster_724	2	Zhongzhi13_29526 Zhongzhi13_29527
Cluster_725	2	Zhongzhi13_21302 Zhongzhi13_21303
Cluster_726	2	Zhongzhi13_20908 Zhongzhi13_20909
Cluster_727	2	Zhongzhi13_02836 Zhongzhi13_02837
Cluster_728	2	Zhongzhi13_12694 Zhongzhi13_12695
Cluster_729	2	Zhongzhi13_31269 Zhongzhi13_31270
Cluster_730	2	Zhongzhi13_22117 Zhongzhi13_22118
Cluster_731	2	Zhongzhi13_27175 Zhongzhi13_27176
Cluster_732	2	Zhongzhi13_09982 Zhongzhi13_09983
Cluster_733	2	Zhongzhi13_07521 Zhongzhi13_07522
Cluster_734	2	Zhongzhi13_04991 Zhongzhi13_04992
Cluster_735	2	Zhongzhi13_05003 Zhongzhi13_05004
Cluster_736	2	Zhongzhi13_07497 Zhongzhi13_07498
Cluster_737	2	Zhongzhi13_23381 Zhongzhi13_23382
Cluster_738	2	Zhongzhi13_04638 Zhongzhi13_04639
Cluster_739	2	Zhongzhi13_01909 Zhongzhi13_01910
Cluster_740	2	Zhongzhi13_27236 Zhongzhi13_27237
Cluster_741	2	Zhongzhi13_26099 Zhongzhi13_26100
Cluster_742	2	Zhongzhi13_05087 Zhongzhi13_05088
Cluster_743	2	Zhongzhi13_07194 Zhongzhi13_07195
Cluster_744	2	Zhongzhi13_32494 Zhongzhi13_32495
Cluster_745	2	Zhongzhi13_26201 Zhongzhi13_26202
Cluster_746	2	Zhongzhi13_13774 Zhongzhi13_13775
Cluster_747	2	Zhongzhi13_23030 Zhongzhi13_23031
Cluster_748	2	Zhongzhi13_33628 Zhongzhi13_33629
Cluster_749	2	Zhongzhi13_06088 Zhongzhi13_06089
Cluster_750	2	Zhongzhi13_27099 Zhongzhi13_27100
Cluster_751	2	Zhongzhi13_11980 Zhongzhi13_11981
Cluster_752	2	Zhongzhi13_32202 Zhongzhi13_32203
Cluster_753	2	Zhongzhi13_22856 Zhongzhi13_22857
Cluster_754	2	Zhongzhi13_30291 Zhongzhi13_30292
Cluster_755	2	Zhongzhi13_01040 Zhongzhi13_01041
Cluster_756	2	Zhongzhi13_14426 Zhongzhi13_14427
Cluster_757	2	Zhongzhi13_32559 Zhongzhi13_32560
Cluster_758	2	Zhongzhi13_30205 Zhongzhi13_30206
Cluster_759	2	Zhongzhi13_11421 Zhongzhi13_11422
Cluster_760	2	Zhongzhi13_00885 Zhongzhi13_00886
Cluster_761	2	Zhongzhi13_20661 Zhongzhi13_20662
Cluster_762	2	Zhongzhi13_12320 Zhongzhi13_12321
Cluster_763	2	Zhongzhi13_18791 Zhongzhi13_18792
Cluster_764	2	Zhongzhi13_09218 Zhongzhi13_09219
Cluster_765	2	Zhongzhi13_05408 Zhongzhi13_05409
Cluster_766	2	Zhongzhi13_27070 Zhongzhi13_27071
Cluster_767	2	Zhongzhi13_33101 Zhongzhi13_33102
Cluster_768	2	Zhongzhi13_30264 Zhongzhi13_30265
Cluster_769	2	Zhongzhi13_04916 Zhongzhi13_04917
Cluster_770	2	Zhongzhi13_08018 Zhongzhi13_08019
Cluster_771	2	Zhongzhi13_20705 Zhongzhi13_20706
Cluster_772	2	Zhongzhi13_00952 Zhongzhi13_00953
Cluster_773	2	Zhongzhi13_12751 Zhongzhi13_12752
Cluster_774	2	Zhongzhi13_26362 Zhongzhi13_26363
Cluster_775	2	Zhongzhi13_30877 Zhongzhi13_30878
Cluster_776	2	Zhongzhi13_25779 Zhongzhi13_25780
Cluster_777	2	Zhongzhi13_24390 Zhongzhi13_24391
Cluster_778	2	Zhongzhi13_33237 Zhongzhi13_33238
Cluster_779	2	Zhongzhi13_31470 Zhongzhi13_31471
Cluster_780	2	Zhongzhi13_07572 Zhongzhi13_07573
Cluster_781	2	Zhongzhi13_02497 Zhongzhi13_02498
Cluster_782	2	Zhongzhi13_08279 Zhongzhi13_08280
Cluster_783	2	Zhongzhi13_03031 Zhongzhi13_03032
Cluster_784	2	Zhongzhi13_01037 Zhongzhi13_01038
Cluster_785	2	Zhongzhi13_15997 Zhongzhi13_15998
Cluster_786	2	Zhongzhi13_13857 Zhongzhi13_13858
Cluster_787	2	Zhongzhi13_19230 Zhongzhi13_19231
Cluster_788	2	Zhongzhi13_08962 Zhongzhi13_08963
Cluster_789	2	Zhongzhi13_23303 Zhongzhi13_23304
Cluster_790	2	Zhongzhi13_08894 Zhongzhi13_08895
Cluster_791	2	Zhongzhi13_16112 Zhongzhi13_16113
Cluster_792	2	Zhongzhi13_05621 Zhongzhi13_05622
Cluster_793	2	Zhongzhi13_13781 Zhongzhi13_13782
Cluster_794	2	Zhongzhi13_27286 Zhongzhi13_27287
Cluster_795	2	Zhongzhi13_13337 Zhongzhi13_13338
Cluster_796	2	Zhongzhi13_29767 Zhongzhi13_29768
Cluster_797	2	Zhongzhi13_20812 Zhongzhi13_20813
Cluster_798	2	Zhongzhi13_29483 Zhongzhi13_29484
Cluster_799	2	Zhongzhi13_24801 Zhongzhi13_24802
Cluster_800	2	Zhongzhi13_05470 Zhongzhi13_05471
Cluster_801	2	Zhongzhi13_28806 Zhongzhi13_28807
Cluster_802	2	Zhongzhi13_33784 Zhongzhi13_33785
Cluster_803	2	Zhongzhi13_32671 Zhongzhi13_32672
Cluster_804	2	Zhongzhi13_25053 Zhongzhi13_25054
Cluster_805	2	Zhongzhi13_02776 Zhongzhi13_02777
Cluster_806	2	Zhongzhi13_13837 Zhongzhi13_13838
Cluster_807	2	Zhongzhi13_16093 Zhongzhi13_16094
Cluster_808	2	Zhongzhi13_33515 Zhongzhi13_33516
Cluster_809	2	Zhongzhi13_09562 Zhongzhi13_09563
Cluster_810	2	Zhongzhi13_32527 Zhongzhi13_32528
Cluster_811	2	Zhongzhi13_10971 Zhongzhi13_10972
Cluster_812	2	Zhongzhi13_10282 Zhongzhi13_10283
Cluster_813	2	Zhongzhi13_22541 Zhongzhi13_22542
Cluster_814	2	Zhongzhi13_30363 Zhongzhi13_30364
Cluster_815	2	Zhongzhi13_00751 Zhongzhi13_00752
Cluster_816	2	Zhongzhi13_00660 Zhongzhi13_00661
Cluster_817	2	Zhongzhi13_19659 Zhongzhi13_19660
Cluster_818	2	Zhongzhi13_06185 Zhongzhi13_06186
Cluster_819	2	SIN_1009970 Zhongzhi13_26165
Cluster_820	2	Zhongzhi13_15984 Zhongzhi13_15985
Cluster_821	2	Zhongzhi13_18877 Zhongzhi13_18878
Cluster_822	2	Zhongzhi13_27354 Zhongzhi13_27355
Cluster_823	2	Zhongzhi13_23724 Zhongzhi13_23725
Cluster_824	2	Zhongzhi13_20133 Zhongzhi13_20134
Cluster_825	2	SIN_1018442 Zhongzhi13_14386
Cluster_826	2	Zhongzhi13_14590 Zhongzhi13_14591
Cluster_827	2	Zhongzhi13_33292 Zhongzhi13_33293
Cluster_828	2	Zhongzhi13_25936 Zhongzhi13_25937
Cluster_829	2	Zhongzhi13_02312 Zhongzhi13_02313
Cluster_830	2	Zhongzhi13_20717 Zhongzhi13_20718
Cluster_831	2	Zhongzhi13_24291 Zhongzhi13_24292
Cluster_832	2	Zhongzhi13_19578 Zhongzhi13_19579
Cluster_833	2	Zhongzhi13_28623 Zhongzhi13_28624
Cluster_834	2	Zhongzhi13_06274 Zhongzhi13_06275
Cluster_835	2	Zhongzhi13_14496 Zhongzhi13_14497
Cluster_836	2	Zhongzhi13_22737 Zhongzhi13_22738
Cluster_837	2	Zhongzhi13_30136 Zhongzhi13_30137
Cluster_838	2	Zhongzhi13_16661 Zhongzhi13_16662
Cluster_839	2	Zhongzhi13_24609 Zhongzhi13_24610
Cluster_840	2	Zhongzhi13_07312 Zhongzhi13_07313
Cluster_841	2	Zhongzhi13_21231 Zhongzhi13_21232
Cluster_842	2	Zhongzhi13_32954 Zhongzhi13_32955
Cluster_843	2	Zhongzhi13_11909 Zhongzhi13_11910
Cluster_844	2	Zhongzhi13_00344 Zhongzhi13_00345
Cluster_845	2	Zhongzhi13_31451 Zhongzhi13_31452
Cluster_846	2	Zhongzhi13_04689 Zhongzhi13_04690
Cluster_847	2	Zhongzhi13_04131 Zhongzhi13_04132
Cluster_848	2	Zhongzhi13_10171 Zhongzhi13_10172
Cluster_849	2	Zhongzhi13_33545 Zhongzhi13_33546
Cluster_850	2	Zhongzhi13_25227 Zhongzhi13_25228
Cluster_851	2	Zhongzhi13_23672 Zhongzhi13_23673
Cluster_852	2	Zhongzhi13_04173 Zhongzhi13_04174
Cluster_853	2	Zhongzhi13_02675 Zhongzhi13_02676
Cluster_854	2	Zhongzhi13_20409 Zhongzhi13_20410
Cluster_855	2	Zhongzhi13_26258 Zhongzhi13_26259
Cluster_856	2	Zhongzhi13_11317 Zhongzhi13_11318
Cluster_857	2	Zhongzhi13_15960 Zhongzhi13_15961
Cluster_858	2	Zhongzhi13_15109 Zhongzhi13_15110
Cluster_859	2	Zhongzhi13_15977 Zhongzhi13_15978
Cluster_860	2	Zhongzhi13_03365 Zhongzhi13_03366
Cluster_861	2	Zhongzhi13_29347 Zhongzhi13_29348
Cluster_862	2	Zhongzhi13_18435 Zhongzhi13_18436
Cluster_863	2	Zhongzhi13_24019 Zhongzhi13_24020
Cluster_864	2	Zhongzhi13_30846 Zhongzhi13_30847
Cluster_865	2	Zhongzhi13_30187 Zhongzhi13_30188
Cluster_866	2	Zhongzhi13_01785 Zhongzhi13_01786
Cluster_867	2	Zhongzhi13_08871 Zhongzhi13_08872
Cluster_868	2	Zhongzhi13_29054 Zhongzhi13_29055
Cluster_869	2	Zhongzhi13_00996 Zhongzhi13_00997
Cluster_870	2	Zhongzhi13_21551 Zhongzhi13_21552
Cluster_871	2	Zhongzhi13_02265 Zhongzhi13_02266
Cluster_872	2	Zhongzhi13_30935 Zhongzhi13_30936
Cluster_873	2	Zhongzhi13_17199 Zhongzhi13_17200
Cluster_874	2	Zhongzhi13_15059 Zhongzhi13_15060
Cluster_875	2	Zhongzhi13_16388 Zhongzhi13_16389
Cluster_876	2	Zhongzhi13_31904 Zhongzhi13_31905
Cluster_877	2	Zhongzhi13_09904 Zhongzhi13_09905
Cluster_878	2	Zhongzhi13_06738 Zhongzhi13_06739
Cluster_879	2	Zhongzhi13_02219 Zhongzhi13_02220
Cluster_880	2	Zhongzhi13_00731 Zhongzhi13_00732
Cluster_881	2	Zhongzhi13_06148 Zhongzhi13_06149
Cluster_882	2	Zhongzhi13_10445 Zhongzhi13_10446
Cluster_883	2	Zhongzhi13_33664 Zhongzhi13_33665
Cluster_884	2	Zhongzhi13_30296 Zhongzhi13_30297
Cluster_885	2	Zhongzhi13_10182 Zhongzhi13_10183
Cluster_886	2	Zhongzhi13_29333 Zhongzhi13_29334
Cluster_887	2	Zhongzhi13_13604 Zhongzhi13_13605
Cluster_888	2	Zhongzhi13_06204 Zhongzhi13_06205
Cluster_889	2	Zhongzhi13_32947 Zhongzhi13_32948
Cluster_890	2	Zhongzhi13_20310 Zhongzhi13_20311
Cluster_891	2	Zhongzhi13_08742 Zhongzhi13_08743
Cluster_892	2	Zhongzhi13_02994 Zhongzhi13_02995
Cluster_893	2	Zhongzhi13_30176 Zhongzhi13_30177
Cluster_894	2	Zhongzhi13_29707 Zhongzhi13_29708
Cluster_895	2	Zhongzhi13_18009 Zhongzhi13_18010
Cluster_896	2	Zhongzhi13_26003 Zhongzhi13_26004
Cluster_897	2	Zhongzhi13_21682 Zhongzhi13_21683
Cluster_898	2	Zhongzhi13_01516 Zhongzhi13_01517
Cluster_899	2	Zhongzhi13_04803 Zhongzhi13_04804
Cluster_900	2	Zhongzhi13_22325 Zhongzhi13_22326
Cluster_901	2	Zhongzhi13_27153 Zhongzhi13_27154
Cluster_902	2	Zhongzhi13_16114 Zhongzhi13_16115
Cluster_903	2	Zhongzhi13_00392 Zhongzhi13_00393
Cluster_904	2	Zhongzhi13_25905 Zhongzhi13_25906
Cluster_905	2	Zhongzhi13_11112 Zhongzhi13_11113
Cluster_906	2	Zhongzhi13_00494 Zhongzhi13_00495
Cluster_907	2	Zhongzhi13_16842 Zhongzhi13_16843
Cluster_908	2	Zhongzhi13_10119 Zhongzhi13_10120
Cluster_909	2	Zhongzhi13_32934 Zhongzhi13_32935
Cluster_910	2	Zhongzhi13_25860 Zhongzhi13_25861
Cluster_911	2	Zhongzhi13_25831 Zhongzhi13_25832
Cluster_912	2	Zhongzhi13_20707 Zhongzhi13_20708
Cluster_913	2	Zhongzhi13_29588 Zhongzhi13_29589
Cluster_914	2	Zhongzhi13_02524 Zhongzhi13_02525
Cluster_915	2	Zhongzhi13_31051 Zhongzhi13_31052
Cluster_916	2	Zhongzhi13_06390 Zhongzhi13_06391
Cluster_917	2	Zhongzhi13_29304 Zhongzhi13_29305
Cluster_918	2	Zhongzhi13_21905 Zhongzhi13_21906
Cluster_919	2	Zhongzhi13_10398 Zhongzhi13_10399
Cluster_920	2	Zhongzhi13_08951 Zhongzhi13_08952
Cluster_921	2	Zhongzhi13_32692 Zhongzhi13_32693
Cluster_922	2	Zhongzhi13_18447 Zhongzhi13_18448
Cluster_923	2	Zhongzhi13_12756 Zhongzhi13_12757
Cluster_924	2	Zhongzhi13_19366 Zhongzhi13_19367
Cluster_925	2	Zhongzhi13_07888 Zhongzhi13_07889
Cluster_926	2	Zhongzhi13_32695 Zhongzhi13_32696
Cluster_927	2	Zhongzhi13_16430 Zhongzhi13_16431
Cluster_928	2	Zhongzhi13_19457 Zhongzhi13_19458
Cluster_929	2	Zhongzhi13_02541 Zhongzhi13_02542
Cluster_930	2	Zhongzhi13_19239 Zhongzhi13_19240
Cluster_931	2	Zhongzhi13_25974 Zhongzhi13_25975
Cluster_932	2	Zhongzhi13_04141 Zhongzhi13_04142
Cluster_933	2	Zhongzhi13_18362 Zhongzhi13_18363
Cluster_934	2	Zhongzhi13_24546 Zhongzhi13_24547
Cluster_935	2	Zhongzhi13_32311 Zhongzhi13_32312
Cluster_936	2	Zhongzhi13_07943 Zhongzhi13_07944
Cluster_937	2	Zhongzhi13_14439 Zhongzhi13_14440
Cluster_938	2	Zhongzhi13_29112 Zhongzhi13_29113
Cluster_939	2	Zhongzhi13_22135 Zhongzhi13_22136
Cluster_940	2	Zhongzhi13_13414 Zhongzhi13_13415
Cluster_941	2	Zhongzhi13_32808 Zhongzhi13_32809
Cluster_942	2	Zhongzhi13_16640 Zhongzhi13_16641
Cluster_943	2	Zhongzhi13_33009 Zhongzhi13_33010
Cluster_944	2	Zhongzhi13_26674 Zhongzhi13_26675
Cluster_945	2	Zhongzhi13_06509 Zhongzhi13_06510
Cluster_946	2	Zhongzhi13_01892 Zhongzhi13_01893
Cluster_947	2	Zhongzhi13_29759 Zhongzhi13_29760
Cluster_948	2	Zhongzhi13_32505 Zhongzhi13_32506
Cluster_949	2	Zhongzhi13_01530 Zhongzhi13_01531
Cluster_950	2	Zhongzhi13_04459 Zhongzhi13_04460
Cluster_951	2	Zhongzhi13_16296 Zhongzhi13_16297
Cluster_952	2	Zhongzhi13_33182 Zhongzhi13_33183
Cluster_953	2	Zhongzhi13_15660 Zhongzhi13_15661
Cluster_954	2	Zhongzhi13_24202 Zhongzhi13_24203
Cluster_955	2	Zhongzhi13_32843 Zhongzhi13_32844
Cluster_956	2	Zhongzhi13_01931 Zhongzhi13_01932
Cluster_957	2	Zhongzhi13_33879 Zhongzhi13_33880
Cluster_958	2	Zhongzhi13_18171 Zhongzhi13_18172
Cluster_959	2	Zhongzhi13_14857 Zhongzhi13_14858
Cluster_960	2	Zhongzhi13_07112 Zhongzhi13_07113
Cluster_961	2	Zhongzhi13_21171 Zhongzhi13_21172
Cluster_962	2	Zhongzhi13_08200 Zhongzhi13_08201
Cluster_963	2	Zhongzhi13_25792 Zhongzhi13_25793
Cluster_964	2	Zhongzhi13_26804 Zhongzhi13_26805
Cluster_965	2	Zhongzhi13_15128 Zhongzhi13_15129
Cluster_966	2	Zhongzhi13_27209 Zhongzhi13_27210
Cluster_967	2	Zhongzhi13_27374 Zhongzhi13_27375
Cluster_968	2	Zhongzhi13_30540 Zhongzhi13_30541
Cluster_969	2	Zhongzhi13_03501 Zhongzhi13_03502
Cluster_970	2	Zhongzhi13_33263 Zhongzhi13_33264
Cluster_971	2	Zhongzhi13_07153 Zhongzhi13_07154
Cluster_972	2	Zhongzhi13_10204 Zhongzhi13_10205
Cluster_973	2	Zhongzhi13_25090 Zhongzhi13_25091
Cluster_974	2	Zhongzhi13_07762 Zhongzhi13_07763
Cluster_975	2	Zhongzhi13_19066 Zhongzhi13_19067
Cluster_976	2	Zhongzhi13_23328 Zhongzhi13_23329
Cluster_977	2	Zhongzhi13_24895 Zhongzhi13_24896
Cluster_978	2	Zhongzhi13_14885 Zhongzhi13_14886
Cluster_979	2	Zhongzhi13_33460 Zhongzhi13_33461
Cluster_980	2	Zhongzhi13_20677 Zhongzhi13_20678
Cluster_981	2	Zhongzhi13_22182 Zhongzhi13_22183
Cluster_982	2	Zhongzhi13_08960 Zhongzhi13_08961
Cluster_983	2	Zhongzhi13_27884 Zhongzhi13_27885
Cluster_984	2	Zhongzhi13_25106 Zhongzhi13_25107
Cluster_985	2	Zhongzhi13_10850 Zhongzhi13_10851
Cluster_986	2	Zhongzhi13_03755 Zhongzhi13_03756
Cluster_987	2	SIN_1023774 Zhongzhi13_04060
Cluster_988	2	Zhongzhi13_33067 Zhongzhi13_33068
Cluster_989	2	Zhongzhi13_23842 Zhongzhi13_23843
Cluster_990	2	Zhongzhi13_16055 Zhongzhi13_16056
Cluster_991	2	Zhongzhi13_06757 Zhongzhi13_06758
Cluster_992	2	Zhongzhi13_03732 Zhongzhi13_03733
Cluster_993	2	Zhongzhi13_32515 Zhongzhi13_32516
Cluster_994	2	Zhongzhi13_32755 Zhongzhi13_32756
Cluster_995	2	Zhongzhi13_33525 Zhongzhi13_33526
Cluster_996	2	Zhongzhi13_24074 Zhongzhi13_24075
Cluster_997	2	Zhongzhi13_02116 Zhongzhi13_02117
Cluster_998	2	Zhongzhi13_22783 Zhongzhi13_22784
Cluster_999	2	Zhongzhi13_28124 Zhongzhi13_28125
Cluster_1000	2	Zhongzhi13_19741 Zhongzhi13_19742
Cluster_1001	2	SIN_1016798 Zhongzhi13_28403
Cluster_1002	2	Zhongzhi13_31486 Zhongzhi13_31487
Cluster_1003	2	Zhongzhi13_32594 Zhongzhi13_32595
Cluster_1004	2	Zhongzhi13_32291 Zhongzhi13_32292
Cluster_1005	2	Zhongzhi13_14335 Zhongzhi13_14336
Cluster_1006	2	Zhongzhi13_30921 Zhongzhi13_30922
Cluster_1007	2	Zhongzhi13_16075 Zhongzhi13_16076
Cluster_1008	2	Zhongzhi13_26054 Zhongzhi13_26055
Cluster_1009	2	Zhongzhi13_19286 Zhongzhi13_19287
Cluster_1010	2	Zhongzhi13_02948 Zhongzhi13_02949
Cluster_1011	2	Zhongzhi13_17955 Zhongzhi13_17956
Cluster_1012	2	SIN_1013298 Zhongzhi13_03376
Cluster_1013	2	Zhongzhi13_26218 Zhongzhi13_26219
Cluster_1014	2	Zhongzhi13_02544 Zhongzhi13_02545
Cluster_1015	2	Zhongzhi13_27238 Zhongzhi13_27239
Cluster_1016	2	Zhongzhi13_21706 Zhongzhi13_21707
Cluster_1017	2	Zhongzhi13_07309 Zhongzhi13_07310
Cluster_1018	2	Zhongzhi13_00753 Zhongzhi13_00754
Cluster_1019	2	Zhongzhi13_10641 Zhongzhi13_10642
Cluster_1020	2	Zhongzhi13_23959 Zhongzhi13_23960
Cluster_1021	2	Zhongzhi13_05424 Zhongzhi13_05425
Cluster_1022	2	Zhongzhi13_33026 Zhongzhi13_33027
Cluster_1023	2	Zhongzhi13_33626 Zhongzhi13_33627
Cluster_1024	2	Zhongzhi13_09653 Zhongzhi13_09654
Cluster_1025	2	Zhongzhi13_21253 Zhongzhi13_21254
Cluster_1026	2	Zhongzhi13_02160 Zhongzhi13_02161
Cluster_1027	2	Zhongzhi13_09731 Zhongzhi13_09732
Cluster_1028	2	Zhongzhi13_27473 Zhongzhi13_27474
Cluster_1029	2	Zhongzhi13_20598 Zhongzhi13_20599
Cluster_1030	2	Zhongzhi13_28647 Zhongzhi13_28648
Cluster_1031	2	Zhongzhi13_03920 Zhongzhi13_03921
Cluster_1032	2	Zhongzhi13_09355 Zhongzhi13_09356
Cluster_1033	2	Zhongzhi13_19835 Zhongzhi13_19836
Cluster_1034	2	Zhongzhi13_28964 Zhongzhi13_28965
Cluster_1035	2	Zhongzhi13_08715 Zhongzhi13_08716
Cluster_1036	2	Zhongzhi13_25342 Zhongzhi13_25343
Cluster_1037	2	Zhongzhi13_05869 Zhongzhi13_05870
Cluster_1038	2	Zhongzhi13_25912 Zhongzhi13_25913
Cluster_1039	2	Zhongzhi13_32753 Zhongzhi13_32754
Cluster_1040	2	Zhongzhi13_02008 Zhongzhi13_02009
Cluster_1041	2	Zhongzhi13_21190 Zhongzhi13_21191
Cluster_1042	2	Zhongzhi13_11095 Zhongzhi13_11096
Cluster_1043	2	Zhongzhi13_08007 Zhongzhi13_08008
Cluster_1044	2	Zhongzhi13_12797 Zhongzhi13_12798
Cluster_1045	2	Zhongzhi13_25293 Zhongzhi13_25294
Cluster_1046	2	Zhongzhi13_23677 Zhongzhi13_23678
Cluster_1047	2	Zhongzhi13_00977 Zhongzhi13_00978
Cluster_1048	2	Zhongzhi13_28263 Zhongzhi13_28264
Cluster_1049	2	Zhongzhi13_30925 Zhongzhi13_30926
Cluster_1050	2	Zhongzhi13_27789 Zhongzhi13_27790
Cluster_1051	2	SIN_1002822 Zhongzhi13_26017
Cluster_1052	2	Zhongzhi13_03134 Zhongzhi13_03135
Cluster_1053	2	Zhongzhi13_33114 Zhongzhi13_33115
Cluster_1054	2	Zhongzhi13_29036 Zhongzhi13_29037
Cluster_1055	2	Zhongzhi13_33429 Zhongzhi13_33430
Cluster_1056	2	SIN_1018601 SIN_1018602
Cluster_1057	2	Zhongzhi13_21290 Zhongzhi13_21291
Cluster_1058	2	Zhongzhi13_26606 Zhongzhi13_26607
Cluster_1059	2	Zhongzhi13_20085 Zhongzhi13_20086
Cluster_1060	2	Zhongzhi13_27875 Zhongzhi13_27876
Cluster_1061	2	Zhongzhi13_28953 Zhongzhi13_28954
Cluster_1062	2	Zhongzhi13_19090 Zhongzhi13_19091
Cluster_1063	2	Zhongzhi13_08337 Zhongzhi13_08338
Cluster_1064	2	Zhongzhi13_23347 Zhongzhi13_23348
Cluster_1065	2	Zhongzhi13_17219 Zhongzhi13_17220
Cluster_1066	2	Zhongzhi13_15426 Zhongzhi13_15427
Cluster_1067	2	Zhongzhi13_27310 Zhongzhi13_27311
Cluster_1068	2	Zhongzhi13_04588 Zhongzhi13_04589
Cluster_1069	2	Zhongzhi13_29711 Zhongzhi13_29712
Cluster_1070	2	Zhongzhi13_12045 Zhongzhi13_12046
Cluster_1071	2	Zhongzhi13_32833 Zhongzhi13_32834
Cluster_1072	2	Zhongzhi13_32101 Zhongzhi13_32102
Cluster_1073	2	Zhongzhi13_08763 Zhongzhi13_08764
Cluster_1074	2	Zhongzhi13_13341 Zhongzhi13_13342
Cluster_1075	2	Zhongzhi13_01251 Zhongzhi13_01252
Cluster_1076	2	Zhongzhi13_33205 Zhongzhi13_33206
Cluster_1077	2	Zhongzhi13_05435 Zhongzhi13_05436
Cluster_1078	2	Zhongzhi13_05391 Zhongzhi13_05392
Cluster_1079	2	Zhongzhi13_10838 Zhongzhi13_10839
Cluster_1080	2	Zhongzhi13_28327 Zhongzhi13_28328
Cluster_1081	2	Zhongzhi13_33021 Zhongzhi13_33022
Cluster_1082	2	Zhongzhi13_15526 Zhongzhi13_15527
Cluster_1083	2	Zhongzhi13_15849 Zhongzhi13_15850
Cluster_1084	2	Zhongzhi13_17782 Zhongzhi13_17783
Cluster_1085	2	Zhongzhi13_30274 Zhongzhi13_30275
Cluster_1086	2	Zhongzhi13_17135 Zhongzhi13_17136
Cluster_1087	2	Zhongzhi13_16306 Zhongzhi13_16307
Cluster_1088	2	Zhongzhi13_27518 Zhongzhi13_27519
Cluster_1089	2	Zhongzhi13_11966 Zhongzhi13_11967
Cluster_1090	2	Zhongzhi13_24193 Zhongzhi13_24194
Cluster_1091	2	Zhongzhi13_15357 Zhongzhi13_15358
Cluster_1092	2	Zhongzhi13_29155 Zhongzhi13_29156
Cluster_1093	2	Zhongzhi13_03889 Zhongzhi13_03890
Cluster_1094	2	Zhongzhi13_10424 Zhongzhi13_10425
Cluster_1095	2	Zhongzhi13_19414 Zhongzhi13_19415
Cluster_1096	2	Zhongzhi13_19123 Zhongzhi13_19124
Cluster_1097	2	Zhongzhi13_09994 Zhongzhi13_09995
Cluster_1098	2	Zhongzhi13_13193 Zhongzhi13_13194
Cluster_1099	2	Zhongzhi13_30255 Zhongzhi13_30256
Cluster_1100	2	Zhongzhi13_27658 Zhongzhi13_27659
Cluster_1101	2	Zhongzhi13_25931 Zhongzhi13_25932
Cluster_1102	2	Zhongzhi13_17569 Zhongzhi13_17570
Cluster_1103	2	Zhongzhi13_02851 Zhongzhi13_02852
Cluster_1104	2	Zhongzhi13_09591 Zhongzhi13_09592
Cluster_1105	2	Zhongzhi13_02900 Zhongzhi13_02901
Cluster_1106	2	Zhongzhi13_33031 Zhongzhi13_33032
Cluster_1107	2	Zhongzhi13_16874 Zhongzhi13_16875
Cluster_1108	2	Zhongzhi13_22696 Zhongzhi13_22697
Cluster_1109	2	Zhongzhi13_12292 Zhongzhi13_12293
Cluster_1110	2	Zhongzhi13_18058 Zhongzhi13_18059
Cluster_1111	2	Zhongzhi13_31868 Zhongzhi13_31869
Cluster_1112	2	Zhongzhi13_00685 Zhongzhi13_00686
Cluster_1113	2	Zhongzhi13_01873 Zhongzhi13_01874
Cluster_1114	2	Zhongzhi13_16784 Zhongzhi13_16785
Cluster_1115	2	Zhongzhi13_02841 Zhongzhi13_02842
Cluster_1116	2	Zhongzhi13_32874 Zhongzhi13_32875
Cluster_1117	2	Zhongzhi13_32276 Zhongzhi13_32277
Cluster_1118	2	Zhongzhi13_14310 Zhongzhi13_14311
Cluster_1119	2	Zhongzhi13_18592 Zhongzhi13_18593
Cluster_1120	2	Zhongzhi13_20933 Zhongzhi13_20934
Cluster_1121	2	Zhongzhi13_32507 Zhongzhi13_32508
Cluster_1122	2	Zhongzhi13_33689 Zhongzhi13_33690
Cluster_1123	2	Zhongzhi13_06688 Zhongzhi13_06689
Cluster_1124	2	Zhongzhi13_02579 Zhongzhi13_02580
Cluster_1125	2	Zhongzhi13_03929 Zhongzhi13_03930
Cluster_1126	2	Zhongzhi13_05229 Zhongzhi13_05230
Cluster_1127	2	Zhongzhi13_21464 Zhongzhi13_21465
Cluster_1128	2	Zhongzhi13_13284 Zhongzhi13_13285
Cluster_1129	2	Zhongzhi13_17802 Zhongzhi13_17803
Cluster_1130	2	Zhongzhi13_19747 Zhongzhi13_19748
Cluster_1131	2	Zhongzhi13_13462 Zhongzhi13_13463
Cluster_1132	2	Zhongzhi13_08506 Zhongzhi13_08507
Cluster_1133	2	Zhongzhi13_29354 Zhongzhi13_29355
Cluster_1134	2	Zhongzhi13_16277 Zhongzhi13_16278
Cluster_1135	2	Zhongzhi13_17445 Zhongzhi13_17446
Cluster_1136	2	Zhongzhi13_32980 Zhongzhi13_32981
Cluster_1137	2	Zhongzhi13_04714 Zhongzhi13_04715
Cluster_1138	2	Zhongzhi13_11956 Zhongzhi13_11957
Cluster_1139	2	Zhongzhi13_18343 Zhongzhi13_18344
Cluster_1140	2	Zhongzhi13_02862 Zhongzhi13_02863
Cluster_1141	2	Zhongzhi13_21485 Zhongzhi13_21486
Cluster_1142	2	Zhongzhi13_19249 Zhongzhi13_19250
Cluster_1143	2	Zhongzhi13_00655 Zhongzhi13_00656
Cluster_1144	2	Zhongzhi13_31871 Zhongzhi13_31872
Cluster_1145	2	Zhongzhi13_29010 Zhongzhi13_29011
Cluster_1146	2	Zhongzhi13_32914 Zhongzhi13_32915
Cluster_1147	2	Zhongzhi13_16498 Zhongzhi13_16499
Cluster_1148	2	Zhongzhi13_12129 Zhongzhi13_12130
Cluster_1149	2	Zhongzhi13_22067 Zhongzhi13_22068
Cluster_1150	2	Zhongzhi13_01580 Zhongzhi13_01581
Cluster_1151	2	Zhongzhi13_03402 Zhongzhi13_03403
Cluster_1152	2	Zhongzhi13_28470 Zhongzhi13_28471
Cluster_1153	2	Zhongzhi13_10095 Zhongzhi13_10096
Cluster_1154	2	Zhongzhi13_32745 Zhongzhi13_32746
Cluster_1155	2	Zhongzhi13_09147 Zhongzhi13_09148
Cluster_1156	2	Zhongzhi13_15685 Zhongzhi13_15686
Cluster_1157	2	Zhongzhi13_21089 Zhongzhi13_21090
Cluster_1158	2	Zhongzhi13_23530 Zhongzhi13_23531
Cluster_1159	2	Zhongzhi13_15013 Zhongzhi13_15014
Cluster_1160	2	Zhongzhi13_15917 Zhongzhi13_15918
Cluster_1161	2	Zhongzhi13_26339 Zhongzhi13_26340
Cluster_1162	2	Zhongzhi13_04957 Zhongzhi13_04958
Cluster_1163	2	Zhongzhi13_10044 Zhongzhi13_10045
Cluster_1164	2	Zhongzhi13_13435 Zhongzhi13_13436
Cluster_1165	2	Zhongzhi13_25254 Zhongzhi13_25255
Cluster_1166	2	Zhongzhi13_00599 Zhongzhi13_00600
Cluster_1167	2	Zhongzhi13_07017 Zhongzhi13_07018
Cluster_1168	2	Zhongzhi13_16712 Zhongzhi13_16713
Cluster_1169	2	Zhongzhi13_02864 Zhongzhi13_02865
Cluster_1170	2	Zhongzhi13_00693 Zhongzhi13_00694
Cluster_1171	2	Zhongzhi13_22362 Zhongzhi13_22363
Cluster_1172	2	Zhongzhi13_09371 Zhongzhi13_09372
Cluster_1173	2	Zhongzhi13_09703 Zhongzhi13_09704
Cluster_1174	2	Zhongzhi13_03064 Zhongzhi13_03065
Cluster_1175	2	Zhongzhi13_17210 Zhongzhi13_17211
Cluster_1176	2	Zhongzhi13_33191 Zhongzhi13_33192
Cluster_1177	2	Zhongzhi13_05708 Zhongzhi13_05709
Cluster_1178	2	Zhongzhi13_20507 Zhongzhi13_20508
Cluster_1179	2	Zhongzhi13_13889 Zhongzhi13_13890
Cluster_1180	2	Zhongzhi13_19114 Zhongzhi13_19115
Cluster_1181	2	Zhongzhi13_21629 Zhongzhi13_21630
Cluster_1182	2	Zhongzhi13_13815 Zhongzhi13_13816
Cluster_1183	2	Zhongzhi13_23383 Zhongzhi13_23384
Cluster_1184	2	Zhongzhi13_21327 Zhongzhi13_21328
Cluster_1185	2	Zhongzhi13_25445 Zhongzhi13_25446
Cluster_1186	2	Zhongzhi13_22244 Zhongzhi13_22245
Cluster_1187	2	Zhongzhi13_16268 Zhongzhi13_16269
Cluster_1188	2	SIN_1020888 Zhongzhi13_13441
Cluster_1189	2	Zhongzhi13_02284 Zhongzhi13_02285
Cluster_1190	2	Zhongzhi13_08919 Zhongzhi13_08920
Cluster_1191	2	Zhongzhi13_27128 Zhongzhi13_27129
Cluster_1192	2	Zhongzhi13_24753 Zhongzhi13_24754
Cluster_1193	2	Zhongzhi13_18813 Zhongzhi13_18814
Cluster_1194	2	Zhongzhi13_15436 Zhongzhi13_15437
Cluster_1195	2	Zhongzhi13_03095 Zhongzhi13_03096
Cluster_1196	2	Zhongzhi13_10128 Zhongzhi13_10129
Cluster_1197	2	Zhongzhi13_18518 Zhongzhi13_18519
Cluster_1198	2	Zhongzhi13_05466 Zhongzhi13_05467
Cluster_1199	2	Zhongzhi13_02551 Zhongzhi13_02552
Cluster_1200	2	Zhongzhi13_17321 Zhongzhi13_17322
Cluster_1201	2	Zhongzhi13_18786 Zhongzhi13_18787
Cluster_1202	2	Zhongzhi13_29066 Zhongzhi13_29067
Cluster_1203	2	Zhongzhi13_13779 Zhongzhi13_13780
Cluster_1204	2	Zhongzhi13_27145 Zhongzhi13_27146
Cluster_1205	2	Zhongzhi13_32358 Zhongzhi13_32359
Cluster_1206	2	Zhongzhi13_23756 Zhongzhi13_23757
Cluster_1207	2	Zhongzhi13_28212 Zhongzhi13_28213
Cluster_1208	2	Zhongzhi13_25884 Zhongzhi13_25885
Cluster_1209	2	Zhongzhi13_06895 Zhongzhi13_06896
Cluster_1210	2	Zhongzhi13_19096 Zhongzhi13_19097
Cluster_1211	2	Zhongzhi13_04154 Zhongzhi13_04155
Cluster_1212	2	Zhongzhi13_32051 Zhongzhi13_32052
Cluster_1213	2	Zhongzhi13_32136 Zhongzhi13_32137
Cluster_1214	2	Zhongzhi13_33301 Zhongzhi13_33302
Cluster_1215	2	Zhongzhi13_30933 Zhongzhi13_30934
Cluster_1216	2	Zhongzhi13_03234 Zhongzhi13_03235
Cluster_1217	2	Zhongzhi13_05673 Zhongzhi13_05674
Cluster_1218	2	Zhongzhi13_13454 Zhongzhi13_13455
Cluster_1219	2	Zhongzhi13_25852 Zhongzhi13_25853
Cluster_1220	2	Zhongzhi13_10694 Zhongzhi13_10695
Cluster_1221	2	Zhongzhi13_07038 Zhongzhi13_07039
Cluster_1222	2	Zhongzhi13_01614 Zhongzhi13_01615
Cluster_1223	2	Zhongzhi13_08760 Zhongzhi13_08761
Cluster_1224	2	Zhongzhi13_23246 Zhongzhi13_23247
Cluster_1225	2	Zhongzhi13_28091 Zhongzhi13_28092
Cluster_1226	2	Zhongzhi13_02425 Zhongzhi13_02426
Cluster_1227	2	Zhongzhi13_00668 Zhongzhi13_00669
Cluster_1228	2	Zhongzhi13_17285 Zhongzhi13_17286
Cluster_1229	2	Zhongzhi13_10222 Zhongzhi13_10223
Cluster_1230	2	Zhongzhi13_13111 Zhongzhi13_13112
Cluster_1231	2	Zhongzhi13_30166 Zhongzhi13_30167
Cluster_1232	2	Zhongzhi13_05266 Zhongzhi13_05267
Cluster_1233	2	Zhongzhi13_21409 Zhongzhi13_21410
Cluster_1234	2	Zhongzhi13_03295 Zhongzhi13_03296
Cluster_1235	2	Zhongzhi13_23429 Zhongzhi13_23430
Cluster_1236	2	Zhongzhi13_02262 Zhongzhi13_02263
Cluster_1237	2	Zhongzhi13_23662 Zhongzhi13_23663
Cluster_1238	2	Zhongzhi13_25732 Zhongzhi13_25733
Cluster_1239	2	Zhongzhi13_24740 Zhongzhi13_24741
Cluster_1240	2	Zhongzhi13_01824 Zhongzhi13_01825
Cluster_1241	2	Zhongzhi13_04439 Zhongzhi13_04440
Cluster_1242	2	Zhongzhi13_24060 Zhongzhi13_24061
Cluster_1243	2	Zhongzhi13_09429 Zhongzhi13_09430
Cluster_1244	2	Zhongzhi13_29447 Zhongzhi13_29448
Cluster_1245	2	Zhongzhi13_15347 Zhongzhi13_15348
Cluster_1246	2	Zhongzhi13_18674 Zhongzhi13_18675
Cluster_1247	2	Zhongzhi13_08215 Zhongzhi13_08216
Cluster_1248	2	Zhongzhi13_00003 Zhongzhi13_00004
Cluster_1249	2	Zhongzhi13_17055 Zhongzhi13_17056
Cluster_1250	2	Zhongzhi13_33609 Zhongzhi13_33610
Cluster_1251	2	Zhongzhi13_01027 Zhongzhi13_01028
Cluster_1252	2	Zhongzhi13_31049 Zhongzhi13_31050
Cluster_1253	2	Zhongzhi13_20621 Zhongzhi13_20622
Cluster_1254	2	Zhongzhi13_03591 Zhongzhi13_03592
Cluster_1255	2	Zhongzhi13_16374 Zhongzhi13_16375
Cluster_1256	2	Zhongzhi13_11924 Zhongzhi13_11925
Cluster_1257	2	Zhongzhi13_07371 Zhongzhi13_07372
Cluster_1258	2	Zhongzhi13_31941 Zhongzhi13_31942
Cluster_1259	2	Zhongzhi13_10092 Zhongzhi13_10093
Cluster_1260	2	Zhongzhi13_30985 Zhongzhi13_30986
Cluster_1261	2	Zhongzhi13_09582 Zhongzhi13_09583
Cluster_1262	2	Zhongzhi13_32088 Zhongzhi13_32089
Cluster_1263	2	Zhongzhi13_16264 Zhongzhi13_16265
Cluster_1264	2	Zhongzhi13_13637 Zhongzhi13_13638
Cluster_1265	2	Zhongzhi13_32967 Zhongzhi13_32968
Cluster_1266	2	Zhongzhi13_18050 Zhongzhi13_18051
Cluster_1267	2	Zhongzhi13_23527 Zhongzhi13_23528
Cluster_1268	2	Zhongzhi13_30483 Zhongzhi13_30484
Cluster_1269	2	Zhongzhi13_26312 Zhongzhi13_26313
Cluster_1270	2	SIN_1002714 Zhongzhi13_25277
Cluster_1271	2	Zhongzhi13_18027 Zhongzhi13_18028
Cluster_1272	2	Zhongzhi13_13090 Zhongzhi13_13091
Cluster_1273	2	Zhongzhi13_25357 Zhongzhi13_25358
Cluster_1274	2	Zhongzhi13_04578 Zhongzhi13_04579
Cluster_1275	2	Zhongzhi13_32549 Zhongzhi13_32550
Cluster_1276	2	Zhongzhi13_22715 Zhongzhi13_22716
Cluster_1277	2	Zhongzhi13_18909 Zhongzhi13_18910
Cluster_1278	2	Zhongzhi13_30903 Zhongzhi13_30904
Cluster_1279	2	Zhongzhi13_22940 Zhongzhi13_22941
Cluster_1280	2	Zhongzhi13_27664 Zhongzhi13_27665
Cluster_1281	2	Zhongzhi13_27207 Zhongzhi13_27208
Cluster_1282	2	Zhongzhi13_07711 Zhongzhi13_07712
Cluster_1283	2	Zhongzhi13_00739 Zhongzhi13_00740
Cluster_1284	2	Zhongzhi13_26147 Zhongzhi13_26148
Cluster_1285	2	Zhongzhi13_16180 Zhongzhi13_16181
Cluster_1286	2	Zhongzhi13_23431 Zhongzhi13_23432
Cluster_1287	2	Zhongzhi13_10206 Zhongzhi13_10207
Cluster_1288	2	Zhongzhi13_05032 Zhongzhi13_05033
Cluster_1289	2	Zhongzhi13_28103 Zhongzhi13_28104
Cluster_1290	2	Zhongzhi13_09641 Zhongzhi13_09642
Cluster_1291	2	Zhongzhi13_07191 Zhongzhi13_07192
Cluster_1292	2	Zhongzhi13_03650 Zhongzhi13_03651
Cluster_1293	2	Zhongzhi13_31765 Zhongzhi13_31766
Cluster_1294	2	Zhongzhi13_04317 Zhongzhi13_04318
Cluster_1295	2	Zhongzhi13_09191 Zhongzhi13_09192
Cluster_1296	2	Zhongzhi13_33251 Zhongzhi13_33252
Cluster_1297	2	Zhongzhi13_19351 Zhongzhi13_19352
Cluster_1298	2	Zhongzhi13_06806 Zhongzhi13_06807
Cluster_1299	2	Zhongzhi13_05901 Zhongzhi13_05902
Cluster_1300	2	Zhongzhi13_18912 Zhongzhi13_18913
Cluster_1301	2	Zhongzhi13_14430 Zhongzhi13_14431
Cluster_1302	2	Zhongzhi13_14471 Zhongzhi13_14472
Cluster_1303	2	Zhongzhi13_25568 Zhongzhi13_25569
Cluster_1304	2	Zhongzhi13_15896 Zhongzhi13_15897
Cluster_1305	2	Zhongzhi13_31333 Zhongzhi13_31334
Cluster_1306	2	Zhongzhi13_03381 Zhongzhi13_03382
Cluster_1307	2	Zhongzhi13_22393 Zhongzhi13_22394
Cluster_1308	2	Zhongzhi13_28458 Zhongzhi13_28459
Cluster_1309	2	Zhongzhi13_16097 Zhongzhi13_16098

## Sheet: Yuzhi11
Cluster_ID	Gene_Numbers	Gene_Lists
Cluster_1	9	Yuzhi11_13567 Yuzhi11_13568 Yuzhi11_13569 Yuzhi11_13570 Yuzhi11_13571 Yuzhi11_13572 Yuzhi11_13573 Yuzhi11_13574 Yuzhi11_13575
Cluster_2	7	Yuzhi11_11506 Yuzhi11_11507 Yuzhi11_11508 Yuzhi11_11509 Yuzhi11_11510 Yuzhi11_11511 Yuzhi11_11512
Cluster_3	6	Yuzhi11_01390 Yuzhi11_01391 Yuzhi11_01392 Yuzhi11_01393 Yuzhi11_01394 Yuzhi11_01395
Cluster_4	6	Yuzhi11_13898 Yuzhi11_13899 Yuzhi11_13900 Yuzhi11_13901 Yuzhi11_13902 Yuzhi11_13903
Cluster_5	6	Yuzhi11_06330 Yuzhi11_06331 Yuzhi11_06332 Yuzhi11_06333 Yuzhi11_06334 Yuzhi11_06335
Cluster_6	6	Yuzhi11_01932 Yuzhi11_01933 Yuzhi11_01934 Yuzhi11_01935 Yuzhi11_01936 Yuzhi11_01937
Cluster_7	5	Yuzhi11_18752 Yuzhi11_18753 Yuzhi11_18754 Yuzhi11_18755 Yuzhi11_18756
Cluster_8	5	Yuzhi11_17401 Yuzhi11_17402 Yuzhi11_17403 Yuzhi11_17404 Yuzhi11_17405
Cluster_9	5	Yuzhi11_15419 Yuzhi11_15420 Yuzhi11_15421 Yuzhi11_15422 Yuzhi11_15423
Cluster_10	5	Yuzhi11_18643 Yuzhi11_18644 Yuzhi11_18645 Yuzhi11_18646 Yuzhi11_18647
Cluster_11	5	Yuzhi11_13234 Yuzhi11_13235 Yuzhi11_13236 Yuzhi11_13237 Yuzhi11_13238
Cluster_12	5	Yuzhi11_11588 Yuzhi11_11589 Yuzhi11_11590 Yuzhi11_11591 Yuzhi11_11592
Cluster_13	5	Yuzhi11_06241 Yuzhi11_06242 Yuzhi11_06243 Yuzhi11_06244 Yuzhi11_06245
Cluster_14	5	Yuzhi11_13752 Yuzhi11_13753 Yuzhi11_13754 Yuzhi11_13755 Yuzhi11_13756
Cluster_15	5	Yuzhi11_20568 Yuzhi11_20569 Yuzhi11_20570 Yuzhi11_20571 Yuzhi11_20572
Cluster_16	5	Yuzhi11_19915 Yuzhi11_19916 Yuzhi11_19917 Yuzhi11_19918 Yuzhi11_19919
Cluster_17	4	Yuzhi11_04559 Yuzhi11_04560 Yuzhi11_04561 Yuzhi11_04562
Cluster_18	4	Yuzhi11_20406 Yuzhi11_20407 Yuzhi11_20408 Yuzhi11_20409
Cluster_19	4	Yuzhi11_08796 Yuzhi11_08797 Yuzhi11_08798 Yuzhi11_08799
Cluster_20	4	Yuzhi11_02456 Yuzhi11_02457 Yuzhi11_02458 Yuzhi11_02459
Cluster_21	4	Yuzhi11_13446 Yuzhi11_13447 Yuzhi11_13448 Yuzhi11_13449
Cluster_22	4	Yuzhi11_18715 Yuzhi11_18716 Yuzhi11_18717 Yuzhi11_18718
Cluster_23	4	Yuzhi11_17429 Yuzhi11_17430 Yuzhi11_17431 Yuzhi11_17432
Cluster_24	4	Yuzhi11_22811 Yuzhi11_22812 Yuzhi11_22813 Yuzhi11_22814
Cluster_25	4	Yuzhi11_15272 Yuzhi11_15273 Yuzhi11_15274 Yuzhi11_15275
Cluster_26	4	Yuzhi11_11906 Yuzhi11_11907 Yuzhi11_11908 Yuzhi11_11909
Cluster_27	4	Yuzhi11_03746 Yuzhi11_03747 Yuzhi11_03748 Yuzhi11_03749
Cluster_28	4	Yuzhi11_08198 Yuzhi11_08199 Yuzhi11_08200 Yuzhi11_08201
Cluster_29	4	Yuzhi11_17584 Yuzhi11_17585 Yuzhi11_17586 Yuzhi11_17587
Cluster_30	4	Yuzhi11_06418 Yuzhi11_06419 Yuzhi11_06420 Yuzhi11_06421
Cluster_31	4	Yuzhi11_08002 Yuzhi11_08003 Yuzhi11_08004 Yuzhi11_08005
Cluster_32	4	Yuzhi11_01230 Yuzhi11_01231 Yuzhi11_01232 Yuzhi11_01233
Cluster_33	4	Yuzhi11_15876 Yuzhi11_15877 Yuzhi11_15878 Yuzhi11_15879
Cluster_34	4	Yuzhi11_25303 Yuzhi11_25304 Yuzhi11_25305 Yuzhi11_25306
Cluster_35	4	Yuzhi11_25394 Yuzhi11_25395 Yuzhi11_25396 Yuzhi11_25397
Cluster_36	4	Yuzhi11_19142 Yuzhi11_19143 Yuzhi11_19144 Yuzhi11_19145
Cluster_37	4	Yuzhi11_14247 Yuzhi11_14248 Yuzhi11_14249 Yuzhi11_14250
Cluster_38	4	Yuzhi11_01308 Yuzhi11_01309 Yuzhi11_01310 Yuzhi11_01311
Cluster_39	4	Yuzhi11_23500 Yuzhi11_23501 Yuzhi11_23502 Yuzhi11_23503
Cluster_40	4	Yuzhi11_01093 Yuzhi11_01094 Yuzhi11_01095 Yuzhi11_01096
Cluster_41	4	Yuzhi11_18671 Yuzhi11_18672 Yuzhi11_18673 Yuzhi11_18674
Cluster_42	4	Yuzhi11_20342 Yuzhi11_20343 Yuzhi11_20344 Yuzhi11_20345
Cluster_43	4	Yuzhi11_06389 Yuzhi11_06390 Yuzhi11_06391 Yuzhi11_06392
Cluster_44	3	Yuzhi11_09477 Yuzhi11_09478 Yuzhi11_09479
Cluster_45	3	Yuzhi11_24385 Yuzhi11_24386 Yuzhi11_24387
Cluster_46	3	Yuzhi11_13368 Yuzhi11_13369 Yuzhi11_13370
Cluster_47	3	Yuzhi11_03242 Yuzhi11_03243 Yuzhi11_03244
Cluster_48	3	Yuzhi11_19967 Yuzhi11_19968 Yuzhi11_19969
Cluster_49	3	Yuzhi11_24008 Yuzhi11_24009 Yuzhi11_24010
Cluster_50	3	Yuzhi11_17392 Yuzhi11_17393 Yuzhi11_17394
Cluster_51	3	Yuzhi11_08914 Yuzhi11_08915 Yuzhi11_08916
Cluster_52	3	Yuzhi11_24234 Yuzhi11_24235 Yuzhi11_24236
Cluster_53	3	Yuzhi11_04522 Yuzhi11_04523 Yuzhi11_04524
Cluster_54	3	Yuzhi11_24651 Yuzhi11_24652 Yuzhi11_24653
Cluster_55	3	Yuzhi11_15888 Yuzhi11_15889 Yuzhi11_15890
Cluster_56	3	Yuzhi11_05746 Yuzhi11_05747 Yuzhi11_05748
Cluster_57	3	Yuzhi11_01617 Yuzhi11_01618 Yuzhi11_01619
Cluster_58	3	Yuzhi11_01413 Yuzhi11_01414 Yuzhi11_01415
Cluster_59	3	Yuzhi11_01638 Yuzhi11_01639 Yuzhi11_01640
Cluster_60	3	Yuzhi11_09578 Yuzhi11_09579 Yuzhi11_09580
Cluster_61	3	Yuzhi11_14530 Yuzhi11_14531 Yuzhi11_14532
Cluster_62	3	Yuzhi11_03028 Yuzhi11_03029 Yuzhi11_03030
Cluster_63	3	Yuzhi11_06763 Yuzhi11_06764 Yuzhi11_06765
Cluster_64	3	Yuzhi11_13690 Yuzhi11_13691 Yuzhi11_13692
Cluster_65	3	Yuzhi11_17655 Yuzhi11_17656 Yuzhi11_17657
Cluster_66	3	Yuzhi11_19056 Yuzhi11_19057 Yuzhi11_19058
Cluster_67	3	Yuzhi11_23133 Yuzhi11_23134 Yuzhi11_23135
Cluster_68	3	Yuzhi11_22472 Yuzhi11_22473 Yuzhi11_22474
Cluster_69	3	Yuzhi11_00646 Yuzhi11_00647 Yuzhi11_00648
Cluster_70	3	Yuzhi11_02235 Yuzhi11_02236 Yuzhi11_02237
Cluster_71	3	Yuzhi11_06700 Yuzhi11_06701 Yuzhi11_06702
Cluster_72	3	Yuzhi11_23685 Yuzhi11_23686 Yuzhi11_23687
Cluster_73	3	Yuzhi11_06051 Yuzhi11_06052 Yuzhi11_06053
Cluster_74	3	Yuzhi11_10002 Yuzhi11_10003 Yuzhi11_10004
Cluster_75	3	Yuzhi11_03232 Yuzhi11_03233 Yuzhi11_03234
Cluster_76	3	Yuzhi11_09984 Yuzhi11_09985 Yuzhi11_09986
Cluster_77	3	Yuzhi11_01873 Yuzhi11_01874 Yuzhi11_01875
Cluster_78	3	Yuzhi11_17268 Yuzhi11_17269 Yuzhi11_17270
Cluster_79	3	Yuzhi11_12664 Yuzhi11_12665 Yuzhi11_12666
Cluster_80	3	Yuzhi11_20254 Yuzhi11_20255 Yuzhi11_20256
Cluster_81	3	Yuzhi11_02803 Yuzhi11_02804 Yuzhi11_02805
Cluster_82	3	Yuzhi11_14975 Yuzhi11_14976 Yuzhi11_14977
Cluster_83	3	Yuzhi11_03500 Yuzhi11_03501 Yuzhi11_03502
Cluster_84	3	Yuzhi11_12884 Yuzhi11_12885 Yuzhi11_12886
Cluster_85	3	Yuzhi11_17482 Yuzhi11_17483 Yuzhi11_17484
Cluster_86	3	Yuzhi11_03329 Yuzhi11_03330 Yuzhi11_03331
Cluster_87	3	Yuzhi11_01359 Yuzhi11_01360 Yuzhi11_01361
Cluster_88	3	Yuzhi11_03148 Yuzhi11_03149 Yuzhi11_03150
Cluster_89	3	Yuzhi11_13594 Yuzhi11_13595 Yuzhi11_13596
Cluster_90	3	Yuzhi11_21359 Yuzhi11_21360 Yuzhi11_21361
Cluster_91	3	Yuzhi11_05680 Yuzhi11_05681 Yuzhi11_05682
Cluster_92	3	Yuzhi11_10328 Yuzhi11_10329 Yuzhi11_10330
Cluster_93	3	Yuzhi11_00701 Yuzhi11_00702 Yuzhi11_00703
Cluster_94	3	Yuzhi11_18657 Yuzhi11_18658 Yuzhi11_18659
Cluster_95	3	Yuzhi11_08930 Yuzhi11_08931 Yuzhi11_08932
Cluster_96	3	Yuzhi11_18838 Yuzhi11_18839 Yuzhi11_18840
Cluster_97	3	Yuzhi11_03958 Yuzhi11_03959 Yuzhi11_03960
Cluster_98	3	Yuzhi11_05408 Yuzhi11_05409 Yuzhi11_05410
Cluster_99	3	Yuzhi11_11927 Yuzhi11_11928 Yuzhi11_11929
Cluster_100	3	Yuzhi11_19101 Yuzhi11_19102 Yuzhi11_19103
Cluster_101	3	Yuzhi11_06435 Yuzhi11_06436 Yuzhi11_06437
Cluster_102	3	Yuzhi11_25115 Yuzhi11_25116 Yuzhi11_25117
Cluster_103	3	Yuzhi11_21031 Yuzhi11_21032 Yuzhi11_21033
Cluster_104	3	Yuzhi11_14179 Yuzhi11_14180 Yuzhi11_14181
Cluster_105	3	Yuzhi11_00898 Yuzhi11_00899 Yuzhi11_00900
Cluster_106	3	Yuzhi11_14390 Yuzhi11_14391 Yuzhi11_14392
Cluster_107	3	Yuzhi11_02397 Yuzhi11_02398 Yuzhi11_02399
Cluster_108	3	Yuzhi11_11670 Yuzhi11_11671 Yuzhi11_11672
Cluster_109	3	Yuzhi11_03014 Yuzhi11_03015 Yuzhi11_03016
Cluster_110	3	Yuzhi11_13315 Yuzhi11_13316 Yuzhi11_13317
Cluster_111	3	Yuzhi11_05656 Yuzhi11_05657 Yuzhi11_05658
Cluster_112	3	Yuzhi11_13598 Yuzhi11_13599 Yuzhi11_13600
Cluster_113	3	Yuzhi11_07345 Yuzhi11_07346 Yuzhi11_07347
Cluster_114	3	Yuzhi11_11142 Yuzhi11_11143 Yuzhi11_11144
Cluster_115	3	Yuzhi11_17544 Yuzhi11_17545 Yuzhi11_17546
Cluster_116	3	Yuzhi11_03436 Yuzhi11_03437 Yuzhi11_03438
Cluster_117	3	Yuzhi11_01226 Yuzhi11_01227 Yuzhi11_01228
Cluster_118	3	Yuzhi11_17489 Yuzhi11_17490 Yuzhi11_17491
Cluster_119	3	Yuzhi11_00579 Yuzhi11_00580 Yuzhi11_00581
Cluster_120	3	Yuzhi11_10355 Yuzhi11_10356 Yuzhi11_10357
Cluster_121	3	Yuzhi11_12659 Yuzhi11_12660 Yuzhi11_12661
Cluster_122	3	Yuzhi11_08502 Yuzhi11_08503 Yuzhi11_08504
Cluster_123	3	Yuzhi11_17433 Yuzhi11_17434 Yuzhi11_17435
Cluster_124	3	Yuzhi11_14298 Yuzhi11_14299 Yuzhi11_14300
Cluster_125	3	Yuzhi11_01326 Yuzhi11_01327 Yuzhi11_01328
Cluster_126	3	Yuzhi11_03666 Yuzhi11_03667 Yuzhi11_03668
Cluster_127	3	Yuzhi11_07071 Yuzhi11_07072 Yuzhi11_07073
Cluster_128	3	Yuzhi11_13069 Yuzhi11_13070 Yuzhi11_13071
Cluster_129	3	Yuzhi11_00738 Yuzhi11_00739 Yuzhi11_00740
Cluster_130	3	Yuzhi11_24024 Yuzhi11_24025 Yuzhi11_24026
Cluster_131	3	Yuzhi11_05933 Yuzhi11_05934 Yuzhi11_05935
Cluster_132	3	Yuzhi11_04940 Yuzhi11_04941 Yuzhi11_04942
Cluster_133	3	Yuzhi11_06161 Yuzhi11_06162 Yuzhi11_06163
Cluster_134	3	Yuzhi11_04637 Yuzhi11_04638 Yuzhi11_04639
Cluster_135	3	Yuzhi11_07800 Yuzhi11_07801 Yuzhi11_07802
Cluster_136	3	Yuzhi11_00764 Yuzhi11_00765 Yuzhi11_00766
Cluster_137	3	Yuzhi11_05743 Yuzhi11_05744 Yuzhi11_05745
Cluster_138	3	Yuzhi11_20294 Yuzhi11_20295 Yuzhi11_20296
Cluster_139	3	Yuzhi11_15831 Yuzhi11_15832 Yuzhi11_15833
Cluster_140	3	Yuzhi11_19592 Yuzhi11_19593 Yuzhi11_19594
Cluster_141	3	Yuzhi11_20038 Yuzhi11_20039 Yuzhi11_20040
Cluster_142	3	Yuzhi11_13043 Yuzhi11_13044 Yuzhi11_13045
Cluster_143	3	Yuzhi11_24725 Yuzhi11_24726 Yuzhi11_24727
Cluster_144	3	Yuzhi11_17331 Yuzhi11_17332 Yuzhi11_17333
Cluster_145	3	Yuzhi11_21225 Yuzhi11_21226 Yuzhi11_21227
Cluster_146	3	Yuzhi11_19954 Yuzhi11_19955 Yuzhi11_19956
Cluster_147	3	Yuzhi11_09977 Yuzhi11_09978 Yuzhi11_09979
Cluster_148	2	Yuzhi11_12401 Yuzhi11_12402
Cluster_149	2	Yuzhi11_22992 Yuzhi11_22993
Cluster_150	2	Yuzhi11_01656 Yuzhi11_01657
Cluster_151	2	Yuzhi11_17014 Yuzhi11_17015
Cluster_152	2	Yuzhi11_23845 Yuzhi11_23846
Cluster_153	2	Yuzhi11_16343 Yuzhi11_16344
Cluster_154	2	Yuzhi11_02241 Yuzhi11_02242
Cluster_155	2	Yuzhi11_10885 Yuzhi11_10886
Cluster_156	2	Yuzhi11_05029 Yuzhi11_05030
Cluster_157	2	Yuzhi11_12474 Yuzhi11_12475
Cluster_158	2	Yuzhi11_18225 Yuzhi11_18226
Cluster_159	2	Yuzhi11_11775 Yuzhi11_11776
Cluster_160	2	Yuzhi11_05789 Yuzhi11_05790
Cluster_161	2	Yuzhi11_06326 Yuzhi11_06327
Cluster_162	2	Yuzhi11_22704 Yuzhi11_22705
Cluster_163	2	Yuzhi11_11298 Yuzhi11_11299
Cluster_164	2	Yuzhi11_12597 Yuzhi11_12598
Cluster_165	2	Yuzhi11_06375 Yuzhi11_06376
Cluster_166	2	Yuzhi11_10568 Yuzhi11_10569
Cluster_167	2	Yuzhi11_23274 Yuzhi11_23275
Cluster_168	2	Yuzhi11_23335 Yuzhi11_23336
Cluster_169	2	Yuzhi11_00929 Yuzhi11_00930
Cluster_170	2	Yuzhi11_04326 Yuzhi11_04327
Cluster_171	2	Yuzhi11_06314 Yuzhi11_06315
Cluster_172	2	Yuzhi11_24944 Yuzhi11_24945
Cluster_173	2	Yuzhi11_24018 Yuzhi11_24019
Cluster_174	2	Yuzhi11_01104 Yuzhi11_01105
Cluster_175	2	Yuzhi11_00286 Yuzhi11_00287
Cluster_176	2	Yuzhi11_01182 Yuzhi11_01183
Cluster_177	2	Yuzhi11_10032 Yuzhi11_10033
Cluster_178	2	Yuzhi11_12569 Yuzhi11_12570
Cluster_179	2	Yuzhi11_21367 Yuzhi11_21368
Cluster_180	2	Yuzhi11_14341 Yuzhi11_14342
Cluster_181	2	Yuzhi11_16869 Yuzhi11_16870
Cluster_182	2	Yuzhi11_25273 Yuzhi11_25274
Cluster_183	2	Yuzhi11_17575 Yuzhi11_17576
Cluster_184	2	Yuzhi11_02661 Yuzhi11_02662
Cluster_185	2	Yuzhi11_03809 Yuzhi11_03810
Cluster_186	2	Yuzhi11_20013 Yuzhi11_20014
Cluster_187	2	Yuzhi11_14244 Yuzhi11_14245
Cluster_188	2	Yuzhi11_22066 Yuzhi11_22067
Cluster_189	2	Yuzhi11_14278 Yuzhi11_14279
Cluster_190	2	Yuzhi11_07007 Yuzhi11_07008
Cluster_191	2	Yuzhi11_09511 Yuzhi11_09512
Cluster_192	2	Yuzhi11_12972 Yuzhi11_12973
Cluster_193	2	Yuzhi11_18394 Yuzhi11_18395
Cluster_194	2	Yuzhi11_02089 Yuzhi11_02090
Cluster_195	2	Yuzhi11_09921 Yuzhi11_09922
Cluster_196	2	Yuzhi11_01061 Yuzhi11_01062
Cluster_197	2	Yuzhi11_17910 Yuzhi11_17911
Cluster_198	2	Yuzhi11_13811 Yuzhi11_13812
Cluster_199	2	Yuzhi11_17663 Yuzhi11_17664
Cluster_200	2	Yuzhi11_18572 Yuzhi11_18573
Cluster_201	2	Yuzhi11_21257 Yuzhi11_21258
Cluster_202	2	Yuzhi11_06792 Yuzhi11_06793
Cluster_203	2	Yuzhi11_25344 Yuzhi11_25345
Cluster_204	2	Yuzhi11_01773 Yuzhi11_01774
Cluster_205	2	Yuzhi11_20531 Yuzhi11_20532
Cluster_206	2	Yuzhi11_12969 Yuzhi11_12970
Cluster_207	2	Yuzhi11_07567 Yuzhi11_07568
Cluster_208	2	Yuzhi11_24412 Yuzhi11_24413
Cluster_209	2	Yuzhi11_19455 Yuzhi11_19456
Cluster_210	2	Yuzhi11_08552 Yuzhi11_08553
Cluster_211	2	Yuzhi11_15892 Yuzhi11_15893
Cluster_212	2	Yuzhi11_04371 Yuzhi11_04372
Cluster_213	2	Yuzhi11_12028 Yuzhi11_12029
Cluster_214	2	Yuzhi11_13187 Yuzhi11_13188
Cluster_215	2	Yuzhi11_11355 Yuzhi11_11356
Cluster_216	2	Yuzhi11_06024 Yuzhi11_06025
Cluster_217	2	Yuzhi11_22056 Yuzhi11_22057
Cluster_218	2	Yuzhi11_16025 Yuzhi11_16026
Cluster_219	2	Yuzhi11_06002 Yuzhi11_06003
Cluster_220	2	Yuzhi11_25544 Yuzhi11_25545
Cluster_221	2	Yuzhi11_17728 Yuzhi11_17729
Cluster_222	2	Yuzhi11_13443 Yuzhi11_13444
Cluster_223	2	Yuzhi11_12965 Yuzhi11_12966
Cluster_224	2	Yuzhi11_09438 Yuzhi11_09439
Cluster_225	2	Yuzhi11_03170 Yuzhi11_03171
Cluster_226	2	Yuzhi11_00692 Yuzhi11_00693
Cluster_227	2	Yuzhi11_17636 Yuzhi11_17637
Cluster_228	2	Yuzhi11_17640 Yuzhi11_17641
Cluster_229	2	Yuzhi11_04827 Yuzhi11_04828
Cluster_230	2	Yuzhi11_21784 Yuzhi11_21785
Cluster_231	2	Yuzhi11_17352 Yuzhi11_17353
Cluster_232	2	Yuzhi11_04533 Yuzhi11_04534
Cluster_233	2	Yuzhi11_02190 Yuzhi11_02191
Cluster_234	2	Yuzhi11_14824 Yuzhi11_14825
Cluster_235	2	Yuzhi11_17474 Yuzhi11_17475
Cluster_236	2	Yuzhi11_05524 Yuzhi11_05525
Cluster_237	2	Yuzhi11_25505 Yuzhi11_25506
Cluster_238	2	Yuzhi11_08409 Yuzhi11_08410
Cluster_239	2	Yuzhi11_04888 Yuzhi11_04889
Cluster_240	2	Yuzhi11_17368 Yuzhi11_17369
Cluster_241	2	Yuzhi11_14091 Yuzhi11_14092
Cluster_242	2	Yuzhi11_04340 Yuzhi11_04341
Cluster_243	2	Yuzhi11_10236 Yuzhi11_10237
Cluster_244	2	Yuzhi11_05118 Yuzhi11_05119
Cluster_245	2	Yuzhi11_00761 Yuzhi11_00762
Cluster_246	2	Yuzhi11_03918 Yuzhi11_03919
Cluster_247	2	Yuzhi11_14201 Yuzhi11_14202
Cluster_248	2	Yuzhi11_03317 Yuzhi11_03318
Cluster_249	2	Yuzhi11_16956 Yuzhi11_16957
Cluster_250	2	Yuzhi11_14933 Yuzhi11_14934
Cluster_251	2	Yuzhi11_17360 Yuzhi11_17361
Cluster_252	2	Yuzhi11_21072 Yuzhi11_21073
Cluster_253	2	Yuzhi11_10177 Yuzhi11_10178
Cluster_254	2	Yuzhi11_20686 Yuzhi11_20687
Cluster_255	2	Yuzhi11_03825 Yuzhi11_03826
Cluster_256	2	Yuzhi11_06682 Yuzhi11_06683
Cluster_257	2	Yuzhi11_22196 Yuzhi11_22197
Cluster_258	2	Yuzhi11_22127 Yuzhi11_22128
Cluster_259	2	Yuzhi11_23095 Yuzhi11_23096
Cluster_260	2	Yuzhi11_00131 Yuzhi11_00132
Cluster_261	2	Yuzhi11_05151 Yuzhi11_05152
Cluster_262	2	Yuzhi11_24952 Yuzhi11_24953
Cluster_263	2	Yuzhi11_05115 Yuzhi11_05116
Cluster_264	2	Yuzhi11_08449 Yuzhi11_08450
Cluster_265	2	Yuzhi11_10215 Yuzhi11_10216
Cluster_266	2	Yuzhi11_19983 Yuzhi11_19984
Cluster_267	2	Yuzhi11_04809 Yuzhi11_04810
Cluster_268	2	Yuzhi11_03835 Yuzhi11_03836
Cluster_269	2	Yuzhi11_18533 Yuzhi11_18534
Cluster_270	2	Yuzhi11_21334 Yuzhi11_21335
Cluster_271	2	Yuzhi11_02097 Yuzhi11_02098
Cluster_272	2	Yuzhi11_10181 Yuzhi11_10182
Cluster_273	2	Yuzhi11_21833 Yuzhi11_21834
Cluster_274	2	Yuzhi11_06251 Yuzhi11_06252
Cluster_275	2	Yuzhi11_25187 Yuzhi11_25188
Cluster_276	2	Yuzhi11_14598 Yuzhi11_14599
Cluster_277	2	Yuzhi11_13040 Yuzhi11_13041
Cluster_278	2	Yuzhi11_20518 Yuzhi11_20519
Cluster_279	2	Yuzhi11_24429 Yuzhi11_24430
Cluster_280	2	Yuzhi11_20417 Yuzhi11_20418
Cluster_281	2	Yuzhi11_20252 Yuzhi11_20253
Cluster_282	2	Yuzhi11_23828 Yuzhi11_23829
Cluster_283	2	Yuzhi11_19025 Yuzhi11_19026
Cluster_284	2	Yuzhi11_14559 Yuzhi11_14560
Cluster_285	2	Yuzhi11_14257 Yuzhi11_14258
Cluster_286	2	Yuzhi11_11364 Yuzhi11_11365
Cluster_287	2	Yuzhi11_17373 Yuzhi11_17374
Cluster_288	2	Yuzhi11_15799 Yuzhi11_15800
Cluster_289	2	Yuzhi11_10442 Yuzhi11_10443
Cluster_290	2	Yuzhi11_13789 Yuzhi11_13790
Cluster_291	2	Yuzhi11_19192 Yuzhi11_19193
Cluster_292	2	Yuzhi11_07024 Yuzhi11_07025
Cluster_293	2	Yuzhi11_02305 Yuzhi11_02306
Cluster_294	2	Yuzhi11_25492 Yuzhi11_25493
Cluster_295	2	Yuzhi11_05734 Yuzhi11_05735
Cluster_296	2	Yuzhi11_25446 Yuzhi11_25447
Cluster_297	2	Yuzhi11_05026 Yuzhi11_05027
Cluster_298	2	Yuzhi11_09306 Yuzhi11_09307
Cluster_299	2	Yuzhi11_06470 Yuzhi11_06471
Cluster_300	2	Yuzhi11_17710 Yuzhi11_17711
Cluster_301	2	Yuzhi11_01149 Yuzhi11_01150
Cluster_302	2	Yuzhi11_19080 Yuzhi11_19081
Cluster_303	2	Yuzhi11_15390 Yuzhi11_15391
Cluster_304	2	Yuzhi11_12639 Yuzhi11_12640
Cluster_305	2	Yuzhi11_10856 Yuzhi11_10857
Cluster_306	2	Yuzhi11_18606 Yuzhi11_18607
Cluster_307	2	Yuzhi11_15375 Yuzhi11_15376
Cluster_308	2	Yuzhi11_15616 Yuzhi11_15617
Cluster_309	2	Yuzhi11_17385 Yuzhi11_17386
Cluster_310	2	Yuzhi11_02270 Yuzhi11_02271
Cluster_311	2	Yuzhi11_09743 Yuzhi11_09744
Cluster_312	2	Yuzhi11_05861 Yuzhi11_05862
Cluster_313	2	Yuzhi11_22290 Yuzhi11_22291
Cluster_314	2	Yuzhi11_01775 Yuzhi11_01776
Cluster_315	2	Yuzhi11_05808 Yuzhi11_05809
Cluster_316	2	Yuzhi11_20664 Yuzhi11_20665
Cluster_317	2	Yuzhi11_14734 Yuzhi11_14735
Cluster_318	2	Yuzhi11_23254 Yuzhi11_23255
Cluster_319	2	Yuzhi11_06526 Yuzhi11_06527
Cluster_320	2	Yuzhi11_03601 Yuzhi11_03602
Cluster_321	2	Yuzhi11_10239 Yuzhi11_10240
Cluster_322	2	Yuzhi11_22519 Yuzhi11_22520
Cluster_323	2	Yuzhi11_14771 Yuzhi11_14772
Cluster_324	2	Yuzhi11_13054 Yuzhi11_13055
Cluster_325	2	Yuzhi11_09436 Yuzhi11_09437
Cluster_326	2	Yuzhi11_16867 Yuzhi11_16868
Cluster_327	2	Yuzhi11_22737 Yuzhi11_22738
Cluster_328	2	Yuzhi11_18945 Yuzhi11_18946
Cluster_329	2	Yuzhi11_14876 Yuzhi11_14877
Cluster_330	2	Yuzhi11_05344 Yuzhi11_05345
Cluster_331	2	Yuzhi11_16269 Yuzhi11_16270
Cluster_332	2	Yuzhi11_23155 Yuzhi11_23156
Cluster_333	2	Yuzhi11_06894 Yuzhi11_06895
Cluster_334	2	Yuzhi11_07328 Yuzhi11_07329
Cluster_335	2	Yuzhi11_18354 Yuzhi11_18355
Cluster_336	2	Yuzhi11_12780 Yuzhi11_12781
Cluster_337	2	Yuzhi11_09357 Yuzhi11_09358
Cluster_338	2	Yuzhi11_18852 Yuzhi11_18853
Cluster_339	2	Yuzhi11_14036 Yuzhi11_14037
Cluster_340	2	Yuzhi11_02402 Yuzhi11_02403
Cluster_341	2	Yuzhi11_07521 Yuzhi11_07522
Cluster_342	2	Yuzhi11_15601 Yuzhi11_15602
Cluster_343	2	Yuzhi11_04619 Yuzhi11_04620
Cluster_344	2	Yuzhi11_20160 Yuzhi11_20161
Cluster_345	2	Yuzhi11_22442 Yuzhi11_22443
Cluster_346	2	Yuzhi11_11933 Yuzhi11_11934
Cluster_347	2	Yuzhi11_22522 Yuzhi11_22523
Cluster_348	2	Yuzhi11_03191 Yuzhi11_03192
Cluster_349	2	Yuzhi11_03569 Yuzhi11_03570
Cluster_350	2	Yuzhi11_21877 Yuzhi11_21878
Cluster_351	2	Yuzhi11_19781 Yuzhi11_19782
Cluster_352	2	Yuzhi11_15622 Yuzhi11_15623
Cluster_353	2	Yuzhi11_13025 Yuzhi11_13026
Cluster_354	2	Yuzhi11_06869 Yuzhi11_06870
Cluster_355	2	Yuzhi11_18485 Yuzhi11_18486
Cluster_356	2	Yuzhi11_21377 Yuzhi11_21378
Cluster_357	2	Yuzhi11_17679 Yuzhi11_17680
Cluster_358	2	Yuzhi11_15620 Yuzhi11_15621
Cluster_359	2	Yuzhi11_08832 Yuzhi11_08833
Cluster_360	2	Yuzhi11_15326 Yuzhi11_15327
Cluster_361	2	Yuzhi11_20358 Yuzhi11_20359
Cluster_362	2	Yuzhi11_23437 Yuzhi11_23438
Cluster_363	2	Yuzhi11_10905 Yuzhi11_10906
Cluster_364	2	Yuzhi11_17719 Yuzhi11_17720
Cluster_365	2	Yuzhi11_01944 Yuzhi11_01945
Cluster_366	2	Yuzhi11_03814 Yuzhi11_03815
Cluster_367	2	Yuzhi11_09918 Yuzhi11_09919
Cluster_368	2	Yuzhi11_03470 Yuzhi11_03471
Cluster_369	2	Yuzhi11_20561 Yuzhi11_20562
Cluster_370	2	Yuzhi11_05470 Yuzhi11_05471
Cluster_371	2	Yuzhi11_15014 Yuzhi11_15015
Cluster_372	2	Yuzhi11_00612 Yuzhi11_00613
Cluster_373	2	Yuzhi11_12232 Yuzhi11_12233
Cluster_374	2	Yuzhi11_13204 Yuzhi11_13205
Cluster_375	2	Yuzhi11_24532 Yuzhi11_24533
Cluster_376	2	Yuzhi11_01345 Yuzhi11_01346
Cluster_377	2	Yuzhi11_13263 Yuzhi11_13264
Cluster_378	2	Yuzhi11_25777 Yuzhi11_25778
Cluster_379	2	Yuzhi11_24907 Yuzhi11_24908
Cluster_380	2	Yuzhi11_02898 Yuzhi11_02899
Cluster_381	2	Yuzhi11_05584 Yuzhi11_05585
Cluster_382	2	Yuzhi11_10351 Yuzhi11_10352
Cluster_383	2	Yuzhi11_25725 Yuzhi11_25726
Cluster_384	2	Yuzhi11_07315 Yuzhi11_07316
Cluster_385	2	Yuzhi11_17529 Yuzhi11_17530
Cluster_386	2	Yuzhi11_16218 Yuzhi11_16219
Cluster_387	2	Yuzhi11_11343 Yuzhi11_11344
Cluster_388	2	Yuzhi11_18868 Yuzhi11_18869
Cluster_389	2	Yuzhi11_01336 Yuzhi11_01337
Cluster_390	2	Yuzhi11_16289 Yuzhi11_16290
Cluster_391	2	Yuzhi11_18491 Yuzhi11_18492
Cluster_392	2	Yuzhi11_01219 Yuzhi11_01220
Cluster_393	2	Yuzhi11_09500 Yuzhi11_09501
Cluster_394	2	Yuzhi11_19562 Yuzhi11_19563
Cluster_395	2	Yuzhi11_13814 Yuzhi11_13815
Cluster_396	2	Yuzhi11_13360 Yuzhi11_13361
Cluster_397	2	Yuzhi11_04499 Yuzhi11_04500
Cluster_398	2	Yuzhi11_18616 Yuzhi11_18617
Cluster_399	2	Yuzhi11_02094 Yuzhi11_02095
Cluster_400	2	Yuzhi11_20811 Yuzhi11_20812
Cluster_401	2	Yuzhi11_09967 Yuzhi11_09968
Cluster_402	2	Yuzhi11_10640 Yuzhi11_10641
Cluster_403	2	Yuzhi11_19823 Yuzhi11_19824
Cluster_404	2	Yuzhi11_20177 Yuzhi11_20178
Cluster_405	2	Yuzhi11_07130 Yuzhi11_07131
Cluster_406	2	Yuzhi11_13866 Yuzhi11_13867
Cluster_407	2	Yuzhi11_04988 Yuzhi11_04989
Cluster_408	2	Yuzhi11_02293 Yuzhi11_02294
Cluster_409	2	Yuzhi11_11047 Yuzhi11_11048
Cluster_410	2	Yuzhi11_24388 Yuzhi11_24389
Cluster_411	2	Yuzhi11_11218 Yuzhi11_11219
Cluster_412	2	Yuzhi11_16601 Yuzhi11_16602
Cluster_413	2	Yuzhi11_25184 Yuzhi11_25185
Cluster_414	2	Yuzhi11_10835 Yuzhi11_10836
Cluster_415	2	Yuzhi11_25013 Yuzhi11_25014
Cluster_416	2	Yuzhi11_15632 Yuzhi11_15633
Cluster_417	2	Yuzhi11_01124 Yuzhi11_01125
Cluster_418	2	Yuzhi11_03893 Yuzhi11_03894
Cluster_419	2	Yuzhi11_10313 Yuzhi11_10314
Cluster_420	2	Yuzhi11_01001 Yuzhi11_01002
Cluster_421	2	Yuzhi11_01294 Yuzhi11_01295
Cluster_422	2	Yuzhi11_12407 Yuzhi11_12408
Cluster_423	2	Yuzhi11_01721 Yuzhi11_01722
Cluster_424	2	Yuzhi11_15184 Yuzhi11_15185
Cluster_425	2	Yuzhi11_01491 Yuzhi11_01492
Cluster_426	2	Yuzhi11_11389 Yuzhi11_11390
Cluster_427	2	Yuzhi11_15972 Yuzhi11_15973
Cluster_428	2	Yuzhi11_13497 Yuzhi11_13498
Cluster_429	2	Yuzhi11_12010 Yuzhi11_12011
Cluster_430	2	Yuzhi11_08333 Yuzhi11_08334
Cluster_431	2	Yuzhi11_08790 Yuzhi11_08791
Cluster_432	2	Yuzhi11_16637 Yuzhi11_16638
Cluster_433	2	Yuzhi11_17812 Yuzhi11_17813
Cluster_434	2	Yuzhi11_11609 Yuzhi11_11610
Cluster_435	2	Yuzhi11_07956 Yuzhi11_07957
Cluster_436	2	Yuzhi11_20011 Yuzhi11_20012
Cluster_437	2	Yuzhi11_18327 Yuzhi11_18328
Cluster_438	2	Yuzhi11_01729 Yuzhi11_01730
Cluster_439	2	Yuzhi11_03287 Yuzhi11_03288
Cluster_440	2	Yuzhi11_25937 Yuzhi11_25938
Cluster_441	2	Yuzhi11_23018 Yuzhi11_23019
Cluster_442	2	Yuzhi11_23586 Yuzhi11_23587
Cluster_443	2	Yuzhi11_02607 Yuzhi11_02608
Cluster_444	2	Yuzhi11_15547 Yuzhi11_15548
Cluster_445	2	Yuzhi11_13651 Yuzhi11_13652
Cluster_446	2	Yuzhi11_25270 Yuzhi11_25271
Cluster_447	2	Yuzhi11_14029 Yuzhi11_14030
Cluster_448	2	Yuzhi11_20915 Yuzhi11_20916
Cluster_449	2	Yuzhi11_02186 Yuzhi11_02187
Cluster_450	2	Yuzhi11_06204 Yuzhi11_06205
Cluster_451	2	Yuzhi11_24633 Yuzhi11_24634
Cluster_452	2	Yuzhi11_09485 Yuzhi11_09486
Cluster_453	2	Yuzhi11_04491 Yuzhi11_04492
Cluster_454	2	Yuzhi11_14752 Yuzhi11_14753
Cluster_455	2	Yuzhi11_01374 Yuzhi11_01375
Cluster_456	2	Yuzhi11_01049 Yuzhi11_01050
Cluster_457	2	Yuzhi11_16459 Yuzhi11_16460
Cluster_458	2	Yuzhi11_11937 Yuzhi11_11938
Cluster_459	2	Yuzhi11_14002 Yuzhi11_14003
Cluster_460	2	Yuzhi11_00240 Yuzhi11_00241
Cluster_461	2	Yuzhi11_05772 Yuzhi11_05773
Cluster_462	2	Yuzhi11_24305 Yuzhi11_24306
Cluster_463	2	Yuzhi11_05417 Yuzhi11_05418
Cluster_464	2	Yuzhi11_09726 Yuzhi11_09727
Cluster_465	2	Yuzhi11_05775 Yuzhi11_05776
Cluster_466	2	Yuzhi11_24779 Yuzhi11_24780
Cluster_467	2	Yuzhi11_22014 Yuzhi11_22015
Cluster_468	2	Yuzhi11_07823 Yuzhi11_07824
Cluster_469	2	Yuzhi11_16571 Yuzhi11_16572
Cluster_470	2	Yuzhi11_06913 Yuzhi11_06914
Cluster_471	2	Yuzhi11_22673 Yuzhi11_22674
Cluster_472	2	Yuzhi11_15904 Yuzhi11_15905
Cluster_473	2	Yuzhi11_09567 Yuzhi11_09568
Cluster_474	2	Yuzhi11_02971 Yuzhi11_02972
Cluster_475	2	Yuzhi11_00797 Yuzhi11_00798
Cluster_476	2	Yuzhi11_17525 Yuzhi11_17526
Cluster_477	2	Yuzhi11_02340 Yuzhi11_02341
Cluster_478	2	Yuzhi11_23258 Yuzhi11_23259
Cluster_479	2	Yuzhi11_09425 Yuzhi11_09426
Cluster_480	2	Yuzhi11_17722 Yuzhi11_17723
Cluster_481	2	Yuzhi11_02965 Yuzhi11_02966
Cluster_482	2	Yuzhi11_04020 Yuzhi11_04021
Cluster_483	2	Yuzhi11_14078 Yuzhi11_14079
Cluster_484	2	Yuzhi11_06818 Yuzhi11_06819
Cluster_485	2	Yuzhi11_04092 Yuzhi11_04093
Cluster_486	2	Yuzhi11_08161 Yuzhi11_08162
Cluster_487	2	Yuzhi11_00306 Yuzhi11_00307
Cluster_488	2	Yuzhi11_11725 Yuzhi11_11726
Cluster_489	2	Yuzhi11_20622 Yuzhi11_20623
Cluster_490	2	Yuzhi11_13732 Yuzhi11_13733
Cluster_491	2	Yuzhi11_17501 Yuzhi11_17502
Cluster_492	2	Yuzhi11_13479 Yuzhi11_13480
Cluster_493	2	Yuzhi11_20131 Yuzhi11_20132
Cluster_494	2	Yuzhi11_00936 Yuzhi11_00937
Cluster_495	2	Yuzhi11_02877 Yuzhi11_02878
Cluster_496	2	Yuzhi11_02110 Yuzhi11_02111
Cluster_497	2	Yuzhi11_01920 Yuzhi11_01921
Cluster_498	2	Yuzhi11_04731 Yuzhi11_04732
Cluster_499	2	Yuzhi11_13393 Yuzhi11_13394
Cluster_500	2	Yuzhi11_06429 Yuzhi11_06430
Cluster_501	2	Yuzhi11_05066 Yuzhi11_05067
Cluster_502	2	Yuzhi11_08804 Yuzhi11_08805
Cluster_503	2	Yuzhi11_23326 Yuzhi11_23327
Cluster_504	2	Yuzhi11_07863 Yuzhi11_07864
Cluster_505	2	Yuzhi11_09971 Yuzhi11_09972
Cluster_506	2	Yuzhi11_02915 Yuzhi11_02916
Cluster_507	2	Yuzhi11_16112 Yuzhi11_16113
Cluster_508	2	Yuzhi11_05758 Yuzhi11_05759
Cluster_509	2	Yuzhi11_01947 Yuzhi11_01948
Cluster_510	2	Yuzhi11_16477 Yuzhi11_16478
Cluster_511	2	Yuzhi11_17276 Yuzhi11_17277
Cluster_512	2	Yuzhi11_12172 Yuzhi11_12173
Cluster_513	2	Yuzhi11_14967 Yuzhi11_14968
Cluster_514	2	Yuzhi11_03277 Yuzhi11_03278
Cluster_515	2	Yuzhi11_18733 Yuzhi11_18734
Cluster_516	2	Yuzhi11_18601 Yuzhi11_18602
Cluster_517	2	Yuzhi11_15762 Yuzhi11_15763
Cluster_518	2	Yuzhi11_06452 Yuzhi11_06453
Cluster_519	2	Yuzhi11_22440 Yuzhi11_22441
Cluster_520	2	Yuzhi11_23382 Yuzhi11_23383
Cluster_521	2	Yuzhi11_20703 Yuzhi11_20704
Cluster_522	2	Yuzhi11_13653 Yuzhi11_13654
Cluster_523	2	Yuzhi11_06704 Yuzhi11_06705
Cluster_524	2	Yuzhi11_02081 Yuzhi11_02082
Cluster_525	2	Yuzhi11_01636 Yuzhi11_01637
Cluster_526	2	Yuzhi11_10161 Yuzhi11_10162
Cluster_527	2	Yuzhi11_10607 Yuzhi11_10608
Cluster_528	2	Yuzhi11_03367 Yuzhi11_03368
Cluster_529	2	Yuzhi11_02857 Yuzhi11_02858
Cluster_530	2	Yuzhi11_00918 Yuzhi11_00919
Cluster_531	2	Yuzhi11_22789 Yuzhi11_22790
Cluster_532	2	Yuzhi11_11647 Yuzhi11_11648
Cluster_533	2	Yuzhi11_03313 Yuzhi11_03314
Cluster_534	2	Yuzhi11_14044 Yuzhi11_14045
Cluster_535	2	Yuzhi11_18260 Yuzhi11_18261
Cluster_536	2	Yuzhi11_13504 Yuzhi11_13505
Cluster_537	2	Yuzhi11_02258 Yuzhi11_02259
Cluster_538	2	Yuzhi11_02011 Yuzhi11_02012
Cluster_539	2	Yuzhi11_09462 Yuzhi11_09463
Cluster_540	2	Yuzhi11_16384 Yuzhi11_16385
Cluster_541	2	Yuzhi11_14840 Yuzhi11_14841
Cluster_542	2	Yuzhi11_10321 Yuzhi11_10322
Cluster_543	2	Yuzhi11_12006 Yuzhi11_12007
Cluster_544	2	Yuzhi11_09625 Yuzhi11_09626
Cluster_545	2	Yuzhi11_02424 Yuzhi11_02425
Cluster_546	2	Yuzhi11_12277 Yuzhi11_12278
Cluster_547	2	Yuzhi11_03509 Yuzhi11_03510
Cluster_548	2	Yuzhi11_22829 Yuzhi11_22830
Cluster_549	2	Yuzhi11_22248 Yuzhi11_22249
Cluster_550	2	Yuzhi11_13365 Yuzhi11_13366
Cluster_551	2	Yuzhi11_12160 Yuzhi11_12161
Cluster_552	2	Yuzhi11_12465 Yuzhi11_12466
Cluster_553	2	Yuzhi11_13749 Yuzhi11_13750
Cluster_554	2	Yuzhi11_11116 Yuzhi11_11117
Cluster_555	2	Yuzhi11_18668 Yuzhi11_18669
Cluster_556	2	Yuzhi11_15942 Yuzhi11_15943
Cluster_557	2	Yuzhi11_04575 Yuzhi11_04576
Cluster_558	2	Yuzhi11_01852 Yuzhi11_01853
Cluster_559	2	Yuzhi11_13856 Yuzhi11_13857
Cluster_560	2	Yuzhi11_07032 Yuzhi11_07033
Cluster_561	2	Yuzhi11_22074 Yuzhi11_22075
Cluster_562	2	Yuzhi11_00388 Yuzhi11_00389
Cluster_563	2	Yuzhi11_06415 Yuzhi11_06416
Cluster_564	2	Yuzhi11_08281 Yuzhi11_08282
Cluster_565	2	Yuzhi11_06552 Yuzhi11_06553
Cluster_566	2	Yuzhi11_08874 Yuzhi11_08875
Cluster_567	2	Yuzhi11_16510 Yuzhi11_16511
Cluster_568	2	Yuzhi11_05077 Yuzhi11_05078
Cluster_569	2	Yuzhi11_24333 Yuzhi11_24334
Cluster_570	2	Yuzhi11_16238 Yuzhi11_16239
Cluster_571	2	Yuzhi11_07280 Yuzhi11_07281
Cluster_572	2	Yuzhi11_20758 Yuzhi11_20759
Cluster_573	2	Yuzhi11_04829 Yuzhi11_04830
Cluster_574	2	Yuzhi11_04289 Yuzhi11_04290
Cluster_575	2	Yuzhi11_11795 Yuzhi11_11796
Cluster_576	2	Yuzhi11_20713 Yuzhi11_20714
Cluster_577	2	Yuzhi11_19149 Yuzhi11_19150
Cluster_578	2	Yuzhi11_10474 Yuzhi11_10475
Cluster_579	2	Yuzhi11_10766 Yuzhi11_10767
Cluster_580	2	Yuzhi11_01660 Yuzhi11_01661
Cluster_581	2	Yuzhi11_13928 Yuzhi11_13929
Cluster_582	2	Yuzhi11_08871 Yuzhi11_08872
Cluster_583	2	Yuzhi11_09429 Yuzhi11_09430
Cluster_584	2	Yuzhi11_01819 Yuzhi11_01820
Cluster_585	2	Yuzhi11_11689 Yuzhi11_11690
Cluster_586	2	Yuzhi11_03172 Yuzhi11_03173
Cluster_587	2	Yuzhi11_24698 Yuzhi11_24699
Cluster_588	2	Yuzhi11_03050 Yuzhi11_03051
Cluster_589	2	Yuzhi11_02743 Yuzhi11_02744
Cluster_590	2	Yuzhi11_21000 Yuzhi11_21001
Cluster_591	2	Yuzhi11_20738 Yuzhi11_20739
Cluster_592	2	Yuzhi11_12750 Yuzhi11_12751
Cluster_593	2	Yuzhi11_07657 Yuzhi11_07658
Cluster_594	2	Yuzhi11_11420 Yuzhi11_11421
Cluster_595	2	Yuzhi11_01224 Yuzhi11_01225
Cluster_596	2	Yuzhi11_09536 Yuzhi11_09537
Cluster_597	2	Yuzhi11_24714 Yuzhi11_24715
Cluster_598	2	Yuzhi11_11695 Yuzhi11_11696
Cluster_599	2	Yuzhi11_08922 Yuzhi11_08923
Cluster_600	2	Yuzhi11_03738 Yuzhi11_03739
Cluster_601	2	Yuzhi11_10425 Yuzhi11_10426
Cluster_602	2	Yuzhi11_01870 Yuzhi11_01871
Cluster_603	2	Yuzhi11_16007 Yuzhi11_16008
Cluster_604	2	Yuzhi11_14013 Yuzhi11_14014
Cluster_605	2	Yuzhi11_06491 Yuzhi11_06492
Cluster_606	2	Yuzhi11_17199 Yuzhi11_17200
Cluster_607	2	Yuzhi11_10156 Yuzhi11_10157
Cluster_608	2	Yuzhi11_01727 Yuzhi11_01728
Cluster_609	2	Yuzhi11_17539 Yuzhi11_17540
Cluster_610	2	Yuzhi11_24898 Yuzhi11_24899
Cluster_611	2	Yuzhi11_10204 Yuzhi11_10205
Cluster_612	2	Yuzhi11_07090 Yuzhi11_07091
Cluster_613	2	Yuzhi11_01752 Yuzhi11_01753
Cluster_614	2	Yuzhi11_08115 Yuzhi11_08116
Cluster_615	2	Yuzhi11_17407 Yuzhi11_17408
Cluster_616	2	Yuzhi11_01583 Yuzhi11_01584
Cluster_617	2	Yuzhi11_00658 Yuzhi11_00659
Cluster_618	2	Yuzhi11_14051 Yuzhi11_14052
Cluster_619	2	Yuzhi11_19167 Yuzhi11_19168
Cluster_620	2	Yuzhi11_10477 Yuzhi11_10478
Cluster_621	2	Yuzhi11_14008 Yuzhi11_14009
Cluster_622	2	Yuzhi11_24830 Yuzhi11_24831
Cluster_623	2	Yuzhi11_02077 Yuzhi11_02078
Cluster_624	2	Yuzhi11_19973 Yuzhi11_19974
Cluster_625	2	Yuzhi11_13306 Yuzhi11_13307
Cluster_626	2	Yuzhi11_20346 Yuzhi11_20347
Cluster_627	2	Yuzhi11_02624 Yuzhi11_02625
Cluster_628	2	Yuzhi11_01101 Yuzhi11_01102
Cluster_629	2	Yuzhi11_17905 Yuzhi11_17906
Cluster_630	2	Yuzhi11_12806 Yuzhi11_12807
Cluster_631	2	Yuzhi11_20354 Yuzhi11_20355
Cluster_632	2	Yuzhi11_13127 Yuzhi11_13128
Cluster_633	2	Yuzhi11_03717 Yuzhi11_03718
Cluster_634	2	Yuzhi11_02061 Yuzhi11_02062
Cluster_635	2	Yuzhi11_16334 Yuzhi11_16335
Cluster_636	2	Yuzhi11_24450 Yuzhi11_24451
Cluster_637	2	Yuzhi11_07392 Yuzhi11_07393
Cluster_638	2	Yuzhi11_06878 Yuzhi11_06879
Cluster_639	2	Yuzhi11_10047 Yuzhi11_10048
Cluster_640	2	Yuzhi11_23048 Yuzhi11_23049
Cluster_641	2	Yuzhi11_07215 Yuzhi11_07216
Cluster_642	2	Yuzhi11_14554 Yuzhi11_14555
Cluster_643	2	Yuzhi11_20115 Yuzhi11_20116
Cluster_644	2	Yuzhi11_07837 Yuzhi11_07838
Cluster_645	2	Yuzhi11_14464 Yuzhi11_14465
Cluster_646	2	Yuzhi11_02032 Yuzhi11_02033
Cluster_647	2	Yuzhi11_23885 Yuzhi11_23886
Cluster_648	2	Yuzhi11_21004 Yuzhi11_21005
Cluster_649	2	Yuzhi11_17561 Yuzhi11_17562
Cluster_650	2	Yuzhi11_02395 Yuzhi11_02396
Cluster_651	2	Yuzhi11_09666 Yuzhi11_09667
Cluster_652	2	Yuzhi11_07893 Yuzhi11_07894
Cluster_653	2	Yuzhi11_03490 Yuzhi11_03491
Cluster_654	2	Yuzhi11_00574 Yuzhi11_00575
Cluster_655	2	Yuzhi11_18792 Yuzhi11_18793
Cluster_656	2	Yuzhi11_22396 Yuzhi11_22397
Cluster_657	2	Yuzhi11_12324 Yuzhi11_12325
Cluster_658	2	Yuzhi11_14537 Yuzhi11_14538
Cluster_659	2	Yuzhi11_06234 Yuzhi11_06235
Cluster_660	2	Yuzhi11_18994 Yuzhi11_18995
Cluster_661	2	Yuzhi11_00598 Yuzhi11_00599
Cluster_662	2	Yuzhi11_12199 Yuzhi11_12200
Cluster_663	2	Yuzhi11_25749 Yuzhi11_25750
Cluster_664	2	Yuzhi11_06827 Yuzhi11_06828
Cluster_665	2	Yuzhi11_03697 Yuzhi11_03698
Cluster_666	2	Yuzhi11_00952 Yuzhi11_00953
Cluster_667	2	Yuzhi11_21184 Yuzhi11_21185
Cluster_668	2	Yuzhi11_10959 Yuzhi11_10960
Cluster_669	2	Yuzhi11_02729 Yuzhi11_02730
Cluster_670	2	Yuzhi11_05214 Yuzhi11_05215
Cluster_671	2	Yuzhi11_08995 Yuzhi11_08996
Cluster_672	2	Yuzhi11_21342 Yuzhi11_21343
Cluster_673	2	Yuzhi11_19136 Yuzhi11_19137
Cluster_674	2	Yuzhi11_06423 Yuzhi11_06424
Cluster_675	2	Yuzhi11_16670 Yuzhi11_16671
Cluster_676	2	Yuzhi11_16996 Yuzhi11_16997
Cluster_677	2	Yuzhi11_18974 Yuzhi11_18975
Cluster_678	2	Yuzhi11_12888 Yuzhi11_12889
Cluster_679	2	Yuzhi11_22959 Yuzhi11_22960
Cluster_680	2	Yuzhi11_21943 Yuzhi11_21944
Cluster_681	2	Yuzhi11_20751 Yuzhi11_20752
Cluster_682	2	Yuzhi11_06479 Yuzhi11_06480
Cluster_683	2	Yuzhi11_18582 Yuzhi11_18583
Cluster_684	2	Yuzhi11_19614 Yuzhi11_19615
Cluster_685	2	Yuzhi11_17365 Yuzhi11_17366
Cluster_686	2	Yuzhi11_14147 Yuzhi11_14148
Cluster_687	2	Yuzhi11_10933 Yuzhi11_10934
Cluster_688	2	Yuzhi11_03289 Yuzhi11_03290
Cluster_689	2	Yuzhi11_14306 Yuzhi11_14307
Cluster_690	2	Yuzhi11_13936 Yuzhi11_13937
Cluster_691	2	Yuzhi11_20000 Yuzhi11_20001
Cluster_692	2	Yuzhi11_19902 Yuzhi11_19903
Cluster_693	2	Yuzhi11_06362 Yuzhi11_06363
Cluster_694	2	Yuzhi11_07230 Yuzhi11_07231
Cluster_695	2	Yuzhi11_02827 Yuzhi11_02828
Cluster_696	2	Yuzhi11_13792 Yuzhi11_13793
Cluster_697	2	Yuzhi11_11103 Yuzhi11_11104
Cluster_698	2	Yuzhi11_24283 Yuzhi11_24284
Cluster_699	2	Yuzhi11_03388 Yuzhi11_03389
Cluster_700	2	Yuzhi11_03220 Yuzhi11_03221
Cluster_701	2	Yuzhi11_23108 Yuzhi11_23109
Cluster_702	2	Yuzhi11_10780 Yuzhi11_10781
Cluster_703	2	Yuzhi11_06678 Yuzhi11_06679
Cluster_704	2	Yuzhi11_04793 Yuzhi11_04794
Cluster_705	2	Yuzhi11_15676 Yuzhi11_15677
Cluster_706	2	Yuzhi11_01625 Yuzhi11_01626
Cluster_707	2	Yuzhi11_00726 Yuzhi11_00727
Cluster_708	2	Yuzhi11_21552 Yuzhi11_21553
Cluster_709	2	Yuzhi11_04801 Yuzhi11_04802
Cluster_710	2	Yuzhi11_17059 Yuzhi11_17060
Cluster_711	2	Yuzhi11_24915 Yuzhi11_24916
Cluster_712	2	Yuzhi11_07902 Yuzhi11_07903
Cluster_713	2	Yuzhi11_21160 Yuzhi11_21161
Cluster_714	2	Yuzhi11_03676 Yuzhi11_03677
Cluster_715	2	Yuzhi11_15408 Yuzhi11_15409
Cluster_716	2	Yuzhi11_14982 Yuzhi11_14983
Cluster_717	2	Yuzhi11_16903 Yuzhi11_16904
Cluster_718	2	Yuzhi11_07479 Yuzhi11_07480
Cluster_719	2	Yuzhi11_19441 Yuzhi11_19442
Cluster_720	2	Yuzhi11_18153 Yuzhi11_18154
Cluster_721	2	Yuzhi11_00525 Yuzhi11_00526
Cluster_722	2	Yuzhi11_19124 Yuzhi11_19125
Cluster_723	2	Yuzhi11_20988 Yuzhi11_20989
Cluster_724	2	Yuzhi11_02599 Yuzhi11_02600
Cluster_725	2	Yuzhi11_19854 Yuzhi11_19855
Cluster_726	2	Yuzhi11_11274 Yuzhi11_11275
Cluster_727	2	Yuzhi11_04220 Yuzhi11_04221
Cluster_728	2	Yuzhi11_20723 Yuzhi11_20724
Cluster_729	2	Yuzhi11_24276 Yuzhi11_24277
Cluster_730	2	Yuzhi11_03997 Yuzhi11_03998
Cluster_731	2	Yuzhi11_09376 Yuzhi11_09377
Cluster_732	2	Yuzhi11_24609 Yuzhi11_24610
Cluster_733	2	Yuzhi11_04926 Yuzhi11_04927
Cluster_734	2	Yuzhi11_04077 Yuzhi11_04078
Cluster_735	2	Yuzhi11_07441 Yuzhi11_07442
Cluster_736	2	Yuzhi11_03323 Yuzhi11_03324
Cluster_737	2	Yuzhi11_11352 Yuzhi11_11353
Cluster_738	2	Yuzhi11_23768 Yuzhi11_23769
Cluster_739	2	Yuzhi11_17686 Yuzhi11_17687
Cluster_740	2	Yuzhi11_04062 Yuzhi11_04063
Cluster_741	2	Yuzhi11_17467 Yuzhi11_17468
Cluster_742	2	Yuzhi11_11853 Yuzhi11_11854
Cluster_743	2	Yuzhi11_08171 Yuzhi11_08172
Cluster_744	2	Yuzhi11_20647 Yuzhi11_20648
Cluster_745	2	Yuzhi11_23722 Yuzhi11_23723
Cluster_746	2	Yuzhi11_02940 Yuzhi11_02941
Cluster_747	2	Yuzhi11_20706 Yuzhi11_20707
Cluster_748	2	Yuzhi11_21718 Yuzhi11_21719
Cluster_749	2	Yuzhi11_00163 Yuzhi11_00164
Cluster_750	2	Yuzhi11_01447 Yuzhi11_01448
Cluster_751	2	Yuzhi11_22062 Yuzhi11_22063

## Sheet: Swetha
Cluster_ID	Gene_Numbers	Gene_Lists
Cluster_1	16	Swetha_27828 Swetha_27829 Swetha_27830 Swetha_27831 Swetha_27832 Swetha_27833 Swetha_27834 Swetha_27835 Swetha_27836 Swetha_27837 Swetha_27838 Swetha_27839 Swetha_27840 Swetha_27841 Swetha_27842 Swetha_27843
Cluster_2	10	Swetha_39936 Swetha_39937 Swetha_39938 Swetha_39939 Swetha_39940 Swetha_39941 Swetha_39942 Swetha_39943 Swetha_39944 Swetha_39945
Cluster_3	9	Swetha_26924 Swetha_26925 Swetha_26926 Swetha_26927 Swetha_26928 Swetha_26929 Swetha_26930 Swetha_26931 Swetha_26932
Cluster_4	9	Swetha_26728 Swetha_26729 Swetha_26730 Swetha_26731 Swetha_26732 Swetha_26733 Swetha_26734 Swetha_26735 Swetha_26736
Cluster_5	9	Swetha_21268 Swetha_21269 Swetha_21270 Swetha_21271 Swetha_21272 Swetha_21273 Swetha_21274 Swetha_21275 Swetha_21276
Cluster_6	8	Swetha_33929 Swetha_33930 Swetha_33931 Swetha_33932 Swetha_33933 Swetha_33934 Swetha_33935 Swetha_33936
Cluster_7	8	Swetha_27509 Swetha_27510 Swetha_27511 Swetha_27512 Swetha_27513 Swetha_27514 Swetha_27515 Swetha_27516
Cluster_8	8	Swetha_00719 Swetha_00720 Swetha_00721 Swetha_00722 Swetha_00723 Swetha_00724 Swetha_00725 Swetha_00726
Cluster_9	8	Swetha_14971 Swetha_14972 Swetha_14973 Swetha_14974 Swetha_14975 Swetha_14976 Swetha_14977 Swetha_14978
Cluster_10	8	Swetha_23761 Swetha_23762 Swetha_23763 Swetha_23764 Swetha_23765 Swetha_23766 Swetha_23767 Swetha_23768
Cluster_11	7	Swetha_30746 Swetha_30747 Swetha_30748 Swetha_30749 Swetha_30750 Swetha_30751 Swetha_30752
Cluster_12	7	Swetha_18439 Swetha_18440 Swetha_18441 Swetha_18442 Swetha_18443 Swetha_18444 Swetha_18445
Cluster_13	7	Swetha_23654 Swetha_23655 Swetha_23656 Swetha_23657 Swetha_23658 Swetha_23659 Swetha_23660
Cluster_14	7	Swetha_25853 Swetha_25854 Swetha_25855 Swetha_25856 Swetha_25857 Swetha_25858 Swetha_25859
Cluster_15	7	Swetha_33908 Swetha_33909 Swetha_33910 Swetha_33911 Swetha_33912 Swetha_33913 Swetha_33914
Cluster_16	7	Swetha_14846 Swetha_14847 Swetha_14848 Swetha_14849 Swetha_14850 Swetha_14851 Swetha_14852
Cluster_17	7	Swetha_03987 Swetha_03988 Swetha_03989 Swetha_03990 Swetha_03991 Swetha_03992 Swetha_03993
Cluster_18	6	Swetha_27376 Swetha_27377 Swetha_27378 Swetha_27379 Swetha_27380 Swetha_27381
Cluster_19	6	Swetha_28242 Swetha_28243 Swetha_28244 Swetha_28245 Swetha_28246 Swetha_28247
Cluster_20	6	Swetha_02907 Swetha_02908 Swetha_02909 Swetha_02910 Swetha_02911 Swetha_02912
Cluster_21	6	Swetha_26359 Swetha_26360 Swetha_26361 Swetha_26362 Swetha_26363 Swetha_26364
Cluster_22	6	Swetha_10223 Swetha_10224 Swetha_10225 Swetha_10226 Swetha_10227 Swetha_10228
Cluster_23	6	Swetha_39977 Swetha_39978 Swetha_39979 Swetha_39980 Swetha_39981 Swetha_39982
Cluster_24	6	Swetha_14722 Swetha_14723 Swetha_14724 Swetha_14725 Swetha_14726 Swetha_14727
Cluster_25	6	Swetha_30245 Swetha_30246 Swetha_30247 Swetha_30248 Swetha_30249 Swetha_30250
Cluster_26	6	Swetha_37446 Swetha_37447 Swetha_37448 Swetha_37449 Swetha_37450 Swetha_37451
Cluster_27	6	Swetha_20431 Swetha_20432 Swetha_20433 Swetha_20434 Swetha_20435 Swetha_20436
Cluster_28	6	Swetha_03141 Swetha_03142 Swetha_03143 Swetha_03144 Swetha_03145 Swetha_03146
Cluster_29	6	Swetha_33470 Swetha_33471 Swetha_33472 Swetha_33473 Swetha_33474 Swetha_33475
Cluster_30	5	Swetha_37147 Swetha_37148 Swetha_37149 Swetha_37150 Swetha_37151
Cluster_31	5	Swetha_15158 Swetha_15159 Swetha_15160 Swetha_15161 Swetha_15162
Cluster_32	5	Swetha_21263 Swetha_21264 Swetha_21265 Swetha_21266 Swetha_21267
Cluster_33	5	Swetha_24329 Swetha_24330 Swetha_24331 Swetha_24332 Swetha_24333
Cluster_34	5	Swetha_23641 Swetha_23642 Swetha_23643 Swetha_23644 Swetha_23645
Cluster_35	5	Swetha_07332 Swetha_07333 Swetha_07334 Swetha_07335 Swetha_07336
Cluster_36	5	Swetha_40325 Swetha_40326 Swetha_40327 Swetha_40328 Swetha_40329
Cluster_37	5	Swetha_27794 Swetha_27795 Swetha_27796 Swetha_27797 Swetha_27798
Cluster_38	5	Swetha_13429 Swetha_13430 Swetha_13431 Swetha_13432 Swetha_13433
Cluster_39	5	Swetha_06663 Swetha_06664 Swetha_06665 Swetha_06666 Swetha_06667
Cluster_40	5	Swetha_31067 Swetha_31068 Swetha_31069 Swetha_31070 Swetha_31071
Cluster_41	5	Swetha_11553 Swetha_11554 Swetha_11555 Swetha_11556 Swetha_11557
Cluster_42	5	Swetha_27801 Swetha_27802 Swetha_27803 Swetha_27804 Swetha_27805
Cluster_43	5	Swetha_33979 Swetha_33980 Swetha_33981 Swetha_33982 Swetha_33983
Cluster_44	5	Swetha_19604 Swetha_19605 Swetha_19606 Swetha_19607 Swetha_19608
Cluster_45	5	Swetha_15651 Swetha_15652 Swetha_15653 Swetha_15654 Swetha_15655
Cluster_46	5	Swetha_36801 Swetha_36802 Swetha_36803 Swetha_36804 Swetha_36805
Cluster_47	5	Swetha_35862 Swetha_35863 Swetha_35864 Swetha_35865 Swetha_35866
Cluster_48	5	Swetha_07353 Swetha_07354 Swetha_07355 Swetha_07356 Swetha_07357
Cluster_49	5	Swetha_34093 Swetha_34094 Swetha_34095 Swetha_34096 Swetha_34097
Cluster_50	5	Swetha_25320 Swetha_25321 Swetha_25322 Swetha_25323 Swetha_25324
Cluster_51	5	Swetha_13268 Swetha_13269 Swetha_13270 Swetha_13271 Swetha_13272
Cluster_52	5	Swetha_38952 Swetha_38953 Swetha_38954 Swetha_38955 Swetha_38956
Cluster_53	5	Swetha_17588 Swetha_17589 Swetha_17590 Swetha_17591 Swetha_17592
Cluster_54	5	Swetha_08249 Swetha_08250 Swetha_08251 Swetha_08252 Swetha_08253
Cluster_55	5	Swetha_38425 Swetha_38426 Swetha_38427 Swetha_38428 Swetha_38429
Cluster_56	5	Swetha_34077 Swetha_34078 Swetha_34079 Swetha_34080 Swetha_34081
Cluster_57	5	Swetha_38958 Swetha_38959 Swetha_38960 Swetha_38961 Swetha_38962
Cluster_58	4	Swetha_11267 Swetha_11268 Swetha_11269 Swetha_11270
Cluster_59	4	Swetha_20397 Swetha_20398 Swetha_20399 Swetha_20400
Cluster_60	4	Swetha_38679 Swetha_38680 Swetha_38681 Swetha_38682
Cluster_61	4	Swetha_37957 Swetha_37958 Swetha_37959 Swetha_37960
Cluster_62	4	Swetha_41428 Swetha_41429 Swetha_41430 Swetha_41431
Cluster_63	4	Swetha_16123 Swetha_16124 Swetha_16125 Swetha_16126
Cluster_64	4	Swetha_07413 Swetha_07414 Swetha_07415 Swetha_07416
Cluster_65	4	Swetha_08033 Swetha_08034 Swetha_08035 Swetha_08036
Cluster_66	4	Swetha_40684 Swetha_40685 Swetha_40686 Swetha_40687
Cluster_67	4	Swetha_27694 Swetha_27695 Swetha_27696 Swetha_27697
Cluster_68	4	Swetha_11866 Swetha_11867 Swetha_11868 Swetha_11869
Cluster_69	4	Swetha_24173 Swetha_24174 Swetha_24175 Swetha_24176
Cluster_70	4	Swetha_15704 Swetha_15705 Swetha_15706 Swetha_15707
Cluster_71	4	Swetha_36026 Swetha_36027 Swetha_36028 Swetha_36029
Cluster_72	4	Swetha_23492 Swetha_23493 Swetha_23494 Swetha_23495
Cluster_73	4	Swetha_16420 Swetha_16421 Swetha_16422 Swetha_16423
Cluster_74	4	Swetha_40207 Swetha_40208 Swetha_40209 Swetha_40210
Cluster_75	4	Swetha_17370 Swetha_17371 Swetha_17372 Swetha_17373
Cluster_76	4	Swetha_11862 Swetha_11863 Swetha_11864 Swetha_11865
Cluster_77	4	Swetha_05562 Swetha_05563 Swetha_05564 Swetha_05565
Cluster_78	4	Swetha_26259 Swetha_26260 Swetha_26261 Swetha_26262
Cluster_79	4	Swetha_33507 Swetha_33508 Swetha_33509 Swetha_33510
Cluster_80	4	Swetha_01870 Swetha_01871 Swetha_01872 Swetha_01873
Cluster_81	4	Swetha_09755 Swetha_09756 Swetha_09757 Swetha_09758
Cluster_82	4	Swetha_04305 Swetha_04306 Swetha_04307 Swetha_04308
Cluster_83	4	Swetha_14955 Swetha_14956 Swetha_14957 Swetha_14958
Cluster_84	4	Swetha_22603 Swetha_22604 Swetha_22605 Swetha_22606
Cluster_85	4	Swetha_20373 Swetha_20374 Swetha_20375 Swetha_20376
Cluster_86	4	Swetha_31623 Swetha_31624 Swetha_31625 Swetha_31626
Cluster_87	4	Swetha_16680 Swetha_16681 Swetha_16682 Swetha_16683
Cluster_88	4	Swetha_18154 Swetha_18155 Swetha_18156 Swetha_18157
Cluster_89	4	Swetha_10310 Swetha_10311 Swetha_10312 Swetha_10313
Cluster_90	4	Swetha_38653 Swetha_38654 Swetha_38655 Swetha_38656
Cluster_91	4	Swetha_03276 Swetha_03277 Swetha_03278 Swetha_03279
Cluster_92	4	Swetha_10121 Swetha_10122 Swetha_10123 Swetha_10124
Cluster_93	4	Swetha_02111 Swetha_02112 Swetha_02113 Swetha_02114
Cluster_94	4	Swetha_27096 Swetha_27097 Swetha_27098 Swetha_27099
Cluster_95	4	Swetha_35404 Swetha_35405 Swetha_35406 Swetha_35407
Cluster_96	4	Swetha_38445 Swetha_38446 Swetha_38447 Swetha_38448
Cluster_97	4	Swetha_38401 Swetha_38402 Swetha_38403 Swetha_38404
Cluster_98	4	Swetha_01948 Swetha_01949 Swetha_01950 Swetha_01951
Cluster_99	4	Swetha_27630 Swetha_27631 Swetha_27632 Swetha_27633
Cluster_100	4	Swetha_29410 Swetha_29411 Swetha_29412 Swetha_29413
Cluster_101	4	Swetha_03132 Swetha_03133 Swetha_03134 Swetha_03135
Cluster_102	4	Swetha_09603 Swetha_09604 Swetha_09605 Swetha_09606
Cluster_103	4	Swetha_35991 Swetha_35992 Swetha_35993 Swetha_35994
Cluster_104	4	Swetha_05761 Swetha_05762 Swetha_05763 Swetha_05764
Cluster_105	4	Swetha_35147 Swetha_35148 Swetha_35149 Swetha_35150
Cluster_106	4	Swetha_41682 Swetha_41683 Swetha_41684 Swetha_41685
Cluster_107	4	Swetha_28033 Swetha_28034 Swetha_28035 Swetha_28036
Cluster_108	4	Swetha_14666 Swetha_14667 Swetha_14668 Swetha_14669
Cluster_109	4	Swetha_41535 Swetha_41536 Swetha_41537 Swetha_41538
Cluster_110	4	Swetha_15693 Swetha_15694 Swetha_15695 Swetha_15696
Cluster_111	4	Swetha_33644 Swetha_33645 Swetha_33646 Swetha_33647
Cluster_112	4	Swetha_10015 Swetha_10016 Swetha_10017 Swetha_10018
Cluster_113	4	Swetha_20514 Swetha_20515 Swetha_20516 Swetha_20517
Cluster_114	4	Swetha_08574 Swetha_08575 Swetha_08576 Swetha_08577
Cluster_115	4	Swetha_40027 Swetha_40028 Swetha_40029 Swetha_40030
Cluster_116	4	Swetha_36810 Swetha_36811 Swetha_36812 Swetha_36813
Cluster_117	4	Swetha_31046 Swetha_31047 Swetha_31048 Swetha_31049
Cluster_118	4	Swetha_01559 Swetha_01560 Swetha_01561 Swetha_01562
Cluster_119	4	Swetha_37272 Swetha_37273 Swetha_37274 Swetha_37275
Cluster_120	4	Swetha_26274 Swetha_26275 Swetha_26276 Swetha_26277
Cluster_121	4	Swetha_26120 Swetha_26121 Swetha_26122 Swetha_26123
Cluster_122	4	Swetha_35431 Swetha_35432 Swetha_35433 Swetha_35434
Cluster_123	4	Swetha_37515 Swetha_37516 Swetha_37517 Swetha_37518
Cluster_124	4	Swetha_30958 Swetha_30959 Swetha_30960 Swetha_30961
Cluster_125	4	Swetha_41803 Swetha_41804 Swetha_41805 Swetha_41806
Cluster_126	4	Swetha_20521 Swetha_20522 Swetha_20523 Swetha_20524
Cluster_127	4	Swetha_28028 Swetha_28029 Swetha_28030 Swetha_28031
Cluster_128	4	Swetha_03136 Swetha_03137 Swetha_03138 Swetha_03139
Cluster_129	4	Swetha_03252 Swetha_03253 Swetha_03254 Swetha_03255
Cluster_130	4	Swetha_27469 Swetha_27470 Swetha_27471 Swetha_27472
Cluster_131	4	Swetha_22460 Swetha_22461 Swetha_22462 Swetha_22463
Cluster_132	4	Swetha_14925 Swetha_14926 Swetha_14927 Swetha_14928
Cluster_133	4	Swetha_08931 Swetha_08932 Swetha_08933 Swetha_08934
Cluster_134	4	Swetha_35883 Swetha_35884 Swetha_35885 Swetha_35886
Cluster_135	4	Swetha_20507 Swetha_20508 Swetha_20509 Swetha_20510
Cluster_136	4	Swetha_33986 Swetha_33987 Swetha_33988 Swetha_33989
Cluster_137	3	Swetha_40676 Swetha_40677 Swetha_40678
Cluster_138	3	Swetha_28210 Swetha_28211 Swetha_28212
Cluster_139	3	Swetha_32989 Swetha_32990 Swetha_32991
Cluster_140	3	Swetha_17407 Swetha_17408 Swetha_17409
Cluster_141	3	Swetha_04715 Swetha_04716 Swetha_04717
Cluster_142	3	Swetha_19877 Swetha_19878 Swetha_19879
Cluster_143	3	Swetha_08017 Swetha_08018 Swetha_08019
Cluster_144	3	Swetha_15125 Swetha_15126 Swetha_15127
Cluster_145	3	Swetha_33949 Swetha_33950 Swetha_33951
Cluster_146	3	Swetha_30698 Swetha_30699 Swetha_30700
Cluster_147	3	Swetha_11320 Swetha_11321 Swetha_11322
Cluster_148	3	Swetha_36608 Swetha_36609 Swetha_36610
Cluster_149	3	Swetha_10028 Swetha_10029 Swetha_10030
Cluster_150	3	Swetha_21281 Swetha_21282 Swetha_21283
Cluster_151	3	Swetha_20879 Swetha_20880 Swetha_20881
Cluster_152	3	Swetha_25625 Swetha_25626 Swetha_25627
Cluster_153	3	Swetha_06786 Swetha_06787 Swetha_06788
Cluster_154	3	Swetha_23052 Swetha_23053 Swetha_23054
Cluster_155	3	Swetha_13745 Swetha_13746 Swetha_13747
Cluster_156	3	Swetha_26526 Swetha_26527 Swetha_26528
Cluster_157	3	Swetha_27251 Swetha_27252 Swetha_27253
Cluster_158	3	Swetha_34427 Swetha_34428 Swetha_34429
Cluster_159	3	Swetha_37523 Swetha_37524 Swetha_37525
Cluster_160	3	Swetha_01353 Swetha_01354 Swetha_01355
Cluster_161	3	Swetha_00250 Swetha_00251 Swetha_00252
Cluster_162	3	Swetha_23467 Swetha_23468 Swetha_23469
Cluster_163	3	Swetha_08059 Swetha_08060 Swetha_08061
Cluster_164	3	Swetha_08912 Swetha_08913 Swetha_08914
Cluster_165	3	Swetha_38628 Swetha_38629 Swetha_38630
Cluster_166	3	Swetha_14492 Swetha_14493 Swetha_14494
Cluster_167	3	Swetha_12263 Swetha_12264 Swetha_12265
Cluster_168	3	Swetha_31250 Swetha_31251 Swetha_31252
Cluster_169	3	Swetha_20863 Swetha_20864 Swetha_20865
Cluster_170	3	Swetha_27352 Swetha_27353 Swetha_27354
Cluster_171	3	Swetha_17383 Swetha_17384 Swetha_17385
Cluster_172	3	Swetha_02185 Swetha_02186 Swetha_02187
Cluster_173	3	Swetha_34231 Swetha_34232 Swetha_34233
Cluster_174	3	Swetha_38591 Swetha_38592 Swetha_38593
Cluster_175	3	Swetha_02884 Swetha_02885 Swetha_02886
Cluster_176	3	Swetha_15273 Swetha_15274 Swetha_15275
Cluster_177	3	Swetha_24440 Swetha_24441 Swetha_24442
Cluster_178	3	Swetha_14082 Swetha_14083 Swetha_14084
Cluster_179	3	Swetha_03172 Swetha_03173 Swetha_03174
Cluster_180	3	Swetha_06968 Swetha_06969 Swetha_06970
Cluster_181	3	Swetha_12527 Swetha_12528 Swetha_12529
Cluster_182	3	Swetha_07748 Swetha_07749 Swetha_07750
Cluster_183	3	Swetha_23228 Swetha_23229 Swetha_23230
Cluster_184	3	Swetha_25171 Swetha_25172 Swetha_25173
Cluster_185	3	Swetha_03097 Swetha_03098 Swetha_03099
Cluster_186	3	Swetha_31924 Swetha_31925 Swetha_31926
Cluster_187	3	Swetha_29674 Swetha_29675 Swetha_29676
Cluster_188	3	Swetha_40145 Swetha_40146 Swetha_40147
Cluster_189	3	Swetha_15920 Swetha_15921 Swetha_15922
Cluster_190	3	Swetha_33351 Swetha_33352 Swetha_33353
Cluster_191	3	Swetha_17938 Swetha_17939 Swetha_17940
Cluster_192	3	Swetha_21552 Swetha_21553 Swetha_21554
Cluster_193	3	Swetha_01721 Swetha_01722 Swetha_01723
Cluster_194	3	Swetha_16053 Swetha_16054 Swetha_16055
Cluster_195	3	Swetha_12459 Swetha_12460 Swetha_12461
Cluster_196	3	Swetha_30608 Swetha_30609 Swetha_30610
Cluster_197	3	Swetha_02618 Swetha_02619 Swetha_02620
Cluster_198	3	Swetha_12489 Swetha_12490 Swetha_12491
Cluster_199	3	Swetha_32290 Swetha_32291 Swetha_32292
Cluster_200	3	Swetha_21711 Swetha_21712 Swetha_21713
Cluster_201	3	Swetha_40759 Swetha_40760 Swetha_40761
Cluster_202	3	Swetha_06646 Swetha_06647 Swetha_06648
Cluster_203	3	Swetha_20468 Swetha_20469 Swetha_20470
Cluster_204	3	Swetha_24801 Swetha_24802 Swetha_24803
Cluster_205	3	Swetha_35500 Swetha_35501 Swetha_35502
Cluster_206	3	Swetha_03427 Swetha_03428 Swetha_03429
Cluster_207	3	Swetha_23106 Swetha_23107 Swetha_23108
Cluster_208	3	Swetha_00176 Swetha_00177 Swetha_00178
Cluster_209	3	Swetha_11608 Swetha_11609 Swetha_11610
Cluster_210	3	Swetha_36482 Swetha_36483 Swetha_36484
Cluster_211	3	Swetha_11704 Swetha_11705 Swetha_11706
Cluster_212	3	Swetha_15212 Swetha_15213 Swetha_15214
Cluster_213	3	Swetha_30931 Swetha_30932 Swetha_30933
Cluster_214	3	Swetha_28380 Swetha_28381 Swetha_28382
Cluster_215	3	Swetha_20531 Swetha_20532 Swetha_20533
Cluster_216	3	Swetha_24871 Swetha_24872 Swetha_24873
Cluster_217	3	Swetha_33612 Swetha_33613 Swetha_33614
Cluster_218	3	Swetha_13915 Swetha_13916 Swetha_13917
Cluster_219	3	Swetha_35971 Swetha_35972 Swetha_35973
Cluster_220	3	Swetha_02637 Swetha_02638 Swetha_02639
Cluster_221	3	Swetha_34789 Swetha_34790 Swetha_34791
Cluster_222	3	Swetha_20380 Swetha_20381 Swetha_20382
Cluster_223	3	Swetha_07961 Swetha_07962 Swetha_07963
Cluster_224	3	Swetha_33102 Swetha_33103 Swetha_33104
Cluster_225	3	Swetha_26263 Swetha_26264 Swetha_26265
Cluster_226	3	Swetha_38824 Swetha_38825 Swetha_38826
Cluster_227	3	Swetha_06865 Swetha_06866 Swetha_06867
Cluster_228	3	Swetha_38312 Swetha_38313 Swetha_38314
Cluster_229	3	Swetha_19846 Swetha_19847 Swetha_19848
Cluster_230	3	Swetha_37414 Swetha_37415 Swetha_37416
Cluster_231	3	Swetha_19424 Swetha_19425 Swetha_19426
Cluster_232	3	Swetha_28761 Swetha_28762 Swetha_28763
Cluster_233	3	Swetha_37628 Swetha_37629 Swetha_37630
Cluster_234	3	Swetha_19240 Swetha_19241 Swetha_19242
Cluster_235	3	Swetha_20988 Swetha_20989 Swetha_20990
Cluster_236	3	Swetha_26537 Swetha_26538 Swetha_26539
Cluster_237	3	Swetha_13712 Swetha_13713 Swetha_13714
Cluster_238	3	Swetha_30251 Swetha_30252 Swetha_30253
Cluster_239	3	Swetha_17902 Swetha_17903 Swetha_17904
Cluster_240	3	Swetha_10159 Swetha_10160 Swetha_10161
Cluster_241	3	Swetha_28345 Swetha_28346 Swetha_28347
Cluster_242	3	Swetha_13581 Swetha_13582 Swetha_13583
Cluster_243	3	Swetha_28821 Swetha_28822 Swetha_28823
Cluster_244	3	Swetha_06934 Swetha_06935 Swetha_06936
Cluster_245	3	Swetha_08647 Swetha_08648 Swetha_08649
Cluster_246	3	Swetha_37063 Swetha_37064 Swetha_37065
Cluster_247	3	Swetha_16113 Swetha_16114 Swetha_16115
Cluster_248	3	Swetha_28582 Swetha_28583 Swetha_28584
Cluster_249	3	Swetha_35454 Swetha_35455 Swetha_35456
Cluster_250	3	Swetha_26854 Swetha_26855 Swetha_26856
Cluster_251	3	Swetha_38422 Swetha_38423 Swetha_38424
Cluster_252	3	Swetha_34010 Swetha_34011 Swetha_34012
Cluster_253	3	Swetha_21307 Swetha_21308 Swetha_21309
Cluster_254	3	Swetha_33466 Swetha_33467 Swetha_33468
Cluster_255	3	Swetha_37282 Swetha_37283 Swetha_37284
Cluster_256	3	Swetha_26312 Swetha_26313 Swetha_26314
Cluster_257	3	Swetha_20847 Swetha_20848 Swetha_20849
Cluster_258	3	Swetha_34604 Swetha_34605 Swetha_34606
Cluster_259	3	Swetha_24932 Swetha_24933 Swetha_24934
Cluster_260	3	Swetha_17504 Swetha_17505 Swetha_17506
Cluster_261	3	Swetha_09639 Swetha_09640 Swetha_09641
Cluster_262	3	Swetha_34499 Swetha_34500 Swetha_34501
Cluster_263	3	Swetha_37947 Swetha_37948 Swetha_37949
Cluster_264	3	Swetha_19094 Swetha_19095 Swetha_19096
Cluster_265	3	Swetha_06983 Swetha_06984 Swetha_06985
Cluster_266	3	Swetha_09982 Swetha_09983 Swetha_09984
Cluster_267	3	Swetha_33735 Swetha_33736 Swetha_33737
Cluster_268	3	Swetha_15013 Swetha_15014 Swetha_15015
Cluster_269	3	Swetha_17295 Swetha_17296 Swetha_17297
Cluster_270	3	Swetha_23161 Swetha_23162 Swetha_23163
Cluster_271	3	Swetha_01315 Swetha_01316 Swetha_01317
Cluster_272	3	Swetha_12277 Swetha_12278 Swetha_12279
Cluster_273	3	Swetha_15033 Swetha_15034 Swetha_15035
Cluster_274	3	Swetha_30976 Swetha_30977 Swetha_30978
Cluster_275	3	Swetha_33688 Swetha_33689 Swetha_33690
Cluster_276	3	Swetha_09769 Swetha_09770 Swetha_09771
Cluster_277	3	Swetha_41095 Swetha_41096 Swetha_41097
Cluster_278	3	Swetha_08567 Swetha_08568 Swetha_08569
Cluster_279	3	Swetha_01295 Swetha_01296 Swetha_01297
Cluster_280	3	Swetha_02464 Swetha_02465 Swetha_02466
Cluster_281	3	Swetha_09181 Swetha_09182 Swetha_09183
Cluster_282	3	Swetha_27215 Swetha_27216 Swetha_27217
Cluster_283	3	Swetha_22547 Swetha_22548 Swetha_22549
Cluster_284	3	Swetha_25714 Swetha_25715 Swetha_25716
Cluster_285	3	Swetha_33874 Swetha_33875 Swetha_33876
Cluster_286	3	Swetha_40870 Swetha_40871 Swetha_40872
Cluster_287	3	Swetha_41179 Swetha_41180 Swetha_41181
Cluster_288	3	Swetha_32243 Swetha_32244 Swetha_32245
Cluster_289	3	Swetha_30603 Swetha_30604 Swetha_30605
Cluster_290	3	Swetha_20871 Swetha_20872 Swetha_20873
Cluster_291	3	Swetha_10247 Swetha_10248 Swetha_10249
Cluster_292	3	Swetha_29163 Swetha_29164 Swetha_29165
Cluster_293	3	Swetha_12785 Swetha_12786 Swetha_12787
Cluster_294	3	Swetha_16031 Swetha_16032 Swetha_16033
Cluster_295	3	Swetha_41521 Swetha_41522 Swetha_41523
Cluster_296	3	Swetha_09470 Swetha_09471 Swetha_09472
Cluster_297	3	Swetha_09121 Swetha_09122 Swetha_09123
Cluster_298	3	Swetha_22682 Swetha_22683 Swetha_22684
Cluster_299	3	Swetha_16416 Swetha_16417 Swetha_16418
Cluster_300	3	Swetha_01367 Swetha_01368 Swetha_01369
Cluster_301	3	Swetha_33937 Swetha_33938 Swetha_33939
Cluster_302	3	Swetha_04144 Swetha_04145 Swetha_04146
Cluster_303	3	Swetha_15821 Swetha_15822 Swetha_15823
Cluster_304	3	Swetha_18679 Swetha_18680 Swetha_18681
Cluster_305	3	Swetha_11547 Swetha_11548 Swetha_11549
Cluster_306	3	Swetha_38190 Swetha_38191 Swetha_38192
Cluster_307	3	Swetha_32868 Swetha_32869 Swetha_32870
Cluster_308	3	Swetha_18669 Swetha_18670 Swetha_18671
Cluster_309	3	Swetha_05340 Swetha_05341 Swetha_05342
Cluster_310	3	Swetha_17443 Swetha_17444 Swetha_17445
Cluster_311	3	Swetha_22859 Swetha_22860 Swetha_22861
Cluster_312	3	Swetha_04639 Swetha_04640 Swetha_04641
Cluster_313	3	Swetha_31886 Swetha_31887 Swetha_31888
Cluster_314	3	Swetha_05986 Swetha_05987 Swetha_05988
Cluster_315	3	Swetha_29612 Swetha_29613 Swetha_29614
Cluster_316	3	Swetha_33944 Swetha_33945 Swetha_33946
Cluster_317	3	Swetha_06930 Swetha_06931 Swetha_06932
Cluster_318	3	Swetha_03305 Swetha_03306 Swetha_03307
Cluster_319	3	Swetha_13860 Swetha_13861 Swetha_13862
Cluster_320	3	Swetha_37622 Swetha_37623 Swetha_37624
Cluster_321	3	Swetha_22082 Swetha_22083 Swetha_22084
Cluster_322	3	Swetha_36618 Swetha_36619 Swetha_36620
Cluster_323	3	Swetha_05035 Swetha_05036 Swetha_05037
Cluster_324	3	Swetha_12224 Swetha_12225 Swetha_12226
Cluster_325	3	Swetha_04440 Swetha_04441 Swetha_04442
Cluster_326	3	Swetha_20351 Swetha_20352 Swetha_20353
Cluster_327	3	Swetha_19183 Swetha_19184 Swetha_19185
Cluster_328	3	Swetha_16234 Swetha_16235 Swetha_16236
Cluster_329	3	Swetha_25629 Swetha_25630 Swetha_25631
Cluster_330	3	Swetha_38917 Swetha_38918 Swetha_38919
Cluster_331	3	Swetha_26725 Swetha_26726 Swetha_26727
Cluster_332	3	Swetha_17596 Swetha_17597 Swetha_17598
Cluster_333	3	Swetha_18873 Swetha_18874 Swetha_18875
Cluster_334	3	Swetha_30388 Swetha_30389 Swetha_30390
Cluster_335	3	Swetha_28422 Swetha_28423 Swetha_28424
Cluster_336	3	Swetha_05279 Swetha_05280 Swetha_05281
Cluster_337	3	Swetha_33517 Swetha_33518 Swetha_33519
Cluster_338	3	Swetha_29837 Swetha_29838 Swetha_29839
Cluster_339	3	Swetha_34321 Swetha_34322 Swetha_34323
Cluster_340	3	Swetha_07458 Swetha_07459 Swetha_07460
Cluster_341	3	Swetha_18578 Swetha_18579 Swetha_18580
Cluster_342	3	Swetha_03326 Swetha_03327 Swetha_03328
Cluster_343	3	Swetha_39700 Swetha_39701 Swetha_39702
Cluster_344	3	Swetha_10130 Swetha_10131 Swetha_10132
Cluster_345	3	Swetha_07481 Swetha_07482 Swetha_07483
Cluster_346	3	Swetha_05384 Swetha_05385 Swetha_05386
Cluster_347	3	Swetha_15086 Swetha_15087 Swetha_15088
Cluster_348	3	Swetha_16065 Swetha_16066 Swetha_16067
Cluster_349	3	Swetha_10954 Swetha_10955 Swetha_10956
Cluster_350	3	Swetha_30188 Swetha_30189 Swetha_30190
Cluster_351	3	Swetha_36306 Swetha_36307 Swetha_36308
Cluster_352	3	Swetha_33303 Swetha_33304 Swetha_33305
Cluster_353	3	Swetha_23103 Swetha_23104 Swetha_23105
Cluster_354	3	Swetha_37773 Swetha_37774 Swetha_37775
Cluster_355	3	Swetha_22776 Swetha_22777 Swetha_22778
Cluster_356	3	Swetha_30434 Swetha_30435 Swetha_30436
Cluster_357	3	Swetha_34117 Swetha_34118 Swetha_34119
Cluster_358	3	Swetha_08328 Swetha_08329 Swetha_08330
Cluster_359	3	Swetha_06582 Swetha_06583 Swetha_06584
Cluster_360	3	Swetha_33544 Swetha_33545 Swetha_33546
Cluster_361	3	Swetha_21233 Swetha_21234 Swetha_21235
Cluster_362	3	Swetha_08298 Swetha_08299 Swetha_08300
Cluster_363	3	Swetha_33068 Swetha_33069 Swetha_33070
Cluster_364	3	Swetha_01310 Swetha_01311 Swetha_01312
Cluster_365	3	Swetha_39588 Swetha_39589 Swetha_39590
Cluster_366	3	Swetha_29569 Swetha_29570 Swetha_29571
Cluster_367	3	Swetha_34227 Swetha_34228 Swetha_34229
Cluster_368	3	Swetha_37642 Swetha_37643 Swetha_37644
Cluster_369	3	Swetha_03367 Swetha_03368 Swetha_03369
Cluster_370	3	Swetha_19435 Swetha_19436 Swetha_19437
Cluster_371	3	Swetha_34762 Swetha_34763 Swetha_34764
Cluster_372	3	Swetha_25466 Swetha_25467 Swetha_25468
Cluster_373	3	Swetha_13314 Swetha_13315 Swetha_13316
Cluster_374	3	Swetha_06974 Swetha_06975 Swetha_06976
Cluster_375	3	Swetha_19257 Swetha_19258 Swetha_19259
Cluster_376	3	Swetha_16943 Swetha_16944 Swetha_16945
Cluster_377	3	Swetha_20615 Swetha_20616 Swetha_20617
Cluster_378	3	Swetha_08255 Swetha_08256 Swetha_08257
Cluster_379	3	Swetha_13791 Swetha_13792 Swetha_13793
Cluster_380	3	Swetha_36376 Swetha_36377 Swetha_36378
Cluster_381	3	Swetha_27845 Swetha_27846 Swetha_27847
Cluster_382	3	Swetha_22207 Swetha_22208 Swetha_22209
Cluster_383	3	Swetha_16712 Swetha_16713 Swetha_16714
Cluster_384	3	Swetha_41482 Swetha_41483 Swetha_41484
Cluster_385	3	Swetha_15337 Swetha_15338 Swetha_15339
Cluster_386	3	Swetha_09554 Swetha_09555 Swetha_09556
Cluster_387	3	Swetha_40954 Swetha_40955 Swetha_40956
Cluster_388	3	Swetha_15598 Swetha_15599 Swetha_15600
Cluster_389	3	Swetha_28410 Swetha_28411 Swetha_28412
Cluster_390	3	Swetha_11084 Swetha_11085 Swetha_11086
Cluster_391	3	Swetha_01726 Swetha_01727 Swetha_01728
Cluster_392	3	Swetha_40681 Swetha_40682 Swetha_40683
Cluster_393	3	Swetha_13277 Swetha_13278 Swetha_13279
Cluster_394	3	Swetha_18297 Swetha_18298 Swetha_18299
Cluster_395	3	Swetha_15622 Swetha_15623 Swetha_15624
Cluster_396	3	Swetha_33530 Swetha_33531 Swetha_33532
Cluster_397	3	Swetha_37543 Swetha_37544 Swetha_37545
Cluster_398	3	Swetha_03149 Swetha_03150 Swetha_03151
Cluster_399	3	Swetha_21777 Swetha_21778 Swetha_21779
Cluster_400	3	Swetha_02644 Swetha_02645 Swetha_02646
Cluster_401	3	Swetha_28537 Swetha_28538 Swetha_28539
Cluster_402	3	Swetha_20706 Swetha_20707 Swetha_20708
Cluster_403	3	Swetha_32238 Swetha_32239 Swetha_32240
Cluster_404	3	Swetha_05284 Swetha_05285 Swetha_05286
Cluster_405	3	Swetha_22542 Swetha_22543 Swetha_22544
Cluster_406	3	Swetha_27258 Swetha_27259 Swetha_27260
Cluster_407	3	Swetha_30105 Swetha_30106 Swetha_30107
Cluster_408	3	Swetha_33714 Swetha_33715 Swetha_33716
Cluster_409	3	Swetha_22253 Swetha_22254 Swetha_22255
Cluster_410	3	Swetha_07774 Swetha_07775 Swetha_07776
Cluster_411	3	Swetha_21471 Swetha_21472 Swetha_21473
Cluster_412	3	Swetha_32437 Swetha_32438 Swetha_32439
Cluster_413	3	Swetha_20455 Swetha_20456 Swetha_20457
Cluster_414	3	Swetha_15025 Swetha_15026 Swetha_15027
Cluster_415	3	Swetha_10295 Swetha_10296 Swetha_10297
Cluster_416	3	Swetha_31063 Swetha_31064 Swetha_31065
Cluster_417	3	Swetha_23651 Swetha_23652 Swetha_23653
Cluster_418	3	Swetha_18338 Swetha_18339 Swetha_18340
Cluster_419	3	Swetha_09019 Swetha_09020 Swetha_09021
Cluster_420	3	Swetha_33886 Swetha_33887 Swetha_33888
Cluster_421	3	Swetha_38496 Swetha_38497 Swetha_38498
Cluster_422	3	Swetha_13441 Swetha_13442 Swetha_13443
Cluster_423	3	Swetha_09162 Swetha_09163 Swetha_09164
Cluster_424	3	Swetha_13830 Swetha_13831 Swetha_13832
Cluster_425	3	Swetha_03331 Swetha_03332 Swetha_03333
Cluster_426	3	Swetha_40116 Swetha_40117 Swetha_40118
Cluster_427	3	Swetha_10259 Swetha_10260 Swetha_10261
Cluster_428	3	Swetha_01478 Swetha_01479 Swetha_01480
Cluster_429	3	Swetha_15547 Swetha_15548 Swetha_15549
Cluster_430	3	Swetha_38532 Swetha_38533 Swetha_38534
Cluster_431	3	Swetha_17572 Swetha_17573 Swetha_17574
Cluster_432	3	Swetha_33618 Swetha_33619 Swetha_33620
Cluster_433	3	Swetha_19204 Swetha_19205 Swetha_19206
Cluster_434	3	Swetha_35879 Swetha_35880 Swetha_35881
Cluster_435	3	Swetha_39164 Swetha_39165 Swetha_39166
Cluster_436	3	Swetha_39207 Swetha_39208 Swetha_39209
Cluster_437	3	Swetha_21247 Swetha_21248 Swetha_21249
Cluster_438	3	Swetha_07001 Swetha_07002 Swetha_07003
Cluster_439	3	Swetha_15408 Swetha_15409 Swetha_15410
Cluster_440	2	Swetha_18598 Swetha_18599
Cluster_441	2	Swetha_08417 Swetha_08418
Cluster_442	2	Swetha_28812 Swetha_28813
Cluster_443	2	Swetha_21146 Swetha_21147
Cluster_444	2	Swetha_39466 Swetha_39467
Cluster_445	2	Swetha_00573 Swetha_00574
Cluster_446	2	Swetha_34810 Swetha_34811
Cluster_447	2	Swetha_23981 Swetha_23982
Cluster_448	2	Swetha_24897 Swetha_24898
Cluster_449	2	Swetha_33202 Swetha_33203
Cluster_450	2	Swetha_30229 Swetha_30230
Cluster_451	2	Swetha_12194 Swetha_12195
Cluster_452	2	Swetha_06351 Swetha_06352
Cluster_453	2	Swetha_06284 Swetha_06285
Cluster_454	2	Swetha_05845 Swetha_05846
Cluster_455	2	Swetha_35987 Swetha_35988
Cluster_456	2	Swetha_11679 Swetha_11680
Cluster_457	2	Swetha_36238 Swetha_36239
Cluster_458	2	Swetha_27255 Swetha_27256
Cluster_459	2	Swetha_24234 Swetha_24235
Cluster_460	2	Swetha_26342 Swetha_26343
Cluster_461	2	Swetha_20744 Swetha_20745
Cluster_462	2	Swetha_40951 Swetha_40952
Cluster_463	2	Swetha_34584 Swetha_34585
Cluster_464	2	Swetha_17617 Swetha_17618
Cluster_465	2	Swetha_33793 Swetha_33794
Cluster_466	2	Swetha_04873 Swetha_04874
Cluster_467	2	Swetha_31548 Swetha_31549
Cluster_468	2	Swetha_17312 Swetha_17313
Cluster_469	2	Swetha_15128 Swetha_15129
Cluster_470	2	Swetha_11940 Swetha_11941
Cluster_471	2	Swetha_00815 Swetha_00816
Cluster_472	2	Swetha_20471 Swetha_20472
Cluster_473	2	Swetha_30360 Swetha_30361
Cluster_474	2	Swetha_20077 Swetha_20078
Cluster_475	2	Swetha_28350 Swetha_28351
Cluster_476	2	Swetha_33649 Swetha_33650
Cluster_477	2	Swetha_32872 Swetha_32873
Cluster_478	2	Swetha_32069 Swetha_32070
Cluster_479	2	Swetha_32646 Swetha_32647
Cluster_480	2	Swetha_18746 Swetha_18747
Cluster_481	2	Swetha_33844 Swetha_33845
Cluster_482	2	Swetha_36730 Swetha_36731
Cluster_483	2	Swetha_33901 Swetha_33902
Cluster_484	2	Swetha_20619 Swetha_20620
Cluster_485	2	Swetha_13186 Swetha_13187
Cluster_486	2	Swetha_40846 Swetha_40847
Cluster_487	2	Swetha_17627 Swetha_17628
Cluster_488	2	Swetha_38242 Swetha_38243
Cluster_489	2	Swetha_01686 Swetha_01687
Cluster_490	2	Swetha_40189 Swetha_40190
Cluster_491	2	Swetha_04931 Swetha_04932
Cluster_492	2	Swetha_17340 Swetha_17341
Cluster_493	2	Swetha_08012 Swetha_08013
Cluster_494	2	Swetha_17389 Swetha_17390
Cluster_495	2	Swetha_01674 Swetha_01675
Cluster_496	2	Swetha_29369 Swetha_29370
Cluster_497	2	Swetha_29822 Swetha_29823
Cluster_498	2	Swetha_10187 Swetha_10188
Cluster_499	2	Swetha_36369 Swetha_36370
Cluster_500	2	Swetha_23504 Swetha_23505
Cluster_501	2	Swetha_14531 Swetha_14532
Cluster_502	2	Swetha_06094 Swetha_06095
Cluster_503	2	Swetha_25708 Swetha_25709
Cluster_504	2	Swetha_19611 Swetha_19612
Cluster_505	2	Swetha_11634 Swetha_11635
Cluster_506	2	Swetha_16756 Swetha_16757
Cluster_507	2	Swetha_32424 Swetha_32425
Cluster_508	2	Swetha_25199 Swetha_25200
Cluster_509	2	Swetha_30047 Swetha_30048
Cluster_510	2	Swetha_34579 Swetha_34580
Cluster_511	2	Swetha_11931 Swetha_11932
Cluster_512	2	Swetha_07641 Swetha_07642
Cluster_513	2	Swetha_16540 Swetha_16541
Cluster_514	2	Swetha_34889 Swetha_34890
Cluster_515	2	Swetha_37332 Swetha_37333
Cluster_516	2	Swetha_33972 Swetha_33973
Cluster_517	2	Swetha_18610 Swetha_18611
Cluster_518	2	Swetha_07739 Swetha_07740
Cluster_519	2	Swetha_21831 Swetha_21832
Cluster_520	2	Swetha_34826 Swetha_34827
Cluster_521	2	Swetha_33625 Swetha_33626
Cluster_522	2	Swetha_13529 Swetha_13530
Cluster_523	2	Swetha_34464 Swetha_34465
Cluster_524	2	Swetha_35440 Swetha_35441
Cluster_525	2	Swetha_20208 Swetha_20209
Cluster_526	2	Swetha_33020 Swetha_33021
Cluster_527	2	Swetha_34722 Swetha_34723
Cluster_528	2	Swetha_23543 Swetha_23544
Cluster_529	2	Swetha_22456 Swetha_22457
Cluster_530	2	Swetha_31021 Swetha_31022
Cluster_531	2	Swetha_08803 Swetha_08804
Cluster_532	2	Swetha_25041 Swetha_25042
Cluster_533	2	Swetha_34767 Swetha_34768
Cluster_534	2	Swetha_29463 Swetha_29464
Cluster_535	2	Swetha_22055 Swetha_22056
Cluster_536	2	Swetha_33890 Swetha_33891
Cluster_537	2	Swetha_24177 Swetha_24178
Cluster_538	2	Swetha_17974 Swetha_17975
Cluster_539	2	Swetha_34062 Swetha_34063
Cluster_540	2	Swetha_18044 Swetha_18045
Cluster_541	2	Swetha_08739 Swetha_08740
Cluster_542	2	Swetha_38576 Swetha_38577
Cluster_543	2	Swetha_03596 Swetha_03597
Cluster_544	2	Swetha_36895 Swetha_36896
Cluster_545	2	Swetha_38011 Swetha_38012
Cluster_546	2	Swetha_31765 Swetha_31766
Cluster_547	2	Swetha_07881 Swetha_07882
Cluster_548	2	Swetha_01611 Swetha_01612
Cluster_549	2	Swetha_41845 Swetha_41846
Cluster_550	2	Swetha_24471 Swetha_24472
Cluster_551	2	Swetha_01340 Swetha_01341
Cluster_552	2	Swetha_28498 Swetha_28499
Cluster_553	2	Swetha_09734 Swetha_09735
Cluster_554	2	Swetha_17671 Swetha_17672
Cluster_555	2	Swetha_13425 Swetha_13426
Cluster_556	2	Swetha_13366 Swetha_13367
Cluster_557	2	Swetha_02918 Swetha_02919
Cluster_558	2	Swetha_30065 Swetha_30066
Cluster_559	2	Swetha_29472 Swetha_29473
Cluster_560	2	Swetha_29498 Swetha_29499
Cluster_561	2	Swetha_13049 Swetha_13050
Cluster_562	2	Swetha_17471 Swetha_17472
Cluster_563	2	Swetha_02323 Swetha_02324
Cluster_564	2	Swetha_31477 Swetha_31478
Cluster_565	2	Swetha_36859 Swetha_36860
Cluster_566	2	Swetha_33224 Swetha_33225
Cluster_567	2	Swetha_24833 Swetha_24834
Cluster_568	2	Swetha_32350 Swetha_32351
Cluster_569	2	Swetha_07892 Swetha_07893
Cluster_570	2	Swetha_14508 Swetha_14509
Cluster_571	2	Swetha_02450 Swetha_02451
Cluster_572	2	Swetha_16674 Swetha_16675
Cluster_573	2	Swetha_08194 Swetha_08195
Cluster_574	2	Swetha_27174 Swetha_27175
Cluster_575	2	Swetha_02488 Swetha_02489
Cluster_576	2	Swetha_23824 Swetha_23825
Cluster_577	2	Swetha_13947 Swetha_13948
Cluster_578	2	Swetha_28116 Swetha_28117
Cluster_579	2	Swetha_08378 Swetha_08379
Cluster_580	2	Swetha_18843 Swetha_18844
Cluster_581	2	Swetha_15053 Swetha_15054
Cluster_582	2	Swetha_37583 Swetha_37584
Cluster_583	2	Swetha_30133 Swetha_30134
Cluster_584	2	Swetha_27704 Swetha_27705
Cluster_585	2	Swetha_13682 Swetha_13683
Cluster_586	2	Swetha_08315 Swetha_08316
Cluster_587	2	Swetha_14377 Swetha_14378
Cluster_588	2	Swetha_38882 Swetha_38883
Cluster_589	2	Swetha_06733 Swetha_06734
Cluster_590	2	Swetha_25635 Swetha_25636
Cluster_591	2	Swetha_25123 Swetha_25124
Cluster_592	2	Swetha_08401 Swetha_08402
Cluster_593	2	Swetha_36665 Swetha_36666
Cluster_594	2	Swetha_25308 Swetha_25309
Cluster_595	2	Swetha_08065 Swetha_08066
Cluster_596	2	Swetha_03055 Swetha_03056
Cluster_597	2	Swetha_28025 Swetha_28026
Cluster_598	2	Swetha_07066 Swetha_07067
Cluster_599	2	Swetha_01450 Swetha_01451
Cluster_600	2	Swetha_09195 Swetha_09196
Cluster_601	2	Swetha_16806 Swetha_16807
Cluster_602	2	Swetha_29028 Swetha_29029
Cluster_603	2	Swetha_07823 Swetha_07824
Cluster_604	2	Swetha_02716 Swetha_02717
Cluster_605	2	Swetha_12389 Swetha_12390
Cluster_606	2	Swetha_07758 Swetha_07759
Cluster_607	2	Swetha_07161 Swetha_07162
Cluster_608	2	Swetha_17733 Swetha_17734
Cluster_609	2	Swetha_34822 Swetha_34823
Cluster_610	2	Swetha_17195 Swetha_17196
Cluster_611	2	Swetha_11309 Swetha_11310
Cluster_612	2	Swetha_17451 Swetha_17452
Cluster_613	2	Swetha_07919 Swetha_07920
Cluster_614	2	Swetha_37287 Swetha_37288
Cluster_615	2	Swetha_28939 Swetha_28940
Cluster_616	2	Swetha_15700 Swetha_15701
Cluster_617	2	Swetha_08715 Swetha_08716
Cluster_618	2	Swetha_17374 Swetha_17375
Cluster_619	2	Swetha_36515 Swetha_36516
Cluster_620	2	Swetha_22984 Swetha_22985
Cluster_621	2	Swetha_33881 Swetha_33882
Cluster_622	2	Swetha_36683 Swetha_36684
Cluster_623	2	Swetha_36711 Swetha_36712
Cluster_624	2	Swetha_40933 Swetha_40934
Cluster_625	2	Swetha_33113 Swetha_33114
Cluster_626	2	Swetha_10790 Swetha_10791
Cluster_627	2	Swetha_31958 Swetha_31959
Cluster_628	2	Swetha_07897 Swetha_07898
Cluster_629	2	Swetha_15080 Swetha_15081
Cluster_630	2	Swetha_36332 Swetha_36333
Cluster_631	2	Swetha_26905 Swetha_26906
Cluster_632	2	Swetha_37404 Swetha_37405
Cluster_633	2	Swetha_22483 Swetha_22484
Cluster_634	2	Swetha_26489 Swetha_26490
Cluster_635	2	Swetha_33730 Swetha_33731
Cluster_636	2	Swetha_31791 Swetha_31792
Cluster_637	2	Swetha_34859 Swetha_34860
Cluster_638	2	Swetha_12149 Swetha_12150
Cluster_639	2	Swetha_19433 Swetha_19434
Cluster_640	2	Swetha_35350 Swetha_35351
Cluster_641	2	Swetha_30431 Swetha_30432
Cluster_642	2	Swetha_26883 Swetha_26884
Cluster_643	2	Swetha_28487 Swetha_28488
Cluster_644	2	Swetha_39972 Swetha_39973
Cluster_645	2	Swetha_39224 Swetha_39225
Cluster_646	2	Swetha_29973 Swetha_29974
Cluster_647	2	Swetha_39120 Swetha_39121
Cluster_648	2	Swetha_31617 Swetha_31618
Cluster_649	2	Swetha_40175 Swetha_40176
Cluster_650	2	Swetha_14522 Swetha_14523
Cluster_651	2	Swetha_10722 Swetha_10723
Cluster_652	2	Swetha_19895 Swetha_19896
Cluster_653	2	Swetha_16763 Swetha_16764
Cluster_654	2	Swetha_15384 Swetha_15385
Cluster_655	2	Swetha_22316 Swetha_22317
Cluster_656	2	Swetha_24596 Swetha_24597
Cluster_657	2	Swetha_09385 Swetha_09386
Cluster_658	2	Swetha_19928 Swetha_19929
Cluster_659	2	Swetha_30849 Swetha_30850
Cluster_660	2	Swetha_26703 Swetha_26704
Cluster_661	2	Swetha_23219 Swetha_23220
Cluster_662	2	Swetha_26108 Swetha_26109
Cluster_663	2	Swetha_33187 Swetha_33188
Cluster_664	2	Swetha_24826 Swetha_24827
Cluster_665	2	Swetha_27955 Swetha_27956
Cluster_666	2	Swetha_21980 Swetha_21981
Cluster_667	2	Swetha_19798 Swetha_19799
Cluster_668	2	Swetha_35898 Swetha_35899
Cluster_669	2	Swetha_34280 Swetha_34281
Cluster_670	2	Swetha_17872 Swetha_17873
Cluster_671	2	Swetha_30826 Swetha_30827
Cluster_672	2	Swetha_02150 Swetha_02151
Cluster_673	2	Swetha_28341 Swetha_28342
Cluster_674	2	Swetha_37430 Swetha_37431
Cluster_675	2	Swetha_15466 Swetha_15467
Cluster_676	2	Swetha_24602 Swetha_24603
Cluster_677	2	Swetha_27014 Swetha_27015
Cluster_678	2	Swetha_15432 Swetha_15433
Cluster_679	2	Swetha_32496 Swetha_32497
Cluster_680	2	Swetha_08842 Swetha_08843
Cluster_681	2	Swetha_31529 Swetha_31530
Cluster_682	2	Swetha_40239 Swetha_40240
Cluster_683	2	Swetha_25969 Swetha_25970
Cluster_684	2	Swetha_03130 Swetha_03131
Cluster_685	2	Swetha_37490 Swetha_37491
Cluster_686	2	Swetha_31869 Swetha_31870
Cluster_687	2	Swetha_03247 Swetha_03248
Cluster_688	2	Swetha_23443 Swetha_23444
Cluster_689	2	Swetha_21509 Swetha_21510
Cluster_690	2	Swetha_03355 Swetha_03356
Cluster_691	2	Swetha_41302 Swetha_41303
Cluster_692	2	Swetha_33616 Swetha_33617
Cluster_693	2	Swetha_22117 Swetha_22118
Cluster_694	2	Swetha_09017 Swetha_09018
Cluster_695	2	Swetha_29417 Swetha_29418
Cluster_696	2	Swetha_15841 Swetha_15842
Cluster_697	2	Swetha_31921 Swetha_31922
Cluster_698	2	Swetha_07999 Swetha_08000
Cluster_699	2	Swetha_01283 Swetha_01284
Cluster_700	2	Swetha_35346 Swetha_35347
Cluster_701	2	Swetha_41658 Swetha_41659
Cluster_702	2	Swetha_33383 Swetha_33384
Cluster_703	2	Swetha_28493 Swetha_28494
Cluster_704	2	Swetha_20979 Swetha_20980
Cluster_705	2	Swetha_28187 Swetha_28188
Cluster_706	2	Swetha_12800 Swetha_12801
Cluster_707	2	Swetha_20348 Swetha_20349
Cluster_708	2	Swetha_19681 Swetha_19682
Cluster_709	2	Swetha_20331 Swetha_20332
Cluster_710	2	Swetha_30299 Swetha_30300
Cluster_711	2	Swetha_16818 Swetha_16819
Cluster_712	2	Swetha_22934 Swetha_22935
Cluster_713	2	Swetha_02642 Swetha_02643
Cluster_714	2	Swetha_20712 Swetha_20713
Cluster_715	2	Swetha_22236 Swetha_22237
Cluster_716	2	Swetha_39243 Swetha_39244
Cluster_717	2	Swetha_22810 Swetha_22811
Cluster_718	2	Swetha_12854 Swetha_12855
Cluster_719	2	Swetha_40862 Swetha_40863
Cluster_720	2	Swetha_13922 Swetha_13923
Cluster_721	2	Swetha_37246 Swetha_37247
Cluster_722	2	Swetha_09522 Swetha_09523
Cluster_723	2	Swetha_37375 Swetha_37376
Cluster_724	2	Swetha_09597 Swetha_09598
Cluster_725	2	Swetha_18559 Swetha_18560
Cluster_726	2	Swetha_29870 Swetha_29871
Cluster_727	2	Swetha_21593 Swetha_21594
Cluster_728	2	Swetha_10414 Swetha_10415
Cluster_729	2	Swetha_15468 Swetha_15469
Cluster_730	2	Swetha_29045 Swetha_29046
Cluster_731	2	Swetha_12025 Swetha_12026
Cluster_732	2	Swetha_16559 Swetha_16560
Cluster_733	2	Swetha_41453 Swetha_41454
Cluster_734	2	Swetha_09534 Swetha_09535
Cluster_735	2	Swetha_38761 Swetha_38762
Cluster_736	2	Swetha_29862 Swetha_29863
Cluster_737	2	Swetha_15209 Swetha_15210
Cluster_738	2	Swetha_00854 Swetha_00855
Cluster_739	2	Swetha_28981 Swetha_28982
Cluster_740	2	Swetha_41419 Swetha_41420
Cluster_741	2	Swetha_32744 Swetha_32745
Cluster_742	2	Swetha_32920 Swetha_32921
Cluster_743	2	Swetha_02570 Swetha_02571
Cluster_744	2	Swetha_11406 Swetha_11407
Cluster_745	2	Swetha_13895 Swetha_13896
Cluster_746	2	Swetha_11182 Swetha_11183
Cluster_747	2	Swetha_29009 Swetha_29010
Cluster_748	2	Swetha_30868 Swetha_30869
Cluster_749	2	Swetha_24524 Swetha_24525
Cluster_750	2	Swetha_11040 Swetha_11041
Cluster_751	2	Swetha_39060 Swetha_39061
Cluster_752	2	Swetha_18813 Swetha_18814
Cluster_753	2	Swetha_37182 Swetha_37183
Cluster_754	2	Swetha_09186 Swetha_09187
Cluster_755	2	Swetha_06151 Swetha_06152
Cluster_756	2	Swetha_32067 Swetha_32068
Cluster_757	2	Swetha_22995 Swetha_22996
Cluster_758	2	Swetha_09844 Swetha_09845
Cluster_759	2	Swetha_39634 Swetha_39635
Cluster_760	2	Swetha_27702 Swetha_27703
Cluster_761	2	Swetha_36314 Swetha_36315
Cluster_762	2	Swetha_11992 Swetha_11993
Cluster_763	2	Swetha_03383 Swetha_03384
Cluster_764	2	Swetha_27240 Swetha_27241
Cluster_765	2	Swetha_10559 Swetha_10560
Cluster_766	2	Swetha_14426 Swetha_14427
Cluster_767	2	Swetha_12568 Swetha_12569
Cluster_768	2	Swetha_14211 Swetha_14212
Cluster_769	2	Swetha_07105 Swetha_07106
Cluster_770	2	Swetha_14322 Swetha_14323
Cluster_771	2	Swetha_11194 Swetha_11195
Cluster_772	2	Swetha_16910 Swetha_16911
Cluster_773	2	Swetha_34727 Swetha_34728
Cluster_774	2	Swetha_21135 Swetha_21136
Cluster_775	2	Swetha_41207 Swetha_41208
Cluster_776	2	Swetha_28880 Swetha_28881
Cluster_777	2	Swetha_14595 Swetha_14596
Cluster_778	2	Swetha_09832 Swetha_09833
Cluster_779	2	Swetha_17530 Swetha_17531
Cluster_780	2	Swetha_24346 Swetha_24347
Cluster_781	2	Swetha_11921 Swetha_11922
Cluster_782	2	Swetha_06779 Swetha_06780
Cluster_783	2	Swetha_32886 Swetha_32887
Cluster_784	2	Swetha_24990 Swetha_24991
Cluster_785	2	Swetha_16687 Swetha_16688
Cluster_786	2	Swetha_22897 Swetha_22898
Cluster_787	2	Swetha_39665 Swetha_39666
Cluster_788	2	Swetha_39575 Swetha_39576
Cluster_789	2	Swetha_15344 Swetha_15345
Cluster_790	2	Swetha_12734 Swetha_12735
Cluster_791	2	Swetha_36341 Swetha_36342
Cluster_792	2	Swetha_29184 Swetha_29185
Cluster_793	2	Swetha_35025 Swetha_35026
Cluster_794	2	Swetha_25426 Swetha_25427
Cluster_795	2	Swetha_33295 Swetha_33296
Cluster_796	2	Swetha_16770 Swetha_16771
Cluster_797	2	Swetha_10127 Swetha_10128
Cluster_798	2	Swetha_20766 Swetha_20767
Cluster_799	2	Swetha_01788 Swetha_01789
Cluster_800	2	Swetha_25869 Swetha_25870
Cluster_801	2	Swetha_19592 Swetha_19593
Cluster_802	2	Swetha_22008 Swetha_22009
Cluster_803	2	Swetha_09885 Swetha_09886
Cluster_804	2	Swetha_14275 Swetha_14276
Cluster_805	2	Swetha_08807 Swetha_08808
Cluster_806	2	Swetha_39753 Swetha_39754
Cluster_807	2	Swetha_34413 Swetha_34414
Cluster_808	2	Swetha_32241 Swetha_32242
Cluster_809	2	Swetha_00728 Swetha_00729
Cluster_810	2	Swetha_31966 Swetha_31967
Cluster_811	2	Swetha_30093 Swetha_30094
Cluster_812	2	Swetha_26149 Swetha_26150
Cluster_813	2	Swetha_21451 Swetha_21452
Cluster_814	2	Swetha_34371 Swetha_34372
Cluster_815	2	Swetha_41758 Swetha_41759
Cluster_816	2	Swetha_23476 Swetha_23477
Cluster_817	2	Swetha_24746 Swetha_24747
Cluster_818	2	Swetha_10902 Swetha_10903
Cluster_819	2	Swetha_36951 Swetha_36952
Cluster_820	2	Swetha_01099 Swetha_01100
Cluster_821	2	Swetha_18471 Swetha_18472
Cluster_822	2	Swetha_25115 Swetha_25116
Cluster_823	2	Swetha_34308 Swetha_34309
Cluster_824	2	Swetha_12310 Swetha_12311
Cluster_825	2	Swetha_09725 Swetha_09726
Cluster_826	2	Swetha_34995 Swetha_34996
Cluster_827	2	Swetha_36374 Swetha_36375
Cluster_828	2	Swetha_29470 Swetha_29471
Cluster_829	2	Swetha_01892 Swetha_01893
Cluster_830	2	Swetha_38926 Swetha_38927
Cluster_831	2	Swetha_08816 Swetha_08817
Cluster_832	2	Swetha_12092 Swetha_12093
Cluster_833	2	Swetha_21627 Swetha_21628
Cluster_834	2	Swetha_14911 Swetha_14912
Cluster_835	2	Swetha_27720 Swetha_27721
Cluster_836	2	Swetha_38456 Swetha_38457
Cluster_837	2	Swetha_36031 Swetha_36032
Cluster_838	2	Swetha_26388 Swetha_26389
Cluster_839	2	Swetha_14066 Swetha_14067
Cluster_840	2	Swetha_24158 Swetha_24159
Cluster_841	2	Swetha_28069 Swetha_28070
Cluster_842	2	Swetha_36015 Swetha_36016
Cluster_843	2	Swetha_31356 Swetha_31357
Cluster_844	2	Swetha_30757 Swetha_30758
Cluster_845	2	Swetha_11155 Swetha_11156
Cluster_846	2	Swetha_35824 Swetha_35825
Cluster_847	2	Swetha_26187 Swetha_26188
Cluster_848	2	Swetha_02486 Swetha_02487
Cluster_849	2	Swetha_07171 Swetha_07172
Cluster_850	2	Swetha_20474 Swetha_20475
Cluster_851	2	Swetha_39780 Swetha_39781
Cluster_852	2	Swetha_20742 Swetha_20743
Cluster_853	2	Swetha_03310 Swetha_03311
Cluster_854	2	Swetha_30196 Swetha_30197
Cluster_855	2	Swetha_06699 Swetha_06700
Cluster_856	2	Swetha_36798 Swetha_36799
Cluster_857	2	Swetha_14160 Swetha_14161
Cluster_858	2	Swetha_23363 Swetha_23364
Cluster_859	2	Swetha_41370 Swetha_41371
Cluster_860	2	Swetha_08526 Swetha_08527
Cluster_861	2	Swetha_01663 Swetha_01664
Cluster_862	2	Swetha_02393 Swetha_02394
Cluster_863	2	Swetha_38528 Swetha_38529
Cluster_864	2	Swetha_29170 Swetha_29171
Cluster_865	2	Swetha_36606 Swetha_36607
Cluster_866	2	Swetha_15288 Swetha_15289
Cluster_867	2	Swetha_23090 Swetha_23091
Cluster_868	2	Swetha_00394 Swetha_00395
Cluster_869	2	Swetha_03479 Swetha_03480
Cluster_870	2	Swetha_10674 Swetha_10675
Cluster_871	2	Swetha_39765 Swetha_39766
Cluster_872	2	Swetha_18405 Swetha_18406
Cluster_873	2	Swetha_09402 Swetha_09403
Cluster_874	2	Swetha_02173 Swetha_02174
Cluster_875	2	Swetha_10525 Swetha_10526
Cluster_876	2	Swetha_41070 Swetha_41071
Cluster_877	2	Swetha_15398 Swetha_15399
Cluster_878	2	Swetha_21260 Swetha_21261
Cluster_879	2	Swetha_15754 Swetha_15755
Cluster_880	2	Swetha_32899 Swetha_32900
Cluster_881	2	Swetha_26089 Swetha_26090
Cluster_882	2	Swetha_23384 Swetha_23385
Cluster_883	2	Swetha_31262 Swetha_31263
Cluster_884	2	Swetha_03128 Swetha_03129
Cluster_885	2	Swetha_31223 Swetha_31224
Cluster_886	2	Swetha_11575 Swetha_11576
Cluster_887	2	Swetha_40530 Swetha_40531
Cluster_888	2	Swetha_35765 Swetha_35766
Cluster_889	2	Swetha_24066 Swetha_24067
Cluster_890	2	Swetha_37232 Swetha_37233
Cluster_891	2	Swetha_34346 Swetha_34347
Cluster_892	2	Swetha_19872 Swetha_19873
Cluster_893	2	Swetha_16401 Swetha_16402
Cluster_894	2	Swetha_03185 Swetha_03186
Cluster_895	2	Swetha_36529 Swetha_36530
Cluster_896	2	Swetha_02526 Swetha_02527
Cluster_897	2	Swetha_31615 Swetha_31616
Cluster_898	2	Swetha_00969 Swetha_00970
Cluster_899	2	Swetha_16614 Swetha_16615
Cluster_900	2	Swetha_39640 Swetha_39641
Cluster_901	2	Swetha_24340 Swetha_24341
Cluster_902	2	Swetha_24516 Swetha_24517
Cluster_903	2	Swetha_13327 Swetha_13328
Cluster_904	2	Swetha_13287 Swetha_13288
Cluster_905	2	Swetha_16474 Swetha_16475
Cluster_906	2	Swetha_34664 Swetha_34665
Cluster_907	2	Swetha_36148 Swetha_36149
Cluster_908	2	Swetha_09048 Swetha_09049
Cluster_909	2	Swetha_03312 Swetha_03313
Cluster_910	2	Swetha_16170 Swetha_16171
Cluster_911	2	Swetha_13720 Swetha_13721
Cluster_912	2	Swetha_21150 Swetha_21151
Cluster_913	2	Swetha_19445 Swetha_19446
Cluster_914	2	Swetha_22540 Swetha_22541
Cluster_915	2	Swetha_39551 Swetha_39552
Cluster_916	2	Swetha_35477 Swetha_35478
Cluster_917	2	Swetha_27478 Swetha_27479
Cluster_918	2	Swetha_20860 Swetha_20861
Cluster_919	2	Swetha_28796 Swetha_28797
Cluster_920	2	Swetha_36923 Swetha_36924
Cluster_921	2	Swetha_03231 Swetha_03232
Cluster_922	2	Swetha_29080 Swetha_29081
Cluster_923	2	Swetha_39290 Swetha_39291
Cluster_924	2	Swetha_21222 Swetha_21223
Cluster_925	2	Swetha_17093 Swetha_17094
Cluster_926	2	Swetha_18605 Swetha_18606
Cluster_927	2	Swetha_20137 Swetha_20138
Cluster_928	2	Swetha_34686 Swetha_34687
Cluster_929	2	Swetha_33784 Swetha_33785
Cluster_930	2	Swetha_17896 Swetha_17897
Cluster_931	2	Swetha_34394 Swetha_34395
Cluster_932	2	Swetha_12376 Swetha_12377
Cluster_933	2	Swetha_22062 Swetha_22063
Cluster_934	2	Swetha_08481 Swetha_08482
Cluster_935	2	Swetha_37124 Swetha_37125
Cluster_936	2	Swetha_13739 Swetha_13740
Cluster_937	2	Swetha_18938 Swetha_18939
Cluster_938	2	Swetha_35011 Swetha_35012
Cluster_939	2	Swetha_38244 Swetha_38245
Cluster_940	2	Swetha_12667 Swetha_12668
Cluster_941	2	Swetha_33257 Swetha_33258
Cluster_942	2	Swetha_24822 Swetha_24823
Cluster_943	2	Swetha_01051 Swetha_01052
Cluster_944	2	Swetha_35560 Swetha_35561
Cluster_945	2	Swetha_12042 Swetha_12043
Cluster_946	2	Swetha_10965 Swetha_10966
Cluster_947	2	Swetha_40690 Swetha_40691
Cluster_948	2	Swetha_27464 Swetha_27465
Cluster_949	2	Swetha_31851 Swetha_31852
Cluster_950	2	Swetha_00561 Swetha_00562
Cluster_951	2	Swetha_23203 Swetha_23204
Cluster_952	2	Swetha_09723 Swetha_09724
Cluster_953	2	Swetha_32476 Swetha_32477
Cluster_954	2	Swetha_30394 Swetha_30395
Cluster_955	2	Swetha_37207 Swetha_37208
Cluster_956	2	Swetha_07467 Swetha_07468
Cluster_957	2	Swetha_38154 Swetha_38155
Cluster_958	2	Swetha_09586 Swetha_09587
Cluster_959	2	Swetha_10650 Swetha_10651
Cluster_960	2	Swetha_02817 Swetha_02818
Cluster_961	2	Swetha_18993 Swetha_18994
Cluster_962	2	Swetha_34652 Swetha_34653
Cluster_963	2	Swetha_18738 Swetha_18739
Cluster_964	2	Swetha_12777 Swetha_12778
Cluster_965	2	Swetha_15724 Swetha_15725
Cluster_966	2	Swetha_07604 Swetha_07605
Cluster_967	2	Swetha_39124 Swetha_39125
Cluster_968	2	Swetha_26369 Swetha_26370
Cluster_969	2	Swetha_15958 Swetha_15959
Cluster_970	2	Swetha_39410 Swetha_39411
Cluster_971	2	Swetha_26966 Swetha_26967
Cluster_972	2	Swetha_37793 Swetha_37794
Cluster_973	2	Swetha_15366 Swetha_15367
Cluster_974	2	Swetha_03265 Swetha_03266
Cluster_975	2	Swetha_05079 Swetha_05080
Cluster_976	2	Swetha_20007 Swetha_20008
Cluster_977	2	Swetha_10542 Swetha_10543
Cluster_978	2	Swetha_33209 Swetha_33210
Cluster_979	2	Swetha_29898 Swetha_29899
Cluster_980	2	Swetha_00825 Swetha_00826
Cluster_981	2	Swetha_08353 Swetha_08354
Cluster_982	2	Swetha_10483 Swetha_10484
Cluster_983	2	Swetha_00232 Swetha_00233
Cluster_984	2	Swetha_10677 Swetha_10678
Cluster_985	2	Swetha_09593 Swetha_09594
Cluster_986	2	Swetha_25259 Swetha_25260
Cluster_987	2	Swetha_13034 Swetha_13035
Cluster_988	2	Swetha_19338 Swetha_19339
Cluster_989	2	Swetha_18539 Swetha_18540
Cluster_990	2	Swetha_00705 Swetha_00706
Cluster_991	2	Swetha_06874 Swetha_06875
Cluster_992	2	Swetha_16099 Swetha_16100
Cluster_993	2	Swetha_14709 Swetha_14710
Cluster_994	2	Swetha_39962 Swetha_39963
Cluster_995	2	Swetha_05853 Swetha_05854
Cluster_996	2	Swetha_26877 Swetha_26878
Cluster_997	2	Swetha_34922 Swetha_34923
Cluster_998	2	Swetha_39017 Swetha_39018
Cluster_999	2	Swetha_30260 Swetha_30261
Cluster_1000	2	Swetha_31089 Swetha_31090
Cluster_1001	2	Swetha_23124 Swetha_23125
Cluster_1002	2	Swetha_29683 Swetha_29684
Cluster_1003	2	Swetha_07143 Swetha_07144
Cluster_1004	2	Swetha_22465 Swetha_22466
Cluster_1005	2	Swetha_23565 Swetha_23566
Cluster_1006	2	Swetha_22972 Swetha_22973
Cluster_1007	2	Swetha_19768 Swetha_19769
Cluster_1008	2	Swetha_31995 Swetha_31996
Cluster_1009	2	Swetha_27484 Swetha_27485
Cluster_1010	2	Swetha_02470 Swetha_02471
Cluster_1011	2	Swetha_07218 Swetha_07219
Cluster_1012	2	Swetha_15762 Swetha_15763
Cluster_1013	2	Swetha_25719 Swetha_25720
Cluster_1014	2	Swetha_17655 Swetha_17656
Cluster_1015	2	Swetha_23945 Swetha_23946
Cluster_1016	2	Swetha_26595 Swetha_26596
Cluster_1017	2	Swetha_21230 Swetha_21231
Cluster_1018	2	Swetha_16676 Swetha_16677
Cluster_1019	2	Swetha_29078 Swetha_29079
Cluster_1020	2	Swetha_20223 Swetha_20224
Cluster_1021	2	Swetha_30124 Swetha_30125
Cluster_1022	2	Swetha_11805 Swetha_11806
Cluster_1023	2	Swetha_30386 Swetha_30387
Cluster_1024	2	Swetha_02424 Swetha_02425
Cluster_1025	2	Swetha_10805 Swetha_10806
Cluster_1026	2	Swetha_29556 Swetha_29557
Cluster_1027	2	Swetha_27339 Swetha_27340
Cluster_1028	2	Swetha_40528 Swetha_40529
Cluster_1029	2	Swetha_30316 Swetha_30317
Cluster_1030	2	Swetha_36580 Swetha_36581
Cluster_1031	2	Swetha_34176 Swetha_34177
Cluster_1032	2	Swetha_00306 Swetha_00307
Cluster_1033	2	Swetha_09173 Swetha_09174
Cluster_1034	2	Swetha_16485 Swetha_16486
Cluster_1035	2	Swetha_18017 Swetha_18018
Cluster_1036	2	Swetha_20053 Swetha_20054
Cluster_1037	2	Swetha_31101 Swetha_31102
Cluster_1038	2	Swetha_19037 Swetha_19038
Cluster_1039	2	Swetha_25767 Swetha_25768
Cluster_1040	2	Swetha_25540 Swetha_25541
Cluster_1041	2	Swetha_11311 Swetha_11312
Cluster_1042	2	Swetha_15323 Swetha_15324
Cluster_1043	2	Swetha_15824 Swetha_15825
Cluster_1044	2	Swetha_20639 Swetha_20640
Cluster_1045	2	Swetha_35615 Swetha_35616
Cluster_1046	2	Swetha_00769 Swetha_00770
Cluster_1047	2	Swetha_25102 Swetha_25103
Cluster_1048	2	Swetha_09337 Swetha_09338
Cluster_1049	2	Swetha_29091 Swetha_29092
Cluster_1050	2	Swetha_36816 Swetha_36817
Cluster_1051	2	Swetha_38266 Swetha_38267
Cluster_1052	2	Swetha_36521 Swetha_36522
Cluster_1053	2	Swetha_34706 Swetha_34707
Cluster_1054	2	Swetha_37893 Swetha_37894
Cluster_1055	2	Swetha_03511 Swetha_03512
Cluster_1056	2	Swetha_10085 Swetha_10086
Cluster_1057	2	Swetha_07900 Swetha_07901
Cluster_1058	2	Swetha_24133 Swetha_24134
Cluster_1059	2	Swetha_26467 Swetha_26468
Cluster_1060	2	Swetha_11435 Swetha_11436
Cluster_1061	2	Swetha_13400 Swetha_13401
Cluster_1062	2	Swetha_15507 Swetha_15508
Cluster_1063	2	Swetha_22046 Swetha_22047
Cluster_1064	2	Swetha_32878 Swetha_32879
Cluster_1065	2	Swetha_11324 Swetha_11325
Cluster_1066	2	Swetha_26336 Swetha_26337
Cluster_1067	2	Swetha_03039 Swetha_03040
Cluster_1068	2	Swetha_18175 Swetha_18176
Cluster_1069	2	Swetha_40158 Swetha_40159
Cluster_1070	2	Swetha_40619 Swetha_40620
Cluster_1071	2	Swetha_09595 Swetha_09596
Cluster_1072	2	Swetha_12711 Swetha_12712
Cluster_1073	2	Swetha_09626 Swetha_09627
Cluster_1074	2	Swetha_18114 Swetha_18115
Cluster_1075	2	Swetha_14966 Swetha_14967
Cluster_1076	2	Swetha_39203 Swetha_39204
Cluster_1077	2	Swetha_22832 Swetha_22833
Cluster_1078	2	Swetha_03445 Swetha_03446
Cluster_1079	2	Swetha_30613 Swetha_30614
Cluster_1080	2	Swetha_27679 Swetha_27680
Cluster_1081	2	Swetha_22215 Swetha_22216
Cluster_1082	2	Swetha_32398 Swetha_32399
Cluster_1083	2	Swetha_17216 Swetha_17217
Cluster_1084	2	Swetha_18249 Swetha_18250
Cluster_1085	2	Swetha_10784 Swetha_10785
Cluster_1086	2	Swetha_39194 Swetha_39195
Cluster_1087	2	Swetha_12302 Swetha_12303
Cluster_1088	2	Swetha_26155 Swetha_26156
Cluster_1089	2	Swetha_37132 Swetha_37133
Cluster_1090	2	Swetha_12547 Swetha_12548
Cluster_1091	2	Swetha_08390 Swetha_08391
Cluster_1092	2	Swetha_16816 Swetha_16817
Cluster_1093	2	Swetha_37111 Swetha_37112
Cluster_1094	2	Swetha_39351 Swetha_39352
Cluster_1095	2	Swetha_23168 Swetha_23169
Cluster_1096	2	Swetha_26092 Swetha_26093
Cluster_1097	2	Swetha_15105 Swetha_15106
Cluster_1098	2	Swetha_01238 Swetha_01239
Cluster_1099	2	Swetha_16019 Swetha_16020
Cluster_1100	2	Swetha_23840 Swetha_23841
Cluster_1101	2	Swetha_05052 Swetha_05053
Cluster_1102	2	Swetha_37541 Swetha_37542
Cluster_1103	2	Swetha_00774 Swetha_00775
Cluster_1104	2	Swetha_07461 Swetha_07462
Cluster_1105	2	Swetha_32168 Swetha_32169
Cluster_1106	2	Swetha_32797 Swetha_32798
Cluster_1107	2	Swetha_10037 Swetha_10038
Cluster_1108	2	Swetha_22473 Swetha_22474
Cluster_1109	2	Swetha_23648 Swetha_23649
Cluster_1110	2	Swetha_37170 Swetha_37171
Cluster_1111	2	Swetha_18027 Swetha_18028
Cluster_1112	2	Swetha_23512 Swetha_23513
Cluster_1113	2	Swetha_21133 Swetha_21134
Cluster_1114	2	Swetha_00352 Swetha_00353
Cluster_1115	2	Swetha_32924 Swetha_32925
Cluster_1116	2	Swetha_39643 Swetha_39644
Cluster_1117	2	Swetha_17554 Swetha_17555
Cluster_1118	2	Swetha_33066 Swetha_33067
Cluster_1119	2	Swetha_08974 Swetha_08975
Cluster_1120	2	Swetha_40673 Swetha_40674
Cluster_1121	2	Swetha_33163 Swetha_33164
Cluster_1122	2	Swetha_08393 Swetha_08394
Cluster_1123	2	Swetha_26837 Swetha_26838
Cluster_1124	2	Swetha_23231 Swetha_23232
Cluster_1125	2	Swetha_14799 Swetha_14800
Cluster_1126	2	Swetha_40199 Swetha_40200
Cluster_1127	2	Swetha_21600 Swetha_21601
Cluster_1128	2	Swetha_16238 Swetha_16239
Cluster_1129	2	Swetha_39697 Swetha_39698
Cluster_1130	2	Swetha_29424 Swetha_29425
Cluster_1131	2	Swetha_33503 Swetha_33504
Cluster_1132	2	Swetha_24625 Swetha_24626
Cluster_1133	2	Swetha_27128 Swetha_27129
Cluster_1134	2	Swetha_27235 Swetha_27236
Cluster_1135	2	Swetha_20069 Swetha_20070
Cluster_1136	2	Swetha_13553 Swetha_13554
Cluster_1137	2	Swetha_29953 Swetha_29954
Cluster_1138	2	Swetha_38694 Swetha_38695
Cluster_1139	2	Swetha_17320 Swetha_17321
Cluster_1140	2	Swetha_10381 Swetha_10382
Cluster_1141	2	Swetha_26908 Swetha_26909
Cluster_1142	2	Swetha_14283 Swetha_14284
Cluster_1143	2	Swetha_01191 Swetha_01192
Cluster_1144	2	Swetha_31373 Swetha_31374
Cluster_1145	2	Swetha_30102 Swetha_30103
Cluster_1146	2	Swetha_19965 Swetha_19966
Cluster_1147	2	Swetha_13470 Swetha_13471
Cluster_1148	2	Swetha_14015 Swetha_14016
Cluster_1149	2	Swetha_24804 Swetha_24805
Cluster_1150	2	Swetha_41519 Swetha_41520
Cluster_1151	2	Swetha_17332 Swetha_17333
Cluster_1152	2	Swetha_39423 Swetha_39424
Cluster_1153	2	Swetha_11735 Swetha_11736
Cluster_1154	2	Swetha_40241 Swetha_40242
Cluster_1155	2	Swetha_25582 Swetha_25583
Cluster_1156	2	Swetha_38439 Swetha_38440
Cluster_1157	2	Swetha_26409 Swetha_26410
Cluster_1158	2	Swetha_20780 Swetha_20781
Cluster_1159	2	Swetha_10917 Swetha_10918
Cluster_1160	2	Swetha_31692 Swetha_31693
Cluster_1161	2	Swetha_34986 Swetha_34987
Cluster_1162	2	Swetha_09058 Swetha_09059
Cluster_1163	2	Swetha_22835 Swetha_22836
Cluster_1164	2	Swetha_40624 Swetha_40625
Cluster_1165	2	Swetha_38641 Swetha_38642
Cluster_1166	2	Swetha_39103 Swetha_39104
Cluster_1167	2	Swetha_37997 Swetha_37998
Cluster_1168	2	Swetha_12367 Swetha_12368
Cluster_1169	2	Swetha_01363 Swetha_01364
Cluster_1170	2	Swetha_17448 Swetha_17449
Cluster_1171	2	Swetha_13800 Swetha_13801
Cluster_1172	2	Swetha_14271 Swetha_14272
Cluster_1173	2	Swetha_22636 Swetha_22637
Cluster_1174	2	Swetha_19176 Swetha_19177
Cluster_1175	2	Swetha_40385 Swetha_40386
Cluster_1176	2	Swetha_28352 Swetha_28353
Cluster_1177	2	Swetha_32179 Swetha_32180
Cluster_1178	2	Swetha_34018 Swetha_34019
Cluster_1179	2	Swetha_13845 Swetha_13846
Cluster_1180	2	Swetha_22003 Swetha_22004
Cluster_1181	2	Swetha_26128 Swetha_26129
Cluster_1182	2	Swetha_41306 Swetha_41307
Cluster_1183	2	Swetha_39605 Swetha_39606
Cluster_1184	2	Swetha_29437 Swetha_29438
Cluster_1185	2	Swetha_28088 Swetha_28089
Cluster_1186	2	Swetha_33143 Swetha_33144
Cluster_1187	2	Swetha_37285 Swetha_37286
Cluster_1188	2	Swetha_21479 Swetha_21480
Cluster_1189	2	Swetha_16469 Swetha_16470
Cluster_1190	2	Swetha_31460 Swetha_31461
Cluster_1191	2	Swetha_03984 Swetha_03985
Cluster_1192	2	Swetha_38004 Swetha_38005
Cluster_1193	2	Swetha_09167 Swetha_09168
Cluster_1194	2	Swetha_17310 Swetha_17311
Cluster_1195	2	Swetha_36976 Swetha_36977
Cluster_1196	2	Swetha_11643 Swetha_11644
Cluster_1197	2	Swetha_24651 Swetha_24652
Cluster_1198	2	Swetha_33823 Swetha_33824
Cluster_1199	2	Swetha_38273 Swetha_38274
Cluster_1200	2	Swetha_32627 Swetha_32628
Cluster_1201	2	Swetha_33476 Swetha_33477
Cluster_1202	2	Swetha_26268 Swetha_26269
Cluster_1203	2	Swetha_01999 Swetha_02000
Cluster_1204	2	Swetha_21925 Swetha_21926
Cluster_1205	2	Swetha_25742 Swetha_25743
Cluster_1206	2	Swetha_40371 Swetha_40372
Cluster_1207	2	Swetha_41840 Swetha_41841
Cluster_1208	2	Swetha_19930 Swetha_19931
Cluster_1209	2	Swetha_29796 Swetha_29797
Cluster_1210	2	Swetha_18307 Swetha_18308
Cluster_1211	2	Swetha_12577 Swetha_12578
Cluster_1212	2	Swetha_22238 Swetha_22239
Cluster_1213	2	Swetha_29711 Swetha_29712
Cluster_1214	2	Swetha_08838 Swetha_08839
Cluster_1215	2	Swetha_25903 Swetha_25904
Cluster_1216	2	Swetha_20528 Swetha_20529
Cluster_1217	2	Swetha_22988 Swetha_22989
Cluster_1218	2	Swetha_23708 Swetha_23709
Cluster_1219	2	Swetha_37871 Swetha_37872
Cluster_1220	2	Swetha_14154 Swetha_14155
Cluster_1221	2	Swetha_34408 Swetha_34409
Cluster_1222	2	Swetha_17174 Swetha_17175
Cluster_1223	2	Swetha_21142 Swetha_21143
Cluster_1224	2	Swetha_11666 Swetha_11667
Cluster_1225	2	Swetha_27654 Swetha_27655
Cluster_1226	2	Swetha_13631 Swetha_13632
Cluster_1227	2	Swetha_18969 Swetha_18970
Cluster_1228	2	Swetha_33672 Swetha_33673
Cluster_1229	2	Swetha_15073 Swetha_15074
Cluster_1230	2	Swetha_23802 Swetha_23803
Cluster_1231	2	Swetha_20824 Swetha_20825
Cluster_1232	2	Swetha_16094 Swetha_16095
Cluster_1233	2	Swetha_10992 Swetha_10993
Cluster_1234	2	Swetha_06744 Swetha_06745
Cluster_1235	2	Swetha_41442 Swetha_41443
Cluster_1236	2	Swetha_29975 Swetha_29976
Cluster_1237	2	Swetha_02496 Swetha_02497
Cluster_1238	2	Swetha_03877 Swetha_03878
Cluster_1239	2	Swetha_37326 Swetha_37327
Cluster_1240	2	Swetha_14462 Swetha_14463
Cluster_1241	2	Swetha_15800 Swetha_15801
Cluster_1242	2	Swetha_30091 Swetha_30092
Cluster_1243	2	Swetha_10119 Swetha_10120
Cluster_1244	2	Swetha_01151 Swetha_01152
Cluster_1245	2	Swetha_37875 Swetha_37876
Cluster_1246	2	Swetha_38901 Swetha_38902
Cluster_1247	2	Swetha_29677 Swetha_29678
Cluster_1248	2	Swetha_29510 Swetha_29511
Cluster_1249	2	Swetha_16191 Swetha_16192
Cluster_1250	2	Swetha_09001 Swetha_09002
Cluster_1251	2	Swetha_08360 Swetha_08361
Cluster_1252	2	Swetha_40277 Swetha_40278
Cluster_1253	2	Swetha_26817 Swetha_26818
Cluster_1254	2	Swetha_13752 Swetha_13753
Cluster_1255	2	Swetha_01862 Swetha_01863
Cluster_1256	2	Swetha_01815 Swetha_01816
Cluster_1257	2	Swetha_24967 Swetha_24968
Cluster_1258	2	Swetha_35714 Swetha_35715
Cluster_1259	2	Swetha_37103 Swetha_37104
Cluster_1260	2	Swetha_17111 Swetha_17112
Cluster_1261	2	Swetha_24365 Swetha_24366
Cluster_1262	2	Swetha_29439 Swetha_29440
Cluster_1263	2	Swetha_30510 Swetha_30511
Cluster_1264	2	Swetha_21833 Swetha_21834
Cluster_1265	2	Swetha_10951 Swetha_10952
Cluster_1266	2	Swetha_37417 Swetha_37418
Cluster_1267	2	Swetha_07075 Swetha_07076
Cluster_1268	2	Swetha_20964 Swetha_20965
Cluster_1269	2	Swetha_25668 Swetha_25669
Cluster_1270	2	Swetha_01753 Swetha_01754
Cluster_1271	2	Swetha_30814 Swetha_30815
Cluster_1272	2	Swetha_16334 Swetha_16335
Cluster_1273	2	Swetha_12497 Swetha_12498
Cluster_1274	2	Swetha_29851 Swetha_29852
Cluster_1275	2	Swetha_16739 Swetha_16740
Cluster_1276	2	Swetha_07699 Swetha_07700
Cluster_1277	2	Swetha_25480 Swetha_25481
Cluster_1278	2	Swetha_14002 Swetha_14003
Cluster_1279	2	Swetha_36900 Swetha_36901
Cluster_1280	2	Swetha_35870 Swetha_35871
Cluster_1281	2	Swetha_30089 Swetha_30090
Cluster_1282	2	Swetha_21201 Swetha_21202
Cluster_1283	2	Swetha_15976 Swetha_15977
Cluster_1284	2	Swetha_41280 Swetha_41281
Cluster_1285	2	Swetha_01459 Swetha_01460
Cluster_1286	2	Swetha_31142 Swetha_31143
Cluster_1287	2	Swetha_34331 Swetha_34332
Cluster_1288	2	Swetha_21278 Swetha_21279
Cluster_1289	2	Swetha_13445 Swetha_13446
Cluster_1290	2	Swetha_22986 Swetha_22987
Cluster_1291	2	Swetha_28167 Swetha_28168
Cluster_1292	2	Swetha_37441 Swetha_37442
Cluster_1293	2	Swetha_11792 Swetha_11793
Cluster_1294	2	Swetha_22130 Swetha_22131
Cluster_1295	2	Swetha_29459 Swetha_29460
Cluster_1296	2	Swetha_10108 Swetha_10109
Cluster_1297	2	Swetha_16330 Swetha_16331
Cluster_1298	2	Swetha_11278 Swetha_11279
Cluster_1299	2	Swetha_34037 Swetha_34038
Cluster_1300	2	Swetha_15451 Swetha_15452
Cluster_1301	2	Swetha_01344 Swetha_01345
Cluster_1302	2	Swetha_25053 Swetha_25054
Cluster_1303	2	Swetha_22566 Swetha_22567
Cluster_1304	2	Swetha_34667 Swetha_34668
Cluster_1305	2	Swetha_23575 Swetha_23576
Cluster_1306	2	Swetha_32970 Swetha_32971
Cluster_1307	2	Swetha_07928 Swetha_07929
Cluster_1308	2	Swetha_30014 Swetha_30015
Cluster_1309	2	Swetha_21336 Swetha_21337
Cluster_1310	2	Swetha_11128 Swetha_11129
Cluster_1311	2	Swetha_31243 Swetha_31244
Cluster_1312	2	Swetha_39687 Swetha_39688
Cluster_1313	2	Swetha_05737 Swetha_05738
Cluster_1314	2	Swetha_28637 Swetha_28638
Cluster_1315	2	Swetha_08053 Swetha_08054
Cluster_1316	2	Swetha_28975 Swetha_28976
Cluster_1317	2	Swetha_25120 Swetha_25121
Cluster_1318	2	Swetha_18117 Swetha_18118
Cluster_1319	2	Swetha_38025 Swetha_38026
Cluster_1320	2	Swetha_11368 Swetha_11369
Cluster_1321	2	Swetha_02621 Swetha_02622
Cluster_1322	2	Swetha_37328 Swetha_37329
Cluster_1323	2	Swetha_41272 Swetha_41273
Cluster_1324	2	Swetha_18596 Swetha_18597
Cluster_1325	2	Swetha_33558 Swetha_33559
Cluster_1326	2	Swetha_22359 Swetha_22360
Cluster_1327	2	Swetha_23289 Swetha_23290
Cluster_1328	2	Swetha_33005 Swetha_33006
Cluster_1329	2	Swetha_25536 Swetha_25537
Cluster_1330	2	Swetha_29584 Swetha_29585
Cluster_1331	2	Swetha_21320 Swetha_21321
Cluster_1332	2	Swetha_21035 Swetha_21036
Cluster_1333	2	Swetha_13606 Swetha_13607
Cluster_1334	2	Swetha_07181 Swetha_07182
Cluster_1335	2	Swetha_06035 Swetha_06036
Cluster_1336	2	Swetha_18941 Swetha_18942
Cluster_1337	2	Swetha_05820 Swetha_05821
Cluster_1338	2	Swetha_16691 Swetha_16692
Cluster_1339	2	Swetha_07979 Swetha_07980
Cluster_1340	2	Swetha_32609 Swetha_32610
Cluster_1341	2	Swetha_04630 Swetha_04631
Cluster_1342	2	Swetha_23948 Swetha_23949
Cluster_1343	2	Swetha_01321 Swetha_01322
Cluster_1344	2	Swetha_16504 Swetha_16505
Cluster_1345	2	Swetha_03609 Swetha_03610
Cluster_1346	2	Swetha_24071 Swetha_24072
Cluster_1347	2	Swetha_10095 Swetha_10096
Cluster_1348	2	Swetha_15008 Swetha_15009
Cluster_1349	2	Swetha_16851 Swetha_16852
Cluster_1350	2	Swetha_14095 Swetha_14096
Cluster_1351	2	Swetha_00805 Swetha_00806
Cluster_1352	2	Swetha_26819 Swetha_26820
Cluster_1353	2	Swetha_11332 Swetha_11333
Cluster_1354	2	Swetha_11412 Swetha_11413
Cluster_1355	2	Swetha_02325 Swetha_02326
Cluster_1356	2	Swetha_07862 Swetha_07863
Cluster_1357	2	Swetha_41828 Swetha_41829
Cluster_1358	2	Swetha_39745 Swetha_39746
Cluster_1359	2	Swetha_35277 Swetha_35278
Cluster_1360	2	Swetha_14785 Swetha_14786
Cluster_1361	2	Swetha_34592 Swetha_34593
Cluster_1362	2	Swetha_36596 Swetha_36597
Cluster_1363	2	Swetha_34812 Swetha_34813
Cluster_1364	2	Swetha_22065 Swetha_22066
Cluster_1365	2	Swetha_12522 Swetha_12523
Cluster_1366	2	Swetha_23223 Swetha_23224
Cluster_1367	2	Swetha_24490 Swetha_24491
Cluster_1368	2	Swetha_17279 Swetha_17280
Cluster_1369	2	Swetha_34622 Swetha_34623
Cluster_1370	2	Swetha_22349 Swetha_22350
Cluster_1371	2	Swetha_22763 Swetha_22764
Cluster_1372	2	Swetha_28151 Swetha_28152
Cluster_1373	2	Swetha_02318 Swetha_02319
Cluster_1374	2	Swetha_13128 Swetha_13129
Cluster_1375	2	Swetha_03126 Swetha_03127
Cluster_1376	2	Swetha_23030 Swetha_23031
Cluster_1377	2	Swetha_20681 Swetha_20682
Cluster_1378	2	Swetha_13611 Swetha_13612
Cluster_1379	2	Swetha_15142 Swetha_15143
Cluster_1380	2	Swetha_32318 Swetha_32319
Cluster_1381	2	Swetha_39998 Swetha_39999
Cluster_1382	2	Swetha_38131 Swetha_38132
Cluster_1383	2	Swetha_22311 Swetha_22312
Cluster_1384	2	Swetha_33146 Swetha_33147
Cluster_1385	2	Swetha_22895 Swetha_22896
Cluster_1386	2	Swetha_21977 Swetha_21978
Cluster_1387	2	Swetha_37578 Swetha_37579
Cluster_1388	2	Swetha_15438 Swetha_15439
Cluster_1389	2	Swetha_34131 Swetha_34132
Cluster_1390	2	Swetha_27114 Swetha_27115
Cluster_1391	2	Swetha_41120 Swetha_41121
Cluster_1392	2	Swetha_15326 Swetha_15327
Cluster_1393	2	Swetha_34546 Swetha_34547
Cluster_1394	2	Swetha_12314 Swetha_12315
Cluster_1395	2	Swetha_31793 Swetha_31794
Cluster_1396	2	Swetha_35311 Swetha_35312
Cluster_1397	2	Swetha_17156 Swetha_17157
Cluster_1398	2	Swetha_03475 Swetha_03476
Cluster_1399	2	Swetha_10942 Swetha_10943
Cluster_1400	2	Swetha_01618 Swetha_01619
Cluster_1401	2	Swetha_28265 Swetha_28266
Cluster_1402	2	Swetha_32499 Swetha_32500
Cluster_1403	2	Swetha_06813 Swetha_06814
Cluster_1404	2	Swetha_28514 Swetha_28515
Cluster_1405	2	Swetha_33711 Swetha_33712
Cluster_1406	2	Swetha_34590 Swetha_34591
Cluster_1407	2	Swetha_12203 Swetha_12204
Cluster_1408	2	Swetha_27369 Swetha_27370
Cluster_1409	2	Swetha_31233 Swetha_31234
Cluster_1410	2	Swetha_16634 Swetha_16635
Cluster_1411	2	Swetha_00957 Swetha_00958
Cluster_1412	2	Swetha_02961 Swetha_02962
Cluster_1413	2	Swetha_26910 Swetha_26911
Cluster_1414	2	Swetha_29802 Swetha_29803
Cluster_1415	2	Swetha_06846 Swetha_06847
Cluster_1416	2	Swetha_09588 Swetha_09589
Cluster_1417	2	Swetha_13614 Swetha_13615
Cluster_1418	2	Swetha_32426 Swetha_32427
Cluster_1419	2	Swetha_07259 Swetha_07260
Cluster_1420	2	Swetha_40031 Swetha_40032
Cluster_1421	2	Swetha_23002 Swetha_23003
Cluster_1422	2	Swetha_20577 Swetha_20578
Cluster_1423	2	Swetha_03923 Swetha_03924
Cluster_1424	2	Swetha_35028 Swetha_35029
Cluster_1425	2	Swetha_14919 Swetha_14920
Cluster_1426	2	Swetha_38639 Swetha_38640
Cluster_1427	2	Swetha_34935 Swetha_34936
Cluster_1428	2	Swetha_39655 Swetha_39656
Cluster_1429	2	Swetha_15206 Swetha_15207
Cluster_1430	2	Swetha_15528 Swetha_15529
Cluster_1431	2	Swetha_19544 Swetha_19545
Cluster_1432	2	Swetha_39248 Swetha_39249
Cluster_1433	2	Swetha_27676 Swetha_27677
Cluster_1434	2	Swetha_20703 Swetha_20704
Cluster_1435	2	Swetha_39300 Swetha_39301
Cluster_1436	2	Swetha_23627 Swetha_23628
Cluster_1437	2	Swetha_34962 Swetha_34963
Cluster_1438	2	Swetha_16955 Swetha_16956
Cluster_1439	2	Swetha_13688 Swetha_13689
Cluster_1440	2	Swetha_21210 Swetha_21211
Cluster_1441	2	Swetha_05270 Swetha_05271
Cluster_1442	2	Swetha_34531 Swetha_34532
Cluster_1443	2	Swetha_33568 Swetha_33569
Cluster_1444	2	Swetha_07264 Swetha_07265
Cluster_1445	2	Swetha_36840 Swetha_36841
Cluster_1446	2	Swetha_38526 Swetha_38527
Cluster_1447	2	Swetha_07636 Swetha_07637
Cluster_1448	2	Swetha_33708 Swetha_33709
Cluster_1449	2	Swetha_11896 Swetha_11897
Cluster_1450	2	Swetha_10921 Swetha_10922
Cluster_1451	2	Swetha_36003 Swetha_36004
Cluster_1452	2	Swetha_07290 Swetha_07291
Cluster_1453	2	Swetha_31505 Swetha_31506
Cluster_1454	2	Swetha_13973 Swetha_13974
Cluster_1455	2	Swetha_13698 Swetha_13699
Cluster_1456	2	Swetha_10433 Swetha_10434
Cluster_1457	2	Swetha_00741 Swetha_00742
Cluster_1458	2	Swetha_19753 Swetha_19754
Cluster_1459	2	Swetha_33155 Swetha_33156
Cluster_1460	2	Swetha_12635 Swetha_12636
Cluster_1461	2	Swetha_07139 Swetha_07140
Cluster_1462	2	Swetha_29197 Swetha_29198
Cluster_1463	2	Swetha_40821 Swetha_40822
Cluster_1464	2	Swetha_28490 Swetha_28491
Cluster_1465	2	Swetha_10579 Swetha_10580
Cluster_1466	2	Swetha_01158 Swetha_01159
Cluster_1467	2	Swetha_13150 Swetha_13151
Cluster_1468	2	Swetha_02737 Swetha_02738
Cluster_1469	2	Swetha_15691 Swetha_15692
Cluster_1470	2	Swetha_22585 Swetha_22586
Cluster_1471	2	Swetha_15242 Swetha_15243
Cluster_1472	2	Swetha_27337 Swetha_27338
Cluster_1473	2	Swetha_00022 Swetha_00023
Cluster_1474	2	Swetha_16543 Swetha_16544
Cluster_1475	2	Swetha_41311 Swetha_41312
Cluster_1476	2	Swetha_02498 Swetha_02499
Cluster_1477	2	Swetha_24594 Swetha_24595
Cluster_1478	2	Swetha_04408 Swetha_04409
Cluster_1479	2	Swetha_28865 Swetha_28866
Cluster_1480	2	Swetha_05345 Swetha_05346
Cluster_1481	2	Swetha_32763 Swetha_32764
Cluster_1482	2	Swetha_40591 Swetha_40592
Cluster_1483	2	Swetha_15640 Swetha_15641
Cluster_1484	2	Swetha_00730 Swetha_00731
Cluster_1485	2	Swetha_15175 Swetha_15176
Cluster_1486	2	Swetha_29037 Swetha_29038
Cluster_1487	2	Swetha_07628 Swetha_07629
Cluster_1488	2	Swetha_10395 Swetha_10396
Cluster_1489	2	Swetha_22126 Swetha_22127
Cluster_1490	2	Swetha_11104 Swetha_11105
Cluster_1491	2	Swetha_33878 Swetha_33879
Cluster_1492	2	Swetha_20148 Swetha_20149
Cluster_1493	2	Swetha_36301 Swetha_36302
Cluster_1494	2	Swetha_07095 Swetha_07096
Cluster_1495	2	Swetha_08831 Swetha_08832
Cluster_1496	2	Swetha_24475 Swetha_24476
Cluster_1497	2	Swetha_29314 Swetha_29315
Cluster_1498	2	Swetha_05541 Swetha_05542
Cluster_1499	2	Swetha_41122 Swetha_41123
Cluster_1500	2	Swetha_27540 Swetha_27541
Cluster_1501	2	Swetha_30743 Swetha_30744
Cluster_1502	2	Swetha_10837 Swetha_10838
Cluster_1503	2	Swetha_16977 Swetha_16978
Cluster_1504	2	Swetha_19586 Swetha_19587
Cluster_1505	2	Swetha_12364 Swetha_12365
Cluster_1506	2	Swetha_16091 Swetha_16092
Cluster_1507	2	Swetha_39228 Swetha_39229
Cluster_1508	2	Swetha_07302 Swetha_07303
Cluster_1509	2	Swetha_39748 Swetha_39749
Cluster_1510	2	Swetha_08929 Swetha_08930
Cluster_1511	2	Swetha_35889 Swetha_35890
Cluster_1512	2	Swetha_30099 Swetha_30100
Cluster_1513	2	Swetha_23278 Swetha_23279
Cluster_1514	2	Swetha_27182 Swetha_27183
Cluster_1515	2	Swetha_01878 Swetha_01879
Cluster_1516	2	Swetha_39173 Swetha_39174
Cluster_1517	2	Swetha_35774 Swetha_35775
Cluster_1518	2	Swetha_36774 Swetha_36775
Cluster_1519	2	Swetha_25431 Swetha_25432
Cluster_1520	2	Swetha_02190 Swetha_02191
Cluster_1521	2	Swetha_24248 Swetha_24249
Cluster_1522	2	Swetha_07902 Swetha_07903
Cluster_1523	2	Swetha_10397 Swetha_10398
Cluster_1524	2	Swetha_10031 Swetha_10032
Cluster_1525	2	Swetha_17953 Swetha_17954
Cluster_1526	2	Swetha_23846 Swetha_23847
Cluster_1527	2	Swetha_35538 Swetha_35539
Cluster_1528	2	Swetha_33947 Swetha_33948
Cluster_1529	2	Swetha_25013 Swetha_25014
Cluster_1530	2	Swetha_37711 Swetha_37712
Cluster_1531	2	Swetha_40449 Swetha_40450
Cluster_1532	2	Swetha_23380 Swetha_23381
Cluster_1533	2	Swetha_34829 Swetha_34830
Cluster_1534	2	Swetha_35652 Swetha_35653
Cluster_1535	2	Swetha_35185 Swetha_35186
Cluster_1536	2	Swetha_36387 Swetha_36388
Cluster_1537	2	Swetha_13997 Swetha_13998
Cluster_1538	2	Swetha_18861 Swetha_18862
Cluster_1539	2	Swetha_14987 Swetha_14988
Cluster_1540	2	Swetha_39577 Swetha_39578
Cluster_1541	2	Swetha_12066 Swetha_12067
Cluster_1542	2	Swetha_24894 Swetha_24895
Cluster_1543	2	Swetha_41345 Swetha_41346
Cluster_1544	2	Swetha_33325 Swetha_33326
Cluster_1545	2	Swetha_41433 Swetha_41434
Cluster_1546	2	Swetha_27736 Swetha_27737
Cluster_1547	2	Swetha_29532 Swetha_29533
Cluster_1548	2	Swetha_17076 Swetha_17077
Cluster_1549	2	Swetha_40377 Swetha_40378
Cluster_1550	2	Swetha_02093 Swetha_02094
Cluster_1551	2	Swetha_25365 Swetha_25366
Cluster_1552	2	Swetha_29400 Swetha_29401
Cluster_1553	2	Swetha_08663 Swetha_08664
Cluster_1554	2	Swetha_16557 Swetha_16558
Cluster_1555	2	Swetha_13283 Swetha_13284
Cluster_1556	2	Swetha_06702 Swetha_06703
Cluster_1557	2	Swetha_10994 Swetha_10995
Cluster_1558	2	Swetha_32638 Swetha_32639
Cluster_1559	2	Swetha_18177 Swetha_18178
Cluster_1560	2	Swetha_15619 Swetha_15620
Cluster_1561	2	Swetha_01018 Swetha_01019
Cluster_1562	2	Swetha_17453 Swetha_17454
Cluster_1563	2	Swetha_30674 Swetha_30675
Cluster_1564	2	Swetha_31632 Swetha_31633
Cluster_1565	2	Swetha_35263 Swetha_35264
Cluster_1566	2	Swetha_30150 Swetha_30151
Cluster_1567	2	Swetha_19334 Swetha_19335
Cluster_1568	2	Swetha_10697 Swetha_10698
Cluster_1569	2	Swetha_35257 Swetha_35258
Cluster_1570	2	Swetha_20838 Swetha_20839
Cluster_1571	2	Swetha_24675 Swetha_24676
Cluster_1572	2	Swetha_35520 Swetha_35521
Cluster_1573	2	Swetha_03976 Swetha_03977
Cluster_1574	2	Swetha_34998 Swetha_34999
Cluster_1575	2	Swetha_14650 Swetha_14651
Cluster_1576	2	Swetha_25981 Swetha_25982
Cluster_1577	2	Swetha_05429 Swetha_05430
Cluster_1578	2	Swetha_41085 Swetha_41086
Cluster_1579	2	Swetha_08285 Swetha_08286
Cluster_1580	2	Swetha_24528 Swetha_24529
Cluster_1581	2	Swetha_00902 Swetha_00903
Cluster_1582	2	Swetha_07887 Swetha_07888
Cluster_1583	2	Swetha_35776 Swetha_35777
Cluster_1584	2	Swetha_11043 Swetha_11044
Cluster_1585	2	Swetha_23034 Swetha_23035
Cluster_1586	2	Swetha_24712 Swetha_24713
Cluster_1587	2	Swetha_04686 Swetha_04687
Cluster_1588	2	Swetha_17121 Swetha_17122
Cluster_1589	2	Swetha_02624 Swetha_02625
Cluster_1590	2	Swetha_11419 Swetha_11420
Cluster_1591	2	Swetha_41614 Swetha_41615
Cluster_1592	2	Swetha_08723 Swetha_08724
Cluster_1593	2	Swetha_11762 Swetha_11763
Cluster_1594	2	Swetha_07788 Swetha_07789
Cluster_1595	2	Swetha_24205 Swetha_24206
Cluster_1596	2	Swetha_09437 Swetha_09438
Cluster_1597	2	Swetha_40563 Swetha_40564
Cluster_1598	2	Swetha_18364 Swetha_18365
Cluster_1599	2	Swetha_25177 Swetha_25178
Cluster_1600	2	Swetha_36987 Swetha_36988
Cluster_1601	2	Swetha_31684 Swetha_31685
Cluster_1602	2	Swetha_02729 Swetha_02730
Cluster_1603	2	Swetha_01557 Swetha_01558
Cluster_1604	2	Swetha_26788 Swetha_26789
Cluster_1605	2	Swetha_19859 Swetha_19860
Cluster_1606	2	Swetha_08773 Swetha_08774
Cluster_1607	2	Swetha_08076 Swetha_08077
Cluster_1608	2	Swetha_11258 Swetha_11259
Cluster_1609	2	Swetha_10544 Swetha_10545
Cluster_1610	2	Swetha_06294 Swetha_06295
Cluster_1611	2	Swetha_10112 Swetha_10113
Cluster_1612	2	Swetha_14898 Swetha_14899
Cluster_1613	2	Swetha_33593 Swetha_33594
Cluster_1614	2	Swetha_32472 Swetha_32473
Cluster_1615	2	Swetha_15181 Swetha_15182
Cluster_1616	2	Swetha_32874 Swetha_32875
Cluster_1617	2	Swetha_30283 Swetha_30284
Cluster_1618	2	Swetha_02686 Swetha_02687
Cluster_1619	2	Swetha_29479 Swetha_29480
Cluster_1620	2	Swetha_10368 Swetha_10369
Cluster_1621	2	Swetha_19370 Swetha_19371
Cluster_1622	2	Swetha_19839 Swetha_19840
Cluster_1623	2	Swetha_04468 Swetha_04469
Cluster_1624	2	Swetha_02866 Swetha_02867
Cluster_1625	2	Swetha_02733 Swetha_02734
Cluster_1626	2	Swetha_33941 Swetha_33942
Cluster_1627	2	Swetha_08157 Swetha_08158
Cluster_1628	2	Swetha_25688 Swetha_25689
Cluster_1629	2	Swetha_39546 Swetha_39547
Cluster_1630	2	Swetha_07615 Swetha_07616
Cluster_1631	2	Swetha_35725 Swetha_35726
Cluster_1632	2	Swetha_01656 Swetha_01657
Cluster_1633	2	Swetha_01399 Swetha_01400
Cluster_1634	2	Swetha_19117 Swetha_19118
Cluster_1635	2	Swetha_07752 Swetha_07753
Cluster_1636	2	Swetha_37230 Swetha_37231
Cluster_1637	2	Swetha_36079 Swetha_36080
Cluster_1638	2	Swetha_35769 Swetha_35770
Cluster_1639	2	Swetha_08919 Swetha_08920
Cluster_1640	2	Swetha_39568 Swetha_39569
Cluster_1641	2	Swetha_12305 Swetha_12306
Cluster_1642	2	Swetha_26285 Swetha_26286
Cluster_1643	2	Swetha_39200 Swetha_39201
Cluster_1644	2	Swetha_28108 Swetha_28109
Cluster_1645	2	Swetha_34775 Swetha_34776
Cluster_1646	2	Swetha_34304 Swetha_34305
Cluster_1647	2	Swetha_24867 Swetha_24868
Cluster_1648	2	Swetha_31861 Swetha_31862
Cluster_1649	2	Swetha_25748 Swetha_25749
Cluster_1650	2	Swetha_05766 Swetha_05767
Cluster_1651	2	Swetha_16430 Swetha_16431
Cluster_1652	2	Swetha_14018 Swetha_14019
Cluster_1653	2	Swetha_40911 Swetha_40912
Cluster_1654	2	Swetha_22801 Swetha_22802
Cluster_1655	2	Swetha_20952 Swetha_20953
Cluster_1656	2	Swetha_18573 Swetha_18574
Cluster_1657	2	Swetha_34006 Swetha_34007
Cluster_1658	2	Swetha_16513 Swetha_16514
Cluster_1659	2	Swetha_19229 Swetha_19230
Cluster_1660	2	Swetha_08759 Swetha_08760
Cluster_1661	2	Swetha_20567 Swetha_20568
Cluster_1662	2	Swetha_10835 Swetha_10836
Cluster_1663	2	Swetha_02805 Swetha_02806
Cluster_1664	2	Swetha_27573 Swetha_27574
Cluster_1665	2	Swetha_20798 Swetha_20799
Cluster_1666	2	Swetha_40970 Swetha_40971
Cluster_1667	2	Swetha_41088 Swetha_41089
Cluster_1668	2	Swetha_08350 Swetha_08351
Cluster_1669	2	Swetha_01697 Swetha_01698
Cluster_1670	2	Swetha_05519 Swetha_05520
Cluster_1671	2	Swetha_08783 Swetha_08784
Cluster_1672	2	Swetha_22343 Swetha_22344
Cluster_1673	2	Swetha_15381 Swetha_15382
Cluster_1674	2	Swetha_18530 Swetha_18531
Cluster_1675	2	Swetha_00412 Swetha_00413
Cluster_1676	2	Swetha_01359 Swetha_01360
Cluster_1677	2	Swetha_16742 Swetha_16743
Cluster_1678	2	Swetha_28597 Swetha_28598
Cluster_1679	2	Swetha_15978 Swetha_15979
Cluster_1680	2	Swetha_22704 Swetha_22705
Cluster_1681	2	Swetha_26353 Swetha_26354
Cluster_1682	2	Swetha_14059 Swetha_14060
Cluster_1683	2	Swetha_28956 Swetha_28957
Cluster_1684	2	Swetha_28521 Swetha_28522
Cluster_1685	2	Swetha_01505 Swetha_01506
Cluster_1686	2	Swetha_35924 Swetha_35925
Cluster_1687	2	Swetha_33629 Swetha_33630
Cluster_1688	2	Swetha_31634 Swetha_31635
Cluster_1689	2	Swetha_22805 Swetha_22806
Cluster_1690	2	Swetha_14922 Swetha_14923
Cluster_1691	2	Swetha_08155 Swetha_08156
Cluster_1692	2	Swetha_07299 Swetha_07300
Cluster_1693	2	Swetha_35380 Swetha_35381
Cluster_1694	2	Swetha_35170 Swetha_35171
Cluster_1695	2	Swetha_29770 Swetha_29771
Cluster_1696	2	Swetha_21697 Swetha_21698
Cluster_1697	2	Swetha_26068 Swetha_26069
Cluster_1698	2	Swetha_26842 Swetha_26843
Cluster_1699	2	Swetha_12433 Swetha_12434
Cluster_1700	2	Swetha_01821 Swetha_01822
Cluster_1701	2	Swetha_35509 Swetha_35510
Cluster_1702	2	Swetha_20653 Swetha_20654
Cluster_1703	2	Swetha_23463 Swetha_23464
Cluster_1704	2	Swetha_33429 Swetha_33430
Cluster_1705	2	Swetha_23886 Swetha_23887
Cluster_1706	2	Swetha_16461 Swetha_16462
Cluster_1707	2	Swetha_33548 Swetha_33549
Cluster_1708	2	Swetha_35572 Swetha_35573
Cluster_1709	2	Swetha_32918 Swetha_32919
Cluster_1710	2	Swetha_36201 Swetha_36202
Cluster_1711	2	Swetha_21287 Swetha_21288
Cluster_1712	2	Swetha_40517 Swetha_40518
Cluster_1713	2	Swetha_25050 Swetha_25051
Cluster_1714	2	Swetha_01848 Swetha_01849
Cluster_1715	2	Swetha_28555 Swetha_28556
Cluster_1716	2	Swetha_20193 Swetha_20194
Cluster_1717	2	Swetha_29182 Swetha_29183
Cluster_1718	2	Swetha_07420 Swetha_07421
Cluster_1719	2	Swetha_35837 Swetha_35838
Cluster_1720	2	Swetha_30971 Swetha_30972
Cluster_1721	2	Swetha_27106 Swetha_27107
Cluster_1722	2	Swetha_04378 Swetha_04379
Cluster_1723	2	Swetha_07229 Swetha_07230
Cluster_1724	2	Swetha_31474 Swetha_31475
Cluster_1725	2	Swetha_30075 Swetha_30076
Cluster_1726	2	Swetha_26511 Swetha_26512
Cluster_1727	2	Swetha_17013 Swetha_17014
Cluster_1728	2	Swetha_15244 Swetha_15245
Cluster_1729	2	Swetha_24634 Swetha_24635
Cluster_1730	2	Swetha_18981 Swetha_18982
Cluster_1731	2	Swetha_37050 Swetha_37051
Cluster_1732	2	Swetha_26118 Swetha_26119
Cluster_1733	2	Swetha_34676 Swetha_34677
Cluster_1734	2	Swetha_17769 Swetha_17770
Cluster_1735	2	Swetha_24318 Swetha_24319
Cluster_1736	2	Swetha_26574 Swetha_26575
Cluster_1737	2	Swetha_20313 Swetha_20314
Cluster_1738	2	Swetha_17510 Swetha_17511
Cluster_1739	2	Swetha_10410 Swetha_10411
Cluster_1740	2	Swetha_00973 Swetha_00974
Cluster_1741	2	Swetha_08027 Swetha_08028
Cluster_1742	2	Swetha_40124 Swetha_40125
Cluster_1743	2	Swetha_16058 Swetha_16059
Cluster_1744	2	Swetha_37407 Swetha_37408
Cluster_1745	2	Swetha_39122 Swetha_39123
Cluster_1746	2	Swetha_34745 Swetha_34746
Cluster_1747	2	Swetha_27267 Swetha_27268
Cluster_1748	2	Swetha_22279 Swetha_22280
Cluster_1749	2	Swetha_07498 Swetha_07499
Cluster_1750	2	Swetha_20553 Swetha_20554
Cluster_1751	2	Swetha_32513 Swetha_32514
Cluster_1752	2	Swetha_23509 Swetha_23510
Cluster_1753	2	Swetha_30112 Swetha_30113
Cluster_1754	2	Swetha_17330 Swetha_17331
Cluster_1755	2	Swetha_27145 Swetha_27146
Cluster_1756	2	Swetha_08961 Swetha_08962
Cluster_1757	2	Swetha_29397 Swetha_29398
Cluster_1758	2	Swetha_40309 Swetha_40310
Cluster_1759	2	Swetha_25429 Swetha_25430
Cluster_1760	2	Swetha_18600 Swetha_18601
Cluster_1761	2	Swetha_24561 Swetha_24562
Cluster_1762	2	Swetha_41713 Swetha_41714
Cluster_1763	2	Swetha_01987 Swetha_01988
Cluster_1764	2	Swetha_08900 Swetha_08901
Cluster_1765	2	Swetha_33677 Swetha_33678
Cluster_1766	2	Swetha_39905 Swetha_39906
Cluster_1767	2	Swetha_10254 Swetha_10255
Cluster_1768	2	Swetha_19359 Swetha_19360
Cluster_1769	2	Swetha_22904 Swetha_22905
Cluster_1770	2	Swetha_02923 Swetha_02924
Cluster_1771	2	Swetha_19947 Swetha_19948
Cluster_1772	2	Swetha_37598 Swetha_37599
Cluster_1773	2	Swetha_30182 Swetha_30183
Cluster_1774	2	Swetha_40496 Swetha_40497
Cluster_1775	2	Swetha_22610 Swetha_22611
Cluster_1776	2	Swetha_41753 Swetha_41754
Cluster_1777	2	Swetha_34319 Swetha_34320
Cluster_1778	2	Swetha_28103 Swetha_28104
Cluster_1779	2	Swetha_21317 Swetha_21318
Cluster_1780	2	Swetha_14914 Swetha_14915
Cluster_1781	2	Swetha_33259 Swetha_33260
Cluster_1782	2	Swetha_38790 Swetha_38791
Cluster_1783	2	Swetha_20551 Swetha_20552
Cluster_1784	2	Swetha_16515 Swetha_16516
Cluster_1785	2	Swetha_15464 Swetha_15465
Cluster_1786	2	Swetha_28919 Swetha_28920
Cluster_1787	2	Swetha_15154 Swetha_15155
Cluster_1788	2	Swetha_09098 Swetha_09099
Cluster_1789	2	Swetha_06624 Swetha_06625
Cluster_1790	2	Swetha_01091 Swetha_01092
Cluster_1791	2	Swetha_34113 Swetha_34114
Cluster_1792	2	Swetha_03121 Swetha_03122
Cluster_1793	2	Swetha_33419 Swetha_33420
Cluster_1794	2	Swetha_18092 Swetha_18093
Cluster_1795	2	Swetha_30541 Swetha_30542
Cluster_1796	2	Swetha_01208 Swetha_01209
Cluster_1797	2	Swetha_04444 Swetha_04445
Cluster_1798	2	Swetha_08290 Swetha_08291
Cluster_1799	2	Swetha_37365 Swetha_37366
Cluster_1800	2	Swetha_33693 Swetha_33694
Cluster_1801	2	Swetha_30530 Swetha_30531
Cluster_1802	2	Swetha_18290 Swetha_18291
Cluster_1803	2	Swetha_08679 Swetha_08680
Cluster_1804	2	Swetha_24748 Swetha_24749
Cluster_1805	2	Swetha_12211 Swetha_12212
Cluster_1806	2	Swetha_25455 Swetha_25456
Cluster_1807	2	Swetha_39707 Swetha_39708
Cluster_1808	2	Swetha_11536 Swetha_11537
Cluster_1809	2	Swetha_27298 Swetha_27299
Cluster_1810	2	Swetha_10303 Swetha_10304
Cluster_1811	2	Swetha_39167 Swetha_39168
Cluster_1812	2	Swetha_26445 Swetha_26446
Cluster_1813	2	Swetha_13674 Swetha_13675
Cluster_1814	2	Swetha_15101 Swetha_15102
Cluster_1815	2	Swetha_16477 Swetha_16478
Cluster_1816	2	Swetha_26797 Swetha_26798
Cluster_1817	2	Swetha_26085 Swetha_26086
Cluster_1818	2	Swetha_19293 Swetha_19294
Cluster_1819	2	Swetha_13212 Swetha_13213
Cluster_1820	2	Swetha_13789 Swetha_13790
Cluster_1821	2	Swetha_33583 Swetha_33584
Cluster_1822	2	Swetha_11263 Swetha_11264
Cluster_1823	2	Swetha_03160 Swetha_03161
Cluster_1824	2	Swetha_39734 Swetha_39735
Cluster_1825	2	Swetha_02758 Swetha_02759
Cluster_1826	2	Swetha_09882 Swetha_09883
Cluster_1827	2	Swetha_37056 Swetha_37057
Cluster_1828	2	Swetha_17687 Swetha_17688
Cluster_1829	2	Swetha_19907 Swetha_19908
Cluster_1830	2	Swetha_29885 Swetha_29886
Cluster_1831	2	Swetha_36776 Swetha_36777
Cluster_1832	2	Swetha_33621 Swetha_33622
Cluster_1833	2	Swetha_24386 Swetha_24387
Cluster_1834	2	Swetha_22866 Swetha_22867
Cluster_1835	2	Swetha_02579 Swetha_02580
Cluster_1836	2	Swetha_40819 Swetha_40820
Cluster_1837	2	Swetha_37854 Swetha_37855
Cluster_1838	2	Swetha_04562 Swetha_04563
Cluster_1839	2	Swetha_07729 Swetha_07730
Cluster_1840	2	Swetha_38052 Swetha_38053
Cluster_1841	2	Swetha_22369 Swetha_22370
Cluster_1842	2	Swetha_23519 Swetha_23520
Cluster_1843	2	Swetha_14465 Swetha_14466
Cluster_1844	2	Swetha_01784 Swetha_01785
Cluster_1845	2	Swetha_07158 Swetha_07159
Cluster_1846	2	Swetha_15497 Swetha_15498
Cluster_1847	2	Swetha_22105 Swetha_22106
Cluster_1848	2	Swetha_33343 Swetha_33344
Cluster_1849	2	Swetha_41233 Swetha_41234
Cluster_1850	2	Swetha_38464 Swetha_38465
Cluster_1851	2	Swetha_40041 Swetha_40042
Cluster_1852	2	Swetha_15490 Swetha_15491
Cluster_1853	2	Swetha_13724 Swetha_13725
Cluster_1854	2	Swetha_09889 Swetha_09890
Cluster_1855	2	Swetha_29751 Swetha_29752
Cluster_1856	2	Swetha_14713 Swetha_14714
Cluster_1857	2	Swetha_11848 Swetha_11849
Cluster_1858	2	Swetha_41297 Swetha_41298
Cluster_1859	2	Swetha_38442 Swetha_38443
Cluster_1860	2	Swetha_18800 Swetha_18801
Cluster_1861	2	Swetha_20563 Swetha_20564
Cluster_1862	2	Swetha_27535 Swetha_27536
Cluster_1863	2	Swetha_22993 Swetha_22994
Cluster_1864	2	Swetha_17755 Swetha_17756
Cluster_1865	2	Swetha_32230 Swetha_32231
Cluster_1866	2	Swetha_15765 Swetha_15766
Cluster_1867	2	Swetha_41008 Swetha_41009
Cluster_1868	2	Swetha_17926 Swetha_17927
Cluster_1869	2	Swetha_29026 Swetha_29027
Cluster_1870	2	Swetha_22752 Swetha_22753
Cluster_1871	2	Swetha_20726 Swetha_20727
Cluster_1872	2	Swetha_07323 Swetha_07324
Cluster_1873	2	Swetha_19829 Swetha_19830
Cluster_1874	2	Swetha_33449 Swetha_33450
Cluster_1875	2	Swetha_12214 Swetha_12215
Cluster_1876	2	Swetha_15332 Swetha_15333
Cluster_1877	2	Swetha_27123 Swetha_27124
Cluster_1878	2	Swetha_31471 Swetha_31472
Cluster_1879	2	Swetha_19814 Swetha_19815
Cluster_1880	2	Swetha_14320 Swetha_14321
Cluster_1881	2	Swetha_33189 Swetha_33190
Cluster_1882	2	Swetha_03042 Swetha_03043
Cluster_1883	2	Swetha_29943 Swetha_29944
Cluster_1884	2	Swetha_32540 Swetha_32541
Cluster_1885	2	Swetha_25181 Swetha_25182
Cluster_1886	2	Swetha_16084 Swetha_16085
Cluster_1887	2	Swetha_10327 Swetha_10328
Cluster_1888	2	Swetha_02992 Swetha_02993
Cluster_1889	2	Swetha_26460 Swetha_26461
Cluster_1890	2	Swetha_18951 Swetha_18952
Cluster_1891	2	Swetha_19835 Swetha_19836
Cluster_1892	2	Swetha_41221 Swetha_41222
Cluster_1893	2	Swetha_15736 Swetha_15737
Cluster_1894	2	Swetha_20241 Swetha_20242
Cluster_1895	2	Swetha_16953 Swetha_16954
Cluster_1896	2	Swetha_41184 Swetha_41185
Cluster_1897	2	Swetha_31656 Swetha_31657
Cluster_1898	2	Swetha_27952 Swetha_27953
Cluster_1899	2	Swetha_36049 Swetha_36050
Cluster_1900	2	Swetha_38822 Swetha_38823
Cluster_1901	2	Swetha_39985 Swetha_39986
Cluster_1902	2	Swetha_10520 Swetha_10521
Cluster_1903	2	Swetha_36543 Swetha_36544
Cluster_1904	2	Swetha_38032 Swetha_38033
Cluster_1905	2	Swetha_31554 Swetha_31555
Cluster_1906	2	Swetha_38626 Swetha_38627
Cluster_1907	2	Swetha_11708 Swetha_11709
Cluster_1908	2	Swetha_02255 Swetha_02256
Cluster_1909	2	Swetha_30154 Swetha_30155
Cluster_1910	2	Swetha_01707 Swetha_01708
Cluster_1911	2	Swetha_18459 Swetha_18460
Cluster_1912	2	Swetha_09378 Swetha_09379
Cluster_1913	2	Swetha_28007 Swetha_28008
Cluster_1914	2	Swetha_20272 Swetha_20273
Cluster_1915	2	Swetha_02856 Swetha_02857
Cluster_1916	2	Swetha_36246 Swetha_36247
Cluster_1917	2	Swetha_35809 Swetha_35810
Cluster_1918	2	Swetha_24791 Swetha_24792
Cluster_1919	2	Swetha_30821 Swetha_30822
Cluster_1920	2	Swetha_20994 Swetha_20995
Cluster_1921	2	Swetha_12916 Swetha_12917
Cluster_1922	2	Swetha_40692 Swetha_40693
Cluster_1923	2	Swetha_31620 Swetha_31621
Cluster_1924	2	Swetha_24835 Swetha_24836
Cluster_1925	2	Swetha_40418 Swetha_40419
Cluster_1926	2	Swetha_03293 Swetha_03294
Cluster_1927	2	Swetha_10314 Swetha_10315
Cluster_1928	2	Swetha_00068 Swetha_00069
Cluster_1929	2	Swetha_38637 Swetha_38638
Cluster_1930	2	Swetha_37748 Swetha_37749
Cluster_1931	2	Swetha_05587 Swetha_05588
Cluster_1932	2	Swetha_25909 Swetha_25910
Cluster_1933	2	Swetha_07316 Swetha_07317
Cluster_1934	2	Swetha_14878 Swetha_14879
Cluster_1935	2	Swetha_27425 Swetha_27426
Cluster_1936	2	Swetha_01138 Swetha_01139
Cluster_1937	2	Swetha_16521 Swetha_16522
Cluster_1938	2	Swetha_18677 Swetha_18678
Cluster_1939	2	Swetha_28485 Swetha_28486
Cluster_1940	2	Swetha_31964 Swetha_31965
Cluster_1941	2	Swetha_22921 Swetha_22922
Cluster_1942	2	Swetha_23188 Swetha_23189
Cluster_1943	2	Swetha_33665 Swetha_33666
Cluster_1944	2	Swetha_09171 Swetha_09172
Cluster_1945	2	Swetha_01918 Swetha_01919
Cluster_1946	2	Swetha_35396 Swetha_35397
Cluster_1947	2	Swetha_01170 Swetha_01171
Cluster_1948	2	Swetha_35877 Swetha_35878
Cluster_1949	2	Swetha_40857 Swetha_40858
Cluster_1950	2	Swetha_16525 Swetha_16526
Cluster_1951	2	Swetha_38097 Swetha_38098
Cluster_1952	2	Swetha_29113 Swetha_29114
Cluster_1953	2	Swetha_15470 Swetha_15471
Cluster_1954	2	Swetha_12810 Swetha_12811
Cluster_1955	2	Swetha_35253 Swetha_35254
Cluster_1956	2	Swetha_23436 Swetha_23437
Cluster_1957	2	Swetha_03280 Swetha_03281
Cluster_1958	2	Swetha_07220 Swetha_07221
Cluster_1959	2	Swetha_18973 Swetha_18974
Cluster_1960	2	Swetha_19451 Swetha_19452
Cluster_1961	2	Swetha_30537 Swetha_30538
Cluster_1962	2	Swetha_29506 Swetha_29507
Cluster_1963	2	Swetha_22661 Swetha_22662
Cluster_1964	2	Swetha_01669 Swetha_01670
Cluster_1965	2	Swetha_25020 Swetha_25021
Cluster_1966	2	Swetha_40160 Swetha_40161
Cluster_1967	2	Swetha_14069 Swetha_14070
Cluster_1968	2	Swetha_31099 Swetha_31100
Cluster_1969	2	Swetha_39486 Swetha_39487
Cluster_1970	2	Swetha_33581 Swetha_33582
Cluster_1971	2	Swetha_19341 Swetha_19342
Cluster_1972	2	Swetha_33244 Swetha_33245
Cluster_1973	2	Swetha_33667 Swetha_33668
Cluster_1974	2	Swetha_22527 Swetha_22528
Cluster_1975	2	Swetha_17646 Swetha_17647
Cluster_1976	2	Swetha_29020 Swetha_29021
Cluster_1977	2	Swetha_09927 Swetha_09928
Cluster_1978	2	Swetha_25557 Swetha_25558
Cluster_1979	2	Swetha_36363 Swetha_36364
Cluster_1980	2	Swetha_29817 Swetha_29818
Cluster_1981	2	Swetha_33312 Swetha_33313
Cluster_1982	2	Swetha_28806 Swetha_28807
Cluster_1983	2	Swetha_10234 Swetha_10235
Cluster_1984	2	Swetha_01097 Swetha_01098
Cluster_1985	2	Swetha_25224 Swetha_25225
Cluster_1986	2	Swetha_22709 Swetha_22710
Cluster_1987	2	Swetha_07296 Swetha_07297
Cluster_1988	2	Swetha_18987 Swetha_18988
Cluster_1989	2	Swetha_21224 Swetha_21225
Cluster_1990	2	Swetha_21836 Swetha_21837
Cluster_1991	2	Swetha_19519 Swetha_19520
Cluster_1992	2	Swetha_33222 Swetha_33223
Cluster_1993	2	Swetha_08952 Swetha_08953
Cluster_1994	2	Swetha_24277 Swetha_24278
Cluster_1995	2	Swetha_31000 Swetha_31001
Cluster_1996	2	Swetha_10286 Swetha_10287
Cluster_1997	2	Swetha_12291 Swetha_12292
Cluster_1998	2	Swetha_35656 Swetha_35657
Cluster_1999	2	Swetha_01026 Swetha_01027
[truncated: 1,090 more rows]

## Sheet: Baizhima
Cluster_ID	Gene_Numbers	Gene_Lists
Cluster_1	11	Baizhima_13450 Baizhima_13451 Baizhima_13452 Baizhima_13453 Baizhima_13454 Baizhima_13455 Baizhima_13456 Baizhima_13457 Baizhima_13458 Baizhima_13459 Baizhima_13460
Cluster_2	10	Baizhima_21294 Baizhima_21295 Baizhima_21296 Baizhima_21297 Baizhima_21298 Baizhima_21299 Baizhima_21300 Baizhima_21301 Baizhima_21302 Baizhima_21303
Cluster_3	10	Baizhima_16595 Baizhima_16596 Baizhima_16597 Baizhima_16598 Baizhima_16599 Baizhima_16600 Baizhima_16601 Baizhima_16602 Baizhima_16603 Baizhima_16604
Cluster_4	10	Baizhima_21266 Baizhima_21267 Baizhima_21268 Baizhima_21269 Baizhima_21270 Baizhima_21271 Baizhima_21272 Baizhima_21273 Baizhima_21274 Baizhima_21275
Cluster_5	8	Baizhima_25593 Baizhima_25594 Baizhima_25595 Baizhima_25596 Baizhima_25597 Baizhima_25598 Baizhima_25599 Baizhima_25600
Cluster_6	8	Baizhima_25274 Baizhima_25275 Baizhima_25276 Baizhima_25277 Baizhima_25278 Baizhima_25279 Baizhima_25280 Baizhima_25281
Cluster_7	7	Baizhima_28235 Baizhima_28236 Baizhima_28237 Baizhima_28238 Baizhima_28239 Baizhima_28240 Baizhima_28241
Cluster_8	7	Baizhima_27122 Baizhima_27123 Baizhima_27124 Baizhima_27125 Baizhima_27126 Baizhima_27127 Baizhima_27128
Cluster_9	7	Baizhima_25575 Baizhima_25576 Baizhima_25577 Baizhima_25578 Baizhima_25579 Baizhima_25580 Baizhima_25581
Cluster_10	6	Baizhima_11759 Baizhima_11760 Baizhima_11761 Baizhima_11762 Baizhima_11763 Baizhima_11764
Cluster_11	6	Baizhima_13821 Baizhima_13822 Baizhima_13823 Baizhima_13824 Baizhima_13825 Baizhima_13826
Cluster_12	6	Baizhima_29262 Baizhima_29263 Baizhima_29264 Baizhima_29265 Baizhima_29266 Baizhima_29267
Cluster_13	6	Baizhima_00545 Baizhima_00546 Baizhima_00547 Baizhima_00548 Baizhima_00549 Baizhima_00550
Cluster_14	6	Baizhima_25425 Baizhima_25426 Baizhima_25427 Baizhima_25428 Baizhima_25429 Baizhima_25430
Cluster_15	6	Baizhima_09156 Baizhima_09157 Baizhima_09158 Baizhima_09159 Baizhima_09160 Baizhima_09161
Cluster_16	6	Baizhima_11701 Baizhima_11702 Baizhima_11703 Baizhima_11704 Baizhima_11705 Baizhima_11706
Cluster_17	5	Baizhima_20289 Baizhima_20290 Baizhima_20291 Baizhima_20292 Baizhima_20293
Cluster_18	5	Baizhima_11787 Baizhima_11788 Baizhima_11789 Baizhima_11790 Baizhima_11791
Cluster_19	5	Baizhima_10557 Baizhima_10558 Baizhima_10559 Baizhima_10560 Baizhima_10561
Cluster_20	5	Baizhima_18476 Baizhima_18477 Baizhima_18478 Baizhima_18479 Baizhima_18480
Cluster_21	5	Baizhima_21459 Baizhima_21460 Baizhima_21461 Baizhima_21462 Baizhima_21463
Cluster_22	5	Baizhima_04542 Baizhima_04543 Baizhima_04544 Baizhima_04545 Baizhima_04546
Cluster_23	5	Baizhima_08103 Baizhima_08104 Baizhima_08105 Baizhima_08106 Baizhima_08107
Cluster_24	5	Baizhima_05204 Baizhima_05205 Baizhima_05206 Baizhima_05207 Baizhima_05208
Cluster_25	5	Baizhima_11608 Baizhima_11609 Baizhima_11610 Baizhima_11611 Baizhima_11612
Cluster_26	5	Baizhima_20744 Baizhima_20745 Baizhima_20746 Baizhima_20747 Baizhima_20748
Cluster_27	5	Baizhima_05905 Baizhima_05906 Baizhima_05907 Baizhima_05908 Baizhima_05909
Cluster_28	5	Baizhima_02460 Baizhima_02461 Baizhima_02462 Baizhima_02463 Baizhima_02464
Cluster_29	5	Baizhima_21933 Baizhima_21934 Baizhima_21935 Baizhima_21936 Baizhima_21937
Cluster_30	5	Baizhima_03410 Baizhima_03411 Baizhima_03412 Baizhima_03413 Baizhima_03414
Cluster_31	5	Baizhima_09115 Baizhima_09116 Baizhima_09117 Baizhima_09118 Baizhima_09119
Cluster_32	4	Baizhima_20595 Baizhima_20596 Baizhima_20597 Baizhima_20598
Cluster_33	4	Baizhima_06631 Baizhima_06632 Baizhima_06633 Baizhima_06634
Cluster_34	4	Baizhima_23500 Baizhima_23501 Baizhima_23502 Baizhima_23503
Cluster_35	4	Baizhima_28890 Baizhima_28891 Baizhima_28892 Baizhima_28893
Cluster_36	4	Baizhima_15533 Baizhima_15534 Baizhima_15535 Baizhima_15536
Cluster_37	4	Baizhima_14224 Baizhima_14225 Baizhima_14226 Baizhima_14227
Cluster_38	4	Baizhima_30695 Baizhima_30696 Baizhima_30697 Baizhima_30698
Cluster_39	4	Baizhima_16057 Baizhima_16058 Baizhima_16059 Baizhima_16060
Cluster_40	4	Baizhima_27095 Baizhima_27096 Baizhima_27097 Baizhima_27098
Cluster_41	4	Baizhima_24115 Baizhima_24116 Baizhima_24117 Baizhima_24118
Cluster_42	4	Baizhima_24980 Baizhima_24981 Baizhima_24982 Baizhima_24983
Cluster_43	4	Baizhima_01844 Baizhima_01845 Baizhima_01846 Baizhima_01847
Cluster_44	4	Baizhima_20932 Baizhima_20933 Baizhima_20934 Baizhima_20935
Cluster_45	4	Baizhima_17728 Baizhima_17729 Baizhima_17730 Baizhima_17731
Cluster_46	4	Baizhima_21147 Baizhima_21148 Baizhima_21149 Baizhima_21150
Cluster_47	4	Baizhima_02377 Baizhima_02378 Baizhima_02379 Baizhima_02380
Cluster_48	4	Baizhima_04905 Baizhima_04906 Baizhima_04907 Baizhima_04908
Cluster_49	4	Baizhima_23287 Baizhima_23288 Baizhima_23289 Baizhima_23290
Cluster_50	4	Baizhima_28602 Baizhima_28603 Baizhima_28604 Baizhima_28605
Cluster_51	4	Baizhima_16053 Baizhima_16054 Baizhima_16055 Baizhima_16056
Cluster_52	4	Baizhima_26995 Baizhima_26996 Baizhima_26997 Baizhima_26998
Cluster_53	4	Baizhima_27048 Baizhima_27049 Baizhima_27050 Baizhima_27051
Cluster_54	4	Baizhima_25511 Baizhima_25512 Baizhima_25513 Baizhima_25514
Cluster_55	4	Baizhima_22960 Baizhima_22961 Baizhima_22962 Baizhima_22963
Cluster_56	4	Baizhima_21003 Baizhima_21004 Baizhima_21005 Baizhima_21006
Cluster_57	4	Baizhima_28285 Baizhima_28286 Baizhima_28287 Baizhima_28288
Cluster_58	4	Baizhima_02155 Baizhima_02156 Baizhima_02157 Baizhima_02158
Cluster_59	4	Baizhima_31305 Baizhima_31306 Baizhima_31307 Baizhima_31308
Cluster_60	4	Baizhima_27424 Baizhima_27425 Baizhima_27426 Baizhima_27427
Cluster_61	4	Baizhima_13078 Baizhima_13079 Baizhima_13080 Baizhima_13081
Cluster_62	4	Baizhima_29968 Baizhima_29969 Baizhima_29970 Baizhima_29971
Cluster_63	4	Baizhima_08002 Baizhima_08003 Baizhima_08004 Baizhima_08005
Cluster_64	4	Baizhima_01635 Baizhima_01636 Baizhima_01637 Baizhima_01638
Cluster_65	4	Baizhima_02295 Baizhima_02296 Baizhima_02297 Baizhima_02298
Cluster_66	4	Baizhima_20358 Baizhima_20359 Baizhima_20360 Baizhima_20361
Cluster_67	4	Baizhima_18893 Baizhima_18894 Baizhima_18895 Baizhima_18896
Cluster_68	4	Baizhima_05786 Baizhima_05787 Baizhima_05788 Baizhima_05789
Cluster_69	4	Baizhima_04151 Baizhima_04152 Baizhima_04153 Baizhima_04154
Cluster_70	4	Baizhima_13022 Baizhima_13023 Baizhima_13024 Baizhima_13025
Cluster_71	4	Baizhima_06166 Baizhima_06167 Baizhima_06168 Baizhima_06169
Cluster_72	3	Baizhima_27751 Baizhima_27752 Baizhima_27753
Cluster_73	3	Baizhima_01257 Baizhima_01258 Baizhima_01259
Cluster_74	3	Baizhima_31028 Baizhima_31029 Baizhima_31030
Cluster_75	3	Baizhima_25570 Baizhima_25571 Baizhima_25572
Cluster_76	3	Baizhima_12242 Baizhima_12243 Baizhima_12244
Cluster_77	3	Baizhima_03768 Baizhima_03769 Baizhima_03770
Cluster_78	3	Baizhima_30951 Baizhima_30952 Baizhima_30953
Cluster_79	3	Baizhima_18557 Baizhima_18558 Baizhima_18559
Cluster_80	3	Baizhima_21521 Baizhima_21522 Baizhima_21523
Cluster_81	3	Baizhima_26483 Baizhima_26484 Baizhima_26485
Cluster_82	3	Baizhima_20449 Baizhima_20450 Baizhima_20451
Cluster_83	3	Baizhima_07939 Baizhima_07940 Baizhima_07941
Cluster_84	3	Baizhima_25802 Baizhima_25803 Baizhima_25804
Cluster_85	3	Baizhima_31063 Baizhima_31064 Baizhima_31065
Cluster_86	3	Baizhima_26699 Baizhima_26700 Baizhima_26701
Cluster_87	3	Baizhima_24658 Baizhima_24659 Baizhima_24660
Cluster_88	3	Baizhima_03382 Baizhima_03383 Baizhima_03384
Cluster_89	3	Baizhima_10343 Baizhima_10344 Baizhima_10345
Cluster_90	3	Baizhima_20007 Baizhima_20008 Baizhima_20009
Cluster_91	3	Baizhima_24971 Baizhima_24972 Baizhima_24973
Cluster_92	3	Baizhima_01056 Baizhima_01057 Baizhima_01058
Cluster_93	3	Baizhima_18284 Baizhima_18285 Baizhima_18286
Cluster_94	3	Baizhima_08035 Baizhima_08036 Baizhima_08037
Cluster_95	3	Baizhima_25621 Baizhima_25622 Baizhima_25623
Cluster_96	3	Baizhima_19710 Baizhima_19711 Baizhima_19712
Cluster_97	3	Baizhima_25440 Baizhima_25441 Baizhima_25442
Cluster_98	3	Baizhima_08731 Baizhima_08732 Baizhima_08733
Cluster_99	3	Baizhima_15946 Baizhima_15947 Baizhima_15948
Cluster_100	3	Baizhima_04931 Baizhima_04932 Baizhima_04933
Cluster_101	3	Baizhima_27008 Baizhima_27009 Baizhima_27010
Cluster_102	3	Baizhima_21765 Baizhima_21766 Baizhima_21767
Cluster_103	3	Baizhima_23512 Baizhima_23513 Baizhima_23514
Cluster_104	3	Baizhima_23274 Baizhima_23275 Baizhima_23276
Cluster_105	3	Baizhima_15528 Baizhima_15529 Baizhima_15530
Cluster_106	3	Baizhima_20590 Baizhima_20591 Baizhima_20592
Cluster_107	3	Baizhima_07620 Baizhima_07621 Baizhima_07622
Cluster_108	3	Baizhima_30118 Baizhima_30119 Baizhima_30120
Cluster_109	3	Baizhima_01579 Baizhima_01580 Baizhima_01581
Cluster_110	3	Baizhima_14977 Baizhima_14978 Baizhima_14979
Cluster_111	3	Baizhima_17898 Baizhima_17899 Baizhima_17900
Cluster_112	3	Baizhima_02429 Baizhima_02430 Baizhima_02431
Cluster_113	3	Baizhima_11022 Baizhima_11023 Baizhima_11024
Cluster_114	3	Baizhima_11124 Baizhima_11125 Baizhima_11126
Cluster_115	3	Baizhima_00025 Baizhima_00026 Baizhima_00027
Cluster_116	3	Baizhima_14620 Baizhima_14621 Baizhima_14622
Cluster_117	3	Baizhima_25996 Baizhima_25997 Baizhima_25998
Cluster_118	3	Baizhima_29629 Baizhima_29630 Baizhima_29631
Cluster_119	3	Baizhima_07735 Baizhima_07736 Baizhima_07737
Cluster_120	3	Baizhima_25306 Baizhima_25307 Baizhima_25308
Cluster_121	3	Baizhima_09990 Baizhima_09991 Baizhima_09992
Cluster_122	3	Baizhima_13404 Baizhima_13405 Baizhima_13406
Cluster_123	3	Baizhima_06154 Baizhima_06155 Baizhima_06156
Cluster_124	3	Baizhima_21072 Baizhima_21073 Baizhima_21074
Cluster_125	3	Baizhima_15554 Baizhima_15555 Baizhima_15556
Cluster_126	3	Baizhima_02264 Baizhima_02265 Baizhima_02266
Cluster_127	3	Baizhima_21305 Baizhima_21306 Baizhima_21307
Cluster_128	3	Baizhima_22689 Baizhima_22690 Baizhima_22691
Cluster_129	3	Baizhima_15211 Baizhima_15212 Baizhima_15213
Cluster_130	3	Baizhima_23945 Baizhima_23946 Baizhima_23947
Cluster_131	3	Baizhima_06333 Baizhima_06334 Baizhima_06335
Cluster_132	3	Baizhima_18753 Baizhima_18754 Baizhima_18755
Cluster_133	3	Baizhima_08467 Baizhima_08468 Baizhima_08469
Cluster_134	3	Baizhima_30972 Baizhima_30973 Baizhima_30974
Cluster_135	3	Baizhima_16579 Baizhima_16580 Baizhima_16581
Cluster_136	3	Baizhima_01380 Baizhima_01381 Baizhima_01382
Cluster_137	3	Baizhima_11130 Baizhima_11131 Baizhima_11132
Cluster_138	3	Baizhima_11568 Baizhima_11569 Baizhima_11570
Cluster_139	3	Baizhima_25340 Baizhima_25341 Baizhima_25342
Cluster_140	3	Baizhima_05720 Baizhima_05721 Baizhima_05722
Cluster_141	3	Baizhima_01065 Baizhima_01066 Baizhima_01067
Cluster_142	3	Baizhima_24178 Baizhima_24179 Baizhima_24180
Cluster_143	3	Baizhima_19986 Baizhima_19987 Baizhima_19988
Cluster_144	3	Baizhima_29083 Baizhima_29084 Baizhima_29085
Cluster_145	3	Baizhima_06272 Baizhima_06273 Baizhima_06274
Cluster_146	3	Baizhima_10648 Baizhima_10649 Baizhima_10650
Cluster_147	3	Baizhima_02291 Baizhima_02292 Baizhima_02293
Cluster_148	3	Baizhima_28451 Baizhima_28452 Baizhima_28453
Cluster_149	3	Baizhima_20376 Baizhima_20377 Baizhima_20378
Cluster_150	3	Baizhima_22043 Baizhima_22044 Baizhima_22045
Cluster_151	3	Baizhima_17312 Baizhima_17313 Baizhima_17314
Cluster_152	3	Baizhima_08549 Baizhima_08550 Baizhima_08551
Cluster_153	3	Baizhima_09559 Baizhima_09560 Baizhima_09561
Cluster_154	3	Baizhima_31285 Baizhima_31286 Baizhima_31287
Cluster_155	3	Baizhima_10319 Baizhima_10320 Baizhima_10321
Cluster_156	3	Baizhima_14993 Baizhima_14994 Baizhima_14995
Cluster_157	3	Baizhima_10651 Baizhima_10652 Baizhima_10653
Cluster_158	3	Baizhima_07998 Baizhima_07999 Baizhima_08000
Cluster_159	3	Baizhima_05576 Baizhima_05577 Baizhima_05578
Cluster_160	3	Baizhima_12176 Baizhima_12177 Baizhima_12178
Cluster_161	3	Baizhima_28533 Baizhima_28534 Baizhima_28535
Cluster_162	3	Baizhima_03548 Baizhima_03549 Baizhima_03550
Cluster_163	3	Baizhima_13063 Baizhima_13064 Baizhima_13065
Cluster_164	3	Baizhima_24895 Baizhima_24896 Baizhima_24897
Cluster_165	3	Baizhima_28943 Baizhima_28944 Baizhima_28945
Cluster_166	3	Baizhima_26479 Baizhima_26480 Baizhima_26481
Cluster_167	3	Baizhima_03659 Baizhima_03660 Baizhima_03661
Cluster_168	3	Baizhima_10487 Baizhima_10488 Baizhima_10489
Cluster_169	3	Baizhima_11134 Baizhima_11135 Baizhima_11136
Cluster_170	3	Baizhima_11811 Baizhima_11812 Baizhima_11813
Cluster_171	3	Baizhima_17250 Baizhima_17251 Baizhima_17252
Cluster_172	3	Baizhima_29350 Baizhima_29351 Baizhima_29352
Cluster_173	3	Baizhima_15472 Baizhima_15473 Baizhima_15474
Cluster_174	3	Baizhima_16745 Baizhima_16746 Baizhima_16747
Cluster_175	3	Baizhima_06516 Baizhima_06517 Baizhima_06518
Cluster_176	3	Baizhima_29503 Baizhima_29504 Baizhima_29505
Cluster_177	3	Baizhima_16918 Baizhima_16919 Baizhima_16920
Cluster_178	3	Baizhima_21397 Baizhima_21398 Baizhima_21399
Cluster_179	3	Baizhima_11574 Baizhima_11575 Baizhima_11576
Cluster_180	3	Baizhima_23829 Baizhima_23830 Baizhima_23831
Cluster_181	3	Baizhima_00740 Baizhima_00741 Baizhima_00742
Cluster_182	3	Baizhima_10637 Baizhima_10638 Baizhima_10639
Cluster_183	3	Baizhima_30644 Baizhima_30645 Baizhima_30646
Cluster_184	3	Baizhima_22916 Baizhima_22917 Baizhima_22918
Cluster_185	3	Baizhima_03141 Baizhima_03142 Baizhima_03143
Cluster_186	3	Baizhima_15016 Baizhima_15017 Baizhima_15018
Cluster_187	3	Baizhima_25389 Baizhima_25390 Baizhima_25391
Cluster_188	3	Baizhima_15541 Baizhima_15542 Baizhima_15543
Cluster_189	3	Baizhima_09222 Baizhima_09223 Baizhima_09224
Cluster_190	3	Baizhima_11271 Baizhima_11272 Baizhima_11273
Cluster_191	3	Baizhima_07437 Baizhima_07438 Baizhima_07439
Cluster_192	3	Baizhima_05932 Baizhima_05933 Baizhima_05934
Cluster_193	3	Baizhima_16516 Baizhima_16517 Baizhima_16518
Cluster_194	3	Baizhima_19981 Baizhima_19982 Baizhima_19983
Cluster_195	3	Baizhima_12879 Baizhima_12880 Baizhima_12881
Cluster_196	3	Baizhima_23452 Baizhima_23453 Baizhima_23454
Cluster_197	3	Baizhima_07651 Baizhima_07652 Baizhima_07653
Cluster_198	3	Baizhima_06502 Baizhima_06503 Baizhima_06504
Cluster_199	3	Baizhima_25392 Baizhima_25393 Baizhima_25394
Cluster_200	3	Baizhima_15909 Baizhima_15910 Baizhima_15911
Cluster_201	3	Baizhima_16571 Baizhima_16572 Baizhima_16573
Cluster_202	3	Baizhima_25697 Baizhima_25698 Baizhima_25699
Cluster_203	3	Baizhima_17511 Baizhima_17512 Baizhima_17513
Cluster_204	3	Baizhima_22351 Baizhima_22352 Baizhima_22353
Cluster_205	3	Baizhima_14112 Baizhima_14113 Baizhima_14114
Cluster_206	3	Baizhima_15256 Baizhima_15257 Baizhima_15258
Cluster_207	3	Baizhima_18833 Baizhima_18834 Baizhima_18835
Cluster_208	3	Baizhima_09021 Baizhima_09022 Baizhima_09023
Cluster_209	3	Baizhima_28875 Baizhima_28876 Baizhima_28877
Cluster_210	3	Baizhima_21911 Baizhima_21912 Baizhima_21913
Cluster_211	3	Baizhima_08687 Baizhima_08688 Baizhima_08689
Cluster_212	3	Baizhima_10584 Baizhima_10585 Baizhima_10586
Cluster_213	3	Baizhima_21793 Baizhima_21794 Baizhima_21795
Cluster_214	3	Baizhima_03874 Baizhima_03875 Baizhima_03876
Cluster_215	3	Baizhima_16892 Baizhima_16893 Baizhima_16894
Cluster_216	3	Baizhima_28269 Baizhima_28270 Baizhima_28271
Cluster_217	3	Baizhima_05170 Baizhima_05171 Baizhima_05172
Cluster_218	3	Baizhima_17516 Baizhima_17517 Baizhima_17518
Cluster_219	3	Baizhima_21059 Baizhima_21060 Baizhima_21061
Cluster_220	3	Baizhima_29053 Baizhima_29054 Baizhima_29055
Cluster_221	3	Baizhima_02482 Baizhima_02483 Baizhima_02484
Cluster_222	3	Baizhima_25644 Baizhima_25645 Baizhima_25646
Cluster_223	3	Baizhima_18070 Baizhima_18071 Baizhima_18072
Cluster_224	3	Baizhima_27334 Baizhima_27335 Baizhima_27336
Cluster_225	3	Baizhima_07588 Baizhima_07589 Baizhima_07590
Cluster_226	3	Baizhima_28479 Baizhima_28480 Baizhima_28481
Cluster_227	3	Baizhima_06466 Baizhima_06467 Baizhima_06468
Cluster_228	3	Baizhima_11745 Baizhima_11746 Baizhima_11747
Cluster_229	3	Baizhima_04072 Baizhima_04073 Baizhima_04074
Cluster_230	3	Baizhima_07324 Baizhima_07325 Baizhima_07326
Cluster_231	3	Baizhima_27379 Baizhima_27380 Baizhima_27381
Cluster_232	3	Baizhima_28362 Baizhima_28363 Baizhima_28364
Cluster_233	3	Baizhima_07190 Baizhima_07191 Baizhima_07192
Cluster_234	3	Baizhima_13246 Baizhima_13247 Baizhima_13248
Cluster_235	3	Baizhima_14196 Baizhima_14197 Baizhima_14198
Cluster_236	3	Baizhima_25465 Baizhima_25466 Baizhima_25467
Cluster_237	3	Baizhima_27614 Baizhima_27615 Baizhima_27616
Cluster_238	3	Baizhima_22657 Baizhima_22658 Baizhima_22659
Cluster_239	3	Baizhima_29928 Baizhima_29929 Baizhima_29930
Cluster_240	2	Baizhima_31053 Baizhima_31054
Cluster_241	2	Baizhima_02252 Baizhima_02253
Cluster_242	2	Baizhima_26584 Baizhima_26585
Cluster_243	2	Baizhima_17488 Baizhima_17489
Cluster_244	2	Baizhima_25313 Baizhima_25314
Cluster_245	2	Baizhima_07464 Baizhima_07465
Cluster_246	2	Baizhima_04453 Baizhima_04454
Cluster_247	2	Baizhima_03976 Baizhima_03977
Cluster_248	2	Baizhima_27906 Baizhima_27907
Cluster_249	2	Baizhima_29744 Baizhima_29745
Cluster_250	2	Baizhima_09330 Baizhima_09331
Cluster_251	2	Baizhima_28211 Baizhima_28212
Cluster_252	2	Baizhima_27202 Baizhima_27203
Cluster_253	2	Baizhima_16087 Baizhima_16088
Cluster_254	2	Baizhima_06268 Baizhima_06269
Cluster_255	2	Baizhima_19681 Baizhima_19682
Cluster_256	2	Baizhima_23920 Baizhima_23921
Cluster_257	2	Baizhima_31066 Baizhima_31067
Cluster_258	2	Baizhima_08916 Baizhima_08917
Cluster_259	2	Baizhima_20999 Baizhima_21000
Cluster_260	2	Baizhima_18696 Baizhima_18697
Cluster_261	2	Baizhima_22683 Baizhima_22684
Cluster_262	2	Baizhima_28799 Baizhima_28800
Cluster_263	2	Baizhima_02123 Baizhima_02124
Cluster_264	2	Baizhima_24313 Baizhima_24314
Cluster_265	2	Baizhima_30543 Baizhima_30544
Cluster_266	2	Baizhima_25683 Baizhima_25684
Cluster_267	2	Baizhima_06656 Baizhima_06657
Cluster_268	2	Baizhima_21616 Baizhima_21617
Cluster_269	2	Baizhima_19862 Baizhima_19863
Cluster_270	2	Baizhima_18965 Baizhima_18966
Cluster_271	2	Baizhima_28336 Baizhima_28337
Cluster_272	2	Baizhima_16116 Baizhima_16117
Cluster_273	2	Baizhima_25810 Baizhima_25811
Cluster_274	2	Baizhima_09926 Baizhima_09927
Cluster_275	2	Baizhima_07074 Baizhima_07075
Cluster_276	2	Baizhima_04956 Baizhima_04957
Cluster_277	2	Baizhima_17500 Baizhima_17501
Cluster_278	2	Baizhima_12352 Baizhima_12353
Cluster_279	2	Baizhima_18237 Baizhima_18238
Cluster_280	2	Baizhima_09443 Baizhima_09444
Cluster_281	2	Baizhima_07823 Baizhima_07824
Cluster_282	2	Baizhima_25626 Baizhima_25627
Cluster_283	2	Baizhima_29091 Baizhima_29092
Cluster_284	2	Baizhima_26958 Baizhima_26959
Cluster_285	2	Baizhima_07039 Baizhima_07040
Cluster_286	2	Baizhima_23323 Baizhima_23324
Cluster_287	2	Baizhima_13848 Baizhima_13849
Cluster_288	2	Baizhima_21358 Baizhima_21359
Cluster_289	2	Baizhima_13378 Baizhima_13379
Cluster_290	2	Baizhima_26347 Baizhima_26348
Cluster_291	2	Baizhima_07304 Baizhima_07305
Cluster_292	2	Baizhima_11002 Baizhima_11003
Cluster_293	2	Baizhima_17452 Baizhima_17453
Cluster_294	2	Baizhima_28204 Baizhima_28205
Cluster_295	2	Baizhima_25679 Baizhima_25680
Cluster_296	2	Baizhima_27166 Baizhima_27167
Cluster_297	2	Baizhima_09614 Baizhima_09615
Cluster_298	2	Baizhima_10678 Baizhima_10679
Cluster_299	2	Baizhima_16812 Baizhima_16813
Cluster_300	2	Baizhima_18497 Baizhima_18498
Cluster_301	2	Baizhima_18183 Baizhima_18184
Cluster_302	2	Baizhima_15389 Baizhima_15390
Cluster_303	2	Baizhima_23556 Baizhima_23557
Cluster_304	2	Baizhima_12263 Baizhima_12264
Cluster_305	2	Baizhima_05479 Baizhima_05480
Cluster_306	2	Baizhima_19356 Baizhima_19357
Cluster_307	2	Baizhima_20986 Baizhima_20987
Cluster_308	2	Baizhima_16317 Baizhima_16318
Cluster_309	2	Baizhima_23056 Baizhima_23057
Cluster_310	2	Baizhima_05713 Baizhima_05714
Cluster_311	2	Baizhima_04156 Baizhima_04157
Cluster_312	2	Baizhima_16978 Baizhima_16979
Cluster_313	2	Baizhima_16098 Baizhima_16099
Cluster_314	2	Baizhima_30252 Baizhima_30253
Cluster_315	2	Baizhima_16881 Baizhima_16882
Cluster_316	2	Baizhima_27418 Baizhima_27419
Cluster_317	2	Baizhima_14040 Baizhima_14041
Cluster_318	2	Baizhima_00119 Baizhima_00120
Cluster_319	2	Baizhima_23174 Baizhima_23175
Cluster_320	2	Baizhima_07449 Baizhima_07450
Cluster_321	2	Baizhima_22664 Baizhima_22665
Cluster_322	2	Baizhima_27762 Baizhima_27763
Cluster_323	2	Baizhima_01090 Baizhima_01091
Cluster_324	2	Baizhima_14564 Baizhima_14565
Cluster_325	2	Baizhima_23189 Baizhima_23190
Cluster_326	2	Baizhima_12613 Baizhima_12614
Cluster_327	2	Baizhima_31178 Baizhima_31179
Cluster_328	2	Baizhima_26524 Baizhima_26525
Cluster_329	2	Baizhima_04631 Baizhima_04632
Cluster_330	2	Baizhima_25478 Baizhima_25479
Cluster_331	2	Baizhima_05755 Baizhima_05756
Cluster_332	2	Baizhima_25454 Baizhima_25455
Cluster_333	2	Baizhima_08753 Baizhima_08754
Cluster_334	2	Baizhima_02896 Baizhima_02897
Cluster_335	2	Baizhima_25379 Baizhima_25380
Cluster_336	2	Baizhima_19660 Baizhima_19661
Cluster_337	2	Baizhima_30111 Baizhima_30112
Cluster_338	2	Baizhima_08248 Baizhima_08249
Cluster_339	2	Baizhima_01955 Baizhima_01956
Cluster_340	2	Baizhima_06822 Baizhima_06823
Cluster_341	2	Baizhima_10999 Baizhima_11000
Cluster_342	2	Baizhima_22058 Baizhima_22059
Cluster_343	2	Baizhima_15520 Baizhima_15521
Cluster_344	2	Baizhima_18538 Baizhima_18539
Cluster_345	2	Baizhima_06365 Baizhima_06366
Cluster_346	2	Baizhima_21918 Baizhima_21919
Cluster_347	2	Baizhima_15127 Baizhima_15128
Cluster_348	2	Baizhima_18313 Baizhima_18314
Cluster_349	2	Baizhima_07400 Baizhima_07401
Cluster_350	2	Baizhima_02284 Baizhima_02285
Cluster_351	2	Baizhima_16432 Baizhima_16433
Cluster_352	2	Baizhima_22685 Baizhima_22686
Cluster_353	2	Baizhima_24240 Baizhima_24241
Cluster_354	2	Baizhima_17292 Baizhima_17293
Cluster_355	2	Baizhima_14343 Baizhima_14344
Cluster_356	2	Baizhima_11829 Baizhima_11830
Cluster_357	2	Baizhima_03313 Baizhima_03314
Cluster_358	2	Baizhima_08675 Baizhima_08676
Cluster_359	2	Baizhima_24774 Baizhima_24775
Cluster_360	2	Baizhima_17394 Baizhima_17395
Cluster_361	2	Baizhima_01841 Baizhima_01842
Cluster_362	2	Baizhima_29070 Baizhima_29071
Cluster_363	2	Baizhima_03823 Baizhima_03824
Cluster_364	2	Baizhima_20207 Baizhima_20208
Cluster_365	2	Baizhima_21739 Baizhima_21740
Cluster_366	2	Baizhima_09698 Baizhima_09699
Cluster_367	2	Baizhima_28894 Baizhima_28895
Cluster_368	2	Baizhima_14453 Baizhima_14454
Cluster_369	2	Baizhima_26183 Baizhima_26184
Cluster_370	2	Baizhima_05406 Baizhima_05407
Cluster_371	2	Baizhima_16980 Baizhima_16981
Cluster_372	2	Baizhima_11602 Baizhima_11603
Cluster_373	2	Baizhima_29308 Baizhima_29309
Cluster_374	2	Baizhima_19542 Baizhima_19543
Cluster_375	2	Baizhima_00920 Baizhima_00921
Cluster_376	2	Baizhima_24811 Baizhima_24812
Cluster_377	2	Baizhima_18904 Baizhima_18905
Cluster_378	2	Baizhima_31041 Baizhima_31042
Cluster_379	2	Baizhima_26331 Baizhima_26332
Cluster_380	2	Baizhima_12807 Baizhima_12808
Cluster_381	2	Baizhima_13918 Baizhima_13919
Cluster_382	2	Baizhima_19917 Baizhima_19918
Cluster_383	2	Baizhima_10191 Baizhima_10192
Cluster_384	2	Baizhima_10044 Baizhima_10045
Cluster_385	2	Baizhima_31324 Baizhima_31325
Cluster_386	2	Baizhima_12369 Baizhima_12370
Cluster_387	2	Baizhima_30654 Baizhima_30655
Cluster_388	2	Baizhima_20210 Baizhima_20211
Cluster_389	2	Baizhima_25873 Baizhima_25874
Cluster_390	2	Baizhima_22124 Baizhima_22125
Cluster_391	2	Baizhima_31393 Baizhima_31394
Cluster_392	2	Baizhima_20929 Baizhima_20930
Cluster_393	2	Baizhima_26804 Baizhima_26805
Cluster_394	2	Baizhima_05217 Baizhima_05218
Cluster_395	2	Baizhima_13553 Baizhima_13554
Cluster_396	2	Baizhima_11849 Baizhima_11850
Cluster_397	2	Baizhima_29367 Baizhima_29368
Cluster_398	2	Baizhima_11899 Baizhima_11900
Cluster_399	2	Baizhima_31439 Baizhima_31440
Cluster_400	2	Baizhima_25533 Baizhima_25534
Cluster_401	2	Baizhima_20763 Baizhima_20764
Cluster_402	2	Baizhima_20677 Baizhima_20678
Cluster_403	2	Baizhima_25634 Baizhima_25635
Cluster_404	2	Baizhima_28014 Baizhima_28015
Cluster_405	2	Baizhima_31077 Baizhima_31078
Cluster_406	2	Baizhima_21656 Baizhima_21657
Cluster_407	2	Baizhima_19132 Baizhima_19133
Cluster_408	2	Baizhima_12419 Baizhima_12420
Cluster_409	2	Baizhima_25787 Baizhima_25788
Cluster_410	2	Baizhima_02542 Baizhima_02543
Cluster_411	2	Baizhima_01084 Baizhima_01085
Cluster_412	2	Baizhima_09178 Baizhima_09179
Cluster_413	2	Baizhima_20346 Baizhima_20347
Cluster_414	2	Baizhima_01023 Baizhima_01024
Cluster_415	2	Baizhima_07642 Baizhima_07643
Cluster_416	2	Baizhima_03322 Baizhima_03323
Cluster_417	2	Baizhima_23193 Baizhima_23194
Cluster_418	2	Baizhima_22343 Baizhima_22344
Cluster_419	2	Baizhima_11842 Baizhima_11843
Cluster_420	2	Baizhima_09405 Baizhima_09406
Cluster_421	2	Baizhima_09043 Baizhima_09044
Cluster_422	2	Baizhima_31045 Baizhima_31046
Cluster_423	2	Baizhima_29408 Baizhima_29409
Cluster_424	2	Baizhima_14538 Baizhima_14539
Cluster_425	2	Baizhima_29153 Baizhima_29154
Cluster_426	2	Baizhima_17461 Baizhima_17462
Cluster_427	2	Baizhima_16520 Baizhima_16521
Cluster_428	2	Baizhima_25560 Baizhima_25561
Cluster_429	2	Baizhima_02716 Baizhima_02717
Cluster_430	2	Baizhima_09449 Baizhima_09450
Cluster_431	2	Baizhima_17280 Baizhima_17281
Cluster_432	2	Baizhima_28659 Baizhima_28660
Cluster_433	2	Baizhima_10157 Baizhima_10158
Cluster_434	2	Baizhima_25966 Baizhima_25967
Cluster_435	2	Baizhima_25334 Baizhima_25335
Cluster_436	2	Baizhima_18084 Baizhima_18085
Cluster_437	2	Baizhima_12079 Baizhima_12080
Cluster_438	2	Baizhima_10987 Baizhima_10988
Cluster_439	2	Baizhima_13445 Baizhima_13446
Cluster_440	2	Baizhima_20486 Baizhima_20487
Cluster_441	2	Baizhima_17647 Baizhima_17648
Cluster_442	2	Baizhima_19590 Baizhima_19591
Cluster_443	2	Baizhima_29782 Baizhima_29783
Cluster_444	2	Baizhima_23719 Baizhima_23720
Cluster_445	2	Baizhima_21161 Baizhima_21162
Cluster_446	2	Baizhima_21027 Baizhima_21028
Cluster_447	2	Baizhima_25227 Baizhima_25228
Cluster_448	2	Baizhima_15591 Baizhima_15592
Cluster_449	2	Baizhima_21015 Baizhima_21016
Cluster_450	2	Baizhima_11094 Baizhima_11095
Cluster_451	2	Baizhima_30850 Baizhima_30851
Cluster_452	2	Baizhima_03690 Baizhima_03691
Cluster_453	2	Baizhima_29137 Baizhima_29138
Cluster_454	2	Baizhima_23805 Baizhima_23806
Cluster_455	2	Baizhima_19173 Baizhima_19174
Cluster_456	2	Baizhima_00308 Baizhima_00309
Cluster_457	2	Baizhima_03723 Baizhima_03724
Cluster_458	2	Baizhima_17463 Baizhima_17464
Cluster_459	2	Baizhima_10681 Baizhima_10682
Cluster_460	2	Baizhima_15163 Baizhima_15164
Cluster_461	2	Baizhima_15321 Baizhima_15322
Cluster_462	2	Baizhima_25833 Baizhima_25834
Cluster_463	2	Baizhima_07953 Baizhima_07954
Cluster_464	2	Baizhima_29394 Baizhima_29395
Cluster_465	2	Baizhima_06340 Baizhima_06341
Cluster_466	2	Baizhima_09774 Baizhima_09775
Cluster_467	2	Baizhima_13355 Baizhima_13356
Cluster_468	2	Baizhima_20126 Baizhima_20127
Cluster_469	2	Baizhima_06448 Baizhima_06449
Cluster_470	2	Baizhima_01337 Baizhima_01338
Cluster_471	2	Baizhima_28495 Baizhima_28496
Cluster_472	2	Baizhima_09412 Baizhima_09413
Cluster_473	2	Baizhima_15857 Baizhima_15858
Cluster_474	2	Baizhima_02996 Baizhima_02997
Cluster_475	2	Baizhima_17392 Baizhima_17393
Cluster_476	2	Baizhima_01792 Baizhima_01793
Cluster_477	2	Baizhima_26721 Baizhima_26722
Cluster_478	2	Baizhima_08023 Baizhima_08024
Cluster_479	2	Baizhima_29668 Baizhima_29669
Cluster_480	2	Baizhima_21497 Baizhima_21498
Cluster_481	2	Baizhima_31120 Baizhima_31121
Cluster_482	2	Baizhima_01099 Baizhima_01100
Cluster_483	2	Baizhima_29342 Baizhima_29343
Cluster_484	2	Baizhima_21648 Baizhima_21649
Cluster_485	2	Baizhima_18394 Baizhima_18395
Cluster_486	2	Baizhima_16044 Baizhima_16045
Cluster_487	2	Baizhima_28214 Baizhima_28215
Cluster_488	2	Baizhima_28531 Baizhima_28532
Cluster_489	2	Baizhima_25237 Baizhima_25238
Cluster_490	2	Baizhima_18843 Baizhima_18844
Cluster_491	2	Baizhima_17933 Baizhima_17934
Cluster_492	2	Baizhima_22926 Baizhima_22927
Cluster_493	2	Baizhima_12563 Baizhima_12564
Cluster_494	2	Baizhima_30772 Baizhima_30773
Cluster_495	2	Baizhima_07932 Baizhima_07933
Cluster_496	2	Baizhima_07213 Baizhima_07214
Cluster_497	2	Baizhima_16942 Baizhima_16943
Cluster_498	2	Baizhima_21518 Baizhima_21519
Cluster_499	2	Baizhima_20439 Baizhima_20440
Cluster_500	2	Baizhima_28606 Baizhima_28607
Cluster_501	2	Baizhima_07535 Baizhima_07536
Cluster_502	2	Baizhima_03230 Baizhima_03231
Cluster_503	2	Baizhima_07856 Baizhima_07857
Cluster_504	2	Baizhima_13696 Baizhima_13697
Cluster_505	2	Baizhima_25029 Baizhima_25030
Cluster_506	2	Baizhima_19335 Baizhima_19336
Cluster_507	2	Baizhima_27474 Baizhima_27475
Cluster_508	2	Baizhima_17675 Baizhima_17676
Cluster_509	2	Baizhima_26447 Baizhima_26448
Cluster_510	2	Baizhima_16064 Baizhima_16065
Cluster_511	2	Baizhima_31074 Baizhima_31075
Cluster_512	2	Baizhima_31199 Baizhima_31200
Cluster_513	2	Baizhima_05309 Baizhima_05310
Cluster_514	2	Baizhima_00410 Baizhima_00411
Cluster_515	2	Baizhima_06231 Baizhima_06232
Cluster_516	2	Baizhima_05046 Baizhima_05047
Cluster_517	2	Baizhima_26245 Baizhima_26246
Cluster_518	2	Baizhima_22427 Baizhima_22428
Cluster_519	2	Baizhima_31222 Baizhima_31223
Cluster_520	2	Baizhima_26868 Baizhima_26869
Cluster_521	2	Baizhima_18411 Baizhima_18412
Cluster_522	2	Baizhima_06211 Baizhima_06212
Cluster_523	2	Baizhima_17248 Baizhima_17249
Cluster_524	2	Baizhima_28293 Baizhima_28294
Cluster_525	2	Baizhima_04509 Baizhima_04510
Cluster_526	2	Baizhima_20847 Baizhima_20848
Cluster_527	2	Baizhima_28131 Baizhima_28132
Cluster_528	2	Baizhima_07975 Baizhima_07976
Cluster_529	2	Baizhima_08940 Baizhima_08941
Cluster_530	2	Baizhima_05083 Baizhima_05084
Cluster_531	2	Baizhima_08120 Baizhima_08121
Cluster_532	2	Baizhima_09569 Baizhima_09570
Cluster_533	2	Baizhima_05194 Baizhima_05195
Cluster_534	2	Baizhima_28133 Baizhima_28134
Cluster_535	2	Baizhima_16159 Baizhima_16160
Cluster_536	2	Baizhima_28002 Baizhima_28003
Cluster_537	2	Baizhima_27948 Baizhima_27949
Cluster_538	2	Baizhima_16819 Baizhima_16820
Cluster_539	2	Baizhima_24431 Baizhima_24432
Cluster_540	2	Baizhima_16619 Baizhima_16620
Cluster_541	2	Baizhima_25502 Baizhima_25503
Cluster_542	2	Baizhima_04132 Baizhima_04133
Cluster_543	2	Baizhima_09726 Baizhima_09727
Cluster_544	2	Baizhima_12650 Baizhima_12651
Cluster_545	2	Baizhima_16147 Baizhima_16148
Cluster_546	2	Baizhima_23742 Baizhima_23743
Cluster_547	2	Baizhima_01118 Baizhima_01119
Cluster_548	2	Baizhima_04506 Baizhima_04507
Cluster_549	2	Baizhima_25165 Baizhima_25166
Cluster_550	2	Baizhima_26953 Baizhima_26954
Cluster_551	2	Baizhima_17663 Baizhima_17664
Cluster_552	2	Baizhima_12397 Baizhima_12398
Cluster_553	2	Baizhima_10842 Baizhima_10843
Cluster_554	2	Baizhima_16724 Baizhima_16725
Cluster_555	2	Baizhima_03846 Baizhima_03847
Cluster_556	2	Baizhima_04763 Baizhima_04764
Cluster_557	2	Baizhima_29035 Baizhima_29036
Cluster_558	2	Baizhima_08904 Baizhima_08905
Cluster_559	2	Baizhima_10105 Baizhima_10106
Cluster_560	2	Baizhima_27450 Baizhima_27451
Cluster_561	2	Baizhima_13642 Baizhima_13643
Cluster_562	2	Baizhima_01529 Baizhima_01530
Cluster_563	2	Baizhima_23529 Baizhima_23530
Cluster_564	2	Baizhima_15392 Baizhima_15393
Cluster_565	2	Baizhima_16411 Baizhima_16412
Cluster_566	2	Baizhima_03816 Baizhima_03817
Cluster_567	2	Baizhima_01011 Baizhima_01012
Cluster_568	2	Baizhima_18646 Baizhima_18647
Cluster_569	2	Baizhima_09030 Baizhima_09031
Cluster_570	2	Baizhima_15568 Baizhima_15569
Cluster_571	2	Baizhima_24898 Baizhima_24899
Cluster_572	2	Baizhima_15147 Baizhima_15148
Cluster_573	2	Baizhima_13120 Baizhima_13121
Cluster_574	2	Baizhima_26626 Baizhima_26627
Cluster_575	2	Baizhima_03679 Baizhima_03680
Cluster_576	2	Baizhima_19005 Baizhima_19006
Cluster_577	2	Baizhima_04868 Baizhima_04869
Cluster_578	2	Baizhima_07103 Baizhima_07104
Cluster_579	2	Baizhima_17253 Baizhima_17254
Cluster_580	2	Baizhima_25525 Baizhima_25526
Cluster_581	2	Baizhima_15552 Baizhima_15553
Cluster_582	2	Baizhima_23640 Baizhima_23641
Cluster_583	2	Baizhima_08344 Baizhima_08345
Cluster_584	2	Baizhima_23004 Baizhima_23005
Cluster_585	2	Baizhima_17546 Baizhima_17547
Cluster_586	2	Baizhima_17493 Baizhima_17494
Cluster_587	2	Baizhima_25293 Baizhima_25294
Cluster_588	2	Baizhima_21437 Baizhima_21438
Cluster_589	2	Baizhima_18203 Baizhima_18204
Cluster_590	2	Baizhima_04785 Baizhima_04786
Cluster_591	2	Baizhima_15027 Baizhima_15028
Cluster_592	2	Baizhima_06356 Baizhima_06357
Cluster_593	2	Baizhima_04772 Baizhima_04773
Cluster_594	2	Baizhima_30760 Baizhima_30761
Cluster_595	2	Baizhima_20893 Baizhima_20894
Cluster_596	2	Baizhima_29683 Baizhima_29684
Cluster_597	2	Baizhima_12322 Baizhima_12323
Cluster_598	2	Baizhima_31101 Baizhima_31102
Cluster_599	2	Baizhima_23995 Baizhima_23996
Cluster_600	2	Baizhima_17371 Baizhima_17372
Cluster_601	2	Baizhima_20505 Baizhima_20506
Cluster_602	2	Baizhima_26564 Baizhima_26565
Cluster_603	2	Baizhima_20992 Baizhima_20993
Cluster_604	2	Baizhima_25520 Baizhima_25521
Cluster_605	2	Baizhima_17928 Baizhima_17929
Cluster_606	2	Baizhima_16637 Baizhima_16638
Cluster_607	2	Baizhima_21104 Baizhima_21105
Cluster_608	2	Baizhima_27990 Baizhima_27991
Cluster_609	2	Baizhima_21575 Baizhima_21576
Cluster_610	2	Baizhima_29015 Baizhima_29016
Cluster_611	2	Baizhima_26862 Baizhima_26863
Cluster_612	2	Baizhima_30247 Baizhima_30248
Cluster_613	2	Baizhima_19705 Baizhima_19706
Cluster_614	2	Baizhima_18677 Baizhima_18678
Cluster_615	2	Baizhima_10212 Baizhima_10213
Cluster_616	2	Baizhima_06615 Baizhima_06616
Cluster_617	2	Baizhima_11231 Baizhima_11232
Cluster_618	2	Baizhima_18596 Baizhima_18597
Cluster_619	2	Baizhima_05271 Baizhima_05272
Cluster_620	2	Baizhima_11879 Baizhima_11880
Cluster_621	2	Baizhima_17876 Baizhima_17877
Cluster_622	2	Baizhima_16567 Baizhima_16568
Cluster_623	2	Baizhima_11196 Baizhima_11197
Cluster_624	2	Baizhima_08008 Baizhima_08009
Cluster_625	2	Baizhima_13744 Baizhima_13745
Cluster_626	2	Baizhima_15254 Baizhima_15255
Cluster_627	2	Baizhima_09129 Baizhima_09130
Cluster_628	2	Baizhima_13142 Baizhima_13143
Cluster_629	2	Baizhima_12335 Baizhima_12336
Cluster_630	2	Baizhima_10282 Baizhima_10283
Cluster_631	2	Baizhima_07784 Baizhima_07785
Cluster_632	2	Baizhima_15918 Baizhima_15919
Cluster_633	2	Baizhima_14205 Baizhima_14206
Cluster_634	2	Baizhima_26753 Baizhima_26754
Cluster_635	2	Baizhima_15503 Baizhima_15504
Cluster_636	2	Baizhima_30134 Baizhima_30135
Cluster_637	2	Baizhima_12124 Baizhima_12125
Cluster_638	2	Baizhima_12578 Baizhima_12579
Cluster_639	2	Baizhima_01575 Baizhima_01576
Cluster_640	2	Baizhima_21854 Baizhima_21855
Cluster_641	2	Baizhima_07480 Baizhima_07481
Cluster_642	2	Baizhima_00374 Baizhima_00375
Cluster_643	2	Baizhima_05408 Baizhima_05409
Cluster_644	2	Baizhima_00332 Baizhima_00333
Cluster_645	2	Baizhima_02517 Baizhima_02518
Cluster_646	2	Baizhima_30319 Baizhima_30320
Cluster_647	2	Baizhima_11867 Baizhima_11868
Cluster_648	2	Baizhima_02091 Baizhima_02092
Cluster_649	2	Baizhima_16787 Baizhima_16788
Cluster_650	2	Baizhima_00930 Baizhima_00931
Cluster_651	2	Baizhima_19641 Baizhima_19642
Cluster_652	2	Baizhima_10478 Baizhima_10479
Cluster_653	2	Baizhima_03973 Baizhima_03974
Cluster_654	2	Baizhima_08679 Baizhima_08680
Cluster_655	2	Baizhima_24869 Baizhima_24870
Cluster_656	2	Baizhima_17167 Baizhima_17168
Cluster_657	2	Baizhima_31176 Baizhima_31177
Cluster_658	2	Baizhima_15460 Baizhima_15461
Cluster_659	2	Baizhima_27358 Baizhima_27359
Cluster_660	2	Baizhima_03471 Baizhima_03472
Cluster_661	2	Baizhima_20343 Baizhima_20344
Cluster_662	2	Baizhima_20952 Baizhima_20953
Cluster_663	2	Baizhima_15764 Baizhima_15765
Cluster_664	2	Baizhima_04953 Baizhima_04954
Cluster_665	2	Baizhima_05957 Baizhima_05958
Cluster_666	2	Baizhima_17421 Baizhima_17422
Cluster_667	2	Baizhima_15233 Baizhima_15234
Cluster_668	2	Baizhima_20684 Baizhima_20685
Cluster_669	2	Baizhima_10951 Baizhima_10952
Cluster_670	2	Baizhima_27708 Baizhima_27709
Cluster_671	2	Baizhima_26509 Baizhima_26510
Cluster_672	2	Baizhima_03078 Baizhima_03079
Cluster_673	2	Baizhima_10826 Baizhima_10827
Cluster_674	2	Baizhima_22310 Baizhima_22311
Cluster_675	2	Baizhima_21220 Baizhima_21221
Cluster_676	2	Baizhima_15574 Baizhima_15575
Cluster_677	2	Baizhima_13893 Baizhima_13894
Cluster_678	2	Baizhima_19773 Baizhima_19774
Cluster_679	2	Baizhima_02415 Baizhima_02416
Cluster_680	2	Baizhima_25386 Baizhima_25387
Cluster_681	2	Baizhima_21088 Baizhima_21089
Cluster_682	2	Baizhima_00269 Baizhima_00270
Cluster_683	2	Baizhima_03363 Baizhima_03364
Cluster_684	2	Baizhima_24028 Baizhima_24029
Cluster_685	2	Baizhima_16613 Baizhima_16614
Cluster_686	2	Baizhima_12106 Baizhima_12107
Cluster_687	2	Baizhima_25858 Baizhima_25859
Cluster_688	2	Baizhima_28350 Baizhima_28351
Cluster_689	2	Baizhima_23631 Baizhima_23632
Cluster_690	2	Baizhima_23195 Baizhima_23196
Cluster_691	2	Baizhima_28308 Baizhima_28309
Cluster_692	2	Baizhima_07451 Baizhima_07452
Cluster_693	2	Baizhima_28500 Baizhima_28501
Cluster_694	2	Baizhima_11364 Baizhima_11365
Cluster_695	2	Baizhima_29336 Baizhima_29337
Cluster_696	2	Baizhima_02075 Baizhima_02076
Cluster_697	2	Baizhima_11696 Baizhima_11697
Cluster_698	2	Baizhima_14416 Baizhima_14417
Cluster_699	2	Baizhima_17816 Baizhima_17817
Cluster_700	2	Baizhima_20340 Baizhima_20341
Cluster_701	2	Baizhima_15381 Baizhima_15382
Cluster_702	2	Baizhima_28348 Baizhima_28349
Cluster_703	2	Baizhima_03271 Baizhima_03272
Cluster_704	2	Baizhima_10276 Baizhima_10277
Cluster_705	2	Baizhima_11234 Baizhima_11235
Cluster_706	2	Baizhima_05141 Baizhima_05142
Cluster_707	2	Baizhima_24926 Baizhima_24927
Cluster_708	2	Baizhima_01626 Baizhima_01627
Cluster_709	2	Baizhima_20097 Baizhima_20098
Cluster_710	2	Baizhima_03264 Baizhima_03265
Cluster_711	2	Baizhima_21456 Baizhima_21457
Cluster_712	2	Baizhima_01109 Baizhima_01110
Cluster_713	2	Baizhima_11957 Baizhima_11958
Cluster_714	2	Baizhima_15617 Baizhima_15618
Cluster_715	2	Baizhima_27303 Baizhima_27304
Cluster_716	2	Baizhima_26769 Baizhima_26770
Cluster_717	2	Baizhima_16945 Baizhima_16946
Cluster_718	2	Baizhima_06839 Baizhima_06840
Cluster_719	2	Baizhima_16415 Baizhima_16416
Cluster_720	2	Baizhima_24884 Baizhima_24885
Cluster_721	2	Baizhima_04866 Baizhima_04867
Cluster_722	2	Baizhima_01891 Baizhima_01892
Cluster_723	2	Baizhima_02408 Baizhima_02409
Cluster_724	2	Baizhima_20859 Baizhima_20860
Cluster_725	2	Baizhima_00823 Baizhima_00824
Cluster_726	2	Baizhima_12268 Baizhima_12269
Cluster_727	2	Baizhima_31037 Baizhima_31038
Cluster_728	2	Baizhima_22564 Baizhima_22565
Cluster_729	2	Baizhima_10791 Baizhima_10792
Cluster_730	2	Baizhima_11442 Baizhima_11443
Cluster_731	2	Baizhima_11193 Baizhima_11194
Cluster_732	2	Baizhima_23147 Baizhima_23148
Cluster_733	2	Baizhima_16564 Baizhima_16565
Cluster_734	2	Baizhima_05751 Baizhima_05752
Cluster_735	2	Baizhima_22206 Baizhima_22207
Cluster_736	2	Baizhima_09757 Baizhima_09758
Cluster_737	2	Baizhima_12452 Baizhima_12453
Cluster_738	2	Baizhima_27665 Baizhima_27666
Cluster_739	2	Baizhima_00442 Baizhima_00443
Cluster_740	2	Baizhima_13330 Baizhima_13331
Cluster_741	2	Baizhima_24990 Baizhima_24991
Cluster_742	2	Baizhima_08559 Baizhima_08560
Cluster_743	2	Baizhima_20067 Baizhima_20068
Cluster_744	2	Baizhima_00991 Baizhima_00992
Cluster_745	2	Baizhima_11618 Baizhima_11619
Cluster_746	2	Baizhima_24816 Baizhima_24817
Cluster_747	2	Baizhima_25692 Baizhima_25693
Cluster_748	2	Baizhima_24502 Baizhima_24503
Cluster_749	2	Baizhima_21700 Baizhima_21701
Cluster_750	2	Baizhima_14631 Baizhima_14632
Cluster_751	2	Baizhima_26969 Baizhima_26970
Cluster_752	2	Baizhima_16014 Baizhima_16015
Cluster_753	2	Baizhima_09881 Baizhima_09882
Cluster_754	2	Baizhima_24147 Baizhima_24148
Cluster_755	2	Baizhima_28461 Baizhima_28462
Cluster_756	2	Baizhima_15628 Baizhima_15629
Cluster_757	2	Baizhima_23518 Baizhima_23519
Cluster_758	2	Baizhima_16207 Baizhima_16208
Cluster_759	2	Baizhima_27599 Baizhima_27600
Cluster_760	2	Baizhima_02562 Baizhima_02563
Cluster_761	2	Baizhima_23384 Baizhima_23385
Cluster_762	2	Baizhima_05427 Baizhima_05428
Cluster_763	2	Baizhima_25826 Baizhima_25827
Cluster_764	2	Baizhima_25867 Baizhima_25868
Cluster_765	2	Baizhima_27758 Baizhima_27759
Cluster_766	2	Baizhima_17088 Baizhima_17089
Cluster_767	2	Baizhima_09482 Baizhima_09483
Cluster_768	2	Baizhima_01061 Baizhima_01062
Cluster_769	2	Baizhima_27632 Baizhima_27633
Cluster_770	2	Baizhima_17334 Baizhima_17335
Cluster_771	2	Baizhima_03744 Baizhima_03745
Cluster_772	2	Baizhima_13480 Baizhima_13481
Cluster_773	2	Baizhima_19436 Baizhima_19437
Cluster_774	2	Baizhima_25870 Baizhima_25871
Cluster_775	2	Baizhima_19293 Baizhima_19294
Cluster_776	2	Baizhima_18796 Baizhima_18797
Cluster_777	2	Baizhima_26520 Baizhima_26521
Cluster_778	2	Baizhima_24969 Baizhima_24970
Cluster_779	2	Baizhima_21818 Baizhima_21819
Cluster_780	2	Baizhima_00041 Baizhima_00042
Cluster_781	2	Baizhima_31080 Baizhima_31081
Cluster_782	2	Baizhima_27271 Baizhima_27272
Cluster_783	2	Baizhima_18425 Baizhima_18426
Cluster_784	2	Baizhima_19799 Baizhima_19800
Cluster_785	2	Baizhima_03645 Baizhima_03646
Cluster_786	2	Baizhima_11057 Baizhima_11058
Cluster_787	2	Baizhima_04166 Baizhima_04167
Cluster_788	2	Baizhima_17401 Baizhima_17402
Cluster_789	2	Baizhima_19157 Baizhima_19158
Cluster_790	2	Baizhima_21125 Baizhima_21126
Cluster_791	2	Baizhima_04855 Baizhima_04856
Cluster_792	2	Baizhima_15019 Baizhima_15020
Cluster_793	2	Baizhima_05726 Baizhima_05727
Cluster_794	2	Baizhima_25558 Baizhima_25559
Cluster_795	2	Baizhima_28173 Baizhima_28174
Cluster_796	2	Baizhima_16254 Baizhima_16255
Cluster_797	2	Baizhima_29032 Baizhima_29033
Cluster_798	2	Baizhima_13209 Baizhima_13210
Cluster_799	2	Baizhima_10744 Baizhima_10745
Cluster_800	2	Baizhima_01884 Baizhima_01885
Cluster_801	2	Baizhima_16809 Baizhima_16810
Cluster_802	2	Baizhima_22137 Baizhima_22138
Cluster_803	2	Baizhima_12354 Baizhima_12355
Cluster_804	2	Baizhima_28991 Baizhima_28992
Cluster_805	2	Baizhima_12345 Baizhima_12346
Cluster_806	2	Baizhima_15358 Baizhima_15359
Cluster_807	2	Baizhima_07165 Baizhima_07166
Cluster_808	2	Baizhima_08453 Baizhima_08454
Cluster_809	2	Baizhima_06330 Baizhima_06331
Cluster_810	2	Baizhima_05016 Baizhima_05017
Cluster_811	2	Baizhima_21603 Baizhima_21604
Cluster_812	2	Baizhima_04775 Baizhima_04776
Cluster_813	2	Baizhima_08541 Baizhima_08542
Cluster_814	2	Baizhima_28483 Baizhima_28484
Cluster_815	2	Baizhima_15557 Baizhima_15558
Cluster_816	2	Baizhima_00140 Baizhima_00141
Cluster_817	2	Baizhima_31247 Baizhima_31248
Cluster_818	2	Baizhima_27409 Baizhima_27410
Cluster_819	2	Baizhima_06456 Baizhima_06457
Cluster_820	2	Baizhima_13984 Baizhima_13985
Cluster_821	2	Baizhima_05292 Baizhima_05293
Cluster_822	2	Baizhima_02939 Baizhima_02940
Cluster_823	2	Baizhima_14506 Baizhima_14507
Cluster_824	2	Baizhima_30103 Baizhima_30104
Cluster_825	2	Baizhima_05565 Baizhima_05566
Cluster_826	2	Baizhima_08669 Baizhima_08670
Cluster_827	2	Baizhima_07098 Baizhima_07099
Cluster_828	2	Baizhima_29228 Baizhima_29229
Cluster_829	2	Baizhima_06830 Baizhima_06831
Cluster_830	2	Baizhima_19636 Baizhima_19637
Cluster_831	2	Baizhima_30215 Baizhima_30216
Cluster_832	2	Baizhima_14387 Baizhima_14388
Cluster_833	2	Baizhima_05715 Baizhima_05716
Cluster_834	2	Baizhima_12532 Baizhima_12533
Cluster_835	2	Baizhima_24875 Baizhima_24876
Cluster_836	2	Baizhima_28085 Baizhima_28086
Cluster_837	2	Baizhima_18908 Baizhima_18909
Cluster_838	2	Baizhima_29298 Baizhima_29299
Cluster_839	2	Baizhima_25729 Baizhima_25730
Cluster_840	2	Baizhima_18032 Baizhima_18033
Cluster_841	2	Baizhima_27767 Baizhima_27768
Cluster_842	2	Baizhima_15531 Baizhima_15532
Cluster_843	2	Baizhima_01096 Baizhima_01097
Cluster_844	2	Baizhima_12102 Baizhima_12103
Cluster_845	2	Baizhima_22081 Baizhima_22082
Cluster_846	2	Baizhima_27402 Baizhima_27403
Cluster_847	2	Baizhima_22501 Baizhima_22502
Cluster_848	2	Baizhima_22660 Baizhima_22661
Cluster_849	2	Baizhima_31528 Baizhima_31529
Cluster_850	2	Baizhima_29068 Baizhima_29069
Cluster_851	2	Baizhima_18011 Baizhima_18012
Cluster_852	2	Baizhima_05289 Baizhima_05290
Cluster_853	2	Baizhima_06099 Baizhima_06100
Cluster_854	2	Baizhima_11258 Baizhima_11259
Cluster_855	2	Baizhima_24556 Baizhima_24557
Cluster_856	2	Baizhima_09704 Baizhima_09705
Cluster_857	2	Baizhima_22666 Baizhima_22667
Cluster_858	2	Baizhima_04309 Baizhima_04310
Cluster_859	2	Baizhima_30595 Baizhima_30596
Cluster_860	2	Baizhima_24110 Baizhima_24111
Cluster_861	2	Baizhima_05560 Baizhima_05561
Cluster_862	2	Baizhima_17235 Baizhima_17236
Cluster_863	2	Baizhima_13185 Baizhima_13186
Cluster_864	2	Baizhima_08200 Baizhima_08201
Cluster_865	2	Baizhima_05267 Baizhima_05268
Cluster_866	2	Baizhima_13569 Baizhima_13570
Cluster_867	2	Baizhima_19789 Baizhima_19790
Cluster_868	2	Baizhima_02111 Baizhima_02112
Cluster_869	2	Baizhima_22105 Baizhima_22106
Cluster_870	2	Baizhima_02581 Baizhima_02582
Cluster_871	2	Baizhima_29723 Baizhima_29724
Cluster_872	2	Baizhima_13282 Baizhima_13283
Cluster_873	2	Baizhima_31552 Baizhima_31553
Cluster_874	2	Baizhima_02330 Baizhima_02331
Cluster_875	2	Baizhima_09588 Baizhima_09589
Cluster_876	2	Baizhima_13669 Baizhima_13670
Cluster_877	2	Baizhima_26430 Baizhima_26431
Cluster_878	2	Baizhima_12732 Baizhima_12733
Cluster_879	2	Baizhima_00224 Baizhima_00225
Cluster_880	2	Baizhima_15784 Baizhima_15785
Cluster_881	2	Baizhima_31525 Baizhima_31526
Cluster_882	2	Baizhima_14626 Baizhima_14627
Cluster_883	2	Baizhima_08633 Baizhima_08634
Cluster_884	2	Baizhima_01686 Baizhima_01687
Cluster_885	2	Baizhima_10230 Baizhima_10231
Cluster_886	2	Baizhima_02032 Baizhima_02033
Cluster_887	2	Baizhima_27036 Baizhima_27037
Cluster_888	2	Baizhima_07971 Baizhima_07972
Cluster_889	2	Baizhima_17769 Baizhima_17770
Cluster_890	2	Baizhima_03493 Baizhima_03494
Cluster_891	2	Baizhima_24966 Baizhima_24967
Cluster_892	2	Baizhima_21562 Baizhima_21563
Cluster_893	2	Baizhima_29164 Baizhima_29165
Cluster_894	2	Baizhima_06975 Baizhima_06976
Cluster_895	2	Baizhima_24987 Baizhima_24988
Cluster_896	2	Baizhima_01070 Baizhima_01071
Cluster_897	2	Baizhima_09079 Baizhima_09080
Cluster_898	2	Baizhima_02162 Baizhima_02163
Cluster_899	2	Baizhima_22396 Baizhima_22397
Cluster_900	2	Baizhima_05940 Baizhima_05941
Cluster_901	2	Baizhima_08797 Baizhima_08798
Cluster_902	2	Baizhima_28319 Baizhima_28320
Cluster_903	2	Baizhima_17978 Baizhima_17979
Cluster_904	2	Baizhima_31232 Baizhima_31233
Cluster_905	2	Baizhima_10591 Baizhima_10592
Cluster_906	2	Baizhima_11087 Baizhima_11088
Cluster_907	2	Baizhima_18289 Baizhima_18290
Cluster_908	2	Baizhima_02444 Baizhima_02445
Cluster_909	2	Baizhima_24887 Baizhima_24888
Cluster_910	2	Baizhima_02702 Baizhima_02703
Cluster_911	2	Baizhima_10869 Baizhima_10870
Cluster_912	2	Baizhima_10954 Baizhima_10955
Cluster_913	2	Baizhima_11054 Baizhima_11055
Cluster_914	2	Baizhima_31163 Baizhima_31164
Cluster_915	2	Baizhima_12333 Baizhima_12334
Cluster_916	2	Baizhima_03831 Baizhima_03832
Cluster_917	2	Baizhima_30125 Baizhima_30126
Cluster_918	2	Baizhima_03250 Baizhima_03251
Cluster_919	2	Baizhima_26464 Baizhima_26465
Cluster_920	2	Baizhima_15646 Baizhima_15647
Cluster_921	2	Baizhima_02079 Baizhima_02080
Cluster_922	2	Baizhima_14985 Baizhima_14986
Cluster_923	2	Baizhima_26450 Baizhima_26451
Cluster_924	2	Baizhima_02085 Baizhima_02086
Cluster_925	2	Baizhima_00869 Baizhima_00870
Cluster_926	2	Baizhima_30021 Baizhima_30022
Cluster_927	2	Baizhima_01592 Baizhima_01593
Cluster_928	2	Baizhima_22174 Baizhima_22175
Cluster_929	2	Baizhima_31130 Baizhima_31131
Cluster_930	2	Baizhima_24804 Baizhima_24805
Cluster_931	2	Baizhima_08378 Baizhima_08379
Cluster_932	2	Baizhima_29660 Baizhima_29661
Cluster_933	2	Baizhima_01082 Baizhima_01083
Cluster_934	2	Baizhima_18874 Baizhima_18875
Cluster_935	2	Baizhima_10338 Baizhima_10339
Cluster_936	2	Baizhima_30477 Baizhima_30478
Cluster_937	2	Baizhima_26001 Baizhima_26002
Cluster_938	2	Baizhima_30505 Baizhima_30506
Cluster_939	2	Baizhima_23904 Baizhima_23905
Cluster_940	2	Baizhima_04701 Baizhima_04702
Cluster_941	2	Baizhima_25413 Baizhima_25414
Cluster_942	2	Baizhima_04191 Baizhima_04192
Cluster_943	2	Baizhima_24494 Baizhima_24495
Cluster_944	2	Baizhima_05283 Baizhima_05284
Cluster_945	2	Baizhima_20634 Baizhima_20635
Cluster_946	2	Baizhima_11513 Baizhima_11514
Cluster_947	2	Baizhima_21703 Baizhima_21704
Cluster_948	2	Baizhima_17274 Baizhima_17275
Cluster_949	2	Baizhima_29158 Baizhima_29159
Cluster_950	2	Baizhima_28167 Baizhima_28168
Cluster_951	2	Baizhima_04142 Baizhima_04143
Cluster_952	2	Baizhima_18786 Baizhima_18787
Cluster_953	2	Baizhima_04356 Baizhima_04357
Cluster_954	2	Baizhima_30144 Baizhima_30145
Cluster_955	2	Baizhima_08164 Baizhima_08165
Cluster_956	2	Baizhima_15518 Baizhima_15519
Cluster_957	2	Baizhima_08617 Baizhima_08618
Cluster_958	2	Baizhima_25353 Baizhima_25354
Cluster_959	2	Baizhima_02167 Baizhima_02168
Cluster_960	2	Baizhima_29129 Baizhima_29130
Cluster_961	2	Baizhima_16008 Baizhima_16009
Cluster_962	2	Baizhima_04547 Baizhima_04548
Cluster_963	2	Baizhima_17444 Baizhima_17445
Cluster_964	2	Baizhima_19713 Baizhima_19714
Cluster_965	2	Baizhima_00278 Baizhima_00279
Cluster_966	2	Baizhima_20739 Baizhima_20740
Cluster_967	2	Baizhima_09828 Baizhima_09829
Cluster_968	2	Baizhima_19631 Baizhima_19632
Cluster_969	2	Baizhima_29990 Baizhima_29991
Cluster_970	2	Baizhima_10752 Baizhima_10753
Cluster_971	2	Baizhima_28029 Baizhima_28030
Cluster_972	2	Baizhima_09531 Baizhima_09532
Cluster_973	2	Baizhima_23561 Baizhima_23562
Cluster_974	2	Baizhima_25473 Baizhima_25474
Cluster_975	2	Baizhima_04265 Baizhima_04266
Cluster_976	2	Baizhima_16983 Baizhima_16984
Cluster_977	2	Baizhima_24037 Baizhima_24038
Cluster_978	2	Baizhima_29816 Baizhima_29817
Cluster_979	2	Baizhima_04030 Baizhima_04031
Cluster_980	2	Baizhima_00057 Baizhima_00058
Cluster_981	2	Baizhima_24900 Baizhima_24901
Cluster_982	2	Baizhima_13279 Baizhima_13280
Cluster_983	2	Baizhima_11675 Baizhima_11676
Cluster_984	2	Baizhima_17269 Baizhima_17270
Cluster_985	2	Baizhima_02915 Baizhima_02916
Cluster_986	2	Baizhima_13888 Baizhima_13889
Cluster_987	2	Baizhima_13270 Baizhima_13271
Cluster_988	2	Baizhima_24514 Baizhima_24515
Cluster_989	2	Baizhima_17963 Baizhima_17964
Cluster_990	2	Baizhima_13415 Baizhima_13416
Cluster_991	2	Baizhima_05948 Baizhima_05949
Cluster_992	2	Baizhima_04761 Baizhima_04762
Cluster_993	2	Baizhima_21123 Baizhima_21124
Cluster_994	2	Baizhima_03439 Baizhima_03440
Cluster_995	2	Baizhima_02892 Baizhima_02893
Cluster_996	2	Baizhima_24078 Baizhima_24079
Cluster_997	2	Baizhima_00011 Baizhima_00012
Cluster_998	2	Baizhima_11799 Baizhima_11800
Cluster_999	2	Baizhima_01052 Baizhima_01053
Cluster_1000	2	Baizhima_31239 Baizhima_31240
Cluster_1001	2	Baizhima_11928 Baizhima_11929
Cluster_1002	2	Baizhima_05745 Baizhima_05746
Cluster_1003	2	Baizhima_27538 Baizhima_27539
Cluster_1004	2	Baizhima_04110 Baizhima_04111
Cluster_1005	2	Baizhima_21017 Baizhima_21018
Cluster_1006	2	Baizhima_09776 Baizhima_09777
Cluster_1007	2	Baizhima_22837 Baizhima_22838
Cluster_1008	2	Baizhima_02405 Baizhima_02406
Cluster_1009	2	Baizhima_19295 Baizhima_19296
Cluster_1010	2	Baizhima_26491 Baizhima_26492
Cluster_1011	2	Baizhima_02361 Baizhima_02362
Cluster_1012	2	Baizhima_07943 Baizhima_07944
Cluster_1013	2	Baizhima_24818 Baizhima_24819
Cluster_1014	2	Baizhima_17232 Baizhima_17233
Cluster_1015	2	Baizhima_13862 Baizhima_13863
Cluster_1016	2	Baizhima_09174 Baizhima_09175
Cluster_1017	2	Baizhima_02164 Baizhima_02165
Cluster_1018	2	Baizhima_14550 Baizhima_14551
Cluster_1019	2	Baizhima_11918 Baizhima_11919
Cluster_1020	2	Baizhima_27591 Baizhima_27592
Cluster_1021	2	Baizhima_14570 Baizhima_14571
Cluster_1022	2	Baizhima_06024 Baizhima_06025
Cluster_1023	2	Baizhima_07994 Baizhima_07995
Cluster_1024	2	Baizhima_05514 Baizhima_05515
Cluster_1025	2	Baizhima_29625 Baizhima_29626
Cluster_1026	2	Baizhima_28650 Baizhima_28651
Cluster_1027	2	Baizhima_15898 Baizhima_15899
Cluster_1028	2	Baizhima_29236 Baizhima_29237
Cluster_1029	2	Baizhima_14308 Baizhima_14309
Cluster_1030	2	Baizhima_03685 Baizhima_03686
Cluster_1031	2	Baizhima_11312 Baizhima_11313
Cluster_1032	2	Baizhima_12534 Baizhima_12535
Cluster_1033	2	Baizhima_16729 Baizhima_16730
Cluster_1034	2	Baizhima_07968 Baizhima_07969
Cluster_1035	2	Baizhima_13903 Baizhima_13904
Cluster_1036	2	Baizhima_07565 Baizhima_07566
Cluster_1037	2	Baizhima_31388 Baizhima_31389
Cluster_1038	2	Baizhima_17787 Baizhima_17788
Cluster_1039	2	Baizhima_07525 Baizhima_07526
Cluster_1040	2	Baizhima_29117 Baizhima_29118
Cluster_1041	2	Baizhima_12292 Baizhima_12293
Cluster_1042	2	Baizhima_30467 Baizhima_30468
Cluster_1043	2	Baizhima_08598 Baizhima_08599
Cluster_1044	2	Baizhima_02190 Baizhima_02191
Cluster_1045	2	Baizhima_16773 Baizhima_16774
Cluster_1046	2	Baizhima_14934 Baizhima_14935
Cluster_1047	2	Baizhima_29121 Baizhima_29122
Cluster_1048	2	Baizhima_06423 Baizhima_06424
Cluster_1049	2	Baizhima_24137 Baizhima_24138
Cluster_1050	2	Baizhima_20169 Baizhima_20170
Cluster_1051	2	Baizhima_19807 Baizhima_19808
Cluster_1052	2	Baizhima_18710 Baizhima_18711
Cluster_1053	2	Baizhima_31434 Baizhima_31435
Cluster_1054	2	Baizhima_04100 Baizhima_04101
Cluster_1055	2	Baizhima_19517 Baizhima_19518
Cluster_1056	2	Baizhima_12277 Baizhima_12278
Cluster_1057	2	Baizhima_03002 Baizhima_03003
Cluster_1058	2	Baizhima_01747 Baizhima_01748
Cluster_1059	2	Baizhima_24202 Baizhima_24203
Cluster_1060	2	Baizhima_17125 Baizhima_17126
Cluster_1061	2	Baizhima_19754 Baizhima_19755
Cluster_1062	2	Baizhima_02396 Baizhima_02397
Cluster_1063	2	Baizhima_10304 Baizhima_10305
Cluster_1064	2	Baizhima_17180 Baizhima_17181
Cluster_1065	2	Baizhima_28425 Baizhima_28426
Cluster_1066	2	Baizhima_12625 Baizhima_12626
Cluster_1067	2	Baizhima_04169 Baizhima_04170
Cluster_1068	2	Baizhima_19601 Baizhima_19602
Cluster_1069	2	Baizhima_22946 Baizhima_22947
Cluster_1070	2	Baizhima_02289 Baizhima_02290
Cluster_1071	2	Baizhima_13007 Baizhima_13008
Cluster_1072	2	Baizhima_02219 Baizhima_02220
Cluster_1073	2	Baizhima_09339 Baizhima_09340
Cluster_1074	2	Baizhima_23864 Baizhima_23865
Cluster_1075	2	Baizhima_00959 Baizhima_00960
Cluster_1076	2	Baizhima_24781 Baizhima_24782
Cluster_1077	2	Baizhima_02388 Baizhima_02389
Cluster_1078	2	Baizhima_06182 Baizhima_06183
Cluster_1079	2	Baizhima_12818 Baizhima_12819
Cluster_1080	2	Baizhima_26925 Baizhima_26926
Cluster_1081	2	Baizhima_06737 Baizhima_06738
Cluster_1082	2	Baizhima_00996 Baizhima_00997
Cluster_1083	2	Baizhima_30470 Baizhima_30471
Cluster_1084	2	Baizhima_23784 Baizhima_23785
Cluster_1085	2	Baizhima_12401 Baizhima_12402
Cluster_1086	2	Baizhima_10663 Baizhima_10664
Cluster_1087	2	Baizhima_12874 Baizhima_12875
Cluster_1088	2	Baizhima_07321 Baizhima_07322
Cluster_1089	2	Baizhima_05477 Baizhima_05478
Cluster_1090	2	Baizhima_11294 Baizhima_11295
Cluster_1091	2	Baizhima_05401 Baizhima_05402
Cluster_1092	2	Baizhima_15109 Baizhima_15110
Cluster_1093	2	Baizhima_20298 Baizhima_20299
Cluster_1094	2	Baizhima_01973 Baizhima_01974
Cluster_1095	2	Baizhima_21505 Baizhima_21506
Cluster_1096	2	Baizhima_02631 Baizhima_02632
Cluster_1097	2	Baizhima_01769 Baizhima_01770
Cluster_1098	2	Baizhima_25582 Baizhima_25583
Cluster_1099	2	Baizhima_12976 Baizhima_12977
Cluster_1100	2	Baizhima_09790 Baizhima_09791
Cluster_1101	2	Baizhima_01869 Baizhima_01870
Cluster_1102	2	Baizhima_12171 Baizhima_12172
Cluster_1103	2	Baizhima_29001 Baizhima_29002
Cluster_1104	2	Baizhima_05964 Baizhima_05965
Cluster_1105	2	Baizhima_24332 Baizhima_24333
Cluster_1106	2	Baizhima_02662 Baizhima_02663
Cluster_1107	2	Baizhima_19534 Baizhima_19535
Cluster_1108	2	Baizhima_25409 Baizhima_25410
Cluster_1109	2	Baizhima_08362 Baizhima_08363
Cluster_1110	2	Baizhima_16914 Baizhima_16915
Cluster_1111	2	Baizhima_27238 Baizhima_27239
Cluster_1112	2	Baizhima_14952 Baizhima_14953
Cluster_1113	2	Baizhima_21213 Baizhima_21214
Cluster_1114	2	Baizhima_15999 Baizhima_16000
Cluster_1115	2	Baizhima_09206 Baizhima_09207
Cluster_1116	2	Baizhima_26502 Baizhima_26503
Cluster_1117	2	Baizhima_01018 Baizhima_01019
Cluster_1118	2	Baizhima_01795 Baizhima_01796
Cluster_1119	2	Baizhima_24821 Baizhima_24822
Cluster_1120	2	Baizhima_30870 Baizhima_30871
Cluster_1121	2	Baizhima_11909 Baizhima_11910
Cluster_1122	2	Baizhima_04844 Baizhima_04845
Cluster_1123	2	Baizhima_26473 Baizhima_26474
Cluster_1124	2	Baizhima_25877 Baizhima_25878
Cluster_1125	2	Baizhima_11061 Baizhima_11062
Cluster_1126	2	Baizhima_24392 Baizhima_24393
Cluster_1127	2	Baizhima_00207 Baizhima_00208
Cluster_1128	2	Baizhima_01968 Baizhima_01969
Cluster_1129	2	Baizhima_00125 Baizhima_00126
Cluster_1130	2	Baizhima_09643 Baizhima_09644
Cluster_1131	2	Baizhima_24682 Baizhima_24683
Cluster_1132	2	Baizhima_22669 Baizhima_22670
Cluster_1133	2	Baizhima_11733 Baizhima_11734
Cluster_1134	2	Baizhima_31520 Baizhima_31521
Cluster_1135	2	Baizhima_11198 Baizhima_11199
Cluster_1136	2	Baizhima_08530 Baizhima_08531
Cluster_1137	2	Baizhima_11517 Baizhima_11518
Cluster_1138	2	Baizhima_22358 Baizhima_22359
Cluster_1139	2	Baizhima_20215 Baizhima_20216
Cluster_1140	2	Baizhima_13498 Baizhima_13499
Cluster_1141	2	Baizhima_07660 Baizhima_07661
Cluster_1142	2	Baizhima_11805 Baizhima_11806
Cluster_1143	2	Baizhima_21957 Baizhima_21958
Cluster_1144	2	Baizhima_03402 Baizhima_03403
Cluster_1145	2	Baizhima_29042 Baizhima_29043
Cluster_1146	2	Baizhima_20383 Baizhima_20384
Cluster_1147	2	Baizhima_22854 Baizhima_22855
Cluster_1148	2	Baizhima_18247 Baizhima_18248
Cluster_1149	2	Baizhima_22701 Baizhima_22702
Cluster_1150	2	Baizhima_00036 Baizhima_00037
Cluster_1151	2	Baizhima_11683 Baizhima_11684
Cluster_1152	2	Baizhima_15579 Baizhima_15580
Cluster_1153	2	Baizhima_17604 Baizhima_17605
Cluster_1154	2	Baizhima_14050 Baizhima_14051
Cluster_1155	2	Baizhima_28768 Baizhima_28769
Cluster_1156	2	Baizhima_31334 Baizhima_31335
Cluster_1157	2	Baizhima_14672 Baizhima_14673
Cluster_1158	2	Baizhima_16750 Baizhima_16751
Cluster_1159	2	Baizhima_09428 Baizhima_09429
Cluster_1160	2	Baizhima_04749 Baizhima_04750
Cluster_1161	2	Baizhima_19233 Baizhima_19234
Cluster_1162	2	Baizhima_21356 Baizhima_21357
Cluster_1163	2	Baizhima_27250 Baizhima_27251
Cluster_1164	2	Baizhima_05588 Baizhima_05589
Cluster_1165	2	Baizhima_08943 Baizhima_08944
Cluster_1166	2	Baizhima_00370 Baizhima_00371
Cluster_1167	2	Baizhima_24439 Baizhima_24440
Cluster_1168	2	Baizhima_01524 Baizhima_01525
Cluster_1169	2	Baizhima_25783 Baizhima_25784
Cluster_1170	2	Baizhima_18839 Baizhima_18840

## Sheet: Mishuozhima
Cluster_ID	Gene_Numbers	Gene_Lists
Cluster_1	12	Mishuozhima_18051 Mishuozhima_18052 Mishuozhima_18053 Mishuozhima_18054 Mishuozhima_18055 Mishuozhima_18056 Mishuozhima_18057 Mishuozhima_18058 Mishuozhima_18059 Mishuozhima_18060 Mishuozhima_18061 Mishuozhima_18062
Cluster_2	11	Mishuozhima_11496 Mishuozhima_11497 Mishuozhima_11498 Mishuozhima_11499 Mishuozhima_11500 Mishuozhima_11501 Mishuozhima_11502 Mishuozhima_11503 Mishuozhima_11504 Mishuozhima_11505 Mishuozhima_11506
Cluster_3	10	Mishuozhima_20926 Mishuozhima_20927 Mishuozhima_20928 Mishuozhima_20929 Mishuozhima_20930 Mishuozhima_20931 Mishuozhima_20932 Mishuozhima_20933 Mishuozhima_20934 Mishuozhima_20935
Cluster_4	9	Mishuozhima_20033 Mishuozhima_20034 Mishuozhima_20035 Mishuozhima_20036 Mishuozhima_20037 Mishuozhima_20038 Mishuozhima_20039 Mishuozhima_20040 Mishuozhima_20041
Cluster_5	8	Mishuozhima_20283 Mishuozhima_20284 Mishuozhima_20285 Mishuozhima_20286 Mishuozhima_20287 Mishuozhima_20288 Mishuozhima_20289 Mishuozhima_20290
Cluster_6	7	Mishuozhima_25080 Mishuozhima_25081 Mishuozhima_25082 Mishuozhima_25083 Mishuozhima_25084 Mishuozhima_25085 Mishuozhima_25086
Cluster_7	7	Mishuozhima_04177 Mishuozhima_04178 Mishuozhima_04179 Mishuozhima_04180 Mishuozhima_04181 Mishuozhima_04182 Mishuozhima_04183
Cluster_8	7	Mishuozhima_05718 Mishuozhima_05719 Mishuozhima_05720 Mishuozhima_05721 Mishuozhima_05722 Mishuozhima_05723 Mishuozhima_05724
Cluster_9	7	Mishuozhima_16301 Mishuozhima_16302 Mishuozhima_16303 Mishuozhima_16304 Mishuozhima_16305 Mishuozhima_16306 Mishuozhima_16307
Cluster_10	6	Mishuozhima_28686 Mishuozhima_28687 Mishuozhima_28688 Mishuozhima_28689 Mishuozhima_28690 Mishuozhima_28691
Cluster_11	6	Mishuozhima_27633 Mishuozhima_27634 Mishuozhima_27635 Mishuozhima_27636 Mishuozhima_27637 Mishuozhima_27638
Cluster_12	6	Mishuozhima_24952 Mishuozhima_24953 Mishuozhima_24954 Mishuozhima_24955 Mishuozhima_24956 Mishuozhima_24957
Cluster_13	6	Mishuozhima_11407 Mishuozhima_11408 Mishuozhima_11409 Mishuozhima_11410 Mishuozhima_11411 Mishuozhima_11412
Cluster_14	6	Mishuozhima_00346 Mishuozhima_00347 Mishuozhima_00348 Mishuozhima_00349 Mishuozhima_00350 Mishuozhima_00351
Cluster_15	6	Mishuozhima_11465 Mishuozhima_11466 Mishuozhima_11467 Mishuozhima_11468 Mishuozhima_11469 Mishuozhima_11470
Cluster_16	6	Mishuozhima_08628 Mishuozhima_08629 Mishuozhima_08630 Mishuozhima_08631 Mishuozhima_08632 Mishuozhima_08633
Cluster_17	5	Mishuozhima_11315 Mishuozhima_11316 Mishuozhima_11317 Mishuozhima_11318 Mishuozhima_11319
Cluster_18	5	Mishuozhima_28355 Mishuozhima_28356 Mishuozhima_28357 Mishuozhima_28358 Mishuozhima_28359
Cluster_19	5	Mishuozhima_26430 Mishuozhima_26431 Mishuozhima_26432 Mishuozhima_26433 Mishuozhima_26434
Cluster_20	5	Mishuozhima_18143 Mishuozhima_18144 Mishuozhima_18145 Mishuozhima_18146 Mishuozhima_18147
Cluster_21	5	Mishuozhima_20903 Mishuozhima_20904 Mishuozhima_20905 Mishuozhima_20906 Mishuozhima_20907
Cluster_22	5	Mishuozhima_07641 Mishuozhima_07642 Mishuozhima_07643 Mishuozhima_07644 Mishuozhima_07645
Cluster_23	5	Mishuozhima_05042 Mishuozhima_05043 Mishuozhima_05044 Mishuozhima_05045 Mishuozhima_05046
Cluster_24	5	Mishuozhima_02290 Mishuozhima_02291 Mishuozhima_02292 Mishuozhima_02293 Mishuozhima_02294
Cluster_25	5	Mishuozhima_09885 Mishuozhima_09886 Mishuozhima_09887 Mishuozhima_09888 Mishuozhima_09889
Cluster_26	5	Mishuozhima_10282 Mishuozhima_10283 Mishuozhima_10284 Mishuozhima_10285 Mishuozhima_10286
Cluster_27	5	Mishuozhima_06971 Mishuozhima_06972 Mishuozhima_06973 Mishuozhima_06974 Mishuozhima_06975
Cluster_28	5	Mishuozhima_12728 Mishuozhima_12729 Mishuozhima_12730 Mishuozhima_12731 Mishuozhima_12732
Cluster_29	5	Mishuozhima_21069 Mishuozhima_21070 Mishuozhima_21071 Mishuozhima_21072 Mishuozhima_21073
Cluster_30	5	Mishuozhima_08669 Mishuozhima_08670 Mishuozhima_08671 Mishuozhima_08672 Mishuozhima_08673
Cluster_31	4	Mishuozhima_28345 Mishuozhima_28346 Mishuozhima_28347 Mishuozhima_28348
Cluster_32	4	Mishuozhima_10105 Mishuozhima_10106 Mishuozhima_10107 Mishuozhima_10108
Cluster_33	4	Mishuozhima_23129 Mishuozhima_23130 Mishuozhima_23131 Mishuozhima_23132
Cluster_34	4	Mishuozhima_17334 Mishuozhima_17335 Mishuozhima_17336 Mishuozhima_17337
Cluster_35	4	Mishuozhima_27469 Mishuozhima_27470 Mishuozhima_27471 Mishuozhima_27472
Cluster_36	4	Mishuozhima_29431 Mishuozhima_29432 Mishuozhima_29433 Mishuozhima_29434
Cluster_37	4	Mishuozhima_13938 Mishuozhima_13939 Mishuozhima_13940 Mishuozhima_13941
Cluster_38	4	Mishuozhima_24807 Mishuozhima_24808 Mishuozhima_24809 Mishuozhima_24810
Cluster_39	4	Mishuozhima_06492 Mishuozhima_06493 Mishuozhima_06494 Mishuozhima_06495
Cluster_40	4	Mishuozhima_00829 Mishuozhima_00830 Mishuozhima_00831 Mishuozhima_00832
Cluster_41	4	Mishuozhima_08193 Mishuozhima_08194 Mishuozhima_08195 Mishuozhima_08196
Cluster_42	4	Mishuozhima_27400 Mishuozhima_27401 Mishuozhima_27402 Mishuozhima_27403
Cluster_43	4	Mishuozhima_15758 Mishuozhima_15759 Mishuozhima_15760 Mishuozhima_15761
Cluster_44	4	Mishuozhima_20426 Mishuozhima_20427 Mishuozhima_20428 Mishuozhima_20429
Cluster_45	4	Mishuozhima_13464 Mishuozhima_13465 Mishuozhima_13466 Mishuozhima_13467
Cluster_46	4	Mishuozhima_01984 Mishuozhima_01985 Mishuozhima_01986 Mishuozhima_01987
Cluster_47	4	Mishuozhima_20676 Mishuozhima_20677 Mishuozhima_20678 Mishuozhima_20679
Cluster_48	4	Mishuozhima_13518 Mishuozhima_13519 Mishuozhima_13520 Mishuozhima_13521
Cluster_49	4	Mishuozhima_02207 Mishuozhima_02208 Mishuozhima_02209 Mishuozhima_02210
Cluster_50	4	Mishuozhima_04739 Mishuozhima_04740 Mishuozhima_04741 Mishuozhima_04742
Cluster_51	4	Mishuozhima_01399 Mishuozhima_01400 Mishuozhima_01401 Mishuozhima_01402
Cluster_52	4	Mishuozhima_07577 Mishuozhima_07578 Mishuozhima_07579 Mishuozhima_07580
Cluster_53	4	Mishuozhima_26532 Mishuozhima_26533 Mishuozhima_26534 Mishuozhima_26535
Cluster_54	4	Mishuozhima_20609 Mishuozhima_20610 Mishuozhima_20611 Mishuozhima_20612
Cluster_55	4	Mishuozhima_29917 Mishuozhima_29918 Mishuozhima_29919 Mishuozhima_29920
Cluster_56	4	Mishuozhima_15199 Mishuozhima_15200 Mishuozhima_15201 Mishuozhima_15202
Cluster_57	4	Mishuozhima_01637 Mishuozhima_01638 Mishuozhima_01639 Mishuozhima_01640
Cluster_58	4	Mishuozhima_26824 Mishuozhima_26825 Mishuozhima_26826 Mishuozhima_26827
Cluster_59	4	Mishuozhima_05983 Mishuozhima_05984 Mishuozhima_05985 Mishuozhima_05986
Cluster_60	4	Mishuozhima_14929 Mishuozhima_14930 Mishuozhima_14931 Mishuozhima_14932
Cluster_61	4	Mishuozhima_22610 Mishuozhima_22611 Mishuozhima_22612 Mishuozhima_22613
Cluster_62	4	Mishuozhima_11275 Mishuozhima_11276 Mishuozhima_11277 Mishuozhima_11278
Cluster_63	4	Mishuozhima_07544 Mishuozhima_07545 Mishuozhima_07546 Mishuozhima_07547
Cluster_64	4	Mishuozhima_29536 Mishuozhima_29537 Mishuozhima_29538 Mishuozhima_29539
Cluster_65	4	Mishuozhima_21289 Mishuozhima_21290 Mishuozhima_21291 Mishuozhima_21292
Cluster_66	4	Mishuozhima_26484 Mishuozhima_26485 Mishuozhima_26486 Mishuozhima_26487
Cluster_67	4	Mishuozhima_25111 Mishuozhima_25112 Mishuozhima_25113 Mishuozhima_25114
Cluster_68	4	Mishuozhima_19955 Mishuozhima_19956 Mishuozhima_19957 Mishuozhima_19958
Cluster_69	4	Mishuozhima_30150 Mishuozhima_30151 Mishuozhima_30152 Mishuozhima_30153
Cluster_70	4	Mishuozhima_12802 Mishuozhima_12803 Mishuozhima_12804 Mishuozhima_12805
Cluster_71	4	Mishuozhima_27099 Mishuozhima_27100 Mishuozhima_27101 Mishuozhima_27102
Cluster_72	4	Mishuozhima_02125 Mishuozhima_02126 Mishuozhima_02127 Mishuozhima_02128
Cluster_73	3	Mishuozhima_20937 Mishuozhima_20938 Mishuozhima_20939
Cluster_74	3	Mishuozhima_25284 Mishuozhima_25285 Mishuozhima_25286
Cluster_75	3	Mishuozhima_04493 Mishuozhima_04494 Mishuozhima_04495
Cluster_76	3	Mishuozhima_24833 Mishuozhima_24834 Mishuozhima_24835
Cluster_77	3	Mishuozhima_10381 Mishuozhima_10382 Mishuozhima_10383
Cluster_78	3	Mishuozhima_16637 Mishuozhima_16638 Mishuozhima_16639
Cluster_79	3	Mishuozhima_20057 Mishuozhima_20058 Mishuozhima_20059
Cluster_80	3	Mishuozhima_27862 Mishuozhima_27863 Mishuozhima_27864
Cluster_81	3	Mishuozhima_10937 Mishuozhima_10938 Mishuozhima_10939
Cluster_82	3	Mishuozhima_28788 Mishuozhima_28789 Mishuozhima_28790
Cluster_83	3	Mishuozhima_26444 Mishuozhima_26445 Mishuozhima_26446
Cluster_84	3	Mishuozhima_07152 Mishuozhima_07153 Mishuozhima_07154
Cluster_85	3	Mishuozhima_21564 Mishuozhima_21565 Mishuozhima_21566
Cluster_86	3	Mishuozhima_25075 Mishuozhima_25076 Mishuozhima_25077
Cluster_87	3	Mishuozhima_25586 Mishuozhima_25587 Mishuozhima_25588
Cluster_88	3	Mishuozhima_02905 Mishuozhima_02906 Mishuozhima_02907
Cluster_89	3	Mishuozhima_30476 Mishuozhima_30477 Mishuozhima_30478
Cluster_90	3	Mishuozhima_26035 Mishuozhima_26036 Mishuozhima_26037
Cluster_91	3	Mishuozhima_07187 Mishuozhima_07188 Mishuozhima_07189
Cluster_92	3	Mishuozhima_23555 Mishuozhima_23556 Mishuozhima_23557
Cluster_93	3	Mishuozhima_05746 Mishuozhima_05747 Mishuozhima_05748
Cluster_94	3	Mishuozhima_07584 Mishuozhima_07585 Mishuozhima_07586
Cluster_95	3	Mishuozhima_17031 Mishuozhima_17032 Mishuozhima_17033
Cluster_96	3	Mishuozhima_25188 Mishuozhima_25189 Mishuozhima_25190
Cluster_97	3	Mishuozhima_17739 Mishuozhima_17740 Mishuozhima_17741
Cluster_98	3	Mishuozhima_08540 Mishuozhima_08541 Mishuozhima_08542
Cluster_99	3	Mishuozhima_15221 Mishuozhima_15222 Mishuozhima_15223
Cluster_100	3	Mishuozhima_23440 Mishuozhima_23441 Mishuozhima_23442
Cluster_101	3	Mishuozhima_10072 Mishuozhima_10073 Mishuozhima_10074
Cluster_102	3	Mishuozhima_07083 Mishuozhima_07084 Mishuozhima_07085
Cluster_103	3	Mishuozhima_24920 Mishuozhima_24921 Mishuozhima_24922
Cluster_104	3	Mishuozhima_15649 Mishuozhima_15650 Mishuozhima_15651
Cluster_105	3	Mishuozhima_17055 Mishuozhima_17056 Mishuozhima_17057
Cluster_106	3	Mishuozhima_16959 Mishuozhima_16960 Mishuozhima_16961
Cluster_107	3	Mishuozhima_22909 Mishuozhima_22910 Mishuozhima_22911
Cluster_108	3	Mishuozhima_21434 Mishuozhima_21435 Mishuozhima_21436
Cluster_109	3	Mishuozhima_06333 Mishuozhima_06334 Mishuozhima_06335
Cluster_110	3	Mishuozhima_02259 Mishuozhima_02260 Mishuozhima_02261
Cluster_111	3	Mishuozhima_19472 Mishuozhima_19473 Mishuozhima_19474
Cluster_112	3	Mishuozhima_25135 Mishuozhima_25136 Mishuozhima_25137
Cluster_113	3	Mishuozhima_06149 Mishuozhima_06150 Mishuozhima_06151
Cluster_114	3	Mishuozhima_10796 Mishuozhima_10797 Mishuozhima_10798
Cluster_115	3	Mishuozhima_16285 Mishuozhima_16286 Mishuozhima_16287
Cluster_116	3	Mishuozhima_04986 Mishuozhima_04987 Mishuozhima_04988
Cluster_117	3	Mishuozhima_30688 Mishuozhima_30689 Mishuozhima_30690
Cluster_118	3	Mishuozhima_24859 Mishuozhima_24860 Mishuozhima_24861
Cluster_119	3	Mishuozhima_17927 Mishuozhima_17928 Mishuozhima_17929
Cluster_120	3	Mishuozhima_30736 Mishuozhima_30737 Mishuozhima_30738
Cluster_121	3	Mishuozhima_30574 Mishuozhima_30575 Mishuozhima_30576
Cluster_122	3	Mishuozhima_17701 Mishuozhima_17702 Mishuozhima_17703
Cluster_123	3	Mishuozhima_22321 Mishuozhima_22322 Mishuozhima_22323
Cluster_124	3	Mishuozhima_18406 Mishuozhima_18407 Mishuozhima_18408
Cluster_125	3	Mishuozhima_08057 Mishuozhima_08058 Mishuozhima_08059
Cluster_126	3	Mishuozhima_27482 Mishuozhima_27483 Mishuozhima_27484
Cluster_127	3	Mishuozhima_11893 Mishuozhima_11894 Mishuozhima_11895
Cluster_128	3	Mishuozhima_18506 Mishuozhima_18507 Mishuozhima_18508
Cluster_129	3	Mishuozhima_12779 Mishuozhima_12780 Mishuozhima_12781
Cluster_130	3	Mishuozhima_24993 Mishuozhima_24994 Mishuozhima_24995
Cluster_131	3	Mishuozhima_01343 Mishuozhima_01344 Mishuozhima_01345
Cluster_132	3	Mishuozhima_30501 Mishuozhima_30502 Mishuozhima_30503
Cluster_133	3	Mishuozhima_02711 Mishuozhima_02712 Mishuozhima_02713
Cluster_134	3	Mishuozhima_10309 Mishuozhima_10310 Mishuozhima_10311
Cluster_135	3	Mishuozhima_26954 Mishuozhima_26955 Mishuozhima_26956
Cluster_136	3	Mishuozhima_27672 Mishuozhima_27673 Mishuozhima_27674
Cluster_137	3	Mishuozhima_23081 Mishuozhima_23082 Mishuozhima_23083
Cluster_138	3	Mishuozhima_19689 Mishuozhima_19690 Mishuozhima_19691
Cluster_139	3	Mishuozhima_20746 Mishuozhima_20747 Mishuozhima_20748
Cluster_140	3	Mishuozhima_21337 Mishuozhima_21338 Mishuozhima_21339
Cluster_141	3	Mishuozhima_25098 Mishuozhima_25099 Mishuozhima_25100
Cluster_142	3	Mishuozhima_02312 Mishuozhima_02313 Mishuozhima_02314
Cluster_143	3	Mishuozhima_02121 Mishuozhima_02122 Mishuozhima_02123
Cluster_144	3	Mishuozhima_08719 Mishuozhima_08720 Mishuozhima_08721
Cluster_145	3	Mishuozhima_21006 Mishuozhima_21007 Mishuozhima_21008
Cluster_146	3	Mishuozhima_01148 Mishuozhima_01149 Mishuozhima_01150
Cluster_147	3	Mishuozhima_13162 Mishuozhima_13163 Mishuozhima_13164
Cluster_148	3	Mishuozhima_14334 Mishuozhima_14335 Mishuozhima_14336
Cluster_149	3	Mishuozhima_13721 Mishuozhima_13722 Mishuozhima_13723
Cluster_150	3	Mishuozhima_07296 Mishuozhima_07297 Mishuozhima_07298
Cluster_151	3	Mishuozhima_10367 Mishuozhima_10368 Mishuozhima_10369
Cluster_152	3	Mishuozhima_25043 Mishuozhima_25044 Mishuozhima_25045
Cluster_153	3	Mishuozhima_14788 Mishuozhima_14789 Mishuozhima_14790
Cluster_154	3	Mishuozhima_10699 Mishuozhima_10700 Mishuozhima_10701
Cluster_155	3	Mishuozhima_12819 Mishuozhima_12820 Mishuozhima_12821
Cluster_156	3	Mishuozhima_26734 Mishuozhima_26735 Mishuozhima_26736
Cluster_157	3	Mishuozhima_07491 Mishuozhima_07492 Mishuozhima_07493
Cluster_158	3	Mishuozhima_24485 Mishuozhima_24486 Mishuozhima_24487
Cluster_159	3	Mishuozhima_05302 Mishuozhima_05303 Mishuozhima_05304
Cluster_160	3	Mishuozhima_17129 Mishuozhima_17130 Mishuozhima_17131
Cluster_161	3	Mishuozhima_06347 Mishuozhima_06348 Mishuozhima_06349
Cluster_162	3	Mishuozhima_24923 Mishuozhima_24924 Mishuozhima_24925
Cluster_163	3	Mishuozhima_15205 Mishuozhima_15206 Mishuozhima_15207
Cluster_164	3	Mishuozhima_06304 Mishuozhima_06305 Mishuozhima_06306
Cluster_165	3	Mishuozhima_07218 Mishuozhima_07219 Mishuozhima_07220
Cluster_166	3	Mishuozhima_12584 Mishuozhima_12585 Mishuozhima_12586
Cluster_167	3	Mishuozhima_09494 Mishuozhima_09495 Mishuozhima_09496
Cluster_168	3	Mishuozhima_04662 Mishuozhima_04663 Mishuozhima_04664
Cluster_169	3	Mishuozhima_02925 Mishuozhima_02926 Mishuozhima_02927
Cluster_170	3	Mishuozhima_05359 Mishuozhima_05360 Mishuozhima_05361
Cluster_171	3	Mishuozhima_27688 Mishuozhima_27689 Mishuozhima_27690
Cluster_172	3	Mishuozhima_02833 Mishuozhima_02834 Mishuozhima_02835
Cluster_173	3	Mishuozhima_03003 Mishuozhima_03004 Mishuozhima_03005
Cluster_174	3	Mishuozhima_29071 Mishuozhima_29072 Mishuozhima_29073
Cluster_175	3	Mishuozhima_29364 Mishuozhima_29365 Mishuozhima_29366
Cluster_176	3	Mishuozhima_28257 Mishuozhima_28258 Mishuozhima_28259
Cluster_177	3	Mishuozhima_05537 Mishuozhima_05538 Mishuozhima_05539
Cluster_178	3	Mishuozhima_04581 Mishuozhima_04582 Mishuozhima_04583
Cluster_179	3	Mishuozhima_22312 Mishuozhima_22313 Mishuozhima_22314
Cluster_180	3	Mishuozhima_11950 Mishuozhima_11951 Mishuozhima_11952
Cluster_181	3	Mishuozhima_28410 Mishuozhima_28411 Mishuozhima_28412
Cluster_182	3	Mishuozhima_16278 Mishuozhima_16279 Mishuozhima_16280
Cluster_183	3	Mishuozhima_03501 Mishuozhima_03502 Mishuozhima_03503
Cluster_184	3	Mishuozhima_01751 Mishuozhima_01752 Mishuozhima_01753
Cluster_185	3	Mishuozhima_25929 Mishuozhima_25930 Mishuozhima_25931
Cluster_186	3	Mishuozhima_19661 Mishuozhima_19662 Mishuozhima_19663
Cluster_187	3	Mishuozhima_17171 Mishuozhima_17172 Mishuozhima_17173
Cluster_188	3	Mishuozhima_27774 Mishuozhima_27775 Mishuozhima_27776
Cluster_189	3	Mishuozhima_28502 Mishuozhima_28503 Mishuozhima_28504
Cluster_190	3	Mishuozhima_01841 Mishuozhima_01842 Mishuozhima_01843
Cluster_191	3	Mishuozhima_24764 Mishuozhima_24765 Mishuozhima_24766
Cluster_192	3	Mishuozhima_09840 Mishuozhima_09841 Mishuozhima_09842
Cluster_193	3	Mishuozhima_10729 Mishuozhima_10730 Mishuozhima_10731
Cluster_194	3	Mishuozhima_20758 Mishuozhima_20759 Mishuozhima_20760
Cluster_195	3	Mishuozhima_18459 Mishuozhima_18460 Mishuozhima_18461
Cluster_196	3	Mishuozhima_13811 Mishuozhima_13812 Mishuozhima_13813
Cluster_197	3	Mishuozhima_02092 Mishuozhima_02093 Mishuozhima_02094
Cluster_198	3	Mishuozhima_00037 Mishuozhima_00038 Mishuozhima_00039
Cluster_199	3	Mishuozhima_14644 Mishuozhima_14645 Mishuozhima_14646
Cluster_200	3	Mishuozhima_17520 Mishuozhima_17521 Mishuozhima_17522
Cluster_201	3	Mishuozhima_12322 Mishuozhima_12323 Mishuozhima_12324
Cluster_202	3	Mishuozhima_15864 Mishuozhima_15865 Mishuozhima_15866
Cluster_203	3	Mishuozhima_18231 Mishuozhima_18232 Mishuozhima_18233
Cluster_204	3	Mishuozhima_28518 Mishuozhima_28519 Mishuozhima_28520
Cluster_205	3	Mishuozhima_16901 Mishuozhima_16902 Mishuozhima_16903
Cluster_206	3	Mishuozhima_00820 Mishuozhima_00821 Mishuozhima_00822
Cluster_207	3	Mishuozhima_21555 Mishuozhima_21556 Mishuozhima_21557
Cluster_208	3	Mishuozhima_29092 Mishuozhima_29093 Mishuozhima_29094
Cluster_209	3	Mishuozhima_15248 Mishuozhima_15249 Mishuozhima_15250
Cluster_210	3	Mishuozhima_05245 Mishuozhima_05246 Mishuozhima_05247
Cluster_211	3	Mishuozhima_27477 Mishuozhima_27478 Mishuozhima_27479
Cluster_212	3	Mishuozhima_10378 Mishuozhima_10379 Mishuozhima_10380
Cluster_213	3	Mishuozhima_13934 Mishuozhima_13935 Mishuozhima_13936
Cluster_214	3	Mishuozhima_27966 Mishuozhima_27967 Mishuozhima_27968
Cluster_215	3	Mishuozhima_00776 Mishuozhima_00777 Mishuozhima_00778
Cluster_216	3	Mishuozhima_21975 Mishuozhima_21976 Mishuozhima_21977
Cluster_217	3	Mishuozhima_07566 Mishuozhima_07567 Mishuozhima_07568
Cluster_218	3	Mishuozhima_08236 Mishuozhima_08237 Mishuozhima_08238
Cluster_219	3	Mishuozhima_21409 Mishuozhima_21410 Mishuozhima_21411
Cluster_220	3	Mishuozhima_28487 Mishuozhima_28488 Mishuozhima_28489
Cluster_221	3	Mishuozhima_04767 Mishuozhima_04768 Mishuozhima_04769
Cluster_222	3	Mishuozhima_27885 Mishuozhima_27886 Mishuozhima_27887
Cluster_223	3	Mishuozhima_26779 Mishuozhima_26780 Mishuozhima_26781
Cluster_224	3	Mishuozhima_07889 Mishuozhima_07890 Mishuozhima_07891
Cluster_225	3	Mishuozhima_12350 Mishuozhima_12351 Mishuozhima_12352
Cluster_226	3	Mishuozhima_24936 Mishuozhima_24937 Mishuozhima_24938
Cluster_227	3	Mishuozhima_11451 Mishuozhima_11452 Mishuozhima_11453
Cluster_228	3	Mishuozhima_24976 Mishuozhima_24977 Mishuozhima_24978
Cluster_229	3	Mishuozhima_16611 Mishuozhima_16612 Mishuozhima_16613
Cluster_230	3	Mishuozhima_22922 Mishuozhima_22923 Mishuozhima_22924
Cluster_231	3	Mishuozhima_29403 Mishuozhima_29404 Mishuozhima_29405
Cluster_232	3	Mishuozhima_16221 Mishuozhima_16222 Mishuozhima_16223
Cluster_233	3	Mishuozhima_19666 Mishuozhima_19667 Mishuozhima_19668
Cluster_234	3	Mishuozhima_05607 Mishuozhima_05608 Mishuozhima_05609
Cluster_235	3	Mishuozhima_02622 Mishuozhima_02623 Mishuozhima_02624
Cluster_236	3	Mishuozhima_15851 Mishuozhima_15852 Mishuozhima_15853
Cluster_237	3	Mishuozhima_18551 Mishuozhima_18552 Mishuozhima_18553
Cluster_238	2	Mishuozhima_01653 Mishuozhima_01654
Cluster_239	2	Mishuozhima_24917 Mishuozhima_24918
Cluster_240	2	Mishuozhima_12094 Mishuozhima_12095
Cluster_241	2	Mishuozhima_28807 Mishuozhima_28808
Cluster_242	2	Mishuozhima_23772 Mishuozhima_23773
Cluster_243	2	Mishuozhima_19199 Mishuozhima_19200
Cluster_244	2	Mishuozhima_07863 Mishuozhima_07864
Cluster_245	2	Mishuozhima_16462 Mishuozhima_16463
Cluster_246	2	Mishuozhima_28457 Mishuozhima_28458
Cluster_247	2	Mishuozhima_23793 Mishuozhima_23794
Cluster_248	2	Mishuozhima_08896 Mishuozhima_08897
Cluster_249	2	Mishuozhima_15236 Mishuozhima_15237
Cluster_250	2	Mishuozhima_25174 Mishuozhima_25175
Cluster_251	2	Mishuozhima_10147 Mishuozhima_10148
Cluster_252	2	Mishuozhima_04003 Mishuozhima_04004
Cluster_253	2	Mishuozhima_13115 Mishuozhima_13116
Cluster_254	2	Mishuozhima_29232 Mishuozhima_29233
Cluster_255	2	Mishuozhima_16661 Mishuozhima_16662
Cluster_256	2	Mishuozhima_10902 Mishuozhima_10903
Cluster_257	2	Mishuozhima_24136 Mishuozhima_24137
Cluster_258	2	Mishuozhima_17611 Mishuozhima_17612
Cluster_259	2	Mishuozhima_11829 Mishuozhima_11830
Cluster_260	2	Mishuozhima_06728 Mishuozhima_06729
Cluster_261	2	Mishuozhima_30694 Mishuozhima_30695
Cluster_262	2	Mishuozhima_16757 Mishuozhima_16758
Cluster_263	2	Mishuozhima_22035 Mishuozhima_22036
Cluster_264	2	Mishuozhima_07845 Mishuozhima_07846
Cluster_265	2	Mishuozhima_13834 Mishuozhima_13835
Cluster_266	2	Mishuozhima_03756 Mishuozhima_03757
Cluster_267	2	Mishuozhima_20812 Mishuozhima_20813
Cluster_268	2	Mishuozhima_11648 Mishuozhima_11649
Cluster_269	2	Mishuozhima_10639 Mishuozhima_10640
Cluster_270	2	Mishuozhima_25117 Mishuozhima_25118
Cluster_271	2	Mishuozhima_01261 Mishuozhima_01262
Cluster_272	2	Mishuozhima_19173 Mishuozhima_19174
Cluster_273	2	Mishuozhima_13747 Mishuozhima_13748
Cluster_274	2	Mishuozhima_23710 Mishuozhima_23711
Cluster_275	2	Mishuozhima_20659 Mishuozhima_20660
Cluster_276	2	Mishuozhima_03609 Mishuozhima_03610
Cluster_277	2	Mishuozhima_26095 Mishuozhima_26096
Cluster_278	2	Mishuozhima_16225 Mishuozhima_16226
Cluster_279	2	Mishuozhima_20672 Mishuozhima_20673
Cluster_280	2	Mishuozhima_30953 Mishuozhima_30954
Cluster_281	2	Mishuozhima_25690 Mishuozhima_25691
Cluster_282	2	Mishuozhima_22297 Mishuozhima_22298
Cluster_283	2	Mishuozhima_12060 Mishuozhima_12061
Cluster_284	2	Mishuozhima_04413 Mishuozhima_04414
Cluster_285	2	Mishuozhima_13543 Mishuozhima_13544
Cluster_286	2	Mishuozhima_26215 Mishuozhima_26216
Cluster_287	2	Mishuozhima_19438 Mishuozhima_19439
Cluster_288	2	Mishuozhima_04228 Mishuozhima_04229
Cluster_289	2	Mishuozhima_02119 Mishuozhima_02120
Cluster_290	2	Mishuozhima_09075 Mishuozhima_09076
Cluster_291	2	Mishuozhima_15336 Mishuozhima_15337
Cluster_292	2	Mishuozhima_08029 Mishuozhima_08030
Cluster_293	2	Mishuozhima_01685 Mishuozhima_01686
Cluster_294	2	Mishuozhima_10856 Mishuozhima_10857
Cluster_295	2	Mishuozhima_17840 Mishuozhima_17841
Cluster_296	2	Mishuozhima_01993 Mishuozhima_01994
Cluster_297	2	Mishuozhima_13740 Mishuozhima_13741
Cluster_298	2	Mishuozhima_11635 Mishuozhima_11636
Cluster_299	2	Mishuozhima_07848 Mishuozhima_07849
Cluster_300	2	Mishuozhima_20393 Mishuozhima_20394
Cluster_301	2	Mishuozhima_12275 Mishuozhima_12276
Cluster_302	2	Mishuozhima_19968 Mishuozhima_19969
Cluster_303	2	Mishuozhima_21299 Mishuozhima_21300
Cluster_304	2	Mishuozhima_05999 Mishuozhima_06000
Cluster_305	2	Mishuozhima_07209 Mishuozhima_07210
Cluster_306	2	Mishuozhima_29575 Mishuozhima_29576
Cluster_307	2	Mishuozhima_02824 Mishuozhima_02825
Cluster_308	2	Mishuozhima_00138 Mishuozhima_00139
Cluster_309	2	Mishuozhima_18205 Mishuozhima_18206
Cluster_310	2	Mishuozhima_22504 Mishuozhima_22505
Cluster_311	2	Mishuozhima_13081 Mishuozhima_13082
Cluster_312	2	Mishuozhima_01267 Mishuozhima_01268
Cluster_313	2	Mishuozhima_22833 Mishuozhima_22834
Cluster_314	2	Mishuozhima_17066 Mishuozhima_17067
Cluster_315	2	Mishuozhima_01851 Mishuozhima_01852
Cluster_316	2	Mishuozhima_06774 Mishuozhima_06775
Cluster_317	2	Mishuozhima_17467 Mishuozhima_17468
Cluster_318	2	Mishuozhima_20629 Mishuozhima_20630
Cluster_319	2	Mishuozhima_15704 Mishuozhima_15705
Cluster_320	2	Mishuozhima_27630 Mishuozhima_27631
Cluster_321	2	Mishuozhima_10988 Mishuozhima_10989
Cluster_322	2	Mishuozhima_11584 Mishuozhima_11585
Cluster_323	2	Mishuozhima_17037 Mishuozhima_17038
Cluster_324	2	Mishuozhima_29566 Mishuozhima_29567
Cluster_325	2	Mishuozhima_01585 Mishuozhima_01586
Cluster_326	2	Mishuozhima_30550 Mishuozhima_30551
Cluster_327	2	Mishuozhima_03667 Mishuozhima_03668
Cluster_328	2	Mishuozhima_19376 Mishuozhima_19377
Cluster_329	2	Mishuozhima_02035 Mishuozhima_02036
Cluster_330	2	Mishuozhima_00812 Mishuozhima_00813
Cluster_331	2	Mishuozhima_01634 Mishuozhima_01635
Cluster_332	2	Mishuozhima_21346 Mishuozhima_21347
Cluster_333	2	Mishuozhima_28954 Mishuozhima_28955
Cluster_334	2	Mishuozhima_02226 Mishuozhima_02227
Cluster_335	2	Mishuozhima_03569 Mishuozhima_03570
Cluster_336	2	Mishuozhima_16129 Mishuozhima_16130
Cluster_337	2	Mishuozhima_25273 Mishuozhima_25274
Cluster_338	2	Mishuozhima_08810 Mishuozhima_08811
Cluster_339	2	Mishuozhima_11309 Mishuozhima_11310
Cluster_340	2	Mishuozhima_07562 Mishuozhima_07563
Cluster_341	2	Mishuozhima_25921 Mishuozhima_25922
Cluster_342	2	Mishuozhima_03294 Mishuozhima_03295
Cluster_343	2	Mishuozhima_16271 Mishuozhima_16272
Cluster_344	2	Mishuozhima_04020 Mishuozhima_04021
Cluster_345	2	Mishuozhima_05402 Mishuozhima_05403
Cluster_346	2	Mishuozhima_00825 Mishuozhima_00826
Cluster_347	2	Mishuozhima_02617 Mishuozhima_02618
Cluster_348	2	Mishuozhima_19003 Mishuozhima_19004
Cluster_349	2	Mishuozhima_24853 Mishuozhima_24854
Cluster_350	2	Mishuozhima_12332 Mishuozhima_12333
Cluster_351	2	Mishuozhima_20202 Mishuozhima_20203
Cluster_352	2	Mishuozhima_22167 Mishuozhima_22168
Cluster_353	2	Mishuozhima_08074 Mishuozhima_08075
Cluster_354	2	Mishuozhima_21968 Mishuozhima_21969
Cluster_355	2	Mishuozhima_17184 Mishuozhima_17185
Cluster_356	2	Mishuozhima_17818 Mishuozhima_17819
Cluster_357	2	Mishuozhima_12144 Mishuozhima_12145
Cluster_358	2	Mishuozhima_21243 Mishuozhima_21244
Cluster_359	2	Mishuozhima_05762 Mishuozhima_05763
Cluster_360	2	Mishuozhima_14822 Mishuozhima_14823
Cluster_361	2	Mishuozhima_11541 Mishuozhima_11542
Cluster_362	2	Mishuozhima_07518 Mishuozhima_07519
Cluster_363	2	Mishuozhima_20965 Mishuozhima_20966
Cluster_364	2	Mishuozhima_13599 Mishuozhima_13600
Cluster_365	2	Mishuozhima_02994 Mishuozhima_02995
Cluster_366	2	Mishuozhima_03891 Mishuozhima_03892
Cluster_367	2	Mishuozhima_04683 Mishuozhima_04684
Cluster_368	2	Mishuozhima_22240 Mishuozhima_22241
Cluster_369	2	Mishuozhima_17049 Mishuozhima_17050
Cluster_370	2	Mishuozhima_06089 Mishuozhima_06090
Cluster_371	2	Mishuozhima_18615 Mishuozhima_18616
Cluster_372	2	Mishuozhima_30106 Mishuozhima_30107
Cluster_373	2	Mishuozhima_10790 Mishuozhima_10791
Cluster_374	2	Mishuozhima_29682 Mishuozhima_29683
Cluster_375	2	Mishuozhima_10722 Mishuozhima_10723
Cluster_376	2	Mishuozhima_06367 Mishuozhima_06368
Cluster_377	2	Mishuozhima_14700 Mishuozhima_14701
Cluster_378	2	Mishuozhima_01356 Mishuozhima_01357
Cluster_379	2	Mishuozhima_17664 Mishuozhima_17665
Cluster_380	2	Mishuozhima_20279 Mishuozhima_20280
Cluster_381	2	Mishuozhima_25308 Mishuozhima_25309
Cluster_382	2	Mishuozhima_16633 Mishuozhima_16634
Cluster_383	2	Mishuozhima_00605 Mishuozhima_00606
Cluster_384	2	Mishuozhima_27213 Mishuozhima_27214
Cluster_385	2	Mishuozhima_00670 Mishuozhima_00671
Cluster_386	2	Mishuozhima_21461 Mishuozhima_21462
Cluster_387	2	Mishuozhima_25913 Mishuozhima_25914
Cluster_388	2	Mishuozhima_08344 Mishuozhima_08345
Cluster_389	2	Mishuozhima_30420 Mishuozhima_30421
Cluster_390	2	Mishuozhima_14340 Mishuozhima_14341
Cluster_391	2	Mishuozhima_25546 Mishuozhima_25547
Cluster_392	2	Mishuozhima_21766 Mishuozhima_21767
Cluster_393	2	Mishuozhima_12175 Mishuozhima_12176
Cluster_394	2	Mishuozhima_06663 Mishuozhima_06664
Cluster_395	2	Mishuozhima_03534 Mishuozhima_03535
Cluster_396	2	Mishuozhima_09104 Mishuozhima_09105
Cluster_397	2	Mishuozhima_30371 Mishuozhima_30372
Cluster_398	2	Mishuozhima_04360 Mishuozhima_04361
Cluster_399	2	Mishuozhima_26366 Mishuozhima_26367
Cluster_400	2	Mishuozhima_30741 Mishuozhima_30742
Cluster_401	2	Mishuozhima_24087 Mishuozhima_24088
Cluster_402	2	Mishuozhima_27605 Mishuozhima_27606
Cluster_403	2	Mishuozhima_03761 Mishuozhima_03762
Cluster_404	2	Mishuozhima_03741 Mishuozhima_03742
Cluster_405	2	Mishuozhima_16095 Mishuozhima_16096
Cluster_406	2	Mishuozhima_03253 Mishuozhima_03254
Cluster_407	2	Mishuozhima_03381 Mishuozhima_03382
Cluster_408	2	Mishuozhima_19278 Mishuozhima_19279
Cluster_409	2	Mishuozhima_09773 Mishuozhima_09774
Cluster_410	2	Mishuozhima_27739 Mishuozhima_27740
Cluster_411	2	Mishuozhima_30517 Mishuozhima_30518
Cluster_412	2	Mishuozhima_13540 Mishuozhima_13541
Cluster_413	2	Mishuozhima_09138 Mishuozhima_09139
Cluster_414	2	Mishuozhima_14255 Mishuozhima_14256
Cluster_415	2	Mishuozhima_09960 Mishuozhima_09961
Cluster_416	2	Mishuozhima_07495 Mishuozhima_07496
Cluster_417	2	Mishuozhima_20137 Mishuozhima_20138
Cluster_418	2	Mishuozhima_17969 Mishuozhima_17970
Cluster_419	2	Mishuozhima_23267 Mishuozhima_23268
Cluster_420	2	Mishuozhima_26932 Mishuozhima_26933
Cluster_421	2	Mishuozhima_10975 Mishuozhima_10976
Cluster_422	2	Mishuozhima_15349 Mishuozhima_15350
Cluster_423	2	Mishuozhima_25976 Mishuozhima_25977
Cluster_424	2	Mishuozhima_17498 Mishuozhima_17499
Cluster_425	2	Mishuozhima_25292 Mishuozhima_25293
Cluster_426	2	Mishuozhima_26809 Mishuozhima_26810
Cluster_427	2	Mishuozhima_00065 Mishuozhima_00066
Cluster_428	2	Mishuozhima_21803 Mishuozhima_21804
Cluster_429	2	Mishuozhima_24551 Mishuozhima_24552
Cluster_430	2	Mishuozhima_16925 Mishuozhima_16926
Cluster_431	2	Mishuozhima_01295 Mishuozhima_01296
Cluster_432	2	Mishuozhima_24431 Mishuozhima_24432
Cluster_433	2	Mishuozhima_23617 Mishuozhima_23618
Cluster_434	2	Mishuozhima_27902 Mishuozhima_27903
Cluster_435	2	Mishuozhima_01109 Mishuozhima_01110
Cluster_436	2	Mishuozhima_11282 Mishuozhima_11283
Cluster_437	2	Mishuozhima_01670 Mishuozhima_01671
Cluster_438	2	Mishuozhima_05123 Mishuozhima_05124
Cluster_439	2	Mishuozhima_12256 Mishuozhima_12257
Cluster_440	2	Mishuozhima_14998 Mishuozhima_14999
Cluster_441	2	Mishuozhima_13909 Mishuozhima_13910
Cluster_442	2	Mishuozhima_19314 Mishuozhima_19315
Cluster_443	2	Mishuozhima_30784 Mishuozhima_30785
Cluster_444	2	Mishuozhima_21506 Mishuozhima_21507
Cluster_445	2	Mishuozhima_10528 Mishuozhima_10529
Cluster_446	2	Mishuozhima_02475 Mishuozhima_02476
Cluster_447	2	Mishuozhima_06769 Mishuozhima_06770
Cluster_448	2	Mishuozhima_11817 Mishuozhima_11818
Cluster_449	2	Mishuozhima_09312 Mishuozhima_09313
Cluster_450	2	Mishuozhima_16354 Mishuozhima_16355
Cluster_451	2	Mishuozhima_09911 Mishuozhima_09912
Cluster_452	2	Mishuozhima_10852 Mishuozhima_10853
Cluster_453	2	Mishuozhima_25886 Mishuozhima_25887
Cluster_454	2	Mishuozhima_18905 Mishuozhima_18906
Cluster_455	2	Mishuozhima_00243 Mishuozhima_00244
Cluster_456	2	Mishuozhima_25900 Mishuozhima_25901
Cluster_457	2	Mishuozhima_13205 Mishuozhima_13206
Cluster_458	2	Mishuozhima_08109 Mishuozhima_08110
Cluster_459	2	Mishuozhima_30773 Mishuozhima_30774
Cluster_460	2	Mishuozhima_14022 Mishuozhima_14023
Cluster_461	2	Mishuozhima_12714 Mishuozhima_12715
Cluster_462	2	Mishuozhima_13371 Mishuozhima_13372
Cluster_463	2	Mishuozhima_01588 Mishuozhima_01589
Cluster_464	2	Mishuozhima_12774 Mishuozhima_12775
Cluster_465	2	Mishuozhima_07525 Mishuozhima_07526
Cluster_466	2	Mishuozhima_03319 Mishuozhima_03320
Cluster_467	2	Mishuozhima_11193 Mishuozhima_11194
Cluster_468	2	Mishuozhima_05544 Mishuozhima_05545
Cluster_469	2	Mishuozhima_24327 Mishuozhima_24328
Cluster_470	2	Mishuozhima_07709 Mishuozhima_07710
Cluster_471	2	Mishuozhima_01428 Mishuozhima_01429
Cluster_472	2	Mishuozhima_19959 Mishuozhima_19960
Cluster_473	2	Mishuozhima_21100 Mishuozhima_21101
Cluster_474	2	Mishuozhima_16800 Mishuozhima_16801
Cluster_475	2	Mishuozhima_00744 Mishuozhima_00745
Cluster_476	2	Mishuozhima_03532 Mishuozhima_03533
Cluster_477	2	Mishuozhima_30825 Mishuozhima_30826
Cluster_478	2	Mishuozhima_02473 Mishuozhima_02474
Cluster_479	2	Mishuozhima_21066 Mishuozhima_21067
Cluster_480	2	Mishuozhima_24372 Mishuozhima_24373
Cluster_481	2	Mishuozhima_00888 Mishuozhima_00889
Cluster_482	2	Mishuozhima_26134 Mishuozhima_26135
Cluster_483	2	Mishuozhima_01339 Mishuozhima_01340
Cluster_484	2	Mishuozhima_24872 Mishuozhima_24873
Cluster_485	2	Mishuozhima_06146 Mishuozhima_06147
Cluster_486	2	Mishuozhima_03701 Mishuozhima_03702
Cluster_487	2	Mishuozhima_26658 Mishuozhima_26659
Cluster_488	2	Mishuozhima_08643 Mishuozhima_08644
Cluster_489	2	Mishuozhima_11136 Mishuozhima_11137
Cluster_490	2	Mishuozhima_00859 Mishuozhima_00860
Cluster_491	2	Mishuozhima_23515 Mishuozhima_23516
Cluster_492	2	Mishuozhima_06796 Mishuozhima_06797
Cluster_493	2	Mishuozhima_13677 Mishuozhima_13678
Cluster_494	2	Mishuozhima_28586 Mishuozhima_28587
Cluster_495	2	Mishuozhima_17254 Mishuozhima_17255
Cluster_496	2	Mishuozhima_25771 Mishuozhima_25772
Cluster_497	2	Mishuozhima_17946 Mishuozhima_17947
Cluster_498	2	Mishuozhima_12862 Mishuozhima_12863
Cluster_499	2	Mishuozhima_30535 Mishuozhima_30536
Cluster_500	2	Mishuozhima_09380 Mishuozhima_09381
Cluster_501	2	Mishuozhima_19442 Mishuozhima_19443
Cluster_502	2	Mishuozhima_25358 Mishuozhima_25359
Cluster_503	2	Mishuozhima_28580 Mishuozhima_28581
Cluster_504	2	Mishuozhima_28732 Mishuozhima_28733
Cluster_505	2	Mishuozhima_07661 Mishuozhima_07662
Cluster_506	2	Mishuozhima_04698 Mishuozhima_04699
Cluster_507	2	Mishuozhima_27332 Mishuozhima_27333
Cluster_508	2	Mishuozhima_05296 Mishuozhima_05297
Cluster_509	2	Mishuozhima_01534 Mishuozhima_01535
Cluster_510	2	Mishuozhima_06956 Mishuozhima_06957
Cluster_511	2	Mishuozhima_09212 Mishuozhima_09213
Cluster_512	2	Mishuozhima_16538 Mishuozhima_16539
Cluster_513	2	Mishuozhima_19639 Mishuozhima_19640
Cluster_514	2	Mishuozhima_01927 Mishuozhima_01928
Cluster_515	2	Mishuozhima_07451 Mishuozhima_07452
Cluster_516	2	Mishuozhima_15713 Mishuozhima_15714
Cluster_517	2	Mishuozhima_07484 Mishuozhima_07485
Cluster_518	2	Mishuozhima_15769 Mishuozhima_15770
Cluster_519	2	Mishuozhima_23345 Mishuozhima_23346
Cluster_520	2	Mishuozhima_05333 Mishuozhima_05334
Cluster_521	2	Mishuozhima_15318 Mishuozhima_15319
Cluster_522	2	Mishuozhima_17707 Mishuozhima_17708
Cluster_523	2	Mishuozhima_22186 Mishuozhima_22187
Cluster_524	2	Mishuozhima_22490 Mishuozhima_22491
Cluster_525	2	Mishuozhima_08834 Mishuozhima_08835
Cluster_526	2	Mishuozhima_09726 Mishuozhima_09727
Cluster_527	2	Mishuozhima_25891 Mishuozhima_25892
Cluster_528	2	Mishuozhima_15193 Mishuozhima_15194
Cluster_529	2	Mishuozhima_15823 Mishuozhima_15824
Cluster_530	2	Mishuozhima_17081 Mishuozhima_17082
Cluster_531	2	Mishuozhima_20606 Mishuozhima_20607
Cluster_532	2	Mishuozhima_03215 Mishuozhima_03216
Cluster_533	2	Mishuozhima_04787 Mishuozhima_04788
Cluster_534	2	Mishuozhima_05396 Mishuozhima_05397
Cluster_535	2	Mishuozhima_00529 Mishuozhima_00530
Cluster_536	2	Mishuozhima_04364 Mishuozhima_04365
Cluster_537	2	Mishuozhima_17275 Mishuozhima_17276
Cluster_538	2	Mishuozhima_03897 Mishuozhima_03898
Cluster_539	2	Mishuozhima_17648 Mishuozhima_17649
Cluster_540	2	Mishuozhima_24513 Mishuozhima_24514
Cluster_541	2	Mishuozhima_13222 Mishuozhima_13223
Cluster_542	2	Mishuozhima_09768 Mishuozhima_09769
Cluster_543	2	Mishuozhima_01911 Mishuozhima_01912
Cluster_544	2	Mishuozhima_27563 Mishuozhima_27564
Cluster_545	2	Mishuozhima_16046 Mishuozhima_16047
Cluster_546	2	Mishuozhima_17027 Mishuozhima_17028
Cluster_547	2	Mishuozhima_01762 Mishuozhima_01763
Cluster_548	2	Mishuozhima_08393 Mishuozhima_08394
Cluster_549	2	Mishuozhima_28766 Mishuozhima_28767
Cluster_550	2	Mishuozhima_01390 Mishuozhima_01391
Cluster_551	2	Mishuozhima_27722 Mishuozhima_27723
Cluster_552	2	Mishuozhima_10727 Mishuozhima_10728
Cluster_553	2	Mishuozhima_15802 Mishuozhima_15803
Cluster_554	2	Mishuozhima_03164 Mishuozhima_03165
Cluster_555	2	Mishuozhima_15569 Mishuozhima_15570
Cluster_556	2	Mishuozhima_30510 Mishuozhima_30511
Cluster_557	2	Mishuozhima_24517 Mishuozhima_24518
Cluster_558	2	Mishuozhima_19091 Mishuozhima_19092
Cluster_559	2	Mishuozhima_01952 Mishuozhima_01953
Cluster_560	2	Mishuozhima_18492 Mishuozhima_18493
Cluster_561	2	Mishuozhima_05135 Mishuozhima_05136
Cluster_562	2	Mishuozhima_19264 Mishuozhima_19265
Cluster_563	2	Mishuozhima_27385 Mishuozhima_27386
Cluster_564	2	Mishuozhima_30684 Mishuozhima_30685
Cluster_565	2	Mishuozhima_17937 Mishuozhima_17938
Cluster_566	2	Mishuozhima_19082 Mishuozhima_19083
Cluster_567	2	Mishuozhima_21211 Mishuozhima_21212
Cluster_568	2	Mishuozhima_11472 Mishuozhima_11473
Cluster_569	2	Mishuozhima_02969 Mishuozhima_02970
Cluster_570	2	Mishuozhima_19257 Mishuozhima_19258
Cluster_571	2	Mishuozhima_25067 Mishuozhima_25068
Cluster_572	2	Mishuozhima_06048 Mishuozhima_06049
Cluster_573	2	Mishuozhima_29557 Mishuozhima_29558
Cluster_574	2	Mishuozhima_12284 Mishuozhima_12285
Cluster_575	2	Mishuozhima_03222 Mishuozhima_03223
Cluster_576	2	Mishuozhima_00823 Mishuozhima_00824
Cluster_577	2	Mishuozhima_16955 Mishuozhima_16956
Cluster_578	2	Mishuozhima_11515 Mishuozhima_11516
Cluster_579	2	Mishuozhima_22567 Mishuozhima_22568
Cluster_580	2	Mishuozhima_04517 Mishuozhima_04518
Cluster_581	2	Mishuozhima_25019 Mishuozhima_25020
Cluster_582	2	Mishuozhima_24698 Mishuozhima_24699
Cluster_583	2	Mishuozhima_18281 Mishuozhima_18282
Cluster_584	2	Mishuozhima_05034 Mishuozhima_05035
Cluster_585	2	Mishuozhima_12058 Mishuozhima_12059
Cluster_586	2	Mishuozhima_19255 Mishuozhima_19256
Cluster_587	2	Mishuozhima_09684 Mishuozhima_09685
Cluster_588	2	Mishuozhima_19872 Mishuozhima_19873
Cluster_589	2	Mishuozhima_27266 Mishuozhima_27267
Cluster_590	2	Mishuozhima_10941 Mishuozhima_10942
Cluster_591	2	Mishuozhima_16876 Mishuozhima_16877
Cluster_592	2	Mishuozhima_11615 Mishuozhima_11616
Cluster_593	2	Mishuozhima_15321 Mishuozhima_15322
Cluster_594	2	Mishuozhima_23475 Mishuozhima_23476
Cluster_595	2	Mishuozhima_02533 Mishuozhima_02534
Cluster_596	2	Mishuozhima_24983 Mishuozhima_24984
Cluster_597	2	Mishuozhima_04877 Mishuozhima_04878
Cluster_598	2	Mishuozhima_15137 Mishuozhima_15138
Cluster_599	2	Mishuozhima_25835 Mishuozhima_25836
Cluster_600	2	Mishuozhima_01905 Mishuozhima_01906
Cluster_601	2	Mishuozhima_25354 Mishuozhima_25355
Cluster_602	2	Mishuozhima_04608 Mishuozhima_04609
Cluster_603	2	Mishuozhima_26818 Mishuozhima_26819
Cluster_604	2	Mishuozhima_12078 Mishuozhima_12079
Cluster_605	2	Mishuozhima_25183 Mishuozhima_25184
Cluster_606	2	Mishuozhima_12123 Mishuozhima_12124
Cluster_607	2	Mishuozhima_18374 Mishuozhima_18375
Cluster_608	2	Mishuozhima_09612 Mishuozhima_09613
Cluster_609	2	Mishuozhima_28852 Mishuozhima_28853
Cluster_610	2	Mishuozhima_27474 Mishuozhima_27475
Cluster_611	2	Mishuozhima_22835 Mishuozhima_22836
Cluster_612	2	Mishuozhima_08051 Mishuozhima_08052
Cluster_613	2	Mishuozhima_10035 Mishuozhima_10036
Cluster_614	2	Mishuozhima_08463 Mishuozhima_08464
Cluster_615	2	Mishuozhima_14153 Mishuozhima_14154
Cluster_616	2	Mishuozhima_02274 Mishuozhima_02275
Cluster_617	2	Mishuozhima_26703 Mishuozhima_26704
Cluster_618	2	Mishuozhima_30619 Mishuozhima_30620
Cluster_619	2	Mishuozhima_19775 Mishuozhima_19776
Cluster_620	2	Mishuozhima_17879 Mishuozhima_17880
Cluster_621	2	Mishuozhima_28120 Mishuozhima_28121
Cluster_622	2	Mishuozhima_07468 Mishuozhima_07469
Cluster_623	2	Mishuozhima_10651 Mishuozhima_10652
Cluster_624	2	Mishuozhima_11391 Mishuozhima_11392
Cluster_625	2	Mishuozhima_29086 Mishuozhima_29087
Cluster_626	2	Mishuozhima_05388 Mishuozhima_05389
Cluster_627	2	Mishuozhima_28660 Mishuozhima_28661
Cluster_628	2	Mishuozhima_05155 Mishuozhima_05156
Cluster_629	2	Mishuozhima_14284 Mishuozhima_14285
Cluster_630	2	Mishuozhima_26166 Mishuozhima_26167
Cluster_631	2	Mishuozhima_00524 Mishuozhima_00525
Cluster_632	2	Mishuozhima_01292 Mishuozhima_01293
Cluster_633	2	Mishuozhima_18706 Mishuozhima_18707
Cluster_634	2	Mishuozhima_17431 Mishuozhima_17432
Cluster_635	2	Mishuozhima_23046 Mishuozhima_23047
Cluster_636	2	Mishuozhima_22116 Mishuozhima_22117
Cluster_637	2	Mishuozhima_24987 Mishuozhima_24988
Cluster_638	2	Mishuozhima_15181 Mishuozhima_15182
Cluster_639	2	Mishuozhima_30309 Mishuozhima_30310
Cluster_640	2	Mishuozhima_23179 Mishuozhima_23180
Cluster_641	2	Mishuozhima_29448 Mishuozhima_29449
Cluster_642	2	Mishuozhima_27692 Mishuozhima_27693
Cluster_643	2	Mishuozhima_12254 Mishuozhima_12255
Cluster_644	2	Mishuozhima_14688 Mishuozhima_14689
Cluster_645	2	Mishuozhima_03521 Mishuozhima_03522
Cluster_646	2	Mishuozhima_03265 Mishuozhima_03266
Cluster_647	2	Mishuozhima_28469 Mishuozhima_28470
Cluster_648	2	Mishuozhima_26182 Mishuozhima_26183
Cluster_649	2	Mishuozhima_28225 Mishuozhima_28226
Cluster_650	2	Mishuozhima_06156 Mishuozhima_06157
Cluster_651	2	Mishuozhima_04553 Mishuozhima_04554
Cluster_652	2	Mishuozhima_19046 Mishuozhima_19047
Cluster_653	2	Mishuozhima_24967 Mishuozhima_24968
Cluster_654	2	Mishuozhima_16535 Mishuozhima_16536
Cluster_655	2	Mishuozhima_02191 Mishuozhima_02192
Cluster_656	2	Mishuozhima_28722 Mishuozhima_28723
Cluster_657	2	Mishuozhima_07345 Mishuozhima_07346
Cluster_658	2	Mishuozhima_16274 Mishuozhima_16275
Cluster_659	2	Mishuozhima_16895 Mishuozhima_16896
Cluster_660	2	Mishuozhima_24079 Mishuozhima_24080
Cluster_661	2	Mishuozhima_24400 Mishuozhima_24401
Cluster_662	2	Mishuozhima_12306 Mishuozhima_12307
Cluster_663	2	Mishuozhima_22109 Mishuozhima_22110
Cluster_664	2	Mishuozhima_25374 Mishuozhima_25375
Cluster_665	2	Mishuozhima_24840 Mishuozhima_24841
Cluster_666	2	Mishuozhima_17382 Mishuozhima_17383
Cluster_667	2	Mishuozhima_05100 Mishuozhima_05101
Cluster_668	2	Mishuozhima_23151 Mishuozhima_23152
Cluster_669	2	Mishuozhima_07749 Mishuozhima_07750
Cluster_670	2	Mishuozhima_16267 Mishuozhima_16268
Cluster_671	2	Mishuozhima_22066 Mishuozhima_22067
Cluster_672	2	Mishuozhima_11976 Mishuozhima_11977
Cluster_673	2	Mishuozhima_29554 Mishuozhima_29555
Cluster_674	2	Mishuozhima_23885 Mishuozhima_23886
Cluster_675	2	Mishuozhima_29271 Mishuozhima_29272
Cluster_676	2	Mishuozhima_20871 Mishuozhima_20872
Cluster_677	2	Mishuozhima_03734 Mishuozhima_03735
Cluster_678	2	Mishuozhima_25938 Mishuozhima_25939
Cluster_679	2	Mishuozhima_02235 Mishuozhima_02236
Cluster_680	2	Mishuozhima_15265 Mishuozhima_15266
Cluster_681	2	Mishuozhima_15764 Mishuozhima_15765
Cluster_682	2	Mishuozhima_19965 Mishuozhima_19966
Cluster_683	2	Mishuozhima_19877 Mishuozhima_19878
Cluster_684	2	Mishuozhima_05306 Mishuozhima_05307
Cluster_685	2	Mishuozhima_30584 Mishuozhima_30585
Cluster_686	2	Mishuozhima_20705 Mishuozhima_20706
Cluster_687	2	Mishuozhima_12899 Mishuozhima_12900
Cluster_688	2	Mishuozhima_16025 Mishuozhima_16026
Cluster_689	2	Mishuozhima_03244 Mishuozhima_03245
Cluster_690	2	Mishuozhima_20530 Mishuozhima_20531
Cluster_691	2	Mishuozhima_02550 Mishuozhima_02551
Cluster_692	2	Mishuozhima_16889 Mishuozhima_16890
Cluster_693	2	Mishuozhima_06660 Mishuozhima_06661
Cluster_694	2	Mishuozhima_05408 Mishuozhima_05409
Cluster_695	2	Mishuozhima_25351 Mishuozhima_25352
Cluster_696	2	Mishuozhima_07713 Mishuozhima_07714
Cluster_697	2	Mishuozhima_24696 Mishuozhima_24697
Cluster_698	2	Mishuozhima_10946 Mishuozhima_10947
Cluster_699	2	Mishuozhima_05571 Mishuozhima_05572
Cluster_700	2	Mishuozhima_18987 Mishuozhima_18988
Cluster_701	2	Mishuozhima_30699 Mishuozhima_30700
Cluster_702	2	Mishuozhima_17942 Mishuozhima_17943
Cluster_703	2	Mishuozhima_04649 Mishuozhima_04650
Cluster_704	2	Mishuozhima_27597 Mishuozhima_27598
Cluster_705	2	Mishuozhima_13725 Mishuozhima_13726
Cluster_706	2	Mishuozhima_27711 Mishuozhima_27712
Cluster_707	2	Mishuozhima_26573 Mishuozhima_26574
Cluster_708	2	Mishuozhima_16953 Mishuozhima_16954
Cluster_709	2	Mishuozhima_19192 Mishuozhima_19193
Cluster_710	2	Mishuozhima_08592 Mishuozhima_08593
Cluster_711	2	Mishuozhima_30580 Mishuozhima_30581
Cluster_712	2	Mishuozhima_21671 Mishuozhima_21672
Cluster_713	2	Mishuozhima_27751 Mishuozhima_27752
Cluster_714	2	Mishuozhima_07806 Mishuozhima_07807
Cluster_715	2	Mishuozhima_20703 Mishuozhima_20704
Cluster_716	2	Mishuozhima_30473 Mishuozhima_30474
Cluster_717	2	Mishuozhima_22814 Mishuozhima_22815
Cluster_718	2	Mishuozhima_05568 Mishuozhima_05569
Cluster_719	2	Mishuozhima_11674 Mishuozhima_11675
Cluster_720	2	Mishuozhima_18648 Mishuozhima_18649
Cluster_721	2	Mishuozhima_17004 Mishuozhima_17005
Cluster_722	2	Mishuozhima_04017 Mishuozhima_04018
Cluster_723	2	Mishuozhima_11041 Mishuozhima_11042
Cluster_724	2	Mishuozhima_22352 Mishuozhima_22353
Cluster_725	2	Mishuozhima_13133 Mishuozhima_13134
Cluster_726	2	Mishuozhima_25036 Mishuozhima_25037
Cluster_727	2	Mishuozhima_03995 Mishuozhima_03996
Cluster_728	2	Mishuozhima_03130 Mishuozhima_03131
Cluster_729	2	Mishuozhima_02238 Mishuozhima_02239
Cluster_730	2	Mishuozhima_16338 Mishuozhima_16339
Cluster_731	2	Mishuozhima_25207 Mishuozhima_25208
Cluster_732	2	Mishuozhima_13630 Mishuozhima_13631
Cluster_733	2	Mishuozhima_08300 Mishuozhima_08301
Cluster_734	2	Mishuozhima_00862 Mishuozhima_00863
Cluster_735	2	Mishuozhima_27753 Mishuozhima_27754
Cluster_736	2	Mishuozhima_29089 Mishuozhima_29090
Cluster_737	2	Mishuozhima_23814 Mishuozhima_23815
Cluster_738	2	Mishuozhima_21046 Mishuozhima_21047
Cluster_739	2	Mishuozhima_08598 Mishuozhima_08599
Cluster_740	2	Mishuozhima_28476 Mishuozhima_28477
Cluster_741	2	Mishuozhima_23418 Mishuozhima_23419
Cluster_742	2	Mishuozhima_26758 Mishuozhima_26759
Cluster_743	2	Mishuozhima_06840 Mishuozhima_06841
Cluster_744	2	Mishuozhima_12989 Mishuozhima_12990
Cluster_745	2	Mishuozhima_26978 Mishuozhima_26979
Cluster_746	2	Mishuozhima_10217 Mishuozhima_10218
Cluster_747	2	Mishuozhima_01550 Mishuozhima_01551
Cluster_748	2	Mishuozhima_11253 Mishuozhima_11254
Cluster_749	2	Mishuozhima_26275 Mishuozhima_26276
Cluster_750	2	Mishuozhima_27608 Mishuozhima_27609
Cluster_751	2	Mishuozhima_20665 Mishuozhima_20666
Cluster_752	2	Mishuozhima_13557 Mishuozhima_13558
Cluster_753	2	Mishuozhima_15123 Mishuozhima_15124
Cluster_754	2	Mishuozhima_03517 Mishuozhima_03518
Cluster_755	2	Mishuozhima_16881 Mishuozhima_16882
Cluster_756	2	Mishuozhima_26403 Mishuozhima_26404
Cluster_757	2	Mishuozhima_08128 Mishuozhima_08129
Cluster_758	2	Mishuozhima_27411 Mishuozhima_27412
Cluster_759	2	Mishuozhima_17606 Mishuozhima_17607
Cluster_760	2	Mishuozhima_04635 Mishuozhima_04636
Cluster_761	2	Mishuozhima_28212 Mishuozhima_28213
Cluster_762	2	Mishuozhima_27395 Mishuozhima_27396
Cluster_763	2	Mishuozhima_25219 Mishuozhima_25220
Cluster_764	2	Mishuozhima_04846 Mishuozhima_04847
Cluster_765	2	Mishuozhima_10408 Mishuozhima_10409
Cluster_766	2	Mishuozhima_22307 Mishuozhima_22308
Cluster_767	2	Mishuozhima_22250 Mishuozhima_22251
Cluster_768	2	Mishuozhima_15959 Mishuozhima_15960
Cluster_769	2	Mishuozhima_20878 Mishuozhima_20879
Cluster_770	2	Mishuozhima_14933 Mishuozhima_14934
Cluster_771	2	Mishuozhima_30360 Mishuozhima_30361
Cluster_772	2	Mishuozhima_10080 Mishuozhima_10081
Cluster_773	2	Mishuozhima_23530 Mishuozhima_23531
Cluster_774	2	Mishuozhima_02218 Mishuozhima_02219
Cluster_775	2	Mishuozhima_12443 Mishuozhima_12444
Cluster_776	2	Mishuozhima_23049 Mishuozhima_23050
Cluster_777	2	Mishuozhima_21684 Mishuozhima_21685
Cluster_778	2	Mishuozhima_28111 Mishuozhima_28112
Cluster_779	2	Mishuozhima_11645 Mishuozhima_11646
Cluster_780	2	Mishuozhima_30692 Mishuozhima_30693
Cluster_781	2	Mishuozhima_26882 Mishuozhima_26883
Cluster_782	2	Mishuozhima_08680 Mishuozhima_08681
Cluster_783	2	Mishuozhima_15647 Mishuozhima_15648
Cluster_784	2	Mishuozhima_02114 Mishuozhima_02115
Cluster_785	2	Mishuozhima_01562 Mishuozhima_01563
Cluster_786	2	Mishuozhima_28867 Mishuozhima_28868
Cluster_787	2	Mishuozhima_18919 Mishuozhima_18920
Cluster_788	2	Mishuozhima_18391 Mishuozhima_18392
Cluster_789	2	Mishuozhima_01432 Mishuozhima_01433
Cluster_790	2	Mishuozhima_26866 Mishuozhima_26867
Cluster_791	2	Mishuozhima_06476 Mishuozhima_06477
Cluster_792	2	Mishuozhima_25315 Mishuozhima_25316
Cluster_793	2	Mishuozhima_19562 Mishuozhima_19563
Cluster_794	2	Mishuozhima_07521 Mishuozhima_07522
Cluster_795	2	Mishuozhima_28526 Mishuozhima_28527
Cluster_796	2	Mishuozhima_28799 Mishuozhima_28800
Cluster_797	2	Mishuozhima_04743 Mishuozhima_04744
Cluster_798	2	Mishuozhima_14222 Mishuozhima_14223
Cluster_799	2	Mishuozhima_05771 Mishuozhima_05772
Cluster_800	2	Mishuozhima_11888 Mishuozhima_11889
Cluster_801	2	Mishuozhima_05002 Mishuozhima_05003
Cluster_802	2	Mishuozhima_05550 Mishuozhima_05551
Cluster_803	2	Mishuozhima_22328 Mishuozhima_22329
Cluster_804	2	Mishuozhima_18638 Mishuozhima_18639
Cluster_805	2	Mishuozhima_01996 Mishuozhima_01997
Cluster_806	2	Mishuozhima_16545 Mishuozhima_16546
Cluster_807	2	Mishuozhima_25339 Mishuozhima_25340
Cluster_808	2	Mishuozhima_07130 Mishuozhima_07131
Cluster_809	2	Mishuozhima_18745 Mishuozhima_18746
Cluster_810	2	Mishuozhima_05838 Mishuozhima_05839
Cluster_811	2	Mishuozhima_07443 Mishuozhima_07444
Cluster_812	2	Mishuozhima_21186 Mishuozhima_21187
Cluster_813	2	Mishuozhima_26646 Mishuozhima_26647
Cluster_814	2	Mishuozhima_26961 Mishuozhima_26962
Cluster_815	2	Mishuozhima_09555 Mishuozhima_09556
Cluster_816	2	Mishuozhima_24581 Mishuozhima_24582
Cluster_817	2	Mishuozhima_30349 Mishuozhima_30350
Cluster_818	2	Mishuozhima_11508 Mishuozhima_11509
Cluster_819	2	Mishuozhima_20542 Mishuozhima_20543
Cluster_820	2	Mishuozhima_20715 Mishuozhima_20716
Cluster_821	2	Mishuozhima_10977 Mishuozhima_10978
Cluster_822	2	Mishuozhima_10498 Mishuozhima_10499
Cluster_823	2	Mishuozhima_15622 Mishuozhima_15623
Cluster_824	2	Mishuozhima_12004 Mishuozhima_12005
Cluster_825	2	Mishuozhima_04660 Mishuozhima_04661
Cluster_826	2	Mishuozhima_00533 Mishuozhima_00534
Cluster_827	2	Mishuozhima_16077 Mishuozhima_16078
Cluster_828	2	Mishuozhima_05971 Mishuozhima_05972
Cluster_829	2	Mishuozhima_25031 Mishuozhima_25032
Cluster_830	2	Mishuozhima_30289 Mishuozhima_30290
Cluster_831	2	Mishuozhima_30701 Mishuozhima_30702
Cluster_832	2	Mishuozhima_28997 Mishuozhima_28998
Cluster_833	2	Mishuozhima_21737 Mishuozhima_21738
Cluster_834	2	Mishuozhima_21159 Mishuozhima_21160
Cluster_835	2	Mishuozhima_20810 Mishuozhima_20811
Cluster_836	2	Mishuozhima_25170 Mishuozhima_25171
Cluster_837	2	Mishuozhima_25933 Mishuozhima_25934
Cluster_838	2	Mishuozhima_27306 Mishuozhima_27307
Cluster_839	2	Mishuozhima_27696 Mishuozhima_27697
Cluster_840	2	Mishuozhima_25046 Mishuozhima_25047
Cluster_841	2	Mishuozhima_12127 Mishuozhima_12128
Cluster_842	2	Mishuozhima_20421 Mishuozhima_20422
Cluster_843	2	Mishuozhima_22398 Mishuozhima_22399
Cluster_844	2	Mishuozhima_23687 Mishuozhima_23688
Cluster_845	2	Mishuozhima_15485 Mishuozhima_15486
Cluster_846	2	Mishuozhima_09273 Mishuozhima_09274
Cluster_847	2	Mishuozhima_30532 Mishuozhima_30533
Cluster_848	2	Mishuozhima_19612 Mishuozhima_19613
Cluster_849	2	Mishuozhima_25444 Mishuozhima_25445
Cluster_850	2	Mishuozhima_29952 Mishuozhima_29953
Cluster_851	2	Mishuozhima_20322 Mishuozhima_20323
Cluster_852	2	Mishuozhima_24097 Mishuozhima_24098
Cluster_853	2	Mishuozhima_15209 Mishuozhima_15210
Cluster_854	2	Mishuozhima_11197 Mishuozhima_11198
Cluster_855	2	Mishuozhima_25028 Mishuozhima_25029
Cluster_856	2	Mishuozhima_14669 Mishuozhima_14670
Cluster_857	2	Mishuozhima_23969 Mishuozhima_23970
Cluster_858	2	Mishuozhima_29654 Mishuozhima_29655
Cluster_859	2	Mishuozhima_19743 Mishuozhima_19744
Cluster_860	2	Mishuozhima_14641 Mishuozhima_14642
Cluster_861	2	Mishuozhima_00794 Mishuozhima_00795
Cluster_862	2	Mishuozhima_23397 Mishuozhima_23398
Cluster_863	2	Mishuozhima_08040 Mishuozhima_08041
Cluster_864	2	Mishuozhima_00641 Mishuozhima_00642
Cluster_865	2	Mishuozhima_17039 Mishuozhima_17040
Cluster_866	2	Mishuozhima_25087 Mishuozhima_25088
Cluster_867	2	Mishuozhima_19012 Mishuozhima_19013
Cluster_868	2	Mishuozhima_21831 Mishuozhima_21832
Cluster_869	2	Mishuozhima_30097 Mishuozhima_30098
Cluster_870	2	Mishuozhima_05754 Mishuozhima_05755
Cluster_871	2	Mishuozhima_29585 Mishuozhima_29586
Cluster_872	2	Mishuozhima_27964 Mishuozhima_27965
Cluster_873	2	Mishuozhima_25635 Mishuozhima_25636
Cluster_874	2	Mishuozhima_00012 Mishuozhima_00013
Cluster_875	2	Mishuozhima_19104 Mishuozhima_19105
Cluster_876	2	Mishuozhima_16124 Mishuozhima_16125
Cluster_877	2	Mishuozhima_11698 Mishuozhima_11699
Cluster_878	2	Mishuozhima_00553 Mishuozhima_00554
Cluster_879	2	Mishuozhima_21708 Mishuozhima_21709
Cluster_880	2	Mishuozhima_14806 Mishuozhima_14807
Cluster_881	2	Mishuozhima_08441 Mishuozhima_08442
Cluster_882	2	Mishuozhima_17068 Mishuozhima_17069
Cluster_883	2	Mishuozhima_08144 Mishuozhima_08145
Cluster_884	2	Mishuozhima_08549 Mishuozhima_08550
Cluster_885	2	Mishuozhima_21742 Mishuozhima_21743
Cluster_886	2	Mishuozhima_21107 Mishuozhima_21108
Cluster_887	2	Mishuozhima_04118 Mishuozhima_04119
Cluster_888	2	Mishuozhima_00710 Mishuozhima_00711
Cluster_889	2	Mishuozhima_14124 Mishuozhima_14125
Cluster_890	2	Mishuozhima_20405 Mishuozhima_20406
Cluster_891	2	Mishuozhima_26679 Mishuozhima_26680
Cluster_892	2	Mishuozhima_14910 Mishuozhima_14911
Cluster_893	2	Mishuozhima_07541 Mishuozhima_07542
Cluster_894	2	Mishuozhima_05791 Mishuozhima_05792
Cluster_895	2	Mishuozhima_27835 Mishuozhima_27836
Cluster_896	2	Mishuozhima_22787 Mishuozhima_22788
Cluster_897	2	Mishuozhima_06166 Mishuozhima_06167
Cluster_898	2	Mishuozhima_09431 Mishuozhima_09432
Cluster_899	2	Mishuozhima_27569 Mishuozhima_27570
Cluster_900	2	Mishuozhima_06987 Mishuozhima_06988
Cluster_901	2	Mishuozhima_00911 Mishuozhima_00912
Cluster_902	2	Mishuozhima_23608 Mishuozhima_23609
Cluster_903	2	Mishuozhima_01894 Mishuozhima_01895
Cluster_904	2	Mishuozhima_06517 Mishuozhima_06518
Cluster_905	2	Mishuozhima_08280 Mishuozhima_08281
Cluster_906	2	Mishuozhima_11551 Mishuozhima_11552
Cluster_907	2	Mishuozhima_22658 Mishuozhima_22659
Cluster_908	2	Mishuozhima_26944 Mishuozhima_26945
Cluster_909	2	Mishuozhima_17024 Mishuozhima_17025
Cluster_910	2	Mishuozhima_24884 Mishuozhima_24885
Cluster_911	2	Mishuozhima_14345 Mishuozhima_14346
Cluster_912	2	Mishuozhima_15229 Mishuozhima_15230
Cluster_913	2	Mishuozhima_29104 Mishuozhima_29105
Cluster_914	2	Mishuozhima_07664 Mishuozhima_07665
Cluster_915	2	Mishuozhima_19385 Mishuozhima_19386
Cluster_916	2	Mishuozhima_23912 Mishuozhima_23913
Cluster_917	2	Mishuozhima_30515 Mishuozhima_30516
Cluster_918	2	Mishuozhima_25996 Mishuozhima_25997
Cluster_919	2	Mishuozhima_08825 Mishuozhima_08826
Cluster_920	2	Mishuozhima_10511 Mishuozhima_10512
Cluster_921	2	Mishuozhima_17554 Mishuozhima_17555
Cluster_922	2	Mishuozhima_02674 Mishuozhima_02675
Cluster_923	2	Mishuozhima_30276 Mishuozhima_30277
Cluster_924	2	Mishuozhima_22317 Mishuozhima_22318
Cluster_925	2	Mishuozhima_00186 Mishuozhima_00187
Cluster_926	2	Mishuozhima_16501 Mishuozhima_16502
Cluster_927	2	Mishuozhima_11084 Mishuozhima_11085
Cluster_928	2	Mishuozhima_06782 Mishuozhima_06783
Cluster_929	2	Mishuozhima_02390 Mishuozhima_02391
Cluster_930	2	Mishuozhima_29428 Mishuozhima_29429
Cluster_931	2	Mishuozhima_10477 Mishuozhima_10478
Cluster_932	2	Mishuozhima_13187 Mishuozhima_13188
Cluster_933	2	Mishuozhima_23005 Mishuozhima_23006
Cluster_934	2	Mishuozhima_07688 Mishuozhima_07689
Cluster_935	2	Mishuozhima_15241 Mishuozhima_15242
Cluster_936	2	Mishuozhima_16467 Mishuozhima_16468
Cluster_937	2	Mishuozhima_13181 Mishuozhima_13182
Cluster_938	2	Mishuozhima_03573 Mishuozhima_03574
Cluster_939	2	Mishuozhima_10393 Mishuozhima_10394
Cluster_940	2	Mishuozhima_13395 Mishuozhima_13396
Cluster_941	2	Mishuozhima_00967 Mishuozhima_00968
Cluster_942	2	Mishuozhima_16933 Mishuozhima_16934
Cluster_943	2	Mishuozhima_19326 Mishuozhima_19327
Cluster_944	2	Mishuozhima_16513 Mishuozhima_16514
Cluster_945	2	Mishuozhima_20018 Mishuozhima_20019
Cluster_946	2	Mishuozhima_09276 Mishuozhima_09277
Cluster_947	2	Mishuozhima_19171 Mishuozhima_19172
Cluster_948	2	Mishuozhima_29453 Mishuozhima_29454
Cluster_949	2	Mishuozhima_02346 Mishuozhima_02347
Cluster_950	2	Mishuozhima_08921 Mishuozhima_08922
Cluster_951	2	Mishuozhima_03676 Mishuozhima_03677
Cluster_952	2	Mishuozhima_17585 Mishuozhima_17586
Cluster_953	2	Mishuozhima_15718 Mishuozhima_15719
Cluster_954	2	Mishuozhima_19175 Mishuozhima_19176
Cluster_955	2	Mishuozhima_18880 Mishuozhima_18881
Cluster_956	2	Mishuozhima_18561 Mishuozhima_18562
Cluster_957	2	Mishuozhima_05562 Mishuozhima_05563
Cluster_958	2	Mishuozhima_28505 Mishuozhima_28506
Cluster_959	2	Mishuozhima_08906 Mishuozhima_08907
Cluster_960	2	Mishuozhima_03654 Mishuozhima_03655
Cluster_961	2	Mishuozhima_25910 Mishuozhima_25911
Cluster_962	2	Mishuozhima_21384 Mishuozhima_21385
Cluster_963	2	Mishuozhima_07551 Mishuozhima_07552
Cluster_964	2	Mishuozhima_19578 Mishuozhima_19579
Cluster_965	2	Mishuozhima_12076 Mishuozhima_12077
Cluster_966	2	Mishuozhima_23259 Mishuozhima_23260
Cluster_967	2	Mishuozhima_27528 Mishuozhima_27529
Cluster_968	2	Mishuozhima_15068 Mishuozhima_15069
Cluster_969	2	Mishuozhima_09743 Mishuozhima_09744
Cluster_970	2	Mishuozhima_00068 Mishuozhima_00069
Cluster_971	2	Mishuozhima_11596 Mishuozhima_11597
Cluster_972	2	Mishuozhima_15183 Mishuozhima_15184
Cluster_973	2	Mishuozhima_29142 Mishuozhima_29143
Cluster_974	2	Mishuozhima_15268 Mishuozhima_15269
Cluster_975	2	Mishuozhima_02439 Mishuozhima_02440
Cluster_976	2	Mishuozhima_04983 Mishuozhima_04984
Cluster_977	2	Mishuozhima_24366 Mishuozhima_24367
Cluster_978	2	Mishuozhima_03271 Mishuozhima_03272
Cluster_979	2	Mishuozhima_15599 Mishuozhima_15600
Cluster_980	2	Mishuozhima_11625 Mishuozhima_11626
Cluster_981	2	Mishuozhima_12047 Mishuozhima_12048
Cluster_982	2	Mishuozhima_02015 Mishuozhima_02016
Cluster_983	2	Mishuozhima_20180 Mishuozhima_20181
Cluster_984	2	Mishuozhima_10551 Mishuozhima_10552
Cluster_985	2	Mishuozhima_11014 Mishuozhima_11015
Cluster_986	2	Mishuozhima_04222 Mishuozhima_04223
Cluster_987	2	Mishuozhima_19440 Mishuozhima_19441
Cluster_988	2	Mishuozhima_25787 Mishuozhima_25788
Cluster_989	2	Mishuozhima_22426 Mishuozhima_22427
Cluster_990	2	Mishuozhima_21752 Mishuozhima_21753
Cluster_991	2	Mishuozhima_05418 Mishuozhima_05419
Cluster_992	2	Mishuozhima_18353 Mishuozhima_18354
Cluster_993	2	Mishuozhima_24022 Mishuozhima_24023
Cluster_994	2	Mishuozhima_20791 Mishuozhima_20792
Cluster_995	2	Mishuozhima_11402 Mishuozhima_11403
Cluster_996	2	Mishuozhima_02947 Mishuozhima_02948
Cluster_997	2	Mishuozhima_25425 Mishuozhima_25426
Cluster_998	2	Mishuozhima_27105 Mishuozhima_27106
Cluster_999	2	Mishuozhima_07917 Mishuozhima_07918
Cluster_1000	2	Mishuozhima_00914 Mishuozhima_00915
Cluster_1001	2	Mishuozhima_01898 Mishuozhima_01899
Cluster_1002	2	Mishuozhima_08429 Mishuozhima_08430
Cluster_1003	2	Mishuozhima_17549 Mishuozhima_17550
Cluster_1004	2	Mishuozhima_02845 Mishuozhima_02846
Cluster_1005	2	Mishuozhima_22013 Mishuozhima_22014
Cluster_1006	2	Mishuozhima_25348 Mishuozhima_25349
Cluster_1007	2	Mishuozhima_16316 Mishuozhima_16317
Cluster_1008	2	Mishuozhima_23658 Mishuozhima_23659
Cluster_1009	2	Mishuozhima_19345 Mishuozhima_19346
Cluster_1010	2	Mishuozhima_10986 Mishuozhima_10987
Cluster_1011	2	Mishuozhima_00804 Mishuozhima_00805
Cluster_1012	2	Mishuozhima_12525 Mishuozhima_12526
Cluster_1013	2	Mishuozhima_19869 Mishuozhima_19870
Cluster_1014	2	Mishuozhima_03277 Mishuozhima_03278
Cluster_1015	2	Mishuozhima_22596 Mishuozhima_22597
Cluster_1016	2	Mishuozhima_28575 Mishuozhima_28576
Cluster_1017	2	Mishuozhima_09202 Mishuozhima_09203
Cluster_1018	2	Mishuozhima_01455 Mishuozhima_01456
Cluster_1019	2	Mishuozhima_04231 Mishuozhima_04232
Cluster_1020	2	Mishuozhima_06593 Mishuozhima_06594
Cluster_1021	2	Mishuozhima_09197 Mishuozhima_09198
Cluster_1022	2	Mishuozhima_25126 Mishuozhima_25127
Cluster_1023	2	Mishuozhima_21121 Mishuozhima_21122
Cluster_1024	2	Mishuozhima_22448 Mishuozhima_22449
Cluster_1025	2	Mishuozhima_19505 Mishuozhima_19506
Cluster_1026	2	Mishuozhima_20147 Mishuozhima_20148
Cluster_1027	2	Mishuozhima_23943 Mishuozhima_23944
Cluster_1028	2	Mishuozhima_06286 Mishuozhima_06287
Cluster_1029	2	Mishuozhima_10784 Mishuozhima_10785
Cluster_1030	2	Mishuozhima_13595 Mishuozhima_13596
Cluster_1031	2	Mishuozhima_28652 Mishuozhima_28653
Cluster_1032	2	Mishuozhima_03703 Mishuozhima_03704
Cluster_1033	2	Mishuozhima_10119 Mishuozhima_10120
Cluster_1034	2	Mishuozhima_06261 Mishuozhima_06262
Cluster_1035	2	Mishuozhima_00002 Mishuozhima_00003
Cluster_1036	2	Mishuozhima_07227 Mishuozhima_07228
Cluster_1037	2	Mishuozhima_02478 Mishuozhima_02479
Cluster_1038	2	Mishuozhima_04916 Mishuozhima_04917
Cluster_1039	2	Mishuozhima_15913 Mishuozhima_15914
Cluster_1040	2	Mishuozhima_00773 Mishuozhima_00774
Cluster_1041	2	Mishuozhima_09255 Mishuozhima_09256
Cluster_1042	2	Mishuozhima_03508 Mishuozhima_03509
Cluster_1043	2	Mishuozhima_17331 Mishuozhima_17332
Cluster_1044	2	Mishuozhima_07908 Mishuozhima_07909
Cluster_1045	2	Mishuozhima_26281 Mishuozhima_26282
Cluster_1046	2	Mishuozhima_25277 Mishuozhima_25278
Cluster_1047	2	Mishuozhima_05917 Mishuozhima_05918
Cluster_1048	2	Mishuozhima_20015 Mishuozhima_20016
Cluster_1049	2	Mishuozhima_17151 Mishuozhima_17152
Cluster_1050	2	Mishuozhima_01991 Mishuozhima_01992
Cluster_1051	2	Mishuozhima_08936 Mishuozhima_08937
Cluster_1052	2	Mishuozhima_27872 Mishuozhima_27873
Cluster_1053	2	Mishuozhima_09059 Mishuozhima_09060
Cluster_1054	2	Mishuozhima_20967 Mishuozhima_20968
Cluster_1055	2	Mishuozhima_30047 Mishuozhima_30048
Cluster_1056	2	Mishuozhima_03963 Mishuozhima_03964
Cluster_1057	2	Mishuozhima_18946 Mishuozhima_18947
Cluster_1058	2	Mishuozhima_24477 Mishuozhima_24478
Cluster_1059	2	Mishuozhima_19044 Mishuozhima_19045
Cluster_1060	2	Mishuozhima_11383 Mishuozhima_11384
Cluster_1061	2	Mishuozhima_04639 Mishuozhima_04640
Cluster_1062	2	Mishuozhima_17404 Mishuozhima_17405
Cluster_1063	2	Mishuozhima_06178 Mishuozhima_06179
Cluster_1064	2	Mishuozhima_02786 Mishuozhima_02787
Cluster_1065	2	Mishuozhima_16134 Mishuozhima_16135
Cluster_1066	2	Mishuozhima_20450 Mishuozhima_20451
Cluster_1067	2	Mishuozhima_15060 Mishuozhima_15061
Cluster_1068	2	Mishuozhima_07102 Mishuozhima_07103
Cluster_1069	2	Mishuozhima_04062 Mishuozhima_04063
Cluster_1070	2	Mishuozhima_27264 Mishuozhima_27265
Cluster_1071	2	Mishuozhima_04235 Mishuozhima_04236
Cluster_1072	2	Mishuozhima_01940 Mishuozhima_01941
Cluster_1073	2	Mishuozhima_07051 Mishuozhima_07052
Cluster_1074	2	Mishuozhima_06294 Mishuozhima_06295
Cluster_1075	2	Mishuozhima_08186 Mishuozhima_08187
Cluster_1076	2	Mishuozhima_20775 Mishuozhima_20776
Cluster_1077	2	Mishuozhima_03992 Mishuozhima_03993
Cluster_1078	2	Mishuozhima_11979 Mishuozhima_11980
Cluster_1079	2	Mishuozhima_07380 Mishuozhima_07381
Cluster_1080	2	Mishuozhima_24013 Mishuozhima_24014
Cluster_1081	2	Mishuozhima_23184 Mishuozhima_23185
Cluster_1082	2	Mishuozhima_10469 Mishuozhima_10470
Cluster_1083	2	Mishuozhima_18634 Mishuozhima_18635
Cluster_1084	2	Mishuozhima_11439 Mishuozhima_11440
Cluster_1085	2	Mishuozhima_02963 Mishuozhima_02964
Cluster_1086	2	Mishuozhima_11325 Mishuozhima_11326
Cluster_1087	2	Mishuozhima_19804 Mishuozhima_19805
Cluster_1088	2	Mishuozhima_02737 Mishuozhima_02738
Cluster_1089	2	Mishuozhima_30851 Mishuozhima_30852
Cluster_1090	2	Mishuozhima_21935 Mishuozhima_21936
Cluster_1091	2	Mishuozhima_09706 Mishuozhima_09707
Cluster_1092	2	Mishuozhima_06085 Mishuozhima_06086
Cluster_1093	2	Mishuozhima_10799 Mishuozhima_10800
Cluster_1094	2	Mishuozhima_23355 Mishuozhima_23356
Cluster_1095	2	Mishuozhima_13350 Mishuozhima_13351
Cluster_1096	2	Mishuozhima_12383 Mishuozhima_12384
Cluster_1097	2	Mishuozhima_08970 Mishuozhima_08971
Cluster_1098	2	Mishuozhima_14826 Mishuozhima_14827
Cluster_1099	2	Mishuozhima_18250 Mishuozhima_18251
Cluster_1100	2	Mishuozhima_18557 Mishuozhima_18558
Cluster_1101	2	Mishuozhima_20358 Mishuozhima_20359
Cluster_1102	2	Mishuozhima_16873 Mishuozhima_16874
Cluster_1103	2	Mishuozhima_20853 Mishuozhima_20854
Cluster_1104	2	Mishuozhima_18080 Mishuozhima_18081
Cluster_1105	2	Mishuozhima_19335 Mishuozhima_19336
Cluster_1106	2	Mishuozhima_02245 Mishuozhima_02246
Cluster_1107	2	Mishuozhima_05243 Mishuozhima_05244
Cluster_1108	2	Mishuozhima_14927 Mishuozhima_14928
Cluster_1109	2	Mishuozhima_30218 Mishuozhima_30219
Cluster_1110	2	Mishuozhima_06639 Mishuozhima_06640
Cluster_1111	2	Mishuozhima_05055 Mishuozhima_05056
Cluster_1112	2	Mishuozhima_02160 Mishuozhima_02161
Cluster_1113	2	Mishuozhima_10780 Mishuozhima_10781
Cluster_1114	2	Mishuozhima_09141 Mishuozhima_09142
Cluster_1115	2	Mishuozhima_04526 Mishuozhima_04527
Cluster_1116	2	Mishuozhima_22577 Mishuozhima_22578
Cluster_1117	2	Mishuozhima_15216 Mishuozhima_15217
Cluster_1118	2	Mishuozhima_28332 Mishuozhima_28333
Cluster_1119	2	Mishuozhima_03973 Mishuozhima_03974
Cluster_1120	2	Mishuozhima_00870 Mishuozhima_00871
Cluster_1121	2	Mishuozhima_09934 Mishuozhima_09935
Cluster_1122	2	Mishuozhima_05448 Mishuozhima_05449
Cluster_1123	2	Mishuozhima_26802 Mishuozhima_26803
Cluster_1124	2	Mishuozhima_19470 Mishuozhima_19471
Cluster_1125	2	Mishuozhima_22432 Mishuozhima_22433
Cluster_1126	2	Mishuozhima_13158 Mishuozhima_13159
Cluster_1127	2	Mishuozhima_06028 Mishuozhima_06029
Cluster_1128	2	Mishuozhima_14278 Mishuozhima_14279
Cluster_1129	2	Mishuozhima_29986 Mishuozhima_29987
Cluster_1130	2	Mishuozhima_22829 Mishuozhima_22830
Cluster_1131	2	Mishuozhima_18164 Mishuozhima_18165
Cluster_1132	2	Mishuozhima_26472 Mishuozhima_26473
Cluster_1133	2	Mishuozhima_10636 Mishuozhima_10637
Cluster_1134	2	Mishuozhima_13288 Mishuozhima_13289
