# Supplementary material for: Insight into the evolution and functional characteristics of the pan‐genome assembly from sesame landraces and modern cultivars
Source: Plant Biotechnol J. 2018 Dec 8;17(5):881–92. doi: 10.1111/pbi.13022 (PMC6587448; doi:10.1111/pbi.13022)
Supplement: Supplementary file 10 — Data S4 The specific genes in sesame modern cultivars and landraces. [file PBI-17-881-s013.xls]

## Sheet: cultivar_gene_families
Fam_id	OrthoMCL	GeneList	Zhongzhi13	Swetha	Yuzhi11	Swissprot	InterPro	GO	KEGG
69	ORTHOMCL69(147 genes,2 taxa):	Swetha_36348	0	1	0	NA	IPR016024; Armadillo-type fold	GO:0005488: binding ;	probable mannitol dehydrogenase; K00083 cinnamyl-alcohol dehydrogenase [EC:1.1.1.195]
473	ORTHOMCL473(48 genes,3 taxa):	Swetha_05927	0	1	0	NA	IPR025558; Domain of unknown function DUF4283	NA	NA
557	ORTHOMCL557(44 genes,5 taxa):	Swetha_34882 Swetha_35007	0	2	0	NA	IPR004332; Transposase, MuDR, plant IPR018289; MULE transposase domain	NA	uncharacterized LOC101300290; K17086 transmembrane 9 superfamily member 2/4
696	ORTHOMCL696(39 genes,4 taxa):	Swetha_01645	0	1	0	NA	IPR018289; MULE transposase domain	NA	uncharacterized LOC101300290; K17086 transmembrane 9 superfamily member 2/4
812	ORTHOMCL812(36 genes,2 taxa):	Zhongzhi13_31582	1	0	0	NA	NA	NA	NA
998	ORTHOMCL998(32 genes,3 taxa):	Swetha_13699 Swetha_16977 Swetha_16978	0	3	0	NA	IPR019557; Aminotransferase-like, plant mobile domain	NA	uncharacterized LOC103405520; K00670 peptide alpha-N-acetyltransferase [EC:2.3.1.88]
999	ORTHOMCL999(32 genes,2 taxa):	Swetha_29579	0	1	0	NA	NA	NA	NA
1061	ORTHOMCL1061(31 genes,2 taxa):	SIN_1008552	1	0	0	NA	NA	NA	NA
2374	ORTHOMCL2374(21 genes,6 taxa):	Swetha_33523 Zhongzhi13_25741 Zhongzhi13_25742	2	1	0	CHI5_ORYSJ Chitinase 5 OS=Oryza sativa subsp. japonica GN=Cht5 PE=2 SV=1	IPR000726; Glycoside hydrolase, family 19, catalytic IPR001002; Chitin-binding, type 1 IPR016283; Glycoside hydrolase, family 19 IPR018371; Chitin-binding, type 1, conserved site IPR023346; Lysozyme-like domain	GO:0006032: chitin catabolic process ; GO:0016998: cell wall macromolecule catabolic process ; GO:0004568: chitinase activity ;	chitinase 5-like; K01183 chitinase [EC:3.2.1.14]
2377	ORTHOMCL2377(21 genes,5 taxa):	SIN_1014493 Yuzhi11_20181	1	0	1	STS2_THAGA Sesquiterpene synthase 2 OS=Thapsia garganica GN=STS2 PE=1 SV=1	IPR001906; Terpene synthase, N-terminal domain IPR005630; Terpene synthase, metal-binding domain IPR008930; Terpenoid cyclases/protein prenyltransferase alpha-alpha toroid IPR008949; Isoprenoid synthase domain	GO:0008152: metabolic process ; GO:0016829: lyase activity ; GO:0010333: terpene synthase activity ;	(E)-beta-caryophyllene synthase; K15803 (-)-germacrene D synthase [EC:4.2.3.22 4.2.3.75]
2668	ORTHOMCL2668(19 genes,9 taxa):	SIN_1022765 Swetha_27095	1	1	0	NA	IPR007493; Protein of unknown function DUF538	NA	NA
2960	ORTHOMCL2960(19 genes,2 taxa):	Zhongzhi13_02154	1	0	0	NA	NA	NA	NA
3062	ORTHOMCL3062(18 genes,7 taxa):	Swetha_15527 Zhongzhi13_09603 Zhongzhi13_09604	2	1	0	AL11A_OLEEU Pectinesterase 1 OS=Olea europaea PE=1 SV=1	IPR000070; Pectinesterase, catalytic IPR011050; Pectin lyase fold/virulence factor IPR033131; Pectinesterase, Asp active site	GO:0042545: cell wall modification ; GO:0030599: pectinesterase activity ; GO:0005618: cell wall ;	pectinesterase 2-like; K01051 pectinesterase [EC:3.1.1.11]
3794	ORTHOMCL3794(16 genes,9 taxa):	Swetha_14192 Yuzhi11_03998 Zhongzhi13_06092	1	1	1	AOP1L_ARATH Probable 2-oxoglutarate-dependent dioxygenase AOP1.2 OS=Arabidopsis thaliana GN=AOP1.2 PE=2 SV=1	IPR005123; Oxoglutarate/iron-dependent dioxygenase IPR026992; Non-haem dioxygenase N-terminal domain	GO:0016491: oxidoreductase activity ; GO:0016706: oxidoreductase activity, acting on paired donors, with incorporation or reduction of molecular oxygen, 2-oxoglutarate as one donor, and incorporation of one atom each of oxygen into both donors ; GO:0055114: oxidation-reduction process ;	gibberellin 20 oxidase 1-D-like; K05282 gibberellin 20-oxidase [EC:1.14.11.12]
4181	ORTHOMCL4181(16 genes,4 taxa):	Swetha_17036 Zhongzhi13_11318	1	1	0	IPT5_ARATH Adenylate isopentenyltransferase 5, chloroplastic OS=Arabidopsis thaliana GN=IPT5 PE=1 SV=2	IPR002648; Adenylate dimethylallyltransferase IPR027417; P-loop containing nucleoside triphosphate hydrolase	GO:0009058: biosynthetic process ; GO:0004161: dimethylallyltranstransferase activity ;	adenylate isopentenyltransferase-like; K10760 adenylate isopentenyltransferase (cytokinin synthase)
4833	ORTHOMCL4833(15 genes,3 taxa):	Yuzhi11_14416	0	0	1	EF1A_MANES Elongation factor 1-alpha OS=Manihot esculenta GN=EF1 PE=3 SV=1	IPR027417; P-loop containing nucleoside triphosphate hydrolase	NA	Elongation factor 1-alpha; K03231 elongation factor 1-alpha
4834	ORTHOMCL4834(15 genes,8 taxa):	Swetha_24479 Yuzhi11_12033 Zhongzhi13_18057 Zhongzhi13_18058 Zhongzhi13_18059	3	1	1	FBK5_ARATH F-box/kelch-repeat protein At1g16250 OS=Arabidopsis thaliana GN=At1g16250 PE=2 SV=1	IPR006652; Kelch repeat type 1	GO:0005515: protein binding ;	hypothetical protein; K10443 kelch-like protein 2/3
5357	ORTHOMCL5357(14 genes,7 taxa):	Yuzhi11_09058	0	0	1	GLYT5_ARATH Probable glycosyltransferase At5g20260 OS=Arabidopsis thaliana GN=At5g20260 PE=3 SV=3	IPR004263; Exostosin-like	GO:0016020: membrane ;	probable glycosyltransferase At5g11130; K18789 xylogalacturonan beta-1,3-xylosyltransferase [EC:2.4.2.41]
5379	ORTHOMCL5379(14 genes,8 taxa):	Zhongzhi13_23498	1	0	0	ARL8B_RAT ADP-ribosylation factor-like protein 8B OS=Rattus norvegicus GN=Arl8b PE=2 SV=1	IPR005225; Small GTP-binding protein domain IPR006689; Small GTPase superfamily, ARF/SAR type IPR024156; Small GTPase superfamily, ARF type IPR027417; P-loop containing nucleoside triphosphate hydrolase	GO:0005525: GTP binding ;	hypothetical protein; K07955 ADP-ribosylation factor-like protein 8
5721	ORTHOMCL5721(14 genes,7 taxa):	Swetha_41466 Swetha_41467 Zhongzhi13_32612	1	2	0	CYF_JASNU Apocytochrome f OS=Jasminum nudiflorum GN=petA PE=3 SV=1	IPR002325; Cytochrome f IPR004282; Chloroplast envelope membrane protein, CemA IPR011054; Rudiment single hybrid motif IPR024058; Cytochrome f transmembrane anchor IPR024094; Cytochrome f large domain	GO:0031361: integral to thylakoid membrane ; GO:0009055: electron carrier activity ; GO:0020037: heme binding ; GO:0005506: iron ion binding ; GO:0015979: photosynthesis ;	Apocytochrome f; K02634 apocytochrome f
5773	ORTHOMCL5773(14 genes,4 taxa):	Swetha_08839	0	1	0	KIRO_ACTDE Kirola OS=Actinidia deliciosa PE=1 SV=1	IPR000916; Bet v I/Major latex protein	GO:0009607: response to biotic stimulus ; GO:0006952: defense response ;	probable ribose-5-phosphate isomerase-like; K01807 ribose 5-phosphate isomerase A [EC:5.3.1.6]
6081	ORTHOMCL6081(13 genes,9 taxa):	SIN_1000715 SIN_1021143 Swetha_41586	2	1	0	MGL_ARATH Methionine gamma-lyase OS=Arabidopsis thaliana GN=MGL PE=1 SV=1	IPR000277; Cys/Met metabolism, pyridoxal phosphate-dependent enzyme IPR015424; Pyridoxal phosphate-dependent transferase	GO:0030170: pyridoxal phosphate binding ;	methionine gamma-lyase-like; K01761 methionine-gamma-lyase [EC:4.4.1.11]
6092	ORTHOMCL6092(13 genes,9 taxa):	SIN_1026493 Swetha_26540 Swetha_26542 Yuzhi11_13162	1	2	1	NA	NA	NA	NA
6362	ORTHOMCL6362(13 genes,10 taxa):	Swetha_30565 Yuzhi11_15595 Zhongzhi13_23267	1	1	1	ATG4_MEDTR Cysteine protease ATG4 OS=Medicago truncatula GN=ATG4 PE=3 SV=1	IPR005078; Peptidase C54	NA	cysteine protease ATG4; K08342 cysteine protease ATG4 [EC:3.4.22.-]
6480	ORTHOMCL6480(13 genes,9 taxa):	Swetha_19396 Swetha_19398 Yuzhi11_16127	0	2	1	NA	IPR001025; Bromo adjacent homology (BAH) domain	GO:0003677: DNA binding ;	MET1-3; hypothetical protein; K00558 DNA (cytosine-5)-methyltransferase 1 [EC:2.1.1.37]
6695	ORTHOMCL6695(13 genes,8 taxa):	Swetha_34649	0	1	0	MGP4_ARATH UDP-D-xylose:L-fucose alpha-1,3-D-xylosyltransferase MGP4 OS=Arabidopsis thaliana GN=MGP4 PE=2 SV=1	IPR005069; Nucleotide-diphospho-sugar transferase IPR029044; Nucleotide-diphospho-sugar transferases	NA	hypothetical protein; K11714 rhamnogalacturonan II specific xylosyltransferase [EC:2.4.2.-]
6801	ORTHOMCL6801(13 genes,7 taxa):	SIN_1001509 Swetha_38699	1	1	0	Y1015_ARATH Uncharacterized protein At1g01500 OS=Arabidopsis thaliana GN=At1g01500 PE=2 SV=1	NA	NA	NA
6906	ORTHOMCL6906(13 genes,8 taxa):	Yuzhi11_23911	0	0	1	TOC34_PEA Translocase of chloroplast 34 OS=Pisum sativum GN=TOC34 PE=1 SV=1	IPR005688; Chloroplast protein import component Toc34 IPR006703; AIG1-type guanine nucleotide-binding (G) domain IPR027417; P-loop containing nucleoside triphosphate hydrolase	GO:0009707: chloroplast outer membrane ; GO:0015450: P-P-bond-hydrolysis-driven protein transmembrane transporter activity ; GO:0006886: intracellular protein transport ;	NA
7293	ORTHOMCL7293(13 genes,4 taxa):	SIN_1023609	1	0	0	POLX_TOBAC Retrovirus-related Pol polyprotein from transposon TNT 1-94 OS=Nicotiana tabacum PE=2 SV=1	IPR013103; Reverse transcriptase, RNA-dependent DNA polymerase	NA	uncharacterized LOC104905624; K05658 ATP-binding cassette, subfamily B (MDR/TAP), member 1 [EC:3.6.3.44]
7302	ORTHOMCL7302(13 genes,2 taxa):	Yuzhi11_15257	0	0	1	POLX_TOBAC Retrovirus-related Pol polyprotein from transposon TNT 1-94 OS=Nicotiana tabacum PE=2 SV=1	IPR025724; GAG-pre-integrase domain	NA	uncharacterized LOC102707106; K12619 5'-3' exoribonuclease 2 [EC:3.1.13.-]
7347	ORTHOMCL7347(12 genes,8 taxa):	SIN_1008246 SIN_1025024 Yuzhi11_18298	2	0	1	NA	NA	NA	formate--tetrahydrofolate ligase-like; K01938 formate--tetrahydrofolate ligase [EC:6.3.4.3]
7600	ORTHOMCL7600(12 genes,10 taxa):	SIN_1006426 Swetha_40453 Swetha_40457 Yuzhi11_24145	1	2	1	AP3D_ARATH AP-3 complex subunit delta OS=Arabidopsis thaliana GN=DELTA-ADR PE=1 SV=1	IPR002553; Clathrin/coatomer adaptor, adaptin-like, N-terminal IPR016024; Armadillo-type fold IPR017105; Adaptor protein complex AP-3, delta subunit	GO:0030117: membrane coat ; GO:0016192: vesicle-mediated transport ; GO:0006886: intracellular protein transport ;	AP-3 complex subunit delta-like; K12396 AP-3 complex subunit delta-1
7610	ORTHOMCL7610(12 genes,9 taxa):	SIN_1026374 Swetha_10385	1	1	0	FYPP3_ARATH Phytochrome-associated serine/threonine-protein phosphatase 3 OS=Arabidopsis thaliana GN=FYPP3 PE=1 SV=1	IPR004843; Calcineurin-like phosphoesterase domain, ApaH type IPR006186; Serine/threonine-specific protein phosphatase/bis(5-nucleosyl)-tetraphosphatase IPR029052; Metallo-dependent phosphatase-like	GO:0016787: hydrolase activity ;	FYPP3; phytochrome-associated serine/threonine protein phosphatase 3; K15498 serine/threonine-protein phosphatase 6 catalytic subunit [EC:3.1.3.16]
7620	ORTHOMCL7620(12 genes,8 taxa):	Swetha_13296	0	1	0	NSE4A_ARATH Non-structural maintenance of chromosomes element 4 homolog A OS=Arabidopsis thaliana GN=NSE4A PE=2 SV=1	IPR014854; Non-structural maintenance of chromosome element 4, C-terminal	NA	NA
7642	ORTHOMCL7642(12 genes,9 taxa):	SIN_1000064 Yuzhi11_00743 Zhongzhi13_01725 Zhongzhi13_03361	3	0	1	TAF9_ARATH Transcription initiation factor TFIID subunit 9 OS=Arabidopsis thaliana GN=TAF9 PE=1 SV=1	IPR003162; Transcription initiation factor TAFII31 IPR009072; Histone-fold	GO:0006352: DNA-dependent transcription, initiation ;	transcription initiation factor TFIID subunit 9; K03133 transcription initiation factor TFIID subunit 9B
8084	ORTHOMCL8084(12 genes,8 taxa):	SIN_1009964 SIN_1014097	2	0	0	BPS1_ARATH Protein BPS1, chloroplastic OS=Arabidopsis thaliana GN=BPS1 PE=2 SV=1	IPR004320; Protein of unknown function DUF241, plant	NA	NA
8186	ORTHOMCL8186(12 genes,8 taxa):	SIN_1025246	1	0	0	RSI1_SOLLC Protein RSI-1 OS=Solanum lycopersicum GN=RSI-1 PE=2 SV=1	IPR003854; Gibberellin regulated protein	NA	NA
8395	ORTHOMCL8395(12 genes,9 taxa):	SIN_1006353 Swetha_22400 Yuzhi11_10775	1	1	1	RAX3_ARATH Transcription factor RAX3 OS=Arabidopsis thaliana GN=RAX3 PE=2 SV=1	IPR001005; SANT/Myb domain IPR009057; Homeobox domain-like IPR017930; Myb domain	GO:0003682: chromatin binding ;	transcription factor RAX3-like; K09422 myb proto-oncogene protein, plant
8505	ORTHOMCL8505(12 genes,10 taxa):	Swetha_04985 Yuzhi11_10514 Zhongzhi13_01864 Zhongzhi13_15585	2	1	1	MCM7_ORYSI DNA replication licensing factor MCM7 OS=Oryza sativa subsp. indica GN=MCM7 PE=3 SV=1	IPR001208; MCM domain IPR008050; DNA replication licensing factor Mcm7 IPR012340; Nucleic acid-binding, OB-fold IPR018525; Mini-chromosome maintenance, conserved site IPR027417; P-loop containing nucleoside triphosphate hydrolase IPR031327; Mini-chromosome maintenance protein IPR033762; MCM OB domain	GO:0005524: ATP binding ; GO:0003677: DNA binding ; GO:0006260: DNA replication ;	DNA replication licensing factor MCM7; K02210 DNA replication licensing factor MCM7 [EC:3.6.4.12]
9031	ORTHOMCL9031(12 genes,9 taxa):	SIN_1002621 Swetha_23892	1	1	0	BBP_CRYNJ Branchpoint-bridging protein OS=Cryptococcus neoformans var. neoformans serotype D (strain JEC21 / ATCC MYA-565) GN=BBP PE=3 SV=1	IPR000504; RNA recognition motif domain IPR001878; Zinc finger, CCHC-type IPR004087; K Homology domain IPR004088; K Homology domain, type 1 IPR032570; Splicing factor 1, helix-hairpin domain	GO:0003676: nucleic acid binding ;	branchpoint-bridging protein-like; K13095 splicing factor 1
9054	ORTHOMCL9054(12 genes,10 taxa):	SIN_1021739 Swetha_00572 Yuzhi11_00033	1	1	1	SKEL2_DROME Protein Skeletor, isoforms D/E OS=Drosophila melanogaster GN=Skeletor PE=1 SV=3	IPR002541; Cytochrome c assembly protein IPR005018; DOMON domain IPR006593; Cytochrome b561/ferric reductase transmembrane IPR019545; DM13 domain	GO:0016020: membrane ; GO:0006461: protein complex assembly ; GO:0008535: respiratory chain complex IV assembly ;	NA
9100	ORTHOMCL9100(12 genes,10 taxa):	SIN_1017440 Swetha_11185 Swetha_11187 Yuzhi11_04287	1	2	1	LYRM4_HUMAN LYR motif-containing protein 4 OS=Homo sapiens GN=LYRM4 PE=1 SV=1	IPR008011; Complex 1 LYR protein	NA	NA
9145	ORTHOMCL9145(12 genes,8 taxa):	Swetha_29587 Yuzhi11_25560 Zhongzhi13_22451	1	1	1	NU4C_SOLLC NAD(P)H-quinone oxidoreductase chain 4, chloroplastic OS=Solanum lycopersicum GN=ndhD PE=3 SV=1	IPR001750; NADH:quinone oxidoreductase/Mrp antiporter, membrane subunit IPR003918; NADH:ubiquinone oxidoreductase IPR010227; NADH-quinone oxidoreductase, chain M/4	GO:0008137: NADH dehydrogenase (ubiquinone) activity ; GO:0042773: ATP synthesis coupled electron transport ; GO:0055114: oxidation-reduction process ;	ndhD, LyesC2p017; NADH-plastoquinone oxidoreductase subunit 4; K05575 NAD(P)H-quinone oxidoreductase subunit 4 [EC:1.6.5.3]
9260	ORTHOMCL9260(12 genes,7 taxa):	SIN_1006358 SIN_1019857 Swetha_24762	2	1	0	NA	NA	NA	branched-chain amino acid aminotransferase, putative (EC:2.6.1.42); K00826 branched-chain amino acid aminotransferase [EC:2.6.1.42]
9281	ORTHOMCL9281(12 genes,2 taxa):	Swetha_17813	0	1	0	NA	IPR029472; Gag-polypeptide of LTR copia-type	NA	probable inactive receptor-like protein kinase At1g65250; K04730 interleukin-1 receptor-associated kinase 1 [EC:2.7.11.1]
9324	ORTHOMCL9324(11 genes,9 taxa):	Swetha_28186 Yuzhi11_14077	0	1	1	NA	IPR007849; ATPase assembly factor ATP10	GO:0033615: mitochondrial proton-transporting ATP synthase complex assembly ; GO:0005743: mitochondrial inner membrane ;	Mitochondria isoform 1; K18192 mitochondrial ATPase complex subunit ATP10
9336	ORTHOMCL9336(11 genes,8 taxa):	SIN_1025945	1	0	0	NA	IPR011011; Zinc finger, FYVE/PHD-type	NA	NA
9408	ORTHOMCL9408(11 genes,9 taxa):	Swetha_04890 Swetha_27639 Yuzhi11_03141	0	2	1	SKI22_ARATH F-box protein SKIP22 OS=Arabidopsis thaliana GN=SKIP22 PE=1 SV=1	IPR001810; F-box domain	GO:0005515: protein binding ;	F-box protein SKIP22-like; K10293 F-box protein 7
9441	ORTHOMCL9441(11 genes,10 taxa):	SIN_1017163 Swetha_06898 Yuzhi11_24192	1	1	1	RK21_ARATH 50S ribosomal protein L21, chloroplastic OS=Arabidopsis thaliana GN=RPL21 PE=2 SV=1	IPR001787; Ribosomal protein L21 IPR018258; Ribosomal protein L21, conserved site IPR028909; Ribosomal protein L21-like	GO:0005622: intracellular ; GO:0006412: translation ; GO:0005840: ribosome ; GO:0003735: structural constituent of ribosome ; GO:0003723: RNA binding ;	50S ribosomal protein L21, chloroplastic; K02888 large subunit ribosomal protein L21
9477	ORTHOMCL9477(11 genes,6 taxa):	Yuzhi11_14909 Zhongzhi13_22219	1	0	1	F6H1_ARATH Feruloyl CoA ortho-hydroxylase 1 OS=Arabidopsis thaliana GN=F6'H1 PE=1 SV=1	IPR005123; Oxoglutarate/iron-dependent dioxygenase IPR026992; Non-haem dioxygenase N-terminal domain	GO:0055114: oxidation-reduction process ; GO:0016491: oxidoreductase activity ; GO:0016706: oxidoreductase activity, acting on paired donors, with incorporation or reduction of molecular oxygen, 2-oxoglutarate as one donor, and incorporation of one atom each of oxygen into both donors ;	feruloyl CoA ortho-hydroxylase 2-like; K06892 feruloyl-CoA ortho-hydroxylase [EC:1.14.11.-]
9535	ORTHOMCL9535(11 genes,9 taxa):	SIN_1012684 Swetha_32844 Yuzhi11_08683	1	1	1	DPM2_BOVIN Dolichol phosphate-mannose biosynthesis regulatory protein OS=Bos taurus GN=DPM2 PE=3 SV=3	IPR009914; Dolichol phosphate-mannose biosynthesis regulatory	GO:0030176: integral to endoplasmic reticulum membrane ; GO:0009059: macromolecule biosynthetic process ;	dolichol phosphate-mannose biosynthesis regulatory protein; K09658 dolichyl-phosphate mannosyltransferase polypeptide 2, regulatory subunit
9658	ORTHOMCL9658(11 genes,9 taxa):	Swetha_09031 Zhongzhi13_04666	1	1	0	CXIP4_ARATH CAX-interacting protein 4 OS=Arabidopsis thaliana GN=CXIP4 PE=1 SV=2	IPR001878; Zinc finger, CCHC-type	GO:0008270: zinc ion binding ; GO:0003676: nucleic acid binding ;	NA
9731	ORTHOMCL9731(11 genes,8 taxa):	Swetha_35450	0	1	0	NA	IPR011032; GroES-like IPR020818; GroES chaperonin family	NA	20 kDa chaperonin, chloroplastic-like; K04078 chaperonin GroES
9831	ORTHOMCL9831(11 genes,9 taxa):	Swetha_37786 Zhongzhi13_29521	1	1	0	FIE2_MAIZE Polycomb group protein FIE2 OS=Zea mays GN=FIE2 PE=2 SV=1	IPR001680; WD40 repeat IPR008797; Oxygen-evolving enhancer protein 3 IPR017986; WD40-repeat-containing domain IPR019775; WD40 repeat, conserved site IPR020472; G-protein beta WD-40 repeat IPR023222; PsbQ-like domain	GO:0005515: protein binding ;	polycomb group protein FERTILIZATION-INDEPENDENT ENDOSPERM; K11462 polycomb protein EED
9905	ORTHOMCL9905(11 genes,9 taxa):	SIN_1010559 Yuzhi11_14127	1	0	1	QCR9_SOLTU Cytochrome b-c1 complex subunit 9 OS=Solanum tuberosum PE=1 SV=1	IPR008027; Cytochrome b-c1 complex subunit 9	GO:0008121: ubiquinol-cytochrome-c reductase activity ; GO:0005740: mitochondrial envelope ; GO:0006122: mitochondrial electron transport, ubiquinol to cytochrome c ;	cytochrome b-c1 complex subunit 9; K00419 ubiquinol-cytochrome c reductase subunit 9
9925	ORTHOMCL9925(11 genes,10 taxa):	SIN_1019298 Swetha_05207 Swetha_40260 Yuzhi11_21446	1	2	1	RN215_HUMAN RING finger protein 215 OS=Homo sapiens GN=RNF215 PE=2 SV=2	IPR001841; Zinc finger, RING-type	GO:0008270: zinc ion binding ; GO:0005515: protein binding ;	RING finger protein 44-like; K19041 E3 ubiquitin-protein ligase RNF38/44 [EC:2.3.2.27]
10049	ORTHOMCL10049(11 genes,8 taxa):	Swetha_17932	0	1	0	ORP4B_ARATH Oxysterol-binding protein-related protein 4B OS=Arabidopsis thaliana GN=ORP4B PE=2 SV=2	IPR000648; Oxysterol-binding protein IPR018494; Oxysterol-binding protein, conserved site	NA	NA
10254	ORTHOMCL10254(11 genes,10 taxa):	SIN_1026490 Swetha_06159 Yuzhi11_13165	1	1	1	NA	NA	NA	NA
10326	ORTHOMCL10326(11 genes,5 taxa):	Swetha_14901	0	1	0	21KD_DAUCA 21 kDa protein OS=Daucus carota PE=2 SV=1	IPR006501; Pectinesterase inhibitor domain	GO:0004857: enzyme inhibitor activity ; GO:0030599: pectinesterase activity ;	ATPME3; K01051 pectinesterase [EC:3.1.1.11]
10329	ORTHOMCL10329(11 genes,8 taxa):	Swetha_02193	0	1	0	GET4_HUMAN Golgi to ER traffic protein 4 homolog OS=Homo sapiens GN=GET4 PE=1 SV=1	IPR007317; Uncharacterised protein family UPF0363	NA	NA
10351	ORTHOMCL10351(11 genes,7 taxa):	Swetha_30262	0	1	0	NU2C1_COFAR NAD(P)H-quinone oxidoreductase subunit 2 A, chloroplastic OS=Coffea arabica GN=ndhB1 PE=3 SV=1	IPR001750; NADH:quinone oxidoreductase/Mrp antiporter, membrane subunit IPR005818; Linker histone H1/H5, domain H15 IPR011991; Winged helix-turn-helix DNA-binding domain	GO:0055114: oxidation-reduction process ; GO:0042773: ATP synthesis coupled electron transport ; GO:0008137: NADH dehydrogenase (ubiquinone) activity ;	NAD(P)H-quinone oxidoreductase subunit 2 A; K05573 NAD(P)H-quinone oxidoreductase subunit 2 [EC:1.6.5.3]
10352	ORTHOMCL10352(11 genes,8 taxa):	SIN_1000014 Swetha_41844 Yuzhi11_24503	1	1	1	NDUS3_SOLTU NADH dehydrogenase [ubiquinone] iron-sulfur protein 3 OS=Solanum tuberosum GN=NAD9 PE=1 SV=3	IPR001268; NADH:ubiquinone oxidoreductase, 30kDa subunit	GO:0008137: NADH dehydrogenase (ubiquinone) activity ; GO:0055114: oxidation-reduction process ;	nad9, CusaM_p32; NADH dehydrogenase subunit 9; K03936 NADH dehydrogenase (ubiquinone) Fe-S protein 3 [EC:1.6.5.3 1.6.99.3]
10353	ORTHOMCL10353(11 genes,9 taxa):	SIN_1000049 Swetha_29833 Yuzhi11_25073	1	1	1	NDUS2_NICSY NADH dehydrogenase [ubiquinone] iron-sulfur protein 2 OS=Nicotiana sylvestris GN=NAD7 PE=2 SV=1	IPR001135; NADH-quinone oxidoreductase, subunit D IPR029014; NiFe hydrogenase-like	GO:0055114: oxidation-reduction process ; GO:0016651: oxidoreductase activity, acting on NADH or NADPH ; GO:0048038: quinone binding ; GO:0051287: NAD binding ;	nad7, CusaM_p11; NADH dehydrogenase subunit 7; K03935 NADH dehydrogenase (ubiquinone) Fe-S protein 2 [EC:1.6.5.3 1.6.99.3]
10355	ORTHOMCL10355(11 genes,8 taxa):	Swetha_41818 Yuzhi11_25655 Zhongzhi13_33838	1	1	1	CCBS_DAUCA Probable cytochrome c biosynthesis protein OS=Daucus carota PE=2 SV=1	IPR002541; Cytochrome c assembly protein IPR003567; Cytochrome c-type biogenesis protein IPR003569; Probable cytochrome c biosynthesis protein, plants	GO:0006461: protein complex assembly ; GO:0008535: respiratory chain complex IV assembly ; GO:0016020: membrane ;	NA
10551	ORTHOMCL10551(11 genes,7 taxa):	Swetha_37970	0	1	0	ENL1_ARATH Early nodulin-like protein 1 OS=Arabidopsis thaliana GN=At2g25060 PE=1 SV=2	IPR003245; Phytocyanin domain IPR008972; Cupredoxin	GO:0009055: electron carrier activity ; GO:0005507: copper ion binding ;	NA
10588	ORTHOMCL10588(10 genes,8 taxa):	SIN_1012845	1	0	0	PRP18_HUMAN Pre-mRNA-splicing factor 18 OS=Homo sapiens GN=PRPF18 PE=1 SV=1	IPR004098; Prp18 IPR014906; Pre-mRNA processing factor 4 (PRP4)-like	GO:0005681: spliceosomal complex ; GO:0008380: RNA splicing ;	pre-mRNA-splicing factor 18; K12817 pre-mRNA-splicing factor 18
10654	ORTHOMCL10654(10 genes,8 taxa):	Swetha_39077	0	1	0	SUF4_ARATH Protein SUPPRESSOR OF FRI 4 OS=Arabidopsis thaliana GN=SUF4 PE=1 SV=1	IPR003656; Zinc finger, BED-type IPR013087; Zinc finger C2H2-type	GO:0003677: DNA binding ;	RNA polymerase II C-terminal domain phosphatase-like protein; K18999 RNA polymerase II C-terminal domain phosphatase-like 3/4 [EC:3.1.3.16]
10692	ORTHOMCL10692(10 genes,8 taxa):	Swetha_37981 Swetha_38148	0	2	0	D6KL2_ARATH Serine/threonine-protein kinase D6PKL2 OS=Arabidopsis thaliana GN=D6PKL2 PE=1 SV=1	IPR000719; Protein kinase domain IPR009025; DNA-directed RNA polymerase, RBP11-like dimerisation domain IPR011009; Protein kinase-like domain IPR011262; DNA-directed RNA polymerase, insert domain IPR011263; DNA-directed RNA polymerase, RpoA/D/Rpb3-type IPR033901; DNA-directed RNA polymerases I and III subunit AC40	GO:0006468: protein phosphorylation ; GO:0004672: protein kinase activity ; GO:0005524: ATP binding ;	DNA-directed RNA polymerases I and III subunit RPAC1; K03027 DNA-directed RNA polymerases I and III subunit RPAC1
10752	ORTHOMCL10752(10 genes,8 taxa):	SIN_1014577 SIN_1014578 Yuzhi11_14675 Zhongzhi13_21907	3	0	1	PP158_ARATH Pentatricopeptide repeat-containing protein At2g17140 OS=Arabidopsis thaliana GN=At2g17140 PE=2 SV=1	IPR002885; Pentatricopeptide repeat	NA	hypothetical protein; K17710 pentatricopeptide repeat domain-containing protein 1
10755	ORTHOMCL10755(10 genes,6 taxa):	Swetha_18520	0	1	0	NA	NA	NA	NA
10763	ORTHOMCL10763(10 genes,9 taxa):	Swetha_17105 Swetha_17107 Yuzhi11_07546	0	2	1	NA	IPR006076; FAD dependent oxidoreductase IPR023753; FAD/NAD(P)-binding domain	GO:0055114: oxidation-reduction process ; GO:0016491: oxidoreductase activity ;	DNA replication licensing factor MCM5-like; K02209 DNA replication licensing factor MCM5 [EC:3.6.4.12]
10798	ORTHOMCL10798(10 genes,8 taxa):	Swetha_40570 Yuzhi11_21604 Yuzhi11_21610	0	1	2	CI041_RAT UPF0586 protein C9orf41 homolog OS=Rattus norvegicus PE=2 SV=1	IPR012901; N2227-like	NA	NA
10848	ORTHOMCL10848(10 genes,8 taxa):	SIN_1011509 Zhongzhi13_20675	2	0	0	Y2012_DICDI Putative elongation of fatty acids protein DDB_G0272012 OS=Dictyostelium discoideum GN=DDB_G0272012 PE=3 SV=1	IPR002076; ELO family IPR030457; ELO family, conserved site	GO:0016021: integral to membrane ;	hypothetical protein; K10249 elongation of very long chain fatty acids protein 4 [EC:2.3.1.199]
10850	ORTHOMCL10850(10 genes,7 taxa):	SIN_1010203	1	0	0	NA	NA	NA	NA
10884	ORTHOMCL10884(10 genes,8 taxa):	Swetha_11086	0	1	0	NA	IPR012870; Protein of unknown function DUF1666	NA	NA
10898	ORTHOMCL10898(10 genes,9 taxa):	SIN_1026573 Swetha_26423 Yuzhi11_13082	1	1	1	NA	IPR001911; Ribosomal protein S21	GO:0006412: translation ; GO:0005622: intracellular ; GO:0003735: structural constituent of ribosome ; GO:0005840: ribosome ;	uncharacterized LOC100855184; K02970 small subunit ribosomal protein S21
11061	ORTHOMCL11061(10 genes,9 taxa):	SIN_1010912 Swetha_04058 Yuzhi11_00907	1	1	1	MPC1_HUMAN Mitochondrial pyruvate carrier 1 OS=Homo sapiens GN=MPC1 PE=1 SV=1	IPR005336; Mitochondrial pyruvate carrier	NA	NA
11116	ORTHOMCL11116(10 genes,8 taxa):	Swetha_37834	0	1	0	NA	IPR005636; DTW	NA	hypothetical protein; K14833 nucleolar complex protein 2
11127	ORTHOMCL11127(10 genes,10 taxa):	Swetha_12845 Yuzhi11_24207 Zhongzhi13_07743	1	1	1	HFLX_ECOLI GTPase HflX OS=Escherichia coli (strain K12) GN=hflX PE=1 SV=3	IPR005225; Small GTP-binding protein domain IPR006073; GTP binding domain IPR016496; GTPase HflX IPR025121; GTPase HflX, N-terminal IPR027417; P-loop containing nucleoside triphosphate hydrolase IPR030394; HflX-type guanine nucleotide-binding (G) domain IPR032305; GTP-binding protein, middle domain	GO:0005525: GTP binding ;	putative GTP-binding protein 6-like; K03665 GTPase
11150	ORTHOMCL11150(10 genes,7 taxa):	Swetha_41461 Zhongzhi13_16305 Zhongzhi13_29276	2	1	0	RPOA_SOLTU DNA-directed RNA polymerase subunit alpha OS=Solanum tuberosum GN=rpoA PE=3 SV=1	IPR001971; Ribosomal protein S11 IPR009025; DNA-directed RNA polymerase, RBP11-like dimerisation domain IPR011260; RNA polymerase, alpha subunit, C-terminal IPR011262; DNA-directed RNA polymerase, insert domain IPR011263; DNA-directed RNA polymerase, RpoA/D/Rpb3-type IPR011773; DNA-directed RNA polymerase, alpha subunit	GO:0005622: intracellular ; GO:0005840: ribosome ; GO:0003735: structural constituent of ribosome ; GO:0006412: translation ;	30S ribosomal protein S11; K03040 DNA-directed RNA polymerase subunit alpha [EC:2.7.7.6]
11461	ORTHOMCL11461(9 genes,8 taxa):	Swetha_24249 Swetha_24254 Yuzhi11_11868	0	2	1	PTAR1_HUMAN Protein prenyltransferase alpha subunit repeat-containing protein 1 OS=Homo sapiens GN=PTAR1 PE=1 SV=2	IPR002088; Protein prenyltransferase, alpha subunit	GO:0008318: protein prenyltransferase activity ; GO:0018342: protein prenylation ;	protein prenyltransferase alpha subunit repeat-containing protein 1-like; K14137 protein prenyltransferase alpha subunit repeat containing protein 1
11471	ORTHOMCL11471(9 genes,8 taxa):	Zhongzhi13_29946	1	0	0	TYDP2_XENTR Tyrosyl-DNA phosphodiesterase 2 OS=Xenopus tropicalis GN=tdp2 PE=2 SV=2	IPR001876; Zinc finger, RanBP2-type IPR005135; Endonuclease/exonuclease/phosphatase	GO:0005622: intracellular ; GO:0008270: zinc ion binding ;	tyrosyl-DNA phosphodiesterase 2; K19619 tyrosyl-DNA phosphodiesterase 2 [EC:3.1.4.-]
11473	ORTHOMCL11473(9 genes,8 taxa):	Swetha_38268	0	1	0	BAG5_ARATH BAG family molecular chaperone regulator 5, mitochondrial OS=Arabidopsis thaliana GN=BAG5 PE=1 SV=1	IPR000048; IQ motif, EF-hand binding site IPR003103; BAG domain	GO:0005515: protein binding ;	fumarylacetoacetase-like; K01555 fumarylacetoacetase [EC:3.7.1.2]
11474	ORTHOMCL11474(9 genes,9 taxa):	Swetha_01155 Yuzhi11_00213	0	1	1	SLAC1_ARATH Guard cell S-type anion channel SLAC1 OS=Arabidopsis thaliana GN=SLAC1 PE=1 SV=1	IPR004695; Voltage-dependent anion channel	GO:0016021: integral to membrane ; GO:0055085: transmembrane transport ;	NA
11481	ORTHOMCL11481(9 genes,8 taxa):	SIN_1022843	1	0	0	NDB3B_ARATH NADH dehydrogenase [ubiquinone] 1 beta subcomplex subunit 3-B OS=Arabidopsis thaliana GN=At1g14450 PE=3 SV=1	IPR012576; NADH dehydrogenase [ubiquinone] 1 beta subcomplex subunit 3	GO:0008137: NADH dehydrogenase (ubiquinone) activity ; GO:0005739: mitochondrion ;	NA
11484	ORTHOMCL11484(9 genes,7 taxa):	SIN_1009579 Swetha_10768	1	1	0	NA	IPR015157; Translation machinery associated TMA7	NA	NA
11496	ORTHOMCL11496(9 genes,8 taxa):	Swetha_07348	0	1	0	DWA2_ARATH WD repeat-containing protein DWA2 OS=Arabidopsis thaliana GN=DWA2 PE=1 SV=1	IPR001680; WD40 repeat IPR017986; WD40-repeat-containing domain IPR019775; WD40 repeat, conserved site	GO:0005515: protein binding ;	WD-40 repeat-containing protein MSI2-like; K10752 histone-binding protein RBBP4
11498	ORTHOMCL11498(9 genes,9 taxa):	Swetha_14828 Yuzhi11_06318	0	1	1	UREF_ARATH Urease accessory protein F OS=Arabidopsis thaliana GN=UREF PE=2 SV=1	IPR002639; Urease accessory protein UreF	GO:0006807: nitrogen compound metabolic process ; GO:0016151: nickel cation binding ;	urease accessory protein F; K03188 urease accessory protein
11516	ORTHOMCL11516(9 genes,8 taxa):	Swetha_04926 Swetha_22638	0	2	0	NA	NA	NA	NA
11535	ORTHOMCL11535(9 genes,9 taxa):	Swetha_04026 Yuzhi11_04130	0	1	1	RWDD1_MOUSE RWD domain-containing protein 1 OS=Mus musculus GN=Rwdd1 PE=1 SV=1	IPR006575; RWD domain IPR016135; Ubiquitin-conjugating enzyme/RWD-like	GO:0005515: protein binding ;	NA
11537	ORTHOMCL11537(9 genes,8 taxa):	SIN_1021884	1	0	0	NA	NA	NA	NA
11577	ORTHOMCL11577(9 genes,9 taxa):	Swetha_26721 Yuzhi11_13227	0	1	1	CENPX_PONAB Centromere protein X OS=Pongo abelii GN=STRA13 PE=3 SV=1	IPR018552; Centromere protein X	NA	centromere protein X; K15360 centromere protein X
11580	ORTHOMCL11580(9 genes,8 taxa):	Swetha_02370	0	1	0	SUT34_ARATH Probable sulfate transporter 3.4 OS=Arabidopsis thaliana GN=SULTR3;4 PE=2 SV=1	IPR011547; SLC26A/SulP transporter domain IPR019185; Integral membrane protein SYS1-related	GO:0016021: integral to membrane ; GO:0008272: sulfate transport ; GO:0015116: sulfate transmembrane transporter activity ;	probable sulfate transporter 3.4; K17471 sulfate transporter 3
11587	ORTHOMCL11587(9 genes,8 taxa):	Swetha_15663	0	1	0	HETI_NOSS1 4'-phosphopantetheinyl transferase HetI OS=Nostoc sp. (strain PCC 7120 / UTEX 2576) GN=hetI PE=3 SV=2	IPR008278; 4'-phosphopantetheinyl transferase superfamily	GO:0009059: macromolecule biosynthetic process ; GO:0008897: holo-[acyl-carrier-protein] synthase activity ; GO:0000287: magnesium ion binding ;	L-aminoadipate-semialdehyde dehydrogenase-phosphopantetheinyl transferase; K06133 4'-phosphopantetheinyl transferase [EC:2.7.8.-]
11590	ORTHOMCL11590(9 genes,7 taxa):	SIN_1000062 Swetha_41851 Yuzhi11_14695	1	1	1	RM02_ARATH 60S ribosomal protein L2, mitochondrial OS=Arabidopsis thaliana GN=RPL2 PE=3 SV=1	NA	NA	NA
11591	ORTHOMCL11591(9 genes,7 taxa):	SIN_1000027 Swetha_41855	1	1	0	RM05_SOLTU 60S ribosomal protein L5, mitochondrial OS=Solanum tuberosum GN=RPL5 PE=2 SV=2	IPR002132; Ribosomal protein L5 IPR022803; Ribosomal protein L5 domain	GO:0005622: intracellular ; GO:0006412: translation ; GO:0005840: ribosome ; GO:0003735: structural constituent of ribosome ;	hypothetical protein; K02954 small subunit ribosomal protein S14
11592	ORTHOMCL11592(9 genes,6 taxa):	Zhongzhi13_10379	1	0	0	RT04_ARATH Ribosomal protein S4, mitochondrial OS=Arabidopsis thaliana GN=RPS4 PE=2 SV=2	IPR002942; RNA-binding S4 domain	GO:0003723: RNA binding ;	rps4, ViviM_p108; ribosomal protein S4; K02986 small subunit ribosomal protein S4
11603	ORTHOMCL11603(9 genes,8 taxa):	Swetha_05498 Yuzhi11_09547	0	1	1	NA	NA	NA	NA
11604	ORTHOMCL11604(9 genes,8 taxa):	Swetha_00701	0	1	0	SBP3_ARATH Probable steroid-binding protein 3 OS=Arabidopsis thaliana GN=MP3 PE=1 SV=1	IPR001199; Cytochrome b5-like heme/steroid binding domain	GO:0020037: heme binding ;	probable steroid-binding protein 3; K17278 membrane-associated progesterone receptor component
11612	ORTHOMCL11612(9 genes,7 taxa):	Swetha_36237	0	1	0	TIM10_ARATH Mitochondrial import inner membrane translocase subunit TIM10 OS=Arabidopsis thaliana GN=TIM10 PE=1 SV=1	IPR001005; SANT/Myb domain IPR004217; Tim10/DDP family zinc finger IPR009057; Homeobox domain-like IPR017930; Myb domain	GO:0003682: chromatin binding ;	uncharacterized LOC100256309; K09422 myb proto-oncogene protein, plant
11625	ORTHOMCL11625(9 genes,8 taxa):	SIN_1005463	1	0	0	ZN593_XENTR Zinc finger protein 593 OS=Xenopus tropicalis GN=znf593 PE=2 SV=1	IPR003604; Matrin/U1-C-like, C2H2-type zinc finger IPR013087; Zinc finger C2H2-type IPR022755; Zinc finger, double-stranded RNA binding	GO:0003676: nucleic acid binding ; GO:0008270: zinc ion binding ;	zinc finger protein 593; K14821 bud site selection protein 20
11650	ORTHOMCL11650(9 genes,8 taxa):	Swetha_40914	0	1	0	RL13_RUTMC 50S ribosomal protein L13 OS=Ruthia magnifica subsp. Calyptogena magnifica GN=rplM PE=3 SV=1	IPR005822; Ribosomal protein L13 IPR005823; Ribosomal protein L13, bacterial-type	GO:0003735: structural constituent of ribosome ; GO:0006412: translation ; GO:0005840: ribosome ;	POPTRDRAFT_825501; ribosomal protein L13; K02871 large subunit ribosomal protein L13
11651	ORTHOMCL11651(9 genes,8 taxa):	SIN_1004894 Swetha_04558 Yuzhi11_16138	1	1	1	PP208_ARATH Pentatricopeptide repeat-containing protein At3g02490, mitochondrial OS=Arabidopsis thaliana GN=At3g02490 PE=2 SV=1	IPR002885; Pentatricopeptide repeat	NA	hypothetical protein; K17710 pentatricopeptide repeat domain-containing protein 1
11654	ORTHOMCL11654(9 genes,5 taxa):	SIN_1010137	1	0	0	RL33_MAGSA 50S ribosomal protein L33 OS=Magnetospirillum magneticum (strain AMB-1 / ATCC 700264) GN=rpmG PE=3 SV=1	IPR001705; Ribosomal protein L33 IPR011332; Zinc-binding ribosomal protein	GO:0003735: structural constituent of ribosome ; GO:0005840: ribosome ; GO:0006412: translation ; GO:0005622: intracellular ;	54S ribosomal protein L39, mitochondrial-like; K02913 large subunit ribosomal protein L33
11655	ORTHOMCL11655(9 genes,9 taxa):	Yuzhi11_17799 Zhongzhi13_26489	1	0	1	HYPK_MOUSE Huntingtin-interacting protein K OS=Mus musculus GN=Hypk PE=2 SV=2	NA	NA	NA
11661	ORTHOMCL11661(9 genes,8 taxa):	Swetha_36202	0	1	0	ZDHC6_ARATH Probable protein S-acyltransferase 16 OS=Arabidopsis thaliana GN=PAT16 PE=2 SV=1	NA	NA	probable protein S-acyltransferase 16; K18932 palmitoyltransferase [EC:2.3.1.225]
11668	ORTHOMCL11668(9 genes,8 taxa):	SIN_1009515	1	0	0	RL34_PSEA6 50S ribosomal protein L34 OS=Pseudoalteromonas atlantica (strain T6c / ATCC BAA-1087) GN=rpmH PE=3 SV=1	IPR000271; Ribosomal protein L34 IPR020939; Ribosomal protein L34, conserved site	GO:0003735: structural constituent of ribosome ; GO:0005840: ribosome ; GO:0006412: translation ; GO:0005622: intracellular ;	uncharacterized LOC103932752; K02914 large subunit ribosomal protein L34
11681	ORTHOMCL11681(9 genes,6 taxa):	Swetha_39199 Zhongzhi13_30595	1	1	0	COL6_ARATH Zinc finger protein CONSTANS-LIKE 6 OS=Arabidopsis thaliana GN=COL6 PE=2 SV=2	IPR000315; B-box-type zinc finger	GO:0005622: intracellular ; GO:0008270: zinc ion binding ;	CO; zinc finger protein CONSTANS; K12135 zinc finger protein CONSTANS
11683	ORTHOMCL11683(9 genes,8 taxa):	SIN_1004371	1	0	0	EBP2_ARATH Probable rRNA-processing protein EBP2 homolog OS=Arabidopsis thaliana GN=At3g22660 PE=2 SV=1	IPR008610; Eukaryotic rRNA processing	NA	probable rRNA-processing protein EBP2 homolog; K14823 rRNA-processing protein EBP2
11704	ORTHOMCL11704(9 genes,8 taxa):	Swetha_28506	0	1	0	NA	NA	NA	hypothetical protein; K00902 dolichol kinase [EC:2.7.1.108]
11705	ORTHOMCL11705(9 genes,6 taxa):	Swetha_28549 Swetha_28551	0	2	0	UBL5_ARATH Ubiquitin-like protein 5 OS=Arabidopsis thaliana GN=UBL5 PE=3 SV=1	IPR000626; Ubiquitin domain IPR029071; Ubiquitin-related domain	GO:0005515: protein binding ;	ubiquitin-like protein 5; K13113 ubiquitin-like protein 5
11729	ORTHOMCL11729(9 genes,8 taxa):	Swetha_34573	0	1	0	YUID_BACSU Uncharacterized membrane protein YuiD OS=Bacillus subtilis (strain 168) GN=yuiD PE=4 SV=1	IPR003832; Acid phosphatase/vanadium-dependent haloperoxidase-related	NA	hypothetical protein; K09775 uncharacterized protein
11730	ORTHOMCL11730(9 genes,8 taxa):	Swetha_19219	0	1	0	MDMC_STRMY O-methyltransferase MdmC OS=Streptomyces mycarofaciens GN=mdmC PE=3 SV=1	IPR002935; O-methyltransferase, family 3 IPR029063; S-adenosyl-L-methionine-dependent methyltransferase	GO:0008171: O-methyltransferase activity ;	tricin synthase 1-like; K18883 tricin synthase [EC:2.1.1.175]
11755	ORTHOMCL11755(9 genes,7 taxa):	SIN_1021062 Swetha_08467 Yuzhi11_02663	1	1	1	ATL29_ARATH RING-H2 finger protein ATL29 OS=Arabidopsis thaliana GN=ATL29 PE=3 SV=1	IPR001841; Zinc finger, RING-type	GO:0008270: zinc ion binding ; GO:0005515: protein binding ;	hypothetical protein; K19041 E3 ubiquitin-protein ligase RNF38/44 [EC:2.3.2.27]
11757	ORTHOMCL11757(9 genes,9 taxa):	SIN_1022865 Swetha_27237	1	1	0	COXM2_DANRE COX assembly mitochondrial protein 2 homolog OS=Danio rerio GN=cmc2 PE=3 SV=1	IPR013892; Cytochrome c oxidase biogenesis protein Cmc1-like	NA	COX assembly mitochondrial protein 1; K18172 COX assembly mitochondrial protein 2
11770	ORTHOMCL11770(9 genes,8 taxa):	Swetha_30952	0	1	0	NA	NA	NA	general transcription factor IIH subunit 3; K03143 transcription initiation factor TFIIH subunit 3
11782	ORTHOMCL11782(9 genes,5 taxa):	Yuzhi11_25792	0	0	1	XTH26_ARATH Probable xyloglucan endotransglucosylase/hydrolase protein 26 OS=Arabidopsis thaliana GN=XTH26 PE=2 SV=1	IPR000757; Glycoside hydrolase family 16 IPR008263; Glycoside hydrolase, family 16, active site IPR008264; Beta-glucanase IPR010713; Xyloglucan endo-transglycosylase, C-terminal IPR013320; Concanavalin A-like lectin/glucanase domain IPR016455; Xyloglucan endotransglucosylase/hydrolase	GO:0005975: carbohydrate metabolic process ; GO:0004553: hydrolase activity, hydrolyzing O-glycosyl compounds ;	probable xyloglucan endotransglucosylase/hydrolase protein 26; K08235 xyloglucan:xyloglucosyl transferase [EC:2.4.1.207]
11786	ORTHOMCL11786(9 genes,8 taxa):	Swetha_00860	0	1	0	CA123_XENLA UPF0587 protein C1orf123 homolog OS=Xenopus laevis PE=2 SV=1	IPR008584; Protein of unknown function DUF866, eukaryotic	NA	NA
11790	ORTHOMCL11790(9 genes,9 taxa):	SIN_1025519 Swetha_30668 Yuzhi11_15658	1	1	1	TF2B_XENLA Transcription initiation factor IIB OS=Xenopus laevis GN=gtf2b PE=2 SV=1	IPR000812; Transcription factor TFIIB IPR013150; Transcription factor TFIIB, cyclin-like domain IPR013763; Cyclin-like	GO:0006352: DNA-dependent transcription, initiation ; GO:0006355: regulation of transcription, DNA-dependent ; GO:0008270: zinc ion binding ;	uncharacterized LOC100256546; K03124 transcription initiation factor TFIIB
11796	ORTHOMCL11796(9 genes,8 taxa):	Swetha_36473	0	1	0	YDQ4_SCHPO Uncharacterized transporter C5D6.04 OS=Schizosaccharomyces pombe (strain 972 / ATCC 24843) GN=SPAC5D6.04 PE=3 SV=1	IPR004776; Membrane transport protein	GO:0016021: integral to membrane ; GO:0055085: transmembrane transport ;	hypothetical protein; K01807 ribose 5-phosphate isomerase A [EC:5.3.1.6]
11800	ORTHOMCL11800(9 genes,9 taxa):	SIN_1012147 Yuzhi11_06520	1	0	1	PH1_ARATH Pleckstrin homology domain-containing protein 1 OS=Arabidopsis thaliana GN=PH1 PE=2 SV=2	IPR001849; Pleckstrin homology domain IPR011993; PH domain-like	GO:0005515: protein binding ; GO:0005543: phospholipid binding ;	NA
11809	ORTHOMCL11809(9 genes,8 taxa):	SIN_1014758 Yuzhi11_13656	1	0	1	PAS2_ARATH Very-long-chain (3R)-3-hydroxyacyl-CoA dehydratase PASTICCINO 2 OS=Arabidopsis thaliana GN=PAS2 PE=1 SV=1	IPR007482; Protein-tyrosine phosphatase-like, PTPLA	NA	very-long-chain (3R)-3-hydroxyacyl-CoA dehydratase PASTICCINO 2-like; K10703 very-long-chain (3R)-3-hydroxyacyl-CoA dehydratase [EC:4.2.1.134]
11840	ORTHOMCL11840(9 genes,9 taxa):	Yuzhi11_12291 Zhongzhi13_19132	1	0	1	HS157_ARATH 15.7 kDa heat shock protein, peroxisomal OS=Arabidopsis thaliana GN=HSP15.7 PE=2 SV=1	IPR002068; Alpha crystallin/Hsp20 domain IPR002902; Gnk2-homologous domain IPR008978; HSP20-like chaperone	NA	15.7 kDa heat shock protein, peroxisomal-like; K13993 HSP20 family protein
11846	ORTHOMCL11846(9 genes,6 taxa):	Swetha_06021 Swetha_40882	0	2	0	NA	IPR021775; Protein of unknown function DUF3339	NA	NA
11855	ORTHOMCL11855(9 genes,9 taxa):	SIN_1008460 Swetha_14044 Yuzhi11_06001	1	1	1	NA	IPR008480; Protein of unknown function DUF761, plant	NA	NA
11892	ORTHOMCL11892(9 genes,6 taxa):	Swetha_41853 Yuzhi11_25071	0	1	1	NU4M_BRACM NADH-ubiquinone oxidoreductase chain 4 OS=Brassica campestris GN=ND4 PE=3 SV=1	IPR001750; NADH:quinone oxidoreductase/Mrp antiporter, membrane subunit IPR003918; NADH:ubiquinone oxidoreductase IPR010227; NADH-quinone oxidoreductase, chain M/4	GO:0042773: ATP synthesis coupled electron transport ; GO:0008137: NADH dehydrogenase (ubiquinone) activity ; GO:0055114: oxidation-reduction process ;	nad4; NADH dehydrogenase subunit 4 (EC:1.6.99.3); K03881 NADH-ubiquinone oxidoreductase chain 4 [EC:1.6.5.3]
11893	ORTHOMCL11893(9 genes,7 taxa):	SIN_1000075 Swetha_05748 Yuzhi11_14696	1	1	1	MI25_TOBAC ATP synthase protein MI25 OS=Nicotiana tabacum PE=2 SV=1	IPR008688; ATP synthase, F0 complex, subunit B/MI25	GO:0015078: hydrogen ion transmembrane transporter activity ; GO:0015986: ATP synthesis coupled proton transport ; GO:0000276: mitochondrial proton-transporting ATP synthase complex, coupling factor F(o) ;	uncharacterized LOC18445533; K08518 syntaxin-binding protein 5
12241	ORTHOMCL12241(9 genes,3 taxa):	Yuzhi11_13792	0	0	1	SCGT_TOBAC Scopoletin glucosyltransferase OS=Nicotiana tabacum GN=TOGT1 PE=1 SV=1	IPR002213; UDP-glucuronosyl/UDP-glucosyltransferase	GO:0016758: transferase activity, transferring hexosyl groups ; GO:0008152: metabolic process ;	scopoletin glucosyltransferase; K13496 UDP-glucosyl transferase 73C [EC:2.4.1.-]
12264	ORTHOMCL12264(8 genes,6 taxa):	SIN_1005691 Swetha_34635	1	1	0	YLS9_ARATH Protein YLS9 OS=Arabidopsis thaliana GN=YLS9 PE=2 SV=1	IPR004864; Late embryogenesis abundant protein, LEA-14	NA	NA
12279	ORTHOMCL12279(8 genes,8 taxa):	Yuzhi11_00265	0	0	1	NA	NA	NA	NA
12282	ORTHOMCL12282(8 genes,7 taxa):	Swetha_06374	0	1	0	NA	IPR013078; Histidine phosphatase superfamily, clade-1 IPR029033; Histidine phosphatase superfamily	NA	NA
12283	ORTHOMCL12283(8 genes,7 taxa):	SIN_1013631	1	0	0	GATL3_ARATH Probable galacturonosyltransferase-like 3 OS=Arabidopsis thaliana GN=GATL3 PE=2 SV=1	IPR002495; Glycosyl transferase, family 8 IPR029044; Nucleotide-diphospho-sugar transferases	GO:0016757: transferase activity, transferring glycosyl groups ;	probable galacturonosyltransferase 15; K13648 alpha-1,4-galacturonosyltransferase [EC:2.4.1.43]
12284	ORTHOMCL12284(8 genes,8 taxa):	SIN_1010294	1	0	0	NA	IPR005616; CcmH/CycL/Ccl2/NrfF family	NA	uncharacterized LOC102593427; K02200 cytochrome c-type biogenesis protein CcmH
12299	ORTHOMCL12299(8 genes,4 taxa):	Swetha_07495	0	1	0	NA	NA	NA	hypothetical protein; K11446 histone demethylase JARID1 [EC:1.14.11.-]
12303	ORTHOMCL12303(8 genes,7 taxa):	Yuzhi11_12954	0	0	1	LS12A_DANRE Protein LSM12 homolog A OS=Danio rerio GN=lsm12a PE=2 SV=1	IPR019181; Anticodon-binding domain	NA	NA
12304	ORTHOMCL12304(8 genes,7 taxa):	Swetha_04250	0	1	0	NA	IPR012458; Domain of unknown function DUF1664	NA	probable inorganic phosphate transporter 1-8; K08176 MFS transporter, PHS family, inorganic phosphate transporter
12307	ORTHOMCL12307(8 genes,8 taxa):	Swetha_19330 Yuzhi11_08950	0	1	1	UXT_DICDI Protein UXT homolog OS=Dictyostelium discoideum GN=DDB_G0285389 PE=3 SV=1	IPR004127; Prefoldin alpha-like IPR011599; Prefoldin alpha subunit, archaea-type	GO:0051082: unfolded protein binding ; GO:0016272: prefoldin complex ; GO:0006457: protein folding ;	T24P13.4; K15151 mediator of RNA polymerase II transcription subunit 10
12317	ORTHOMCL12317(8 genes,7 taxa):	Swetha_13122 Zhongzhi13_07963	1	1	0	NA	IPR031851; Protein of unknown function DUF4750	NA	NA
12319	ORTHOMCL12319(8 genes,8 taxa):	Zhongzhi13_07926	1	0	0	CHAC2_XENLA Cation transport regulator-like protein 2 OS=Xenopus laevis GN=chac2 PE=2 SV=1	IPR006840; Glutathione-specific gamma-glutamylcyclotransferase IPR013024; Gamma-glutamyl cyclotransferase-like	NA	ChaC-like family protein; K07232 cation transport protein ChaC
12320	ORTHOMCL12320(8 genes,8 taxa):	Swetha_22963	0	1	0	CA4_ARATH Chlorophyll a-b binding protein 4, chloroplastic OS=Arabidopsis thaliana GN=LHCA4 PE=1 SV=1	IPR022796; Chlorophyll A-B binding protein	NA	Light-harvesting complex I protein Lhca5 isoform 1; K08911 light-harvesting complex I chlorophyll a/b binding protein 5
12326	ORTHOMCL12326(8 genes,8 taxa):	Swetha_39892	0	1	0	NA	NA	NA	NA
12327	ORTHOMCL12327(8 genes,7 taxa):	Zhongzhi13_17535	1	0	0	TPPC1_RAT Trafficking protein particle complex subunit 1 OS=Rattus norvegicus GN=Trappc1 PE=2 SV=1	IPR007233; Trafficking protein particle complex subunit IPR011012; Longin-like domain	GO:0006888: ER to Golgi vesicle-mediated transport ; GO:0005801: cis-Golgi network ;	NA
12329	ORTHOMCL12329(8 genes,8 taxa):	Swetha_02353	0	1	0	CUT1C_ARATH Protein CURVATURE THYLAKOID 1C, chloroplastic OS=Arabidopsis thaliana GN=CURT1C PE=1 SV=1	IPR025564; Cyanobacterial aminoacyl-tRNA synthetase, CAAD domain	NA	beta-glucosidase 13-like; K01188 beta-glucosidase [EC:3.2.1.21]
12336	ORTHOMCL12336(8 genes,8 taxa):	Swetha_10909	0	1	0	RH20_ORYSJ DEAD-box ATP-dependent RNA helicase 20 OS=Oryza sativa subsp. japonica GN=Os01g0197200 PE=3 SV=2	IPR001650; Helicase, C-terminal IPR027417; P-loop containing nucleoside triphosphate hydrolase	GO:0005524: ATP binding ; GO:0003676: nucleic acid binding ; GO:0004386: helicase activity ;	DEAD-box ATP-dependent RNA helicase 20-like; K12823 ATP-dependent RNA helicase DDX5/DBP2 [EC:3.6.4.13]
12350	ORTHOMCL12350(8 genes,8 taxa):	Swetha_01794	0	1	0	PSD8A_ARATH 26S proteasome non-ATPase regulatory subunit 8 homolog A OS=Arabidopsis thaliana GN=RPN12A PE=1 SV=1	IPR033464; CSN8/PSMD8/EIF3K	NA	26S proteasome non-ATPase regulatory subunit RPN12A-like; K03031 26S proteasome regulatory subunit N12
12367	ORTHOMCL12367(8 genes,7 taxa):	Swetha_03745 Yuzhi11_09430	0	1	1	NA	IPR025558; Domain of unknown function DUF4283	NA	coatomer subunit beta'-1-like; K17302 coatomer, subunit beta'
12369	ORTHOMCL12369(8 genes,8 taxa):	SIN_1001375	1	0	0	PCL1_ARATH Transcription factor LUX OS=Arabidopsis thaliana GN=LUX PE=1 SV=1	IPR001005; SANT/Myb domain IPR006447; Myb domain, plants IPR009057; Homeobox domain-like IPR017930; Myb domain	GO:0003682: chromatin binding ;	two-component response regulator ARR18-like; K14491 two-component response regulator ARR-B family
12370	ORTHOMCL12370(8 genes,6 taxa):	SIN_1019753 Swetha_24619 Swetha_24624 Yuzhi11_22277	1	2	1	NA	NA	NA	NA
12372	ORTHOMCL12372(8 genes,5 taxa):	Swetha_01117	0	1	0	M1010_ARATH Uncharacterized mitochondrial protein AtMg01010 OS=Arabidopsis thaliana GN=AtMg01010 PE=4 SV=1	NA	NA	NA
12373	ORTHOMCL12373(8 genes,7 taxa):	Swetha_31236 Swetha_31239 Yuzhi11_10725	0	2	1	NU2M_ARATH NADH-ubiquinone oxidoreductase chain 2 OS=Arabidopsis thaliana GN=ND2 PE=2 SV=2	IPR001750; NADH:quinone oxidoreductase/Mrp antiporter, membrane subunit	GO:0055114: oxidation-reduction process ; GO:0042773: ATP synthesis coupled electron transport ; GO:0008137: NADH dehydrogenase (ubiquinone) activity ;	NADH-ubiquinone oxidoreductase chain 2-like; K03879 NADH-ubiquinone oxidoreductase chain 2 [EC:1.6.5.3]
12374	ORTHOMCL12374(8 genes,6 taxa):	Swetha_06613	0	1	0	ATP6_TOBAC ATP synthase subunit a OS=Nicotiana tabacum GN=ATP6 PE=3 SV=1	IPR000568; ATP synthase, F0 complex, subunit A IPR022803; Ribosomal protein L5 domain IPR023011; ATP synthase, F0 complex, subunit A, active site	GO:0015078: hydrogen ion transmembrane transporter activity ; GO:0045263: proton-transporting ATP synthase complex, coupling factor F(o) ; GO:0015986: ATP synthesis coupled proton transport ;	atp6, C3258_p35; ATP synthase F0 subunit 6; K02126 F-type H+-transporting ATPase subunit a
12375	ORTHOMCL12375(8 genes,6 taxa):	Swetha_41845 Swetha_41846 Yuzhi11_25074	0	2	1	CCMF_ARATH Putative cytochrome c biogenesis ccmF-like mitochondrial protein OS=Arabidopsis thaliana GN=CCMFC PE=1 SV=2	NA	NA	NA
12381	ORTHOMCL12381(8 genes,8 taxa):	SIN_1007395	1	0	0	PP161_ARATH Pentatricopeptide repeat-containing protein At2g17670 OS=Arabidopsis thaliana GN=At2g17670 PE=2 SV=1	IPR002885; Pentatricopeptide repeat	NA	hypothetical protein; K17964 leucine-rich PPR motif-containing protein, mitochondrial
12385	ORTHOMCL12385(8 genes,6 taxa):	Swetha_18307 Swetha_18308	0	2	0	NOP10_ARATH H/ACA ribonucleoprotein complex subunit 3-like protein OS=Arabidopsis thaliana GN=At2g20490 PE=2 SV=2	IPR007264; H/ACA ribonucleoprotein complex, subunit Nop10	NA	hypothetical protein; K11130 H/ACA ribonucleoprotein complex subunit 3
12396	ORTHOMCL12396(8 genes,8 taxa):	Yuzhi11_14198	0	0	1	DPOE3_PONAB DNA polymerase epsilon subunit 3 OS=Pongo abelii GN=POLE3 PE=2 SV=1	IPR003958; Transcription factor CBF/NF-Y/archaeal histone domain IPR009072; Histone-fold	GO:0005622: intracellular ; GO:0043565: sequence-specific DNA binding ;	hypothetical protein; K02326 DNA polymerase epsilon subunit 3 [EC:2.7.7.7]
12407	ORTHOMCL12407(8 genes,8 taxa):	Swetha_25721	0	1	0	NA	IPR011016; Zinc finger, RING-CH-type	GO:0008270: zinc ion binding ;	hypothetical protein; K15407 queuine tRNA-ribosyltransferase subunit QTRTD1 [EC:2.4.2.29]
12418	ORTHOMCL12418(8 genes,8 taxa):	Swetha_02922	0	1	0	NTAN1_MOUSE Protein N-terminal asparagine amidohydrolase OS=Mus musculus GN=Ntan1 PE=2 SV=3	IPR026750; Protein N-terminal asparagine amidohydrolase	NA	protein N-terminal asparagine amidohydrolase-like; K14662 protein N-terminal asparagine amidohydrolase [EC:3.5.1.-]
12420	ORTHOMCL12420(8 genes,8 taxa):	SIN_1014057	1	0	0	NA	NA	NA	NA
12425	ORTHOMCL12425(8 genes,8 taxa):	Swetha_04166 Zhongzhi13_18680	1	1	0	USPAL_ARATH Universal stress protein A-like protein OS=Arabidopsis thaliana GN=At3g01520 PE=1 SV=2	IPR006015; Universal stress protein A IPR006016; UspA	NA	NA
12430	ORTHOMCL12430(8 genes,8 taxa):	Swetha_28806	0	1	0	ATG10_ARATH Ubiquitin-like-conjugating enzyme ATG10 OS=Arabidopsis thaliana GN=ATG10 PE=1 SV=1	IPR007135; Autophagy-related protein 3 IPR012474; Frigida-like	NA	ubiquitin-like-conjugating enzyme ATG10; K17888 ubiquitin-like-conjugating enzyme ATG10, animal type
12435	ORTHOMCL12435(8 genes,8 taxa):	SIN_1010030	1	0	0	TI221_ARATH Mitochondrial import inner membrane translocase subunit TIM22-1 OS=Arabidopsis thaliana GN=TIM22-1 PE=1 SV=1	IPR003397; Mitochondrial inner membrane translocase subunit Tim17/Tim22/Tim23/peroxisomal protein PMP24	NA	mitochondrial import inner membrane translocase subunit TIM22-4-like; K17790 mitochondrial import inner membrane translocase subunit TIM22
12437	ORTHOMCL12437(8 genes,8 taxa):	Yuzhi11_06538 Zhongzhi13_09743	1	0	1	ACCO2_SOLLC 1-aminocyclopropane-1-carboxylate oxidase 2 OS=Solanum lycopersicum GN=ACO2 PE=2 SV=1	NA	NA	hypothetical protein; K04125 gibberellin 2-oxidase [EC:1.14.11.13]
12439	ORTHOMCL12439(8 genes,8 taxa):	SIN_1024908	1	0	0	NA	NA	NA	NA
12443	ORTHOMCL12443(8 genes,7 taxa):	Swetha_10934 Yuzhi11_04152	0	1	1	EPFL3_ARATH EPIDERMAL PATTERNING FACTOR-like protein 3 OS=Arabidopsis thaliana GN=EPFL3 PE=3 SV=1	NA	NA	NA
12448	ORTHOMCL12448(8 genes,7 taxa):	Yuzhi11_13712	0	0	1	ATL65_ARATH RING-H2 finger protein ATL65 OS=Arabidopsis thaliana GN=ATL65 PE=2 SV=2	IPR001841; Zinc finger, RING-type	GO:0008270: zinc ion binding ; GO:0005515: protein binding ;	RING finger protein; K19041 E3 ubiquitin-protein ligase RNF38/44 [EC:2.3.2.27]
12451	ORTHOMCL12451(8 genes,8 taxa):	Swetha_38100	0	1	0	PP244_ARATH Pentatricopeptide repeat-containing protein At3g20730 OS=Arabidopsis thaliana GN=PCMP-E94 PE=2 SV=1	IPR002885; Pentatricopeptide repeat	NA	Bipolar kinesin KRP-130, putative; K10398 kinesin family member 11
12459	ORTHOMCL12459(8 genes,7 taxa):	Swetha_28416	0	1	0	NA	NA	NA	NA
12467	ORTHOMCL12467(8 genes,8 taxa):	Swetha_31629	0	1	0	Y5957_ARATH Uncharacterized protein At5g39570 OS=Arabidopsis thaliana GN=At5g39570 PE=1 SV=1	NA	NA	NA
12469	ORTHOMCL12469(8 genes,8 taxa):	SIN_1015080	1	0	0	NA	IPR004864; Late embryogenesis abundant protein, LEA-14 IPR013990; Water stress and hypersensitive response domain	NA	NA
12470	ORTHOMCL12470(8 genes,8 taxa):	Swetha_29183 Yuzhi11_14839	0	1	1	Y328_SYNY3 Putative low molecular weight protein-tyrosine-phosphatase slr0328 OS=Synechocystis sp. (strain PCC 6803 / Kazusa) GN=slr0328 PE=3 SV=1	IPR017867; Protein-tyrosine phosphatase, low molecular weight IPR023485; Phosphotyrosine protein phosphatase I superfamily	GO:0006470: protein dephosphorylation ; GO:0004725: protein tyrosine phosphatase activity ;	Low molecular weight protein-tyrosine-phosphatase slr0328; K01104 protein-tyrosine phosphatase [EC:3.1.3.48]
12475	ORTHOMCL12475(8 genes,7 taxa):	SIN_1008189 Yuzhi11_01140	1	0	1	NA	NA	NA	NA
12478	ORTHOMCL12478(8 genes,8 taxa):	SIN_1019074	1	0	0	NA	NA	NA	NA
12479	ORTHOMCL12479(8 genes,7 taxa):	Zhongzhi13_33895	1	0	0	BASS4_ARATH Probable sodium/metabolite cotransporter BASS4, chloroplastic OS=Arabidopsis thaliana GN=BASS4 PE=3 SV=1	IPR016833; Putative sodium bile acid cotransporter	NA	probable sodium/metabolite cotransporter BASS4, chloroplastic; K14347 solute carrier family 10 (sodium/bile acid cotransporter), member 7
12480	ORTHOMCL12480(8 genes,8 taxa):	Swetha_41560 Yuzhi11_18968	0	1	1	ESF2_CANAL Pre-rRNA-processing protein ESF2 OS=Candida albicans (strain SC5314 / ATCC MYA-2876) GN=ESF2 PE=3 SV=2	IPR000504; RNA recognition motif domain IPR034353; ABT1/ESF2, RNA recognition motif	GO:0003676: nucleic acid binding ;	pre-rRNA-processing protein ESF2; K14785 ESF2/ABP1 family protein
12481	ORTHOMCL12481(8 genes,8 taxa):	Yuzhi11_04883	0	0	1	GUN4C_ARATH Tetrapyrrole-binding protein, chloroplastic OS=Arabidopsis thaliana GN=GUN4 PE=1 SV=1	IPR008629; GUN4-like	NA	NA
12484	ORTHOMCL12484(8 genes,8 taxa):	Swetha_21749	0	1	0	NA	NA	NA	NA
12485	ORTHOMCL12485(8 genes,7 taxa):	Swetha_02969 Swetha_02974	0	2	0	BB_ARATH E3 ubiquitin ligase BIG BROTHER OS=Arabidopsis thaliana GN=BB PE=1 SV=1	IPR001841; Zinc finger, RING-type	GO:0005515: protein binding ; GO:0008270: zinc ion binding ;	E3 ubiquitin ligase BIG BROTHER-like; K19045 E3 ubiquitin-protein ligase BIG BROTHER and related proteins [EC:2.3.2.27]
12490	ORTHOMCL12490(8 genes,7 taxa):	Swetha_07611	0	1	0	SELK_MACFA Selenoprotein K OS=Macaca fascicularis GN=SELK PE=3 SV=3	IPR024491; Selenoprotein SelK/SelG	NA	NA
12491	ORTHOMCL12491(8 genes,8 taxa):	Swetha_07586 Yuzhi11_02183 Zhongzhi13_03477	1	1	1	NSP2_MEDTR Nodulation-signaling pathway 2 protein OS=Medicago truncatula GN=NSP2 PE=1 SV=1	IPR005202; Transcription factor GRAS	NA	GAL1; GAI1-like E3 ubiquitin ligase protein; K14494 DELLA protein
12500	ORTHOMCL12500(8 genes,8 taxa):	Swetha_00847	0	1	0	PP317_ARATH Pentatricopeptide repeat-containing protein At4g17616 OS=Arabidopsis thaliana GN=At4g17616 PE=2 SV=1	IPR002885; Pentatricopeptide repeat	NA	hypothetical protein; K14845 RAT1-interacting protein
12513	ORTHOMCL12513(8 genes,8 taxa):	Swetha_11410	0	1	0	TL1Y_ARATH Thylakoid lumenal 17.9 kDa protein, chloroplastic OS=Arabidopsis thaliana GN=At4g24930 PE=1 SV=1	NA	NA	NA
12515	ORTHOMCL12515(8 genes,8 taxa):	Swetha_15020	0	1	0	MSRA_LACSA Peptide methionine sulfoxide reductase OS=Lactuca sativa PE=2 SV=1	IPR002569; Peptide methionine sulphoxide reductase MsrA	GO:0019538: protein metabolic process ; GO:0016671: oxidoreductase activity, acting on a sulfur group of donors, disulfide as acceptor ; GO:0055114: oxidation-reduction process ;	MSRA4; peptide methionine sulfoxide reductase A1; K07304 peptide-methionine (S)-S-oxide reductase [EC:1.8.4.11]
12525	ORTHOMCL12525(8 genes,8 taxa):	Swetha_17720	0	1	0	TM258_MOUSE Transmembrane protein 258 OS=Mus musculus GN=Tmem258 PE=2 SV=1	IPR007915; Oligosaccharyltransferase complex subunit	NA	NA
12529	ORTHOMCL12529(8 genes,7 taxa):	SIN_1025394	1	0	0	NA	NA	NA	NA
12530	ORTHOMCL12530(8 genes,8 taxa):	Zhongzhi13_21147	1	0	0	MET13_MOUSE Methyltransferase-like protein 13 OS=Mus musculus GN=Mettl13 PE=1 SV=1	IPR025714; Methyltransferase domain IPR029063; S-adenosyl-L-methionine-dependent methyltransferase	NA	decapping nuclease DXO homolog, chloroplastic-like; K14845 RAT1-interacting protein
12542	ORTHOMCL12542(8 genes,8 taxa):	Swetha_18174	0	1	0	CDC25_ARATH Dual specificity phosphatase Cdc25 OS=Arabidopsis thaliana GN=CDC25 PE=1 SV=1	IPR001763; Rhodanese-like domain	NA	SORBIDRAFT_01g050100, Sb01g050100; hypothetical protein; K18065 Cdc25 family phosphatase [EC:3.1.3.48 1.20.4.-]
12552	ORTHOMCL12552(8 genes,8 taxa):	SIN_1020588	1	0	0	Y5620_ARATH Putative RNA methyltransferase At5g10620 OS=Arabidopsis thaliana GN=At5g10620 PE=3 SV=1	IPR003742; RNA methyltransferase RlmH IPR029028; Alpha/beta knot methyltransferases	GO:0008168: methyltransferase activity ; GO:0006364: rRNA processing ; GO:0005737: cytoplasm ;	putative RNA methyltransferase At5g10620; K00783 23S rRNA (pseudouridine1915-N3)-methyltransferase [EC:2.1.1.177]
12561	ORTHOMCL12561(8 genes,8 taxa):	SIN_1020591	1	0	0	PAP8_ARATH Probable plastid-lipid-associated protein 8, chloroplastic OS=Arabidopsis thaliana GN=PAP8 PE=2 SV=1	IPR006843; Plastid lipid-associated protein/fibrillin conserved domain	GO:0005198: structural molecule activity ; GO:0009507: chloroplast ;	NA
12570	ORTHOMCL12570(8 genes,8 taxa):	Swetha_31401	0	1	0	NA	NA	NA	NA
12571	ORTHOMCL12571(8 genes,8 taxa):	Yuzhi11_10896	0	0	1	BRE_XENTR BRCA1-A complex subunit BRE OS=Xenopus tropicalis GN=bre PE=2 SV=1	IPR010358; BRCA1-A complex subunit BRE	NA	BRCA1-A complex subunit BRE; K12173 BRCA1-A complex subunit BRE
12579	ORTHOMCL12579(8 genes,8 taxa):	Swetha_18458	0	1	0	NA	NA	NA	NA
12583	ORTHOMCL12583(8 genes,8 taxa):	Swetha_05439	0	1	0	BIN3D_ARATH Probable RNA methyltransferase At5g51130 OS=Arabidopsis thaliana GN=At5g51130 PE=2 SV=1	IPR010675; RNA methyltransferase bin3, C-terminal IPR024160; Bin3-type S-adenosyl-L-methionine binding domain IPR029063; S-adenosyl-L-methionine-dependent methyltransferase	GO:0008168: methyltransferase activity ;	probable RNA methyltransferase At5g51130-like; K15190 7SK snRNA methylphosphate capping enzyme [EC:2.1.1.-]
12585	ORTHOMCL12585(8 genes,8 taxa):	Swetha_14755	0	1	0	YL92_SCHPO Uncharacterized protein C683.02c OS=Schizosaccharomyces pombe (strain 972 / ATCC 24843) GN=SPAC683.02c PE=4 SV=1	IPR001878; Zinc finger, CCHC-type IPR025836; Zinc knuckle CX2CX4HX4C	GO:0008270: zinc ion binding ; GO:0003676: nucleic acid binding ;	actin depolymerizing factor, putative; K05765 cofilin
12589	ORTHOMCL12589(8 genes,8 taxa):	Swetha_14563	0	1	0	RL9_CYAA5 50S ribosomal protein L9 OS=Cyanothece sp. (strain ATCC 51142) GN=rplI PE=3 SV=1	IPR009027; Ribosomal protein L9/RNase H1, N-terminal IPR020070; Ribosomal protein L9, N-terminal	NA	hypothetical protein; K02939 large subunit ribosomal protein L9
12599	ORTHOMCL12599(8 genes,8 taxa):	Yuzhi11_21886	0	0	1	NA	IPR011990; Tetratricopeptide-like helical domain IPR013026; Tetratricopeptide repeat-containing domain IPR019734; Tetratricopeptide repeat	GO:0005515: protein binding ;	NA
12605	ORTHOMCL12605(8 genes,7 taxa):	Swetha_20002	0	1	0	MATK_UNCGR Maturase K OS=Uncarina grandidieri GN=matK PE=3 SV=1	IPR024937; Domain X IPR024942; Maturase MatK, N-terminal domain	GO:0006397: mRNA processing ;	NA
12608	ORTHOMCL12608(8 genes,8 taxa):	Swetha_07080 Zhongzhi13_03059	1	1	0	RK14_COFAR 50S ribosomal protein L14, chloroplastic OS=Coffea arabica GN=rpl14 PE=3 SV=1	IPR000218; Ribosomal protein L14P IPR005745; Ribosomal protein L14P, bacterial-type IPR019972; Ribosomal protein L14P, conserved site	GO:0003735: structural constituent of ribosome ; GO:0006412: translation ; GO:0005840: ribosome ;	rpl14, SotuCp059; 50S ribosomal protein L14; K02874 large subunit ribosomal protein L14
12612	ORTHOMCL12612(8 genes,5 taxa):	Swetha_31233 Swetha_31234 Swetha_31238 Yuzhi11_10726	0	3	1	NU1M_CITLA NADH-ubiquinone oxidoreductase chain 1 OS=Citrullus lanatus GN=ND1 PE=2 SV=1	IPR001694; NADH:ubiquinone oxidoreductase, subunit 1/F420H2 oxidoreductase subunit H IPR018086; NADH:ubiquinone oxidoreductase, subunit 1, conserved site IPR023753; FAD/NAD(P)-binding domain	GO:0055114: oxidation-reduction process ; GO:0016020: membrane ;	NADH dehydrogenase, putative; K03878 NADH-ubiquinone oxidoreductase chain 1 [EC:1.6.5.3]
13032	ORTHOMCL13032(8 genes,8 taxa):	SIN_1010845 Swetha_03740 Yuzhi11_00850	1	1	1	PPR39_ARATH Pentatricopeptide repeat-containing protein At1g12775, mitochondrial OS=Arabidopsis thaliana GN=At1g12775 PE=2 SV=1	IPR002885; Pentatricopeptide repeat	NA	putative pentatricopeptide repeat-containing protein At1g12700, mitochondrial-like; K17710 pentatricopeptide repeat domain-containing protein 1
13033	ORTHOMCL13033(8 genes,8 taxa):	Swetha_36113 Yuzhi11_18912 Zhongzhi13_28057	1	1	1	DIR17_ARATH Dirigent protein 17 OS=Arabidopsis thaliana GN=DIR17 PE=2 SV=1	NA	NA	hypothetical protein; K14682 amino-acid N-acetyltransferase [EC:2.3.1.1]
13034	ORTHOMCL13034(8 genes,8 taxa):	SIN_1010666 Swetha_28383	1	1	0	NA	NA	NA	NA
13040	ORTHOMCL13040(8 genes,6 taxa):	SIN_1025241	1	0	0	NA	NA	NA	NA
13048	ORTHOMCL13048(8 genes,2 taxa):	Swetha_22480	0	1	0	NA	NA	NA	S-linalool synthase-like; K17982 geranyllinalool synthase [EC:4.2.3.144]
13049	ORTHOMCL13049(8 genes,7 taxa):	Swetha_39139 Yuzhi11_20847 Zhongzhi13_30536	1	1	1	OLEE1_BETPN Olee1-like protein OS=Betula pendula PE=2 SV=1	NA	NA	hypothetical protein; K03036 26S proteasome regulatory subunit N6
13051	ORTHOMCL13051(8 genes,7 taxa):	SIN_1015234	1	0	0	NA	NA	NA	NA
13062	ORTHOMCL13062(8 genes,6 taxa):	Yuzhi11_19237	0	0	1	NA	NA	NA	NA
13072	ORTHOMCL13072(8 genes,6 taxa):	Swetha_18292 Yuzhi11_08318 Zhongzhi13_12448	1	1	1	MT2_MALDO Metallothionein-like protein type 2 OS=Malus domestica GN=MT1 PE=3 SV=1	IPR000347; Metallothionein, family 15, plant	GO:0046872: metal ion binding ;	NA
13084	ORTHOMCL13084(8 genes,5 taxa):	SIN_1014385	1	0	0	WAXS5_ARATH Probable long-chain-alcohol O-fatty-acyltransferase 5 OS=Arabidopsis thaliana GN=AT5 PE=2 SV=1	IPR017088; Wax synthase IPR032805; Wax synthase domain	NA	NA
13085	ORTHOMCL13085(8 genes,7 taxa):	SIN_1022690 Swetha_26984 Yuzhi11_13404	1	1	1	NA	NA	NA	NA
13094	ORTHOMCL13094(8 genes,3 taxa):	SIN_1000658	1	0	0	NA	IPR004332; Transposase, MuDR, plant	NA	uncharacterized LOC101300290; K17086 transmembrane 9 superfamily member 2/4
13115	ORTHOMCL13115(8 genes,1 taxa):	Yuzhi11_04740 Yuzhi11_24213 Yuzhi11_25143 Yuzhi11_25383 Yuzhi11_25742 Yuzhi11_25749 Yuzhi11_25750 Yuzhi11_25763	0	0	8	TCTD_SALTY Transcriptional regulatory protein tctD OS=Salmonella typhimurium (strain LT2 / SGSC1412 / ATCC 700720) GN=tctD PE=2 SV=1	IPR001789; Signal transduction response regulator, receiver domain IPR001867; OmpR/PhoB-type DNA-binding domain IPR002104; Integrase, catalytic domain IPR003660; HAMP domain IPR003661; Signal transduction histidine kinase, dimerisation/phosphoacceptor domain IPR005631; Flavinator of succinate dehydrogenase IPR011006; CheY-like superfamily IPR011010; DNA breaking-rejoining enzyme, catalytic core I…	GO:0000156: two-component response regulator activity ; GO:0006355: regulation of transcription, DNA-dependent ; GO:0000160: two-component signal transduction system (phosphorelay) ;	two-component system sensor histidine kinase/response regulator, putative; K02483 two-component system, OmpR family, response regulator
13128	ORTHOMCL13128(7 genes,7 taxa):	Swetha_34606	0	1	0	HTR12_ARATH Histone H3-like centromeric protein HTR12 OS=Arabidopsis thaliana GN=HTR12 PE=1 SV=3	IPR000164; Histone H3/CENP-A IPR007125; Histone H2A/H2B/H3 IPR009072; Histone-fold	GO:0000786: nucleosome ; GO:0006334: nucleosome assembly ; GO:0003677: DNA binding ;	histone H3-like centromeric protein HTR12-like; K11253 histone H3
13131	ORTHOMCL13131(7 genes,7 taxa):	Swetha_02767	0	1	0	NA	NA	NA	hypothetical protein; K15082 DNA repair protein RAD7
13146	ORTHOMCL13146(7 genes,7 taxa):	Swetha_05689 Yuzhi11_24369 Zhongzhi13_24519	1	1	1	GXM1_ARATH Glucuronoxylan 4-O-methyltransferase 1 OS=Arabidopsis thaliana GN=GXM1 PE=1 SV=1	IPR006514; IRX15/IRX15L/IGXM IPR021148; Polysaccharide biosynthesis domain	NA	glucuronoxylan 4-O-methyltransferase 1-like; K18801 glucuronoxylan 4-O-methyltransferase [EC:2.1.1.112]
13148	ORTHOMCL13148(7 genes,6 taxa):	SIN_1023955 Swetha_40396 Yuzhi11_23978	1	1	1	NA	IPR016972; Uncharacterised conserved protein UCP031279	NA	NA
13176	ORTHOMCL13176(7 genes,7 taxa):	Swetha_38569	0	1	0	NA	NA	NA	exosome complex component rrp4-like; K03679 exosome complex component RRP4
13194	ORTHOMCL13194(7 genes,6 taxa):	SIN_1010351	1	0	0	NA	NA	NA	NA
13210	ORTHOMCL13210(7 genes,7 taxa):	SIN_1021177 Swetha_08608	1	1	0	NA	NA	NA	NA
13217	ORTHOMCL13217(7 genes,7 taxa):	SIN_1007617	1	0	0	NA	NA	NA	NA
13225	ORTHOMCL13225(7 genes,6 taxa):	Swetha_10396	0	1	0	NA	NA	NA	NA
13228	ORTHOMCL13228(7 genes,6 taxa):	SIN_1002328 SIN_1009055	2	0	0	NA	NA	NA	NA
13230	ORTHOMCL13230(7 genes,7 taxa):	Zhongzhi13_07878	1	0	0	DNJ10_ARATH Chaperone protein dnaJ 10 OS=Arabidopsis thaliana GN=ATJ10 PE=2 SV=2	IPR001623; DnaJ domain IPR026894; DNAJ-containing protein, X-domain	GO:0031072: heat shock protein binding ;	Chaperone protein dnaJ; K03686 molecular chaperone DnaJ
13239	ORTHOMCL13239(7 genes,7 taxa):	Swetha_15484	0	1	0	LPXB_ARATH Probable lipid-A-disaccharide synthase, mitochondrial OS=Arabidopsis thaliana GN=LPXB PE=2 SV=1	IPR003835; Glycosyl transferase, family 19	GO:0008915: lipid-A-disaccharide synthase activity ; GO:0009245: lipid A biosynthetic process ;	probable lipid-A-disaccharide synthase, mitochondrial; K00748 lipid-A-disaccharide synthase [EC:2.4.1.182]
13243	ORTHOMCL13243(7 genes,6 taxa):	Swetha_04295	0	1	0	RT12_PETPA Ribosomal protein S12, mitochondrial OS=Petunia parodii GN=RPS12 PE=3 SV=1	IPR005679; Ribosomal protein S12, bacterial-type IPR006032; Ribosomal protein S12/S23 IPR012340; Nucleic acid-binding, OB-fold	GO:0003735: structural constituent of ribosome ; GO:0015935: small ribosomal subunit ; GO:0006412: translation ;	rps12, GlmaxMp16; ribosomal protein S12; K02950 small subunit ribosomal protein S12
13244	ORTHOMCL13244(7 genes,5 taxa):	Swetha_22281 Swetha_39653 Zhongzhi13_30924	1	2	0	COX3_HELAN Cytochrome c oxidase subunit 3 OS=Helianthus annuus GN=COX3 PE=3 SV=1	IPR000298; Cytochrome c oxidase-like subunit III IPR033945; Cytochrome c oxidase subunit III domain	GO:0015002: heme-copper terminal oxidase activity ; GO:0016020: membrane ;	cox3, C3258_p25; cox3; K02262 cytochrome c oxidase subunit 3
13245	ORTHOMCL13245(7 genes,5 taxa):	Swetha_39654	0	1	0	YMF19_HELAN Putative ATP synthase protein YMF19 OS=Helianthus annuus GN=YMF19 PE=3 SV=1	IPR003319; ATP synthase YMF19-like, N-terminal IPR009455; ATP synthase YMF19, uncharacterised, C-terminal	GO:0015986: ATP synthesis coupled proton transport ; GO:0015078: hydrogen ion transmembrane transporter activity ; GO:0000276: mitochondrial proton-transporting ATP synthase complex, coupling factor F(o) ;	atp8, ViviM_p075; ATPase subunit 8; K02109 F-type H+-transporting ATPase subunit b
13246	ORTHOMCL13246(7 genes,6 taxa):	Yuzhi11_10723	0	0	1	CCMC_ARATH Putative cytochrome c biosynthesis ccmC-like mitochondrial protein OS=Arabidopsis thaliana GN=CCMC PE=2 SV=4	IPR002541; Cytochrome c assembly protein IPR003557; Cytochrome c-type biogenesis protein CcmC	GO:0006461: protein complex assembly ; GO:0016020: membrane ; GO:0008535: respiratory chain complex IV assembly ;	NA
13270	ORTHOMCL13270(7 genes,7 taxa):	Swetha_36038	0	1	0	TSN_CRIGR Translin OS=Cricetulus griseus GN=TSN PE=2 SV=1	IPR002848; Translin family IPR033956; Translin	GO:0043565: sequence-specific DNA binding ;	NA
13290	ORTHOMCL13290(7 genes,6 taxa):	Swetha_31508 Zhongzhi13_24002	1	1	0	E2FE_ARATH E2F transcription factor-like E2FE OS=Arabidopsis thaliana GN=E2FE PE=2 SV=1	IPR003316; E2F/DP family, winged-helix DNA-binding domain IPR011991; Winged helix-turn-helix DNA-binding domain	GO:0006355: regulation of transcription, DNA-dependent ; GO:0005667: transcription factor complex ; GO:0003700: sequence-specific DNA binding transcription factor activity ;	E2F transcription factor-like E2FF; K09391 transcription factor E2F7/8
13299	ORTHOMCL13299(7 genes,5 taxa):	SIN_1024300	1	0	0	PR4_PHAVU Wound-induced basic protein OS=Phaseolus vulgaris GN=PR4 PE=2 SV=1	IPR012643; Wound-inducible basic	NA	NA
13307	ORTHOMCL13307(7 genes,6 taxa):	Swetha_21199	0	1	0	NA	IPR013591; Brevis radix (BRX) domain	NA	NA
13312	ORTHOMCL13312(7 genes,7 taxa):	SIN_1010314	1	0	0	NA	NA	NA	NA
13313	ORTHOMCL13313(7 genes,7 taxa):	SIN_1025351	1	0	0	NA	NA	NA	NA
13315	ORTHOMCL13315(7 genes,5 taxa):	SIN_1005020	1	0	0	NDR1_ARATH Protein NDR1 OS=Arabidopsis thaliana GN=NDR1 PE=1 SV=1	NA	NA	NA
13319	ORTHOMCL13319(7 genes,6 taxa):	SIN_1000018	1	0	0	RT10_PEA Ribosomal protein S10, mitochondrial OS=Pisum sativum GN=RPS10 PE=2 SV=1	IPR001848; Ribosomal protein S10 IPR027486; Ribosomal protein S10 domain	GO:0005622: intracellular ; GO:0006412: translation ; GO:0005840: ribosome ; GO:0003735: structural constituent of ribosome ;	ribosomal protein S10, mitochondrial; K02946 small subunit ribosomal protein S10
13322	ORTHOMCL13322(7 genes,7 taxa):	Swetha_02048	0	1	0	NA	IPR006121; Heavy metal-associated domain, HMA	GO:0046872: metal ion binding ; GO:0030001: metal ion transport ;	NA
13325	ORTHOMCL13325(7 genes,7 taxa):	Yuzhi11_24243	0	0	1	SAP12_ARATH Zinc finger AN1 domain-containing stress-associated protein 12 OS=Arabidopsis thaliana GN=SAP12 PE=2 SV=2	IPR000058; Zinc finger, AN1-type	GO:0008270: zinc ion binding ;	NA
13326	ORTHOMCL13326(7 genes,7 taxa):	SIN_1006547	1	0	0	TM230_HUMAN Transmembrane protein 230 OS=Homo sapiens GN=TMEM230 PE=1 SV=1	IPR008590; Protein of unknown function DUF872, transmembrane	NA	NA
13350	ORTHOMCL13350(7 genes,7 taxa):	Swetha_11882 Yuzhi11_25573 Zhongzhi13_07029	1	1	1	BET12_ARATH Bet1-like SNARE 1-2 OS=Arabidopsis thaliana GN=BET12 PE=2 SV=4	IPR000727; Target SNARE coiled-coil homology domain	GO:0005515: protein binding ;	bet1-like SNARE 1-2-like; K08504 blocked early in transport 1
13354	ORTHOMCL13354(7 genes,6 taxa):	SIN_1021073	1	0	0	NA	NA	NA	NA
13380	ORTHOMCL13380(7 genes,7 taxa):	SIN_1007396 Swetha_07164 Yuzhi11_01947	1	1	1	NA	IPR004320; Protein of unknown function DUF241, plant	NA	NA
13381	ORTHOMCL13381(7 genes,6 taxa):	Yuzhi11_01239	0	0	1	NA	NA	NA	NA
13383	ORTHOMCL13383(7 genes,6 taxa):	SIN_1003902	1	0	0	LAX_ORYSJ Transcription factor LAX PANICLE OS=Oryza sativa subsp. japonica GN=LAX PE=1 SV=1	IPR011598; Myc-type, basic helix-loop-helix (bHLH) domain	GO:0046983: protein dimerization activity ;	basic helix-loop-helix family protein; K10863 aprataxin [EC:3.-.-.-]
13384	ORTHOMCL13384(7 genes,7 taxa):	SIN_1011064	1	0	0	SFC1_ARATH Mitochondrial succinate-fumarate transporter 1 OS=Arabidopsis thaliana GN=SFC1 PE=2 SV=1	IPR002067; Mitochondrial carrier protein IPR018108; Mitochondrial substrate/solute carrier IPR023395; Mitochondrial carrier domain	GO:0055085: transmembrane transport ;	hypothetical protein; K15100 solute carrier family 25 (mitochondrial citrate transporter), member 1
13385	ORTHOMCL13385(7 genes,7 taxa):	Swetha_36431 Yuzhi11_19188 Zhongzhi13_28323	1	1	1	HT1_ARATH Serine/threonine-protein kinase HT1 OS=Arabidopsis thaliana GN=HT1 PE=1 SV=1	IPR000719; Protein kinase domain IPR001245; Serine-threonine/tyrosine-protein kinase, catalytic domain IPR008271; Serine/threonine-protein kinase, active site IPR011009; Protein kinase-like domain	GO:0004672: protein kinase activity ; GO:0006468: protein phosphorylation ; GO:0005524: ATP binding ;	protein kinase, putative (EC:2.7.10.2); K17535 serine/threonine-protein kinase TNNI3K [EC:2.7.11.1]
13399	ORTHOMCL13399(7 genes,6 taxa):	Swetha_31631 Yuzhi11_23117 Zhongzhi13_24083	1	1	1	PP386_ARATH Pentatricopeptide repeat-containing protein At5g15340, mitochondrial OS=Arabidopsis thaliana GN=PCMP-H91 PE=2 SV=1	IPR002885; Pentatricopeptide repeat IPR007705; Vesicle transport v-SNARE, N-terminal IPR010989; SNARE IPR032867; DYW domain	NA	putative pentatricopeptide repeat-containing protein At1g74580-like; K17964 leucine-rich PPR motif-containing protein, mitochondrial
13410	ORTHOMCL13410(7 genes,7 taxa):	SIN_1025753 Yuzhi11_16808	1	0	1	NA	NA	NA	NA
13421	ORTHOMCL13421(7 genes,7 taxa):	SIN_1007969	1	0	0	TLPH_ARATH Thaumatin-like protein OS=Arabidopsis thaliana GN=At1g18250 PE=2 SV=2	IPR001938; Thaumatin	NA	nuclear pore complex protein Nup96 homolog; K14297 nuclear pore complex protein Nup98-Nup96
13423	ORTHOMCL13423(7 genes,7 taxa):	Yuzhi11_13157	0	0	1	NFYC6_ARATH Nuclear transcription factor Y subunit C-6 OS=Arabidopsis thaliana GN=NFYC6 PE=2 SV=1	IPR003958; Transcription factor CBF/NF-Y/archaeal histone domain IPR009072; Histone-fold	GO:0043565: sequence-specific DNA binding ; GO:0005622: intracellular ;	DNA polymerase epsilon subunit C-like; K03004 DNA-directed RNA polymerase I subunit RPA43
13443	ORTHOMCL13443(7 genes,7 taxa):	Zhongzhi13_27908	1	0	0	MIFH_TRITR Macrophage migration inhibitory factor homolog OS=Trichuris trichiura PE=1 SV=2	IPR001398; Macrophage migration inhibitory factor IPR014347; Tautomerase/MIF superfamily	NA	macrophage migration inhibitory factor homolog; K07253 phenylpyruvate tautomerase [EC:5.3.2.1]
13445	ORTHOMCL13445(7 genes,7 taxa):	SIN_1023837	1	0	0	IAA33_ARATH Auxin-responsive protein IAA33 OS=Arabidopsis thaliana GN=IAA33 PE=2 SV=1	IPR000270; PB1 domain IPR033389; AUX/IAA domain	GO:0005515: protein binding ;	auxin-responsive protein IAA30-like; K14484 auxin-responsive protein IAA
13449	ORTHOMCL13449(7 genes,5 taxa):	Swetha_28678	0	1	0	ADF2_PETHY Actin-depolymerizing factor 2 OS=Petunia hybrida GN=ADF2 PE=2 SV=1	IPR002108; Actin-depolymerising factor homology domain IPR017904; ADF/Cofilin	GO:0005622: intracellular ; GO:0003779: actin binding ;	Actin depolymerizing factor; K05765 cofilin
13458	ORTHOMCL13458(7 genes,6 taxa):	Swetha_41655	0	1	0	PSBD_SOYBN Photosystem II D2 protein OS=Glycine max GN=psbD PE=3 SV=1	IPR000484; Photosynthetic reaction centre, L/M IPR005868; Photosystem II D2 protein	GO:0019684: photosynthesis, light reaction ; GO:0009772: photosynthetic electron transport in photosystem II ; GO:0045156: electron transporter, transferring electrons within the cyclic electron transport pathway of photosynthesis activity ;	psbD, GlmaCp016; photosystem II protein D2; K02706 photosystem II P680 reaction center D2 protein
13459	ORTHOMCL13459(7 genes,6 taxa):	Zhongzhi13_06583	1	0	0	PSBC_OENPA Photosystem II CP43 chlorophyll apoprotein OS=Oenothera parviflora GN=psbC PE=3 SV=1	IPR000932; Photosystem antenna protein-like IPR001280; Photosystem I PsaA/PsaB	GO:0009767: photosynthetic electron transport chain ; GO:0019684: photosynthesis, light reaction ; GO:0009521: photosystem ; GO:0016020: membrane ; GO:0016168: chlorophyll binding ;	psbC, CiarC_p015; photosystem II 44 kDa protein; K02705 photosystem II CP43 chlorophyll apoprotein
13462	ORTHOMCL13462(7 genes,6 taxa):	Yuzhi11_09184	0	0	1	PHAAB_RHIME Probable K(+)/H(+) antiporter subunit A/B OS=Rhizobium meliloti (strain 1021) GN=phaAB PE=3 SV=2	IPR001516; NADH-Ubiquinone oxidoreductase (complex I), chain 5 N-terminal IPR001750; NADH:quinone oxidoreductase/Mrp antiporter, membrane subunit	GO:0055114: oxidation-reduction process ; GO:0042773: ATP synthesis coupled electron transport ; GO:0008137: NADH dehydrogenase (ubiquinone) activity ;	nad5, ndhF; ndhF; K03883 NADH-ubiquinone oxidoreductase chain 5 [EC:1.6.5.3]
13463	ORTHOMCL13463(7 genes,4 taxa):	Zhongzhi13_11161	1	0	0	NA	NA	NA	NA
13464	ORTHOMCL13464(7 genes,6 taxa):	SIN_1000861 Swetha_39651	1	1	0	M030_ARATH Uncharacterized mitochondrial protein AtMg00030 OS=Arabidopsis thaliana GN=AtMg00030 PE=4 SV=1	NA	NA	NA
13466	ORTHOMCL13466(7 genes,6 taxa):	SIN_1003417 Swetha_22245	1	1	0	NU5M_WHEAT NADH-ubiquinone oxidoreductase chain 5 OS=Triticum aestivum GN=ND5 PE=3 SV=1	IPR001750; NADH:quinone oxidoreductase/Mrp antiporter, membrane subunit IPR002429; Cytochrome c oxidase subunit II-like C-terminal IPR003945; NADH-plastoquinone oxidoreductase, chain 5 IPR008972; Cupredoxin	GO:0008137: NADH dehydrogenase (ubiquinone) activity ; GO:0055114: oxidation-reduction process ; GO:0042773: ATP synthesis coupled electron transport ;	orf399, BevupMp067; orf399; K03883 NADH-ubiquinone oxidoreductase chain 5 [EC:1.6.5.3]
13979	ORTHOMCL13979(7 genes,5 taxa):	Zhongzhi13_30282	1	0	0	E1312_ARATH Glucan endo-1,3-beta-glucosidase 12 OS=Arabidopsis thaliana GN=At4g29360 PE=1 SV=1	IPR012946; X8 domain	NA	hypothetical protein; K19619 tyrosyl-DNA phosphodiesterase 2 [EC:3.1.4.-]
13986	ORTHOMCL13986(7 genes,6 taxa):	Swetha_10378	0	1	0	PP175_ARATH Pentatricopeptide repeat-containing protein At2g29760, chloroplastic OS=Arabidopsis thaliana GN=PCMP-H33 PE=2 SV=1	IPR002160; Proteinase inhibitor I3, Kunitz legume IPR002885; Pentatricopeptide repeat IPR011065; Kunitz inhibitor ST1-like IPR011990; Tetratricopeptide-like helical domain	GO:0004866: endopeptidase inhibitor activity ;	Pentatricopeptide repeat-containing protein; K19589 release factor glutamine methyltransferase [EC:2.1.1.297]
13998	ORTHOMCL13998(7 genes,7 taxa):	Yuzhi11_03250	0	0	1	HMA6_ARATH Copper-transporting ATPase PAA1, chloroplastic OS=Arabidopsis thaliana GN=PAA1 PE=2 SV=1	IPR006121; Heavy metal-associated domain, HMA IPR017969; Heavy-metal-associated, conserved site	GO:0030001: metal ion transport ; GO:0046872: metal ion binding ;	hypothetical protein; K01533 Cu2+-exporting ATPase [EC:3.6.3.4]
14000	ORTHOMCL14000(7 genes,7 taxa):	SIN_1025515 Swetha_30663 Yuzhi11_15654	1	1	1	NA	NA	NA	NA
14003	ORTHOMCL14003(7 genes,5 taxa):	Swetha_20884 Yuzhi11_17846 Zhongzhi13_15652 Zhongzhi13_26540	2	1	1	IPYR_MAIZE Soluble inorganic pyrophosphatase OS=Zea mays GN=IPP PE=2 SV=1	IPR008162; Inorganic pyrophosphatase	GO:0005737: cytoplasm ; GO:0006796: phosphate-containing compound metabolic process ; GO:0000287: magnesium ion binding ; GO:0004427: inorganic diphosphatase activity ;	pco131913, IPP; LOC541666 (EC:3.6.1.1); K01507 inorganic pyrophosphatase [EC:3.6.1.1]
14016	ORTHOMCL14016(7 genes,7 taxa):	Swetha_24409	0	1	0	YCF23_PORPU Uncharacterized protein ycf23 OS=Porphyra purpurea GN=ycf23 PE=3 SV=1	IPR007570; Uncharacterised protein family Ycf23	NA	NA
14022	ORTHOMCL14022(7 genes,4 taxa):	Swetha_12984	0	1	0	EFR_ARATH LRR receptor-like serine/threonine-protein kinase EFR OS=Arabidopsis thaliana GN=EFR PE=1 SV=1	IPR001611; Leucine-rich repeat IPR003591; Leucine-rich repeat, typical subtype IPR013210; Leucine-rich repeat-containing N-terminal, plant-type IPR032675; Leucine-rich repeat domain, L domain-like	GO:0005515: protein binding ;	LRR receptor-like serine/threonine-protein kinase EFR; K13428 LRR receptor-like serine/threonine-protein kinase EFR [EC:2.7.11.1]
14024	ORTHOMCL14024(7 genes,6 taxa):	SIN_1010035	1	0	0	NA	NA	NA	NA
14053	ORTHOMCL14053(7 genes,2 taxa):	Swetha_22107	0	1	0	NA	IPR026960; Reverse transcriptase zinc-binding domain	NA	uncharacterized LOC101253660; K10760 adenylate isopentenyltransferase (cytokinin synthase)
14061	ORTHOMCL14061(7 genes,6 taxa):	Swetha_12683 Yuzhi11_05211 Zhongzhi13_07619	1	1	1	SPT_ARATH Transcription factor SPATULA OS=Arabidopsis thaliana GN=SPT PE=1 SV=1	IPR011598; Myc-type, basic helix-loop-helix (bHLH) domain	GO:0046983: protein dimerization activity ;	transcription factor PIF3; K12126 phytochrome-interacting factor 3
14063	ORTHOMCL14063(7 genes,6 taxa):	SIN_1000036 Swetha_41852 Yuzhi11_25070	1	1	1	NA	NA	NA	NA
14065	ORTHOMCL14065(7 genes,2 taxa):	Zhongzhi13_11480 Zhongzhi13_25310	2	0	0	IPT5_ARATH Adenylate isopentenyltransferase 5, chloroplastic OS=Arabidopsis thaliana GN=IPT5 PE=1 SV=2	IPR018022; tRNA dimethylallyltransferase IPR027417; P-loop containing nucleoside triphosphate hydrolase	GO:0008033: tRNA processing ;	POPTRDRAFT_768739; hypothetical protein; K10760 adenylate isopentenyltransferase (cytokinin synthase)
14071	ORTHOMCL14071(7 genes,4 taxa):	SIN_1000028	1	0	0	NDUS2_NICSY NADH dehydrogenase [ubiquinone] iron-sulfur protein 2 OS=Nicotiana sylvestris GN=NAD7 PE=2 SV=1	IPR001135; NADH-quinone oxidoreductase, subunit D IPR029014; NiFe hydrogenase-like	GO:0048038: quinone binding ; GO:0051287: NAD binding ; GO:0016651: oxidoreductase activity, acting on NADH or NADPH ; GO:0055114: oxidation-reduction process ;	nad7, ViviM_p020; NADH dehydrogenase subunit 7; K03935 NADH dehydrogenase (ubiquinone) Fe-S protein 2 [EC:1.6.5.3 1.6.99.3]
14085	ORTHOMCL14085(7 genes,6 taxa):	Zhongzhi13_11692	1	0	0	NA	IPR016024; Armadillo-type fold	GO:0005488: binding ;	NA
14095	ORTHOMCL14095(7 genes,4 taxa):	Swetha_30699 Swetha_30700 Zhongzhi13_23348	1	2	0	GGPPS_HEVBR Geranylgeranyl pyrophosphate synthase, chloroplastic OS=Hevea brasiliensis GN=GGPS PE=1 SV=1	IPR000092; Polyprenyl synthetase IPR008949; Isoprenoid synthase domain IPR033749; Polyprenyl synthetase, conserved site	GO:0008299: isoprenoid biosynthetic process ;	heterodimeric geranylgeranyl pyrophosphate synthase large subunit 1, chloroplastic-like; K13789 geranylgeranyl diphosphate synthase, type II [EC:2.5.1.1 2.5.1.10 2.5.1.29]
14097	ORTHOMCL14097(7 genes,2 taxa):	SIN_1007326 Yuzhi11_25338 Zhongzhi13_11952 Zhongzhi13_14017 Zhongzhi13_16860 Zhongzhi13_27781 Zhongzhi13_31524	6	0	1	NA	IPR004332; Transposase, MuDR, plant	NA	uncharacterized LOC102702220; K07407 alpha-galactosidase [EC:3.2.1.22]
14098	ORTHOMCL14098(7 genes,4 taxa):	SIN_1019994 Swetha_39288	1	1	0	COL3_ARATH Zinc finger protein CONSTANS-LIKE 3 OS=Arabidopsis thaliana GN=COL3 PE=1 SV=1	NA	NA	NA
14107	ORTHOMCL14107(7 genes,5 taxa):	Swetha_25862 Swetha_25863 Zhongzhi13_19488 Zhongzhi13_19491	2	2	0	NA	NA	NA	NA
14162	ORTHOMCL14162(6 genes,4 taxa):	Swetha_18834	0	1	0	NA	NA	NA	NA
14174	ORTHOMCL14174(6 genes,6 taxa):	Swetha_02609 Yuzhi11_23977	0	1	1	NA	IPR005607; BSD domain	NA	NA
14176	ORTHOMCL14176(6 genes,6 taxa):	Swetha_01166	0	1	0	PT112_ARATH Probable sugar phosphate/phosphate translocator At1g12500 OS=Arabidopsis thaliana GN=At1g12500 PE=1 SV=1	IPR004853; Sugar phosphate transporter domain	NA	hypothetical protein; K15285 solute carrier family 35, member E3
14193	ORTHOMCL14193(6 genes,6 taxa):	SIN_1018567 Swetha_25391 Yuzhi11_09316	1	1	1	NA	NA	NA	NA
14197	ORTHOMCL14197(6 genes,5 taxa):	SIN_1017219	1	0	0	NA	NA	NA	NA
14210	ORTHOMCL14210(6 genes,4 taxa):	SIN_1024842	1	0	0	NA	NA	NA	NA
14238	ORTHOMCL14238(6 genes,5 taxa):	Yuzhi11_25989	0	0	1	CYB_ALLVD Cytochrome b OS=Allochromatium vinosum (strain ATCC 17899 / DSM 180 / NBRC 103801 / D) GN=petB PE=3 SV=2	IPR005797; Cytochrome b/b6, N-terminal IPR005798; Cytochrome b/b6, C-terminal IPR016174; Di-haem cytochrome, transmembrane IPR030689; Cytochrome b	GO:0009055: electron carrier activity ; GO:0016020: membrane ; GO:0016491: oxidoreductase activity ;	cob; apocytochrome b; K00412 ubiquinol-cytochrome c reductase cytochrome b subunit
14244	ORTHOMCL14244(6 genes,5 taxa):	SIN_1020945 Swetha_19653	1	1	0	EGC_CITJA EG45-like domain containing protein OS=Citrus jambhiri GN=CjBAp12 PE=1 SV=1	IPR007112; Expansin/pollen allergen, DPBB domain IPR009009; RlpA-like protein, double-psi beta-barrel domain	NA	uncharacterized LOC104415908; K14771 U3 small nucleolar RNA-associated protein 19
14262	ORTHOMCL14262(6 genes,6 taxa):	SIN_1021089 Swetha_04516	1	1	0	NA	NA	NA	NA
14277	ORTHOMCL14277(6 genes,5 taxa):	Swetha_05335 Swetha_34120	0	2	0	NA	NA	NA	NA
14283	ORTHOMCL14283(6 genes,6 taxa):	SIN_1003137	1	0	0	NA	NA	NA	NA
14311	ORTHOMCL14311(6 genes,6 taxa):	SIN_1013375	1	0	0	NA	IPR021899; Protein of unknown function DUF3511	NA	NA
14323	ORTHOMCL14323(6 genes,6 taxa):	Swetha_10196	0	1	0	NA	NA	NA	NA
14334	ORTHOMCL14334(6 genes,5 taxa):	Swetha_28066	0	1	0	NA	NA	NA	NA
14346	ORTHOMCL14346(6 genes,5 taxa):	Swetha_31170	0	1	0	RNG1L_ARATH E3 ubiquitin-protein ligase RING1-like OS=Arabidopsis thaliana GN=At3g19950 PE=1 SV=1	IPR001841; Zinc finger, RING-type	GO:0008270: zinc ion binding ; GO:0005515: protein binding ;	hypothetical protein; K11274 chromosome transmission fidelity protein 4
14382	ORTHOMCL14382(6 genes,6 taxa):	Swetha_33809	0	1	0	NA	NA	NA	NA
14393	ORTHOMCL14393(6 genes,6 taxa):	Zhongzhi13_32611	1	0	0	PSAC_VITVI Photosystem I iron-sulfur center OS=Vitis vinifera GN=psaC PE=3 SV=1	IPR017491; Photosystem I protein PsaC IPR017896; 4Fe-4S ferredoxin-type, iron-sulphur binding domain IPR017900; 4Fe-4S ferredoxin, iron-sulphur binding, conserved site	GO:0051539: 4 iron, 4 sulfur cluster binding ; GO:0042651: thylakoid membrane ; GO:0009773: photosynthetic electron transport in photosystem I ; GO:0015979: photosynthesis ; GO:0009522: photosystem I ; GO:0009055: electron carrier activity ;	psaC, AmtrCp079; photosystem I iron-sulfur center; K02691 photosystem I subunit VII
15475	ORTHOMCL15475(6 genes,5 taxa):	Swetha_41743 Yuzhi11_25076	0	1	1	NA	NA	NA	NA
15534	ORTHOMCL15534(6 genes,4 taxa):	SIN_1008419 Swetha_13674	1	1	0	NA	IPR032238; Putative ATP-synthase-associated protein	NA	NA
15563	ORTHOMCL15563(6 genes,6 taxa):	SIN_1009138 Swetha_23833	1	1	0	NA	IPR009069; Cysteine alpha-hairpin motif superfamily	NA	NA
15569	ORTHOMCL15569(6 genes,6 taxa):	SIN_1012052	1	0	0	UCR11_SOLTU Ubiquinol-cytochrome c reductase complex 6.7 kDa protein OS=Solanum tuberosum PE=1 SV=2	NA	NA	NA
15570	ORTHOMCL15570(6 genes,5 taxa):	Swetha_16934 Zhongzhi13_11268 Zhongzhi13_23130	2	1	0	NA	NA	NA	NA
15587	ORTHOMCL15587(6 genes,6 taxa):	Yuzhi11_06066	0	0	1	Y5248_ARATH G-type lectin S-receptor-like serine/threonine-protein kinase At5g24080 OS=Arabidopsis thaliana GN=At5g24080 PE=2 SV=1	IPR000719; Protein kinase domain IPR000858; S-locus glycoprotein domain IPR001480; Bulb-type lectin domain IPR003609; PAN/Apple domain IPR008271; Serine/threonine-protein kinase, active site IPR011009; Protein kinase-like domain IPR013032; EGF-like, conserved site IPR017441; Protein kinase, ATP binding site IPR024171; S-receptor-like serine/threonine-protein kinase	GO:0005524: ATP binding ; GO:0006468: protein phosphorylation ; GO:0004672: protein kinase activity ;	hypothetical protein; K04733 interleukin-1 receptor-associated kinase 4 [EC:2.7.11.1]
15614	ORTHOMCL15614(6 genes,2 taxa):	Swetha_01173	0	1	0	NA	NA	NA	homeobox-leucine zipper protein HOX6; K09338 homeobox-leucine zipper protein
15637	ORTHOMCL15637(6 genes,6 taxa):	Swetha_32625 Zhongzhi13_24913	1	1	0	NA	NA	NA	NA
15642	ORTHOMCL15642(6 genes,2 taxa):	Swetha_32061	0	1	0	NA	NA	NA	NA
15645	ORTHOMCL15645(6 genes,4 taxa):	Swetha_35317	0	1	0	NA	NA	NA	NA
15648	ORTHOMCL15648(6 genes,5 taxa):	SIN_1025626 Swetha_30814 Swetha_30815	1	2	0	NA	IPR000270; PB1 domain	GO:0005515: protein binding ;	clustered mitochondria protein homolog; K03255 protein TIF31
15649	ORTHOMCL15649(6 genes,5 taxa):	Zhongzhi13_17623	1	0	0	ESCA_ARATH Putative DNA-binding protein ESCAROLA OS=Arabidopsis thaliana GN=ESC PE=2 SV=1	IPR005175; PPC domain	NA	putative DNA-binding protein ESCAROLA-like; K07374 tubulin alpha
15657	ORTHOMCL15657(6 genes,3 taxa):	Swetha_01523	0	1	0	HAP2_ARATH Protein HAPLESS 2 OS=Arabidopsis thaliana GN=HAP2 PE=2 SV=1	NA	NA	uncharacterized LOC103401222; K01738 cysteine synthase A [EC:2.5.1.47]
15664	ORTHOMCL15664(6 genes,3 taxa):	SIN_1007387 Swetha_07329 Swetha_07330 Swetha_07332 Yuzhi11_01934 Yuzhi11_01940	1	3	2	NA	IPR004320; Protein of unknown function DUF241, plant	NA	NA
15668	ORTHOMCL15668(6 genes,4 taxa):	Swetha_34616 Swetha_34618 Zhongzhi13_26632	1	2	0	NA	NA	NA	NA
15678	ORTHOMCL15678(6 genes,2 taxa):	Swetha_06827	0	1	0	RL6_MESCR 60S ribosomal protein L6 OS=Mesembryanthemum crystallinum GN=RPL6 PE=2 SV=1	IPR000915; 60S ribosomal protein L6E IPR008991; Translation protein SH3-like domain	GO:0005622: intracellular ; GO:0005840: ribosome ; GO:0006412: translation ; GO:0003735: structural constituent of ribosome ;	60S ribosomal protein L6-like; K02934 large subunit ribosomal protein L6e
15679	ORTHOMCL15679(6 genes,2 taxa):	Swetha_22690	0	1	0	NA	NA	NA	NA
15680	ORTHOMCL15680(6 genes,5 taxa):	Swetha_32612 Swetha_32615 Yuzhi11_25152 Zhongzhi13_24905	1	2	1	CER2_ARATH Protein ECERIFERUM 1 OS=Arabidopsis thaliana GN=CER2 PE=1 SV=1	IPR003480; Transferase	GO:0016747: transferase activity, transferring acyl groups other than amino-acyl groups ;	protein ECERIFERUM 26-like; K09419 heat shock transcription factor, other eukaryote
15681	ORTHOMCL15681(6 genes,2 taxa):	Swetha_32838 Zhongzhi13_00664 Zhongzhi13_11396 Zhongzhi13_18923 Zhongzhi13_25189 Zhongzhi13_32956	5	1	0	JM705_ORYSJ Lysine-specific demethylase JMJ705 OS=Oryza sativa subsp. japonica GN=JMJ705 PE=1 SV=1	NA	NA	NA
15695	ORTHOMCL15695(6 genes,2 taxa):	Zhongzhi13_31166	1	0	0	NA	IPR018289; MULE transposase domain	NA	uncharacterized LOC101497921; K19042 E3 ubiquitin-protein ligase BOI and related proteins [EC:2.3.2.27]
15707	ORTHOMCL15707(6 genes,2 taxa):	Yuzhi11_24629	0	0	1	NA	NA	NA	disease resistance protein At4g27190-like; K13459 disease resistance protein RPS2
15713	ORTHOMCL15713(6 genes,1 taxa):	Zhongzhi13_05922 Zhongzhi13_05961 Zhongzhi13_11117 Zhongzhi13_11189 Zhongzhi13_19154 Zhongzhi13_33420	6	0	0	NA	NA	NA	NA
15714	ORTHOMCL15714(6 genes,1 taxa):	Zhongzhi13_10305 Zhongzhi13_21290 Zhongzhi13_33283 Zhongzhi13_33284 Zhongzhi13_33443 Zhongzhi13_33830	6	0	0	NA	IPR029472; Gag-polypeptide of LTR copia-type	NA	uncharacterized LOC102590164; K01183 chitinase [EC:3.2.1.14]
15764	ORTHOMCL15764(5 genes,4 taxa):	Swetha_34421	0	1	0	NA	NA	NA	NA
15784	ORTHOMCL15784(5 genes,5 taxa):	SIN_1026070	1	0	0	NA	NA	NA	NA
15827	ORTHOMCL15827(5 genes,3 taxa):	SIN_1000056 Swetha_31698 Zhongzhi13_24143 Zhongzhi13_24145	3	1	0	NA	IPR003245; Phytocyanin domain IPR008972; Cupredoxin	GO:0005507: copper ion binding ; GO:0009055: electron carrier activity ;	NA
15841	ORTHOMCL15841(5 genes,5 taxa):	SIN_1010974	1	0	0	PPA1_SOLLC Acid phosphatase 1 OS=Solanum lycopersicum GN=APS1 PE=2 SV=1	IPR005519; Acid phosphatase, class B-like IPR010028; Acid phosphatase, plant IPR014403; Vegetative storage protein/acid phosphatase IPR023214; HAD-like domain	GO:0003993: acid phosphatase activity ;	Os03g0332500; K02866 large subunit ribosomal protein L10e
15842	ORTHOMCL15842(5 genes,5 taxa):	Swetha_21561	0	1	0	ELCL_ARATH Protein ELC-like OS=Arabidopsis thaliana GN=ELCL PE=1 SV=1	IPR008883; Ubiquitin E2 variant, N-terminal IPR016135; Ubiquitin-conjugating enzyme/RWD-like IPR017916; Steadiness box (SB) domain	GO:0015031: protein transport ; GO:0006464: cellular protein modification process ;	hypothetical protein; K12183 ESCRT-I complex subunit TSG101
15849	ORTHOMCL15849(5 genes,3 taxa):	Yuzhi11_18354 Zhongzhi13_27473	1	0	1	ATL60_ARATH RING-H2 finger protein ATL60 OS=Arabidopsis thaliana GN=ATL60 PE=2 SV=1	IPR001841; Zinc finger, RING-type	GO:0008270: zinc ion binding ; GO:0005515: protein binding ;	RING-H2 finger protein ATL40-like; K19038 E3 ubiquitin-protein ligase ATL41 [EC:2.3.2.27]
15852	ORTHOMCL15852(5 genes,4 taxa):	Swetha_24973	0	1	0	Y2253_MYCBO Uncharacterized protein Mb2253c OS=Mycobacterium bovis (strain ATCC BAA-935 / AF2122/97) GN=Mb2253c PE=4 SV=1	IPR002156; Ribonuclease H domain IPR012337; Ribonuclease H-like domain	GO:0003676: nucleic acid binding ; GO:0004523: ribonuclease H activity ;	uncharacterized LOC104435689; K03469 ribonuclease HI [EC:3.1.26.4]
15861	ORTHOMCL15861(5 genes,4 taxa):	Swetha_28848 Swetha_28852 Zhongzhi13_21849	1	2	0	PP218_ARATH Pentatricopeptide repeat-containing protein At3g07290, mitochondrial OS=Arabidopsis thaliana GN=At3g07290 PE=2 SV=1	IPR002885; Pentatricopeptide repeat IPR013210; Leucine-rich repeat-containing N-terminal, plant-type IPR032675; Leucine-rich repeat domain, L domain-like	NA	pentatricopeptide repeat-containing protein At5g65560-like; K17964 leucine-rich PPR motif-containing protein, mitochondrial
15871	ORTHOMCL15871(5 genes,5 taxa):	Swetha_11064	0	1	0	ALB33_ARATH ALBINO3-like protein 3, mitochondrial OS=Arabidopsis thaliana GN=ALB3L3 PE=2 SV=1	IPR000315; B-box-type zinc finger	GO:0005622: intracellular ; GO:0008270: zinc ion binding ;	ALBINO3-like protein 3, mitochondrial-like; K03217 YidC/Oxa1 family membrane protein insertase
15885	ORTHOMCL15885(5 genes,5 taxa):	Swetha_04287	0	1	0	NA	NA	NA	NA
15898	ORTHOMCL15898(5 genes,5 taxa):	Swetha_33427	0	1	0	FPA_ARATH Flowering time control protein FPA OS=Arabidopsis thaliana GN=FPA PE=2 SV=2	IPR000504; RNA recognition motif domain	GO:0003676: nucleic acid binding ;	hypothetical protein; K12831 splicing factor 3B subunit 4
15907	ORTHOMCL15907(5 genes,5 taxa):	Yuzhi11_23505	0	0	1	NA	NA	NA	NA
15916	ORTHOMCL15916(5 genes,4 taxa):	Swetha_13482	0	1	0	NA	IPR028144; Cysteine-rich transmembrane CYSTM domain	NA	Ankyrin repeat family protein / BTB/POZ domain-containing protein; K14508 regulatory protein NPR1
15927	ORTHOMCL15927(5 genes,5 taxa):	Swetha_41559 Yuzhi11_18967	0	1	1	NA	NA	NA	NA
15942	ORTHOMCL15942(5 genes,5 taxa):	Swetha_31402	0	1	0	RNP1_ARATH Heterogeneous nuclear ribonucleoprotein 1 OS=Arabidopsis thaliana GN=RNP1 PE=1 SV=1	IPR000504; RNA recognition motif domain	GO:0003676: nucleic acid binding ;	heterogeneous nuclear ribonucleoprotein 1; K12741 heterogeneous nuclear ribonucleoprotein A1/A3
15949	ORTHOMCL15949(5 genes,5 taxa):	Yuzhi11_11728	0	0	1	FIL1_ANTMA Stamen-specific protein FIL1 OS=Antirrhinum majus GN=FIL1 PE=2 SV=1	IPR016140; Bifunctional inhibitor/plant lipid transfer protein/seed storage helical domain	NA	NA
15954	ORTHOMCL15954(5 genes,5 taxa):	SIN_1024148	1	0	0	NA	NA	NA	NA
15956	ORTHOMCL15956(5 genes,5 taxa):	Yuzhi11_21913 Zhongzhi13_32176	1	0	1	OVCA2_XENTR Ovarian cancer-associated gene 2 protein homolog OS=Xenopus tropicalis GN=ovca2 PE=2 SV=2	IPR005645; Serine hydrolase FSH IPR029058; Alpha/Beta hydrolase fold	NA	UPF0483 protein AGAP003155-like; K02183 calmodulin
15957	ORTHOMCL15957(5 genes,5 taxa):	SIN_1004884 Yuzhi11_16150	1	0	1	NA	NA	NA	NA
15958	ORTHOMCL15958(5 genes,5 taxa):	Zhongzhi13_29116	1	0	0	RR4_BUXMI 30S ribosomal protein S4, chloroplastic OS=Buxus microphylla GN=rps4 PE=3 SV=1	IPR001912; Ribosomal protein S4/S9, N-terminal IPR002942; RNA-binding S4 domain IPR005709; Ribosomal protein S4, bacterial-type IPR018079; Ribosomal protein S4, conserved site	GO:0005622: intracellular ; GO:0019843: rRNA binding ;	rps4; ribosomal protein S4; K02986 small subunit ribosomal protein S4
15959	ORTHOMCL15959(5 genes,5 taxa):	Swetha_41465	0	1	0	PSBE_VITVI Cytochrome b559 subunit alpha OS=Vitis vinifera GN=psbE PE=3 SV=1	IPR006216; Photosystem II cytochrome b559, conserved site IPR006217; Photosystem II cytochrome b559, alpha subunit IPR013081; Photosystem II cytochrome b559, N-terminal IPR013082; Photosystem II cytochrome b559, alpha subunit, lumenal region	GO:0009523: photosystem II ; GO:0016021: integral to membrane ; GO:0019684: photosynthesis, light reaction ; GO:0015979: photosynthesis ; GO:0009767: photosynthetic electron transport chain ; GO:0009539: photosystem II reaction center ; GO:0020037: heme binding ;	psbE, SotuCp038; cytochrome b559 alpha subunit; K02707 photosystem II cytochrome b559 subunit alpha
15960	ORTHOMCL15960(5 genes,5 taxa):	Swetha_41464 Zhongzhi13_22845	1	1	0	CLPP_COFAR ATP-dependent Clp protease proteolytic subunit OS=Coffea arabica GN=clpP PE=3 SV=1	IPR001907; ATP-dependent Clp protease proteolytic subunit IPR018215; ClpP, Ser active site IPR023562; Clp protease proteolytic subunit /Translocation-enhancing protein TepA IPR029045; ClpP/crotonase-like domain	GO:0006508: proteolysis ; GO:0004252: serine-type endopeptidase activity ;	clpP, EucgrC_p046; clp protease proteolytic subunit; K01358 ATP-dependent Clp protease, protease subunit [EC:3.4.21.92]
15961	ORTHOMCL15961(5 genes,4 taxa):	Swetha_14832	0	1	0	RK23_CITSI 50S ribosomal protein L23, chloroplastic OS=Citrus sinensis GN=rpl23-A PE=3 SV=1	NA	NA	rpl23, CisiCp086; ribosomal protein L23; K02892 large subunit ribosomal protein L23
15963	ORTHOMCL15963(5 genes,4 taxa):	SIN_1015026	1	0	0	RM16_ARATH 60S ribosomal protein L16, mitochondrial OS=Arabidopsis thaliana GN=RPL16 PE=2 SV=3	IPR016180; Ribosomal protein L10e/L16	GO:0005840: ribosome ; GO:0003735: structural constituent of ribosome ; GO:0006412: translation ;	60S ribosomal protein L16, putative; K02878 large subunit ribosomal protein L16
15965	ORTHOMCL15965(5 genes,5 taxa):	SIN_1005875	1	0	0	NU2M_ARATH NADH-ubiquinone oxidoreductase chain 2 OS=Arabidopsis thaliana GN=ND2 PE=2 SV=2	NA	NA	nad2; NADH dehydrogenase subunit 2 (EC:1.6.99.3); K03879 NADH-ubiquinone oxidoreductase chain 2 [EC:1.6.5.3]
15966	ORTHOMCL15966(5 genes,5 taxa):	Swetha_41744 Yuzhi11_25077	0	1	1	YMF16_ARATH Uncharacterized tatC-like protein ymf16 OS=Arabidopsis thaliana GN=YMF16 PE=2 SV=2	IPR002033; Sec-independent periplasmic protein translocase TatC	GO:0016021: integral to membrane ;	NA
19343	ORTHOMCL19343(5 genes,3 taxa):	Swetha_41525	0	1	0	DPOM_MAIZE DNA polymerase OS=Zea mays PE=3 SV=1	IPR004868; DNA-directed DNA polymerase, family B, mitochondria/virus IPR012337; Ribonuclease H-like domain IPR017964; DNA-directed DNA polymerase, family B, conserved site	GO:0000166: nucleotide binding ; GO:0006260: DNA replication ; GO:0003677: DNA binding ; GO:0003887: DNA-directed DNA polymerase activity ; GO:0008408: 3'-5' exonuclease activity ;	NA
19388	ORTHOMCL19388(5 genes,4 taxa):	Swetha_01176	0	1	0	NA	IPR025287; Wall-associated receptor kinase, galacturonan-binding domain	GO:0030247: polysaccharide binding ;	POPTRDRAFT_666165; hypothetical protein; K04730 interleukin-1 receptor-associated kinase 1 [EC:2.7.11.1]
19431	ORTHOMCL19431(5 genes,3 taxa):	SIN_1020342	1	0	0	NA	NA	NA	NA
19475	ORTHOMCL19475(5 genes,3 taxa):	Swetha_38098	0	1	0	NA	NA	NA	NA
19488	ORTHOMCL19488(5 genes,5 taxa):	SIN_1024594	1	0	0	NA	NA	NA	NA
19506	ORTHOMCL19506(5 genes,5 taxa):	Swetha_05686 Yuzhi11_24372 Zhongzhi13_24516	1	1	1	FBK4_ARATH Putative F-box/kelch-repeat protein At1g15680 OS=Arabidopsis thaliana GN=At1g15680 PE=4 SV=1	IPR001810; F-box domain IPR011676; Domain of unknown function DUF1618	GO:0005515: protein binding ;	uncharacterized LOC103447059; K18999 RNA polymerase II C-terminal domain phosphatase-like 3/4 [EC:3.1.3.16]
19590	ORTHOMCL19590(5 genes,5 taxa):	Swetha_35576 Zhongzhi13_27597	1	1	0	NA	IPR025486; Domain of unknown function DUF4378	NA	NA
19597	ORTHOMCL19597(5 genes,5 taxa):	SIN_1004898 Swetha_31175	1	1	0	GDU4_ARATH Protein GLUTAMINE DUMPER 4 OS=Arabidopsis thaliana GN=GDU4 PE=2 SV=1	NA	NA	hypothetical protein; K13128 zinc finger CCHC domain-containing protein 8
19606	ORTHOMCL19606(5 genes,3 taxa):	Zhongzhi13_08315 Zhongzhi13_25576	2	0	0	PMEI_ACTDE Pectinesterase inhibitor OS=Actinidia deliciosa GN=PMEI PE=1 SV=2	IPR006501; Pectinesterase inhibitor domain IPR034086; Pectinesterase inhibitor, plant	GO:0030599: pectinesterase activity ; GO:0004857: enzyme inhibitor activity ;	NA
19613	ORTHOMCL19613(5 genes,5 taxa):	SIN_1011324 Swetha_12579	1	1	0	RN217_XENLA Probable E3 ubiquitin-protein ligase RNF217 OS=Xenopus laevis GN=rnf217 PE=2 SV=1	IPR001841; Zinc finger, RING-type IPR002867; IBR domain	GO:0005515: protein binding ; GO:0008270: zinc ion binding ;	probable E3 ubiquitin-protein ligase RNF217-like; K11975 E3 ubiquitin-protein ligase RNF144 [EC:2.3.2.27]
19617	ORTHOMCL19617(5 genes,3 taxa):	Zhongzhi13_28833	1	0	0	WNK11_ARATH Probable serine/threonine-protein kinase WNK11 OS=Arabidopsis thaliana GN=WNK11 PE=2 SV=1	IPR000719; Protein kinase domain IPR011009; Protein kinase-like domain	GO:0006468: protein phosphorylation ; GO:0004672: protein kinase activity ; GO:0005524: ATP binding ;	probable serine/threonine-protein kinase WNK11; K08867 WNK lysine deficient protein kinase [EC:2.7.11.1]
19622	ORTHOMCL19622(5 genes,4 taxa):	Swetha_17903 Swetha_17904 Yuzhi11_08034	0	2	1	SPEA_BACHD Arginine decarboxylase OS=Bacillus halodurans (strain ATCC BAA-125 / DSM 18197 / FERM 7344 / JCM 9153 / C-125) GN=speA PE=3 SV=1	IPR008286; Orn/Lys/Arg decarboxylase, C-terminal	GO:0003824: catalytic activity ;	NA
19630	ORTHOMCL19630(5 genes,3 taxa):	Swetha_36531	0	1	0	NA	NA	NA	NA
19631	ORTHOMCL19631(5 genes,4 taxa):	Swetha_13555	0	1	0	CH10_ARATH 10 kDa chaperonin OS=Arabidopsis thaliana GN=CPN10 PE=3 SV=1	IPR011032; GroES-like IPR020818; GroES chaperonin family	NA	10 kDa chaperonin; K04078 chaperonin GroES
19638	ORTHOMCL19638(5 genes,5 taxa):	Swetha_36111 Yuzhi11_18910 Zhongzhi13_28056	1	1	1	NA	NA	NA	NA
19652	ORTHOMCL19652(5 genes,5 taxa):	SIN_1020550 Swetha_05064	1	1	0	FDL1_ARATH F-box/FBD/LRR-repeat protein At1g13570 OS=Arabidopsis thaliana GN=At1g13570 PE=2 SV=1	IPR001810; F-box domain IPR006566; FBD domain	GO:0005515: protein binding ;	NA
19654	ORTHOMCL19654(5 genes,5 taxa):	SIN_1013667 Swetha_02032 Yuzhi11_00641	1	1	1	NA	NA	NA	NA
19656	ORTHOMCL19656(5 genes,2 taxa):	Swetha_12069	0	1	0	P2B11_ARATH F-box protein PP2-B11 OS=Arabidopsis thaliana GN=PP2B11 PE=1 SV=1	IPR025886; Phloem protein 2-like	NA	NA
19662	ORTHOMCL19662(5 genes,5 taxa):	SIN_1000029 Yuzhi11_25072	1	0	1	NA	NA	NA	NA
19664	ORTHOMCL19664(5 genes,4 taxa):	Swetha_00278	0	1	0	PUB36_ARATH U-box domain-containing protein 36 OS=Arabidopsis thaliana GN=PUB36 PE=2 SV=2	NA	NA	kinase family protein; K17609 nucleoredoxin [EC:1.8.1.8]
19669	ORTHOMCL19669(5 genes,3 taxa):	Swetha_15205	0	1	0	NA	NA	NA	NA
19670	ORTHOMCL19670(5 genes,5 taxa):	SIN_1023186 Swetha_20787	1	1	0	ATL2_ARATH RING-H2 finger protein ATL2 OS=Arabidopsis thaliana GN=ATL2 PE=2 SV=2	IPR001841; Zinc finger, RING-type	GO:0008270: zinc ion binding ; GO:0005515: protein binding ;	hypothetical protein; K19041 E3 ubiquitin-protein ligase RNF38/44 [EC:2.3.2.27]
19671	ORTHOMCL19671(5 genes,5 taxa):	Swetha_19594	0	1	0	P2C04_ORYSJ Protein kinase and PP2C-like domain-containing protein OS=Oryza sativa subsp. japonica GN=Os01g0541900 PE=2 SV=1	IPR000719; Protein kinase domain IPR011009; Protein kinase-like domain	GO:0005524: ATP binding ; GO:0006468: protein phosphorylation ; GO:0004672: protein kinase activity ;	ACT-like protein tyrosine kinase family protein; K17535 serine/threonine-protein kinase TNNI3K [EC:2.7.11.1]
19677	ORTHOMCL19677(5 genes,5 taxa):	Swetha_27374 Zhongzhi13_20676	1	1	0	TLPH_ARATH Thaumatin-like protein OS=Arabidopsis thaliana GN=At1g18250 PE=2 SV=2	IPR001938; Thaumatin	NA	nuclear pore complex protein Nup96 homolog; K14297 nuclear pore complex protein Nup98-Nup96
19678	ORTHOMCL19678(5 genes,4 taxa):	SIN_1024968 Yuzhi11_07727	1	0	1	POLX_TOBAC Retrovirus-related Pol polyprotein from transposon TNT 1-94 OS=Nicotiana tabacum PE=2 SV=1	IPR001878; Zinc finger, CCHC-type IPR025724; GAG-pre-integrase domain	GO:0003676: nucleic acid binding ; GO:0008270: zinc ion binding ;	uncharacterized LOC103449689; K16570 gamma-tubulin complex component 3
19681	ORTHOMCL19681(5 genes,3 taxa):	SIN_1008221	1	0	0	NA	NA	NA	NA
19682	ORTHOMCL19682(5 genes,5 taxa):	SIN_1026144	1	0	0	PSK5_ARATH Phytosulfokines 5 OS=Arabidopsis thaliana GN=PSK5 PE=2 SV=1	IPR009438; Phytosulfokine	GO:0008283: cell proliferation ; GO:0008083: growth factor activity ; GO:0005576: extracellular region ;	NA
19709	ORTHOMCL19709(5 genes,4 taxa):	SIN_1022424	1	0	0	POL_CAMVN Enzymatic polyprotein OS=Cauliflower mosaic virus (strain NY8153) GN=ORF V PE=3 SV=1	NA	NA	uncharacterized LOC101311565; K01303 acylaminoacyl-peptidase [EC:3.4.19.1]
19714	ORTHOMCL19714(5 genes,5 taxa):	Zhongzhi13_23741	1	0	0	NA	NA	NA	NA
19717	ORTHOMCL19717(5 genes,2 taxa):	SIN_1016095 SIN_1016101 Swetha_17194 Zhongzhi13_06355 Zhongzhi13_11557	4	1	0	MBD2_ARATH Methyl-CpG-binding domain-containing protein 2 OS=Arabidopsis thaliana GN=MBD2 PE=1 SV=1	IPR011124; Zinc finger, CW-type IPR016177; DNA-binding domain	GO:0008270: zinc ion binding ;	NA
19737	ORTHOMCL19737(5 genes,2 taxa):	Swetha_02162	0	1	0	NA	NA	NA	NA
19738	ORTHOMCL19738(5 genes,2 taxa):	Swetha_03487	0	1	0	NA	NA	NA	DEAD box family helicase; K15271 ATP-dependent DNA helicase HFM1/MER3 [EC:3.6.4.12]
19739	ORTHOMCL19739(5 genes,3 taxa):	Swetha_16517 Swetha_39528 Yuzhi11_07265 Zhongzhi13_19025 Zhongzhi13_33451	2	2	1	NA	NA	NA	NA
19740	ORTHOMCL19740(5 genes,2 taxa):	Swetha_18583 Zhongzhi13_00639 Zhongzhi13_08466 Zhongzhi13_08835 Zhongzhi13_28986	4	1	0	NA	NA	NA	NA
19763	ORTHOMCL19763(5 genes,2 taxa):	Yuzhi11_24190 Yuzhi11_24998 Yuzhi11_25032 Yuzhi11_25727	0	0	4	Y1727_PSEAE Uncharacterized signaling protein PA1727 OS=Pseudomonas aeruginosa (strain ATCC 15692 / PAO1 / 1C / PRS 101 / LMG 12228) GN=PA1727 PE=4 SV=1	IPR000014; PAS domain IPR000160; GGDEF domain IPR000700; PAS-associated, C-terminal IPR001610; PAC motif IPR001633; EAL domain IPR013655; PAS fold-3 IPR029787; Nucleotide cyclase	GO:0007165: signal transduction ; GO:0004871: signal transducer activity ;	NA
19764	ORTHOMCL19764(5 genes,2 taxa):	Yuzhi11_24189 Yuzhi11_25139 Yuzhi11_25140 Yuzhi11_25997	0	0	4	APRD_PSEAE Alkaline protease secretion ATP-binding protein AprD OS=Pseudomonas aeruginosa (strain ATCC 15692 / PAO1 / 1C / PRS 101 / LMG 12228) GN=aprD PE=3 SV=1	IPR003439; ABC transporter-like IPR003593; AAA+ ATPase domain IPR011527; ABC transporter type 1, transmembrane domain IPR017871; ABC transporter, conserved site IPR027417; P-loop containing nucleoside triphosphate hydrolase	GO:0005524: ATP binding ; GO:0016887: ATPase activity ;	ABC transporter, subfamily B, ATP-binding & transmembrane domain; K05662 ATP-binding cassette, subfamily B (MDR/TAP), member 7
19800	ORTHOMCL19800(5 genes,1 taxa):	Yuzhi11_24212 Yuzhi11_24888 Yuzhi11_25144 Yuzhi11_25690 Yuzhi11_25816	0	0	5	GLNQ_GEOSE Glutamine transport ATP-binding protein GlnQ OS=Geobacillus stearothermophilus GN=glnQ PE=2 SV=1	IPR003439; ABC transporter-like IPR017871; ABC transporter, conserved site IPR027417; P-loop containing nucleoside triphosphate hydrolase	GO:0016887: ATPase activity ; GO:0005524: ATP binding ;	hypothetical protein; K02045 sulfate transport system ATP-binding protein [EC:3.6.3.25]
19801	ORTHOMCL19801(5 genes,1 taxa):	Zhongzhi13_11179 Zhongzhi13_11285 Zhongzhi13_11341 Zhongzhi13_11367 Zhongzhi13_32875	5	0	0	NA	NA	NA	hydroquinone glucosyltransferase-like; K08237 hydroquinone glucosyltransferase [EC:2.4.1.218]
19879	ORTHOMCL19879(4 genes,4 taxa):	SIN_1026924	1	0	0	NA	NA	NA	NA
19915	ORTHOMCL19915(4 genes,2 taxa):	SIN_1017825	1	0	0	NA	IPR010666; Zinc finger, GRF-type	GO:0008270: zinc ion binding ;	NA
19933	ORTHOMCL19933(4 genes,4 taxa):	SIN_1017374	1	0	0	NA	NA	NA	NA
19995	ORTHOMCL19995(4 genes,3 taxa):	SIN_1022736 SIN_1025881	2	0	0	NA	IPR021899; Protein of unknown function DUF3511	NA	NA
20024	ORTHOMCL20024(4 genes,4 taxa):	Yuzhi11_06832	0	0	1	NA	IPR018392; LysM domain	GO:0016998: cell wall macromolecule catabolic process ;	Cell division cycle protein-like protein; K03363 cell division cycle 20, cofactor of APC complex
20039	ORTHOMCL20039(4 genes,4 taxa):	SIN_1002859	1	0	0	NA	IPR008480; Protein of unknown function DUF761, plant	NA	NA
20077	ORTHOMCL20077(4 genes,4 taxa):	SIN_1022821 Yuzhi11_22025	1	0	1	NA	NA	NA	NA
20090	ORTHOMCL20090(4 genes,4 taxa):	SIN_1014271	1	0	0	PR1G2_ARATH PRA1 family protein G2 OS=Arabidopsis thaliana GN=PRA1G2 PE=2 SV=1	IPR004895; Prenylated rab acceptor PRA1	NA	3-epi-6-deoxocathasterone 23-monooxygenase-like; K12638 3-epi-6-deoxocathasterone 23-monooxygenase [EC:1.14.13.112]
20091	ORTHOMCL20091(4 genes,4 taxa):	Swetha_11629	0	1	0	NA	IPR001841; Zinc finger, RING-type IPR027370; RING-type zinc-finger, LisH dimerisation motif	GO:0008270: zinc ion binding ; GO:0005515: protein binding ;	NA
20092	ORTHOMCL20092(4 genes,4 taxa):	SIN_1015451 Swetha_20749 Yuzhi11_09654	1	1	1	IRIS_CATRO Iridoid synthase OS=Catharanthus roseus PE=1 SV=1	IPR016040; NAD(P)-binding domain	GO:0000166: nucleotide binding ;	NA
20098	ORTHOMCL20098(4 genes,4 taxa):	SIN_1002939 Swetha_41190	1	1	0	NA	NA	NA	NA
20106	ORTHOMCL20106(4 genes,4 taxa):	Zhongzhi13_32613	1	0	0	YCF4_NICTO Photosystem I assembly protein Ycf4 OS=Nicotiana tomentosiformis GN=ycf4 PE=3 SV=1	IPR003359; Photosystem I Ycf4, assembly	GO:0016021: integral to membrane ; GO:0009522: photosystem I ; GO:0015979: photosynthesis ; GO:0009579: thylakoid ;	NA
22725	ORTHOMCL22725(4 genes,2 taxa):	SIN_1023253	1	0	0	NA	NA	NA	NA
22756	ORTHOMCL22756(4 genes,2 taxa):	Zhongzhi13_04122	1	0	0	NA	NA	NA	NA
22771	ORTHOMCL22771(4 genes,2 taxa):	SIN_1023625	1	0	0	NA	NA	NA	NA
22790	ORTHOMCL22790(4 genes,4 taxa):	Swetha_22082 Yuzhi11_10631	0	1	1	BIG1_ARATH Brefeldin A-inhibited guanine nucleotide-exchange protein 1 OS=Arabidopsis thaliana GN=BIG1 PE=2 SV=1	NA	NA	cytohesin 1, 2, 3, putative; K18442 brefeldin A-inhibited guanine nucleotide-exchange protein
22830	ORTHOMCL22830(4 genes,4 taxa):	Swetha_30575 Yuzhi11_15699	0	1	1	RS7_AVIMR 40S ribosomal protein S7 OS=Avicennia marina GN=RPS7 PE=1 SV=1	IPR000554; Ribosomal protein S7e	GO:0003735: structural constituent of ribosome ; GO:0006412: translation ; GO:0005840: ribosome ; GO:0005622: intracellular ;	40S ribosomal protein S7-like; K02993 small subunit ribosomal protein S7e
22840	ORTHOMCL22840(4 genes,4 taxa):	SIN_1006920 Yuzhi11_20519	1	0	1	CYT5_ARATH Cysteine proteinase inhibitor 5 OS=Arabidopsis thaliana GN=CYS5 PE=2 SV=2	IPR000010; Cystatin domain	GO:0004869: cysteine-type endopeptidase inhibitor activity ;	cysteine proteinase inhibitor 1 {ECO:0000303|PubMed:14697268}-like; K13899 cystatin-C
22862	ORTHOMCL22862(4 genes,3 taxa):	Swetha_19302	0	1	0	NA	IPR005491; ENT domain	NA	NA
22899	ORTHOMCL22899(4 genes,4 taxa):	Swetha_05688 Yuzhi11_24370 Zhongzhi13_24518	1	1	1	RABD1_ARATH Ras-related protein RABD1 OS=Arabidopsis thaliana GN=RABD1 PE=1 SV=1	IPR001806; Small GTPase superfamily IPR027417; P-loop containing nucleoside triphosphate hydrolase	GO:0005525: GTP binding ; GO:0007264: small GTPase mediated signal transduction ;	Ras-related small GTP-binding family protein; K07874 Ras-related protein Rab-1A
22908	ORTHOMCL22908(4 genes,4 taxa):	SIN_1012059	1	0	0	NA	NA	NA	NA
22989	ORTHOMCL22989(4 genes,4 taxa):	Swetha_02244	0	1	0	LOR11_ARATH Protein LURP-one-related 11 OS=Arabidopsis thaliana GN=At3g14260 PE=2 SV=1	IPR007612; LURP1-related protein domain IPR025659; Tubby C-terminal-like domain	NA	uncharacterized LOC104900389; K03239 translation initiation factor eIF-2B subunit alpha
23004	ORTHOMCL23004(4 genes,4 taxa):	SIN_1017461	1	0	0	NA	NA	NA	NA
23040	ORTHOMCL23040(4 genes,3 taxa):	Swetha_14535	0	1	0	CYB5A_ARATH Cytochrome b5 isoform A OS=Arabidopsis thaliana GN=CYTB5-A PE=1 SV=2	IPR001199; Cytochrome b5-like heme/steroid binding domain IPR018506; Cytochrome b5, heme-binding site	GO:0020037: heme binding ;	nitA; nitrate reductase; K10534 nitrate reductase (NAD(P)H) [EC:1.7.1.1 1.7.1.2 1.7.1.3]
23094	ORTHOMCL23094(4 genes,4 taxa):	Swetha_28521	0	1	0	Y4757_DICDI OTU domain-containing protein DDB_G0284757 OS=Dictyostelium discoideum GN=DDB_G0284757 PE=1 SV=2	IPR003323; OTU domain	NA	abnormal spindle-like microcephaly-associated protein; K16743 abnormal spindle-like microcephaly-associated protein
23102	ORTHOMCL23102(4 genes,4 taxa):	Swetha_19439	0	1	0	NA	IPR009646; Root cap IPR017896; 4Fe-4S ferredoxin-type, iron-sulphur binding domain	NA	NA
23104	ORTHOMCL23104(4 genes,4 taxa):	Swetha_38899	0	1	0	NA	NA	NA	hypothetical protein; K06167 phosphoribosyl 1,2-cyclic phosphate phosphodiesterase [EC:3.1.4.55]
23128	ORTHOMCL23128(4 genes,4 taxa):	Swetha_28833	0	1	0	RAA5B_ARATH Ras-related protein RABA5b OS=Arabidopsis thaliana GN=RABA5B PE=2 SV=1	IPR001806; Small GTPase superfamily IPR005225; Small GTP-binding protein domain IPR027417; P-loop containing nucleoside triphosphate hydrolase	GO:0007264: small GTPase mediated signal transduction ; GO:0005525: GTP binding ;	ras-related protein RABA5b-like; K07904 Ras-related protein Rab-11A
23136	ORTHOMCL23136(4 genes,3 taxa):	Yuzhi11_17200	0	0	1	NA	NA	NA	NA
23143	ORTHOMCL23143(4 genes,4 taxa):	SIN_1018295	1	0	0	NA	NA	NA	NA
23152	ORTHOMCL23152(4 genes,4 taxa):	SIN_1025443	1	0	0	NA	IPR003676; Small auxin-up RNA	NA	hypothetical protein; K14488 SAUR family protein
23167	ORTHOMCL23167(4 genes,4 taxa):	Yuzhi11_17986	0	0	1	RLP12_ARATH Receptor-like protein 12 OS=Arabidopsis thaliana GN=RLP12 PE=2 SV=2	IPR001611; Leucine-rich repeat IPR032675; Leucine-rich repeat domain, L domain-like	GO:0005515: protein binding ;	Di-glucose binding protein with Kinesin motor domain; K10406 kinesin family member C2/C3
23172	ORTHOMCL23172(4 genes,4 taxa):	SIN_1000039 Swetha_41526	1	1	0	NA	NA	NA	NA
23176	ORTHOMCL23176(4 genes,4 taxa):	Swetha_14213	0	1	0	REM19_ARATH B3 domain-containing protein REM19 OS=Arabidopsis thaliana GN=REM19 PE=1 SV=1	IPR003340; B3 DNA binding domain IPR006564; Zinc finger, PMZ-type IPR007527; Zinc finger, SWIM-type IPR015300; DNA-binding pseudobarrel domain	GO:0003677: DNA binding ; GO:0006355: regulation of transcription, DNA-dependent ;	uncharacterized LOC101300290; K17086 transmembrane 9 superfamily member 2/4
23189	ORTHOMCL23189(4 genes,4 taxa):	Swetha_09259	0	1	0	NA	NA	NA	NA
23191	ORTHOMCL23191(4 genes,4 taxa):	Swetha_02689	0	1	0	PEX32_ARATH Peroxisome biogenesis protein 3-2 OS=Arabidopsis thaliana GN=PEX3-2 PE=2 SV=1	IPR006966; Peroxin-3	GO:0005779: integral to peroxisomal membrane ; GO:0007031: peroxisome organization ;	peroxisome biogenesis protein 3-2-like; K13336 peroxin-3
23194	ORTHOMCL23194(4 genes,4 taxa):	SIN_1003798	1	0	0	NA	NA	NA	NA
23201	ORTHOMCL23201(4 genes,4 taxa):	Yuzhi11_24706	0	0	1	CLC1_ARATH Clathrin light chain 1 OS=Arabidopsis thaliana GN=At2g20760 PE=2 SV=1	IPR000996; Clathrin light chain	GO:0005198: structural molecule activity ; GO:0016192: vesicle-mediated transport ; GO:0006886: intracellular protein transport ; GO:0030130: clathrin coat of trans-Golgi network vesicle ; GO:0030132: clathrin coat of coated pit ;	NA
23203	ORTHOMCL23203(4 genes,4 taxa):	Swetha_14947	0	1	0	NA	IPR001024; PLAT/LH2 domain IPR010417; Embryo-specific ATS3	GO:0005515: protein binding ;	NA
23212	ORTHOMCL23212(4 genes,4 taxa):	SIN_1020962	1	0	0	ERLL1_ARATH pEARLI1-like lipid transfer protein 1 OS=Arabidopsis thaliana GN=AZI1 PE=1 SV=1	IPR016140; Bifunctional inhibitor/plant lipid transfer protein/seed storage helical domain IPR027923; Hydrophobic seed protein	NA	uncharacterized LOC103646289; K02883 large subunit ribosomal protein L18e
23219	ORTHOMCL23219(4 genes,3 taxa):	SIN_1017169	1	0	0	NA	IPR029071; Ubiquitin-related domain	NA	NA
23221	ORTHOMCL23221(4 genes,4 taxa):	Swetha_38543	0	1	0	TSJT1_TOBAC Stem-specific protein TSJT1 OS=Nicotiana tabacum GN=TSJT1 PE=2 SV=1	IPR024286; Domain of unknown function DUF3700 IPR029055; Nucleophile aminohydrolases, N-terminal	NA	asparagine synthetase [glutamine-hydrolyzing]-like; K01953 asparagine synthase (glutamine-hydrolysing) [EC:6.3.5.4]
23232	ORTHOMCL23232(4 genes,4 taxa):	SIN_1022811 Swetha_27162	1	1	0	NA	IPR011011; Zinc finger, FYVE/PHD-type IPR019786; Zinc finger, PHD-type, conserved site	NA	NA
23244	ORTHOMCL23244(4 genes,4 taxa):	Yuzhi11_00814	0	0	1	FLA14_ARATH Fasciclin-like arabinogalactan protein 14 OS=Arabidopsis thaliana GN=FLA14 PE=2 SV=1	IPR000782; FAS1 domain	NA	serine/threonine-protein phosphatase 2A 65 kDa regulatory subunit A beta isoform-like; K03456 serine/threonine-protein phosphatase 2A regulatory subunit A
23256	ORTHOMCL23256(4 genes,4 taxa):	SIN_1015204 Swetha_29219 Yuzhi11_14864	1	1	1	E13B_HEVBR Glucan endo-1,3-beta-glucosidase, basic vacuolar isoform OS=Hevea brasiliensis GN=HGN1 PE=1 SV=2	IPR000490; Glycoside hydrolase family 17 IPR017853; Glycoside hydrolase superfamily	GO:0005975: carbohydrate metabolic process ; GO:0004553: hydrolase activity, hydrolyzing O-glycosyl compounds ;	hypothetical protein; K19619 tyrosyl-DNA phosphodiesterase 2 [EC:3.1.4.-]
23257	ORTHOMCL23257(4 genes,4 taxa):	Zhongzhi13_04539	1	0	0	NA	NA	NA	NA
23261	ORTHOMCL23261(4 genes,3 taxa):	Zhongzhi13_30962 Zhongzhi13_33737	2	0	0	ART2_YEAST Putative uncharacterized protein ART2 OS=Saccharomyces cerevisiae (strain ATCC 204508 / S288c) GN=ART2 PE=5 SV=1	NA	NA	NA
23262	ORTHOMCL23262(4 genes,4 taxa):	Swetha_38601	0	1	0	NA	NA	NA	NA
23281	ORTHOMCL23281(4 genes,2 taxa):	Swetha_30272 Swetha_30276	0	2	0	NA	NA	NA	E3 ubiquitin protein ligase RIN2-like; K10636 autocrine motility factor receptor [EC:2.3.2.27]
23305	ORTHOMCL23305(4 genes,4 taxa):	Swetha_21020	0	1	0	ORN_ARATH Oligoribonuclease OS=Arabidopsis thaliana GN=At2g26970 PE=2 SV=2	IPR012337; Ribonuclease H-like domain IPR013520; Exonuclease, RNase T/DNA polymerase III	GO:0003676: nucleic acid binding ;	oligoribonuclease; K13288 oligoribonuclease [EC:3.1.-.-]
23309	ORTHOMCL23309(4 genes,2 taxa):	SIN_1000001 SIN_1000003 SIN_1000005 Swetha_41602	3	1	0	NA	NA	NA	NA
23310	ORTHOMCL23310(4 genes,2 taxa):	SIN_1000657 Swetha_35392 Zhongzhi13_28945 Zhongzhi13_33641	3	1	0	NA	IPR004332; Transposase, MuDR, plant	NA	NA
23311	ORTHOMCL23311(4 genes,1 taxa):	SIN_1001174 Zhongzhi13_08731 Zhongzhi13_25192 Zhongzhi13_33167	4	0	0	NA	NA	NA	ubiquinone biosynthesis monooxygenase COQ6; K06126 ubiquinone biosynthesis monooxygenase Coq6 [EC:1.14.13.-]
23312	ORTHOMCL23312(4 genes,4 taxa):	SIN_1008159 Swetha_03025 Yuzhi11_01171	1	1	1	NA	NA	NA	NA
23313	ORTHOMCL23313(4 genes,3 taxa):	SIN_1016914 Swetha_36675 Swetha_36677 Yuzhi11_19511	1	2	1	MYB39_ARATH Transcription factor MYB39 OS=Arabidopsis thaliana GN=MYB39 PE=2 SV=1	IPR001005; SANT/Myb domain IPR009057; Homeobox domain-like IPR017930; Myb domain	GO:0003682: chromatin binding ;	hypothetical protein; K09422 myb proto-oncogene protein, plant
23314	ORTHOMCL23314(4 genes,3 taxa):	SIN_1019024 Swetha_17161 Yuzhi11_07690 Yuzhi11_17344	1	1	2	NA	NA	NA	NA
23315	ORTHOMCL23315(4 genes,3 taxa):	SIN_1019345 Swetha_40201 Swetha_40204 Yuzhi11_21387	1	2	1	RS212_ARATH 40S ribosomal protein S21-2 OS=Arabidopsis thaliana GN=RPS21C PE=1 SV=2	IPR001931; Ribosomal protein S21e IPR018279; Ribosomal protein S21e, conserved site	GO:0005840: ribosome ; GO:0003735: structural constituent of ribosome ; GO:0005622: intracellular ; GO:0006412: translation ;	hypothetical protein; K02971 small subunit ribosomal protein S21e
23316	ORTHOMCL23316(4 genes,3 taxa):	SIN_1021301 Yuzhi11_08351 Zhongzhi13_04485	2	0	1	DEF_NELNU Defensin-like protein OS=Nelumbo nucifera PE=3 SV=1	IPR003614; Knottin, scorpion toxin-like IPR008176; Defensin, plant	GO:0006952: defense response ;	NA
23331	ORTHOMCL23331(4 genes,3 taxa):	Swetha_41810	0	1	0	NA	IPR010686; Oil body-associated protein-like	NA	NA
23346	ORTHOMCL23346(4 genes,2 taxa):	Swetha_17203	0	1	0	NA	IPR011124; Zinc finger, CW-type	GO:0008270: zinc ion binding ;	NA
23362	ORTHOMCL23362(4 genes,3 taxa):	Swetha_00445 Yuzhi11_25952 Zhongzhi13_13726 Zhongzhi13_13973	2	1	1	NA	NA	NA	uncharacterized LOC101494075; K01094 phosphatidylglycerophosphatase GEP4 [EC:3.1.3.27]
23363	ORTHOMCL23363(4 genes,2 taxa):	Swetha_00646	0	1	0	NA	IPR027973; Protein of unknown function DUF4602	NA	FAD/NAD(P)-binding oxidoreductase family protein; K07007 uncharacterized protein
23364	ORTHOMCL23364(4 genes,3 taxa):	Swetha_01102 Swetha_01107 Yuzhi11_00193 Zhongzhi13_00463	1	2	1	NA	NA	NA	NA
23365	ORTHOMCL23365(4 genes,3 taxa):	Swetha_01445 Swetha_01448 Yuzhi11_00334 Zhongzhi13_01080	1	2	1	NA	NA	NA	NA
23366	ORTHOMCL23366(4 genes,2 taxa):	Swetha_06311 Zhongzhi13_15998 Zhongzhi13_16053 Zhongzhi13_32942	3	1	0	NA	NA	NA	NA
23367	ORTHOMCL23367(4 genes,1 taxa):	Swetha_06521 Swetha_33298 Swetha_39200 Swetha_39201	0	4	0	GIN1_HUMAN Gypsy retrotransposon integrase-like protein 1 OS=Homo sapiens GN=GIN1 PE=2 SV=3	IPR001584; Integrase, catalytic core IPR002156; Ribonuclease H domain IPR012337; Ribonuclease H-like domain	GO:0015074: DNA integration ;	uncharacterized LOC103443119; K06883 uncharacterized protein
23368	ORTHOMCL23368(4 genes,3 taxa):	Swetha_07834 Swetha_07836 Yuzhi11_02291 Zhongzhi13_03742	1	2	1	NA	NA	NA	NA
23369	ORTHOMCL23369(4 genes,3 taxa):	Swetha_09777 Swetha_09780 Yuzhi11_24425 Zhongzhi13_05225	1	2	1	NA	NA	NA	NA
23370	ORTHOMCL23370(4 genes,2 taxa):	Swetha_10215 Zhongzhi13_11093 Zhongzhi13_11199 Zhongzhi13_32790	3	1	0	NA	NA	NA	NA
23371	ORTHOMCL23371(4 genes,3 taxa):	Swetha_10686 Swetha_10688 Yuzhi11_04004 Zhongzhi13_06099	1	2	1	NA	NA	NA	NA
23372	ORTHOMCL23372(4 genes,3 taxa):	Swetha_11147 Swetha_11151 Yuzhi11_24164 Zhongzhi13_22735	1	2	1	NA	IPR029472; Gag-polypeptide of LTR copia-type	NA	probable protein phosphatase 2C 42; K01102 pyruvate dehydrogenase phosphatase [EC:3.1.3.43]
23373	ORTHOMCL23373(4 genes,4 taxa):	Swetha_11466 Zhongzhi13_06719	1	1	0	PME8_ARATH Probable pectinesterase 8 OS=Arabidopsis thaliana GN=PME8 PE=2 SV=2	IPR000070; Pectinesterase, catalytic IPR011050; Pectin lyase fold/virulence factor	GO:0042545: cell wall modification ; GO:0030599: pectinesterase activity ; GO:0005618: cell wall ;	probable pectinesterase 8-like; K01051 pectinesterase [EC:3.1.1.11]
23374	ORTHOMCL23374(4 genes,3 taxa):	Swetha_11800 Swetha_11803 Yuzhi11_04696 Zhongzhi13_06976	1	2	1	GG2_ARATH Guanine nucleotide-binding protein subunit gamma 2 OS=Arabidopsis thaliana GN=GG2 PE=1 SV=1	NA	NA	Ammonium transporter 2; K03320 ammonium transporter, Amt family
23375	ORTHOMCL23375(4 genes,1 taxa):	Swetha_14173 Swetha_32620 Swetha_32623 Swetha_39342	0	4	0	NA	NA	NA	NA
23376	ORTHOMCL23376(4 genes,3 taxa):	Swetha_19814 Swetha_19815 Yuzhi11_09131 Zhongzhi13_03537	1	2	1	NA	NA	NA	probable linoleate 9S-lipoxygenase 4; K15718 linoleate 9S-lipoxygenase [EC:1.13.11.58]
23377	ORTHOMCL23377(4 genes,3 taxa):	Swetha_19837 Yuzhi11_09141 Zhongzhi13_13637 Zhongzhi13_13638	2	1	1	NA	NA	NA	NA
23378	ORTHOMCL23378(4 genes,3 taxa):	Swetha_20933 Yuzhi11_09791 Zhongzhi13_08734 Zhongzhi13_32916	2	1	1	NA	NA	NA	NA
23379	ORTHOMCL23379(4 genes,3 taxa):	Swetha_24791 Yuzhi11_17138 Zhongzhi13_11953 Zhongzhi13_18309	2	1	1	NA	NA	NA	NA
23380	ORTHOMCL23380(4 genes,3 taxa):	Swetha_25514 Swetha_25517 Yuzhi11_25642 Zhongzhi13_19016	1	2	1	NA	NA	NA	NA
23381	ORTHOMCL23381(4 genes,2 taxa):	Swetha_27564	0	1	0	AGL16_ARATH Agamous-like MADS-box protein AGL16 OS=Arabidopsis thaliana GN=AGL16 PE=1 SV=1	IPR002487; Transcription factor, K-box	GO:0006355: regulation of transcription, DNA-dependent ; GO:0005634: nucleus ; GO:0003700: sequence-specific DNA binding transcription factor activity ;	MADS-box transcription factor ANR1-like; K09264 MADS-box transcription factor, plant
23382	ORTHOMCL23382(4 genes,3 taxa):	Swetha_27602 Swetha_27612 Yuzhi11_03164 Zhongzhi13_20840	1	2	1	NA	NA	NA	NA
23383	ORTHOMCL23383(4 genes,3 taxa):	Swetha_30006 Yuzhi11_15268 Zhongzhi13_19117 Zhongzhi13_33235	2	1	1	NA	NA	NA	NA
23384	ORTHOMCL23384(4 genes,3 taxa):	Swetha_31646 Swetha_31654 Yuzhi11_23132 Zhongzhi13_24100	1	2	1	NA	NA	NA	NA
23385	ORTHOMCL23385(4 genes,3 taxa):	Swetha_32726 Yuzhi11_09310 Zhongzhi13_14890 Zhongzhi13_17911	2	1	1	M810_ARATH Uncharacterized mitochondrial protein AtMg00810 OS=Arabidopsis thaliana GN=AtMg00810 PE=4 SV=1	IPR005162; Retrotransposon gag domain IPR029472; Gag-polypeptide of LTR copia-type	NA	uncharacterized LOC102590164; K01183 chitinase [EC:3.2.1.14]
23386	ORTHOMCL23386(4 genes,2 taxa):	Swetha_33084 Zhongzhi13_30866 Zhongzhi13_32477 Zhongzhi13_32481	3	1	0	NA	NA	NA	hydroquinone glucosyltransferase-like; K08237 hydroquinone glucosyltransferase [EC:2.4.1.218]
23387	ORTHOMCL23387(4 genes,3 taxa):	Swetha_36843 Swetha_36845 Yuzhi11_19618 Zhongzhi13_28653	1	2	1	NA	NA	NA	NA
23388	ORTHOMCL23388(4 genes,3 taxa):	Swetha_36874 Swetha_36884 Yuzhi11_19638 Zhongzhi13_28682	1	2	1	NA	IPR001969; Aspartic peptidase, active site IPR021109; Aspartic peptidase domain	GO:0006508: proteolysis ; GO:0004190: aspartic-type endopeptidase activity ;	E3 ubiquitin protein ligase RIN2-like; K10636 autocrine motility factor receptor [EC:2.3.2.27]
23389	ORTHOMCL23389(4 genes,3 taxa):	Swetha_36876 Swetha_36885 Yuzhi11_19640 Zhongzhi13_28684	1	2	1	NA	NA	NA	NA
23390	ORTHOMCL23390(4 genes,3 taxa):	Swetha_36880 Swetha_36889 Yuzhi11_19643 Zhongzhi13_28688	1	2	1	NA	IPR025836; Zinc knuckle CX2CX4HX4C	NA	NA
23391	ORTHOMCL23391(4 genes,3 taxa):	Swetha_39495 Zhongzhi13_15794 Zhongzhi13_15915	2	1	0	TAR1_KLULA Protein TAR1 OS=Kluyveromyces lactis (strain ATCC 8585 / CBS 2359 / DSM 70799 / NBRC 1267 / NRRL Y-1140 / WM37) GN=TAR1-A PE=4 SV=2	NA	NA	NA
23392	ORTHOMCL23392(4 genes,2 taxa):	Swetha_39865	0	1	0	NA	NA	NA	NA
23393	ORTHOMCL23393(4 genes,2 taxa):	Swetha_40210 Zhongzhi13_31487 Zhongzhi13_31489 Zhongzhi13_31491	3	1	0	PMEI_ACTDE Pectinesterase inhibitor OS=Actinidia deliciosa GN=PMEI PE=1 SV=2	IPR006501; Pectinesterase inhibitor domain	GO:0030599: pectinesterase activity ; GO:0004857: enzyme inhibitor activity ;	NA
23394	ORTHOMCL23394(4 genes,3 taxa):	Swetha_41765 Yuzhi11_25198 Zhongzhi13_01006 Zhongzhi13_33590	2	1	1	NA	NA	NA	NA
23423	ORTHOMCL23423(4 genes,2 taxa):	Yuzhi11_25141 Yuzhi11_25145 Yuzhi11_25299	0	0	3	PINE_ECOLI DNA-invertase from lambdoid prophage e14 OS=Escherichia coli (strain K12) GN=pinE PE=3 SV=2	IPR006118; Recombinase, conserved site IPR006119; Resolvase, N-terminal catalytic domain IPR006120; Resolvase, HTH domain IPR009057; Homeobox domain-like	GO:0006310: DNA recombination ; GO:0000150: recombinase activity ;	NA
23472	ORTHOMCL23472(4 genes,1 taxa):	Zhongzhi13_00359 Zhongzhi13_01848 Zhongzhi13_18635 Zhongzhi13_29890	4	0	0	NA	NA	NA	NA
23473	ORTHOMCL23473(4 genes,1 taxa):	Zhongzhi13_00640 Zhongzhi13_13733 Zhongzhi13_32720 Zhongzhi13_33365	4	0	0	PREP1_ARATH Presequence protease 1, chloroplastic/mitochondrial OS=Arabidopsis thaliana GN=PREP1 PE=1 SV=2	IPR011249; Metalloenzyme, LuxS/M16 peptidase-like IPR013578; Peptidase M16C associated	GO:0003824: catalytic activity ; GO:0046872: metal ion binding ;	presequence protease 2, chloroplastic/mitochondrial-like; K06972 uncharacterized protein
23474	ORTHOMCL23474(4 genes,1 taxa):	Zhongzhi13_00672 Zhongzhi13_18907 Zhongzhi13_27194 Zhongzhi13_32718	4	0	0	PREP1_ARATH Presequence protease 1, chloroplastic/mitochondrial OS=Arabidopsis thaliana GN=PREP1 PE=1 SV=2	NA	NA	presequence protease 2, chloroplastic/mitochondrial-like; K06972 uncharacterized protein
23475	ORTHOMCL23475(4 genes,1 taxa):	Zhongzhi13_01116 Zhongzhi13_02010 Zhongzhi13_16683 Zhongzhi13_22842	4	0	0	NA	IPR007527; Zinc finger, SWIM-type	GO:0008270: zinc ion binding ;	NA
23476	ORTHOMCL23476(4 genes,1 taxa):	Zhongzhi13_03649 Zhongzhi13_08836 Zhongzhi13_28721 Zhongzhi13_28985	4	0	0	NA	NA	NA	pumilio homolog 1-like; K17943 pumilio RNA-binding family
23477	ORTHOMCL23477(4 genes,1 taxa):	Zhongzhi13_18928 Zhongzhi13_18980 Zhongzhi13_18994 Zhongzhi13_19304	4	0	0	NA	NA	NA	NA
23661	ORTHOMCL23661(3 genes,2 taxa):	Swetha_26141	0	1	0	DNJB4_MOUSE DnaJ homolog subfamily B member 4 OS=Mus musculus GN=Dnajb4 PE=2 SV=1	IPR001623; DnaJ domain IPR002939; Chaperone DnaJ, C-terminal IPR008971; HSP40/DnaJ peptide-binding IPR018253; DnaJ domain, conserved site	GO:0031072: heat shock protein binding ;	dnaJ homolog subfamily B member 1-like; K09510 DnaJ homolog subfamily B member 4
23721	ORTHOMCL23721(3 genes,3 taxa):	Swetha_20978	0	1	0	UBC4_SOLLC Ubiquitin-conjugating enzyme E2-17 kDa OS=Solanum lycopersicum PE=2 SV=1	IPR000608; Ubiquitin-conjugating enzyme E2 IPR016135; Ubiquitin-conjugating enzyme/RWD-like IPR023313; Ubiquitin-conjugating enzyme, active site	GO:0016881: acid-amino acid ligase activity ;	ubiquitin-conjugating enzyme E2 28 isoform X1; K06689 ubiquitin-conjugating enzyme E2 D/E [EC:2.3.2.23]
23748	ORTHOMCL23748(3 genes,3 taxa):	Yuzhi11_25764	0	0	1	CCMF_PSEFL Cytochrome c-type biogenesis protein CcmF OS=Pseudomonas fluorescens GN=ccmF PE=3 SV=1	IPR002541; Cytochrome c assembly protein IPR003567; Cytochrome c-type biogenesis protein IPR003568; Cytochrome c-type biogenesis protein CcmF IPR032523; Cytochrome c-type biogenesis protein CcmF, C-terminal	GO:0006461: protein complex assembly ; GO:0016020: membrane ; GO:0008535: respiratory chain complex IV assembly ;	NA
23783	ORTHOMCL23783(3 genes,3 taxa):	SIN_1005471	1	0	0	NA	IPR012552; DVL	NA	NA
23826	ORTHOMCL23826(3 genes,3 taxa):	Swetha_21394	0	1	0	LSM5_PONAB U6 snRNA-associated Sm-like protein LSm5 OS=Pongo abelii GN=LSM5 PE=3 SV=3	IPR001163; LSM domain, eukaryotic/archaea-type IPR010920; LSM domain IPR033871; Sm-like protein LSm5	NA	U6 snRNA-associated Sm-like protein LSm5; K12624 U6 snRNA-associated Sm-like protein LSm5
23827	ORTHOMCL23827(3 genes,3 taxa):	SIN_1013607	1	0	0	NA	NA	NA	NA
23834	ORTHOMCL23834(3 genes,2 taxa):	Swetha_29180	0	1	0	HDA17_ARATH Histone deacetylase 17 OS=Arabidopsis thaliana GN=HDA17 PE=2 SV=1	NA	NA	histone deacetylase 9; K06067 histone deacetylase 1/2 [EC:3.5.1.98]
23839	ORTHOMCL23839(3 genes,2 taxa):	Swetha_28726	0	1	0	NA	IPR012552; DVL	NA	NA
23843	ORTHOMCL23843(3 genes,3 taxa):	SIN_1007397 Yuzhi11_01948	1	0	1	NA	IPR004320; Protein of unknown function DUF241, plant	NA	NA
23864	ORTHOMCL23864(3 genes,2 taxa):	SIN_1012319	1	0	0	NA	NA	NA	NA
23910	ORTHOMCL23910(3 genes,3 taxa):	Swetha_06551 Yuzhi11_19595	0	1	1	NA	IPR025558; Domain of unknown function DUF4283	NA	uncharacterized LOC100256016; K06630 14-3-3 protein epsilon
23915	ORTHOMCL23915(3 genes,3 taxa):	SIN_1004511 Yuzhi11_16376	1	0	1	NA	NA	NA	DNA-directed RNA polymerase II subunit rpb2-like; K03010 DNA-directed RNA polymerase II subunit RPB2 [EC:2.7.7.6]
23924	ORTHOMCL23924(3 genes,3 taxa):	Yuzhi11_00880	0	0	1	NA	NA	NA	NA
23933	ORTHOMCL23933(3 genes,3 taxa):	SIN_1023962	1	0	0	NA	IPR031632; Small VCP/p97-interacting protein	NA	NA
23941	ORTHOMCL23941(3 genes,3 taxa):	Zhongzhi13_27780	1	0	0	ACCD_COFAR Acetyl-coenzyme A carboxylase carboxyl transferase subunit beta, chloroplastic OS=Coffea arabica GN=accD PE=3 SV=2	IPR000438; Acetyl-CoA carboxylase carboxyl transferase, beta subunit IPR003359; Photosystem I Ycf4, assembly IPR011762; Acetyl-coenzyme A carboxyltransferase, N-terminal IPR029045; ClpP/crotonase-like domain IPR034733; Acetyl-CoA carboxylase	GO:0009317: acetyl-CoA carboxylase complex ; GO:0006633: fatty acid biosynthetic process ; GO:0003989: acetyl-CoA carboxylase activity ;	accD; acetyl-CoA carboxylase carboxyltransferase beta subunit; K01963 acetyl-CoA carboxylase carboxyl transferase subunit beta [EC:6.4.1.2]
23954	ORTHOMCL23954(3 genes,3 taxa):	Yuzhi11_15263 Zhongzhi13_22847	1	0	1	M310_ARATH Uncharacterized mitochondrial protein AtMg00310 OS=Arabidopsis thaliana GN=AtMg00310 PE=4 SV=1	IPR025836; Zinc knuckle CX2CX4HX4C	NA	uncharacterized LOC100821137; K12616 enhancer of mRNA-decapping protein 4
23956	ORTHOMCL23956(3 genes,3 taxa):	Yuzhi11_19650	0	0	1	M860_ARATH Uncharacterized mitochondrial protein AtMg00860 OS=Arabidopsis thaliana GN=AtMg00860 PE=4 SV=1	NA	NA	uncharacterized LOC103696395; K13356 alcohol-forming fatty acyl-CoA reductase [EC:1.2.1.84]
26264	ORTHOMCL26264(3 genes,3 taxa):	Swetha_28770	0	1	0	NA	IPR011684; Protein Networked (NET), actin-binding (NAB) domain	NA	nuclear-pore anchor; K09291 nucleoprotein TPR
26410	ORTHOMCL26410(3 genes,3 taxa):	Zhongzhi13_26190	1	0	0	HMT3_ARATH Homocysteine S-methyltransferase 3 OS=Arabidopsis thaliana GN=HMT3 PE=1 SV=2	IPR003726; Homocysteine-binding domain IPR017226; Betaine-homocysteine S-methyltransferase, BHMT	GO:0008898: homocysteine S-methyltransferase activity ;	HMT3; homocysteine S-methyltransferase 3; K00547 homocysteine S-methyltransferase [EC:2.1.1.10]
26483	ORTHOMCL26483(3 genes,3 taxa):	Swetha_23913	0	1	0	ESCA_ARATH Putative DNA-binding protein ESCAROLA OS=Arabidopsis thaliana GN=ESC PE=2 SV=1	IPR005175; PPC domain	NA	putative DNA-binding protein ESCAROLA-like; K07374 tubulin alpha
26628	ORTHOMCL26628(3 genes,3 taxa):	SIN_1003281	1	0	0	NA	NA	NA	NA
26866	ORTHOMCL26866(3 genes,3 taxa):	Swetha_25703	0	1	0	NA	NA	NA	NA
26899	ORTHOMCL26899(3 genes,3 taxa):	Swetha_31570	0	1	0	Y3885_ARATH Uncharacterized protein At3g28850 OS=Arabidopsis thaliana GN=At3g28850 PE=4 SV=1	IPR002109; Glutaredoxin IPR012336; Thioredoxin-like fold	GO:0009055: electron carrier activity ; GO:0045454: cell redox homeostasis ; GO:0015035: protein disulfide oxidoreductase activity ;	uncharacterized LOC102603477; K17479 glutaredoxin domain-containing cysteine-rich protein 1
27002	ORTHOMCL27002(3 genes,3 taxa):	Swetha_08593	0	1	0	NA	IPR029058; Alpha/Beta hydrolase fold	NA	NA
27030	ORTHOMCL27030(3 genes,3 taxa):	Swetha_30978	0	1	0	TBL21_ARATH Protein trichome birefringence-like 21 OS=Arabidopsis thaliana GN=TBL21 PE=3 SV=1	IPR025846; PMR5 N-terminal domain IPR026057; PC-Esterase	NA	NA
27031	ORTHOMCL27031(3 genes,3 taxa):	Swetha_01906	0	1	0	NA	IPR000620; EamA domain	GO:0016020: membrane ;	NA
27038	ORTHOMCL27038(3 genes,3 taxa):	Swetha_25685	0	1	0	NA	IPR005636; DTW	NA	NA
27169	ORTHOMCL27169(3 genes,2 taxa):	Yuzhi11_25362	0	0	1	ROMT_VITVI Trans-resveratrol di-O-methyltransferase OS=Vitis vinifera GN=ROMT PE=1 SV=2	IPR001077; O-methyltransferase, family 2 IPR016461; O-methyltransferase COMT-type IPR029063; S-adenosyl-L-methionine-dependent methyltransferase	GO:0008171: O-methyltransferase activity ;	OMT2.1; O-methyltransferase; K16040 trans-resveratrol di-O-methyltransferase [EC:2.1.1.240]
27242	ORTHOMCL27242(3 genes,3 taxa):	Swetha_35805	0	1	0	NA	NA	NA	uncharacterized LOC18427489; K00940 nucleoside-diphosphate kinase [EC:2.7.4.6]
27267	ORTHOMCL27267(3 genes,3 taxa):	SIN_1015985	1	0	0	NA	NA	NA	NA
27279	ORTHOMCL27279(3 genes,2 taxa):	Swetha_07748 Swetha_07749	0	2	0	C76C1_ARATH Cytochrome P450 76C1 OS=Arabidopsis thaliana GN=CYP76C1 PE=2 SV=1	IPR001128; Cytochrome P450 IPR002401; Cytochrome P450, E-class, group I IPR017972; Cytochrome P450, conserved site	GO:0016705: oxidoreductase activity, acting on paired donors, with incorporation or reduction of molecular oxygen ; GO:0055114: oxidation-reduction process ; GO:0005506: iron ion binding ; GO:0009055: electron carrier activity ; GO:0020037: heme binding ;	Os10g0166600; K00517
27436	ORTHOMCL27436(3 genes,3 taxa):	SIN_1013527	1	0	0	AGP22_ARATH Arabinogalactan peptide 22 OS=Arabidopsis thaliana GN=AGP22 PE=3 SV=1	IPR009424; Arabinogalactan peptide, AGP	NA	NA
27453	ORTHOMCL27453(3 genes,3 taxa):	SIN_1006534	1	0	0	NA	NA	NA	NA
27455	ORTHOMCL27455(3 genes,3 taxa):	Yuzhi11_15201	0	0	1	NA	IPR027806; Harbinger transposase-derived nuclease domain	NA	poly(ADP-ribose) glycohydrolase 1-like; K07759 poly(ADP-ribose) glycohydrolase [EC:3.2.1.143]
27469	ORTHOMCL27469(3 genes,3 taxa):	SIN_1010353	1	0	0	NA	NA	NA	NA
27486	ORTHOMCL27486(3 genes,3 taxa):	Yuzhi11_10870	0	0	1	ARG7_VIGRR Indole-3-acetic acid-induced protein ARG7 OS=Vigna radiata var. radiata GN=ARG7 PE=2 SV=1	IPR003676; Small auxin-up RNA	NA	hypothetical protein; K14488 SAUR family protein
27517	ORTHOMCL27517(3 genes,3 taxa):	Swetha_33202	0	1	0	LCBK1_ARATH Sphingoid long-chain bases kinase 1 OS=Arabidopsis thaliana GN=LCBK1 PE=1 SV=1	IPR001206; Diacylglycerol kinase, catalytic domain	GO:0007205: protein kinase C-activating G-protein coupled receptor signaling pathway ; GO:0004143: diacylglycerol kinase activity ;	hypothetical protein; K04718 sphingosine kinase [EC:2.7.1.91]
27525	ORTHOMCL27525(3 genes,3 taxa):	Swetha_26675	0	1	0	HBS1L_HUMAN HBS1-like protein OS=Homo sapiens GN=HBS1L PE=1 SV=1	IPR004160; Translation elongation factor EFTu/EF1A, C-terminal IPR009000; Translation protein, beta-barrel domain IPR009001; Translation elongation factor EF1A/initiation factor IF2gamma, C-terminal	GO:0005525: GTP binding ;	HBS1-like protein-like; K14416 elongation factor 1 alpha-like protein
27527	ORTHOMCL27527(3 genes,3 taxa):	Swetha_31042	0	1	0	REM9_ARATH B3 domain-containing protein REM9 OS=Arabidopsis thaliana GN=REM9 PE=2 SV=1	IPR003340; B3 DNA binding domain IPR015300; DNA-binding pseudobarrel domain	GO:0006355: regulation of transcription, DNA-dependent ; GO:0003677: DNA binding ;	B3 domain-containing protein; K14328 regulator of nonsense transcripts 3
27530	ORTHOMCL27530(3 genes,2 taxa):	Swetha_12341 Swetha_12345	0	2	0	AP1S2_ARATH AP-1 complex subunit sigma-2 OS=Arabidopsis thaliana GN=AAP19-2 PE=2 SV=1	IPR000804; Clathrin adaptor complex, small chain IPR011012; Longin-like domain IPR022775; AP complex, mu/sigma subunit	GO:0006886: intracellular protein transport ; GO:0016192: vesicle-mediated transport ; GO:0030117: membrane coat ;	AP-1 complex subunit sigma-1-like; K12394 AP-1 complex subunit sigma 1/2
27573	ORTHOMCL27573(3 genes,3 taxa):	Swetha_27350	0	1	0	PPR31_ARATH Pentatricopeptide repeat-containing protein At1g10910, chloroplastic OS=Arabidopsis thaliana GN=At1g10910 PE=2 SV=1	NA	NA	NA
27582	ORTHOMCL27582(3 genes,3 taxa):	SIN_1013844	1	0	0	NA	NA	NA	NA
27584	ORTHOMCL27584(3 genes,3 taxa):	Swetha_24149	0	1	0	NA	IPR001005; SANT/Myb domain IPR009057; Homeobox domain-like IPR017930; Myb domain	GO:0003682: chromatin binding ;	NA
27594	ORTHOMCL27594(3 genes,3 taxa):	Swetha_27897	0	1	0	NA	IPR018485; Carbohydrate kinase, FGGY, C-terminal	GO:0016773: phosphotransferase activity, alcohol group as acceptor ; GO:0005975: carbohydrate metabolic process ;	NA
27596	ORTHOMCL27596(3 genes,3 taxa):	Swetha_15474	0	1	0	NA	IPR021832; Ankyrin repeat domain-containing protein 13	NA	NA
27598	ORTHOMCL27598(3 genes,3 taxa):	Swetha_10377	0	1	0	NA	NA	NA	NA
27646	ORTHOMCL27646(3 genes,3 taxa):	SIN_1002631	1	0	0	NA	NA	NA	NA
27677	ORTHOMCL27677(3 genes,3 taxa):	Swetha_14237	0	1	0	NA	NA	NA	DNA gyrase subunit A; K02469 DNA gyrase subunit A [EC:5.99.1.3]
27710	ORTHOMCL27710(3 genes,3 taxa):	SIN_1021513	1	0	0	GRXC6_ARATH Glutaredoxin-C6 OS=Arabidopsis thaliana GN=GRXC6 PE=2 SV=2	IPR002109; Glutaredoxin IPR012336; Thioredoxin-like fold	GO:0015035: protein disulfide oxidoreductase activity ; GO:0045454: cell redox homeostasis ; GO:0009055: electron carrier activity ;	glutaredoxin-C6-like; K03676 glutaredoxin 3
27741	ORTHOMCL27741(3 genes,3 taxa):	Swetha_32631 Yuzhi11_25162	0	1	1	PHOT2_ORYSJ Phototropin-2 OS=Oryza sativa subsp. japonica GN=PHOT2 PE=1 SV=1	IPR000014; PAS domain IPR000700; PAS-associated, C-terminal IPR001610; PAC motif	GO:0004871: signal transducer activity ; GO:0007165: signal transduction ;	phototropin-1; K08282 non-specific serine/threonine protein kinase [EC:2.7.11.1]
27752	ORTHOMCL27752(3 genes,3 taxa):	Swetha_19294	0	1	0	CYP95_ARATH Peptidyl-prolyl cis-trans isomerase CYP95 OS=Arabidopsis thaliana GN=CYP95 PE=1 SV=2	IPR002130; Cyclophilin-type peptidyl-prolyl cis-trans isomerase domain IPR029000; Cyclophilin-like domain	GO:0006457: protein folding ; GO:0003755: peptidyl-prolyl cis-trans isomerase activity ;	hypothetical protein; K09566 peptidyl-prolyl isomerase G (cyclophilin G) [EC:5.2.1.8]
27766	ORTHOMCL27766(3 genes,3 taxa):	Swetha_15387	0	1	0	NA	NA	NA	NA
27778	ORTHOMCL27778(3 genes,3 taxa):	Swetha_27049	0	1	0	NA	NA	NA	NA
27799	ORTHOMCL27799(3 genes,3 taxa):	Swetha_28048	0	1	0	PREP2_ARATH Presequence protease 2, chloroplastic/mitochondrial OS=Arabidopsis thaliana GN=PREP2 PE=1 SV=1	IPR003340; B3 DNA binding domain IPR007863; Peptidase M16, C-terminal IPR011249; Metalloenzyme, LuxS/M16 peptidase-like IPR015300; DNA-binding pseudobarrel domain	GO:0006355: regulation of transcription, DNA-dependent ; GO:0003677: DNA binding ;	presequence protease 1, chloroplastic/mitochondrial-like; K06972 uncharacterized protein
27822	ORTHOMCL27822(3 genes,2 taxa):	Swetha_20256 Swetha_20258	0	2	0	YORF_SCHPO Uncharacterized RING finger protein P8B7.15c OS=Schizosaccharomyces pombe (strain 972 / ATCC 24843) GN=SPBP8B7.15c PE=4 SV=1	IPR014891; DWNN domain	GO:0005634: nucleus ; GO:0008270: zinc ion binding ;	E3 ubiquitin-protein ligase RBBP6; K10624 E3 ubiquitin-protein ligase RBBP6 [EC:2.3.2.27]
27826	ORTHOMCL27826(3 genes,3 taxa):	Swetha_09151	0	1	0	NA	IPR009769; Protein ENHANCED DISEASE RESISTANCE 2, C-terminal	NA	NA
27828	ORTHOMCL27828(3 genes,3 taxa):	Swetha_38745	0	1	0	HSF30_SOLPE Heat shock factor protein HSF30 OS=Solanum peruvianum GN=HSF30 PE=2 SV=1	IPR000232; Heat shock factor (HSF)-type, DNA-binding IPR011991; Winged helix-turn-helix DNA-binding domain	GO:0003700: sequence-specific DNA binding transcription factor activity ; GO:0005634: nucleus ; GO:0006355: regulation of transcription, DNA-dependent ; GO:0043565: sequence-specific DNA binding ;	hypothetical protein; K09419 heat shock transcription factor, other eukaryote
27865	ORTHOMCL27865(3 genes,3 taxa):	Swetha_26285	0	1	0	NA	NA	NA	NA
27880	ORTHOMCL27880(3 genes,3 taxa):	Swetha_01404 Yuzhi11_16832	0	1	1	ATPB_HELAN ATP synthase subunit beta, chloroplastic OS=Helianthus annuus GN=atpB PE=3 SV=1	IPR004100; ATPase, F1/V1/A1 complex, alpha/beta subunit, N-terminal domain	GO:0046034: ATP metabolic process ; GO:0015992: proton transport ;	ATP synthase beta subunit, putative (EC:3.6.3.14); K02112 F-type H+-transporting ATPase subunit beta [EC:3.6.3.14]
27944	ORTHOMCL27944(3 genes,2 taxa):	Swetha_09885	0	1	0	NA	IPR000315; B-box-type zinc finger	GO:0008270: zinc ion binding ; GO:0005622: intracellular ;	NA
27982	ORTHOMCL27982(3 genes,3 taxa):	Swetha_34537	0	1	0	NA	NA	NA	NA
27983	ORTHOMCL27983(3 genes,3 taxa):	SIN_1000041 Swetha_41857 Yuzhi11_24502	1	1	1	YMF01_MARPO Uncharacterized mitochondrial protein ymf1 OS=Marchantia polymorpha GN=YMF1 PE=4 SV=1	NA	NA	NA
27984	ORTHOMCL27984(3 genes,3 taxa):	SIN_1000093 Swetha_05795	1	1	0	NA	IPR003594; Histidine kinase-like ATPase, C-terminal domain	GO:0005524: ATP binding ;	NA
27985	ORTHOMCL27985(3 genes,1 taxa):	SIN_1001332 Zhongzhi13_26404 Zhongzhi13_33088	3	0	0	ACR1_ACIAD Fatty acyl-CoA reductase OS=Acinetobacter baylyi (strain ATCC 33305 / BD413 / ADP1) GN=acr1 PE=1 SV=2	IPR002347; Short-chain dehydrogenase/reductase SDR IPR016040; NAD(P)-binding domain IPR020904; Short-chain dehydrogenase/reductase, conserved site	NA	hypothetical protein; K06123 1-acylglycerone phosphate reductase [EC:1.1.1.101]
27986	ORTHOMCL27986(3 genes,1 taxa):	SIN_1001643 Zhongzhi13_11335 Zhongzhi13_33564	3	0	0	NA	NA	NA	NA
27987	ORTHOMCL27987(3 genes,2 taxa):	SIN_1001924 Swetha_37210 Swetha_37212	1	2	0	NA	NA	NA	NA
27988	ORTHOMCL27988(3 genes,3 taxa):	SIN_1001927 Swetha_25537 Yuzhi11_24172	1	1	1	NA	NA	NA	NA
27989	ORTHOMCL27989(3 genes,3 taxa):	SIN_1001937 Swetha_25567 Yuzhi11_25598	1	1	1	NA	NA	NA	NA
27990	ORTHOMCL27990(3 genes,3 taxa):	SIN_1002148 Swetha_14180 Yuzhi11_25870	1	1	1	NA	IPR025558; Domain of unknown function DUF4283	NA	NA
27991	ORTHOMCL27991(3 genes,1 taxa):	SIN_1002150 SIN_1002154 Zhongzhi13_33304	3	0	0	MDA1_ARATH Mediator-associated protein 1 OS=Arabidopsis thaliana GN=At4g25210 PE=1 SV=1	IPR007592; GLABROUS1 enhancer-binding protein family	NA	NA
27992	ORTHOMCL27992(3 genes,1 taxa):	SIN_1003031 Zhongzhi13_11445 Zhongzhi13_32721	3	0	0	GRV2_ARATH DnaJ homolog subfamily C GRV2 OS=Arabidopsis thaliana GN=GRV2 PE=1 SV=1	NA	NA	dnaJ homolog subfamily C GRV2; K09533 DnaJ homolog subfamily C member 13
27993	ORTHOMCL27993(3 genes,2 taxa):	SIN_1003533 Swetha_35971 Swetha_35973	1	2	0	NA	NA	NA	NA
27994	ORTHOMCL27994(3 genes,2 taxa):	SIN_1003603 Swetha_34428 Swetha_34429	1	2	0	NA	NA	NA	NA
27995	ORTHOMCL27995(3 genes,2 taxa):	SIN_1003978 Swetha_06024 Swetha_40880	1	2	0	NA	NA	NA	NA
27996	ORTHOMCL27996(3 genes,2 taxa):	SIN_1003979 Swetha_06022 Swetha_40881	1	2	0	NA	IPR021775; Protein of unknown function DUF3339	NA	NA
27997	ORTHOMCL27997(3 genes,3 taxa):	SIN_1004586 Swetha_31719	1	1	0	NA	NA	NA	NA
27998	ORTHOMCL27998(3 genes,3 taxa):	SIN_1004830 Swetha_01282 Yuzhi11_00283	1	1	1	NA	NA	NA	NA
27999	ORTHOMCL27999(3 genes,3 taxa):	SIN_1004893 Swetha_04559 Yuzhi11_16139	1	1	1	NA	NA	NA	NA
28000	ORTHOMCL28000(3 genes,3 taxa):	SIN_1005073 Swetha_10693 Yuzhi11_04008	1	1	1	NA	NA	NA	NA
28001	ORTHOMCL28001(3 genes,3 taxa):	SIN_1005144	1	0	0	UBP3_ARATH Ubiquitin carboxyl-terminal hydrolase 3 OS=Arabidopsis thaliana GN=UBP3 PE=1 SV=1	IPR001394; Peptidase C19, ubiquitin carboxyl-terminal hydrolase IPR018200; Ubiquitin specific protease, conserved site	GO:0004221: ubiquitin thiolesterase activity ; GO:0006511: ubiquitin-dependent protein catabolic process ;	uncharacterized LOC100305765; K11842 ubiquitin carboxyl-terminal hydrolase 12/46 [EC:3.4.19.12]
28002	ORTHOMCL28002(3 genes,3 taxa):	SIN_1006178 Swetha_23111 Yuzhi11_11109	1	1	1	NA	IPR000529; Ribosomal protein S6	GO:0005840: ribosome ; GO:0019843: rRNA binding ; GO:0003735: structural constituent of ribosome ; GO:0006412: translation ;	uncharacterized LOC102590182; K02990 small subunit ribosomal protein S6
28003	ORTHOMCL28003(3 genes,3 taxa):	SIN_1006351 Swetha_22391 Yuzhi11_10772	1	1	1	NA	NA	NA	NA
28004	ORTHOMCL28004(3 genes,3 taxa):	SIN_1006515 Swetha_29789 Yuzhi11_15172	1	1	1	NA	NA	NA	NA
28005	ORTHOMCL28005(3 genes,3 taxa):	SIN_1006578 Swetha_24896 Yuzhi11_12225	1	1	1	NA	NA	NA	NA
28006	ORTHOMCL28006(3 genes,3 taxa):	SIN_1006921 Swetha_38251 Yuzhi11_20520	1	1	1	CYT1_ACTDE Cysteine proteinase inhibitor 1 OS=Actinidia deliciosa PE=1 SV=1	IPR000010; Cystatin domain	GO:0004869: cysteine-type endopeptidase inhibitor activity ;	cysteine proteinase inhibitor 1; K13899 cystatin-C
28007	ORTHOMCL28007(3 genes,3 taxa):	SIN_1006965 Swetha_38315 Yuzhi11_20563	1	1	1	NLTP1_HORVU Non-specific lipid-transfer protein 1 OS=Hordeum vulgare GN=LTP1 PE=1 SV=1	IPR000528; Plant lipid transfer protein/Par allergen IPR016140; Bifunctional inhibitor/plant lipid transfer protein/seed storage helical domain	GO:0008289: lipid binding ; GO:0006869: lipid transport ;	NA
28008	ORTHOMCL28008(3 genes,3 taxa):	SIN_1008316 Swetha_29979 Yuzhi11_25962	1	1	1	NA	NA	NA	NA
28009	ORTHOMCL28009(3 genes,3 taxa):	SIN_1008348 Swetha_05472 Yuzhi11_15202	1	1	1	U71B2_ARATH UDP-glycosyltransferase 71B2 OS=Arabidopsis thaliana GN=UGT71B2 PE=1 SV=1	IPR002213; UDP-glucuronosyl/UDP-glucosyltransferase	GO:0008152: metabolic process ; GO:0016758: transferase activity, transferring hexosyl groups ;	anthocyanidin 5,3-O-glucosyltransferase; K08237 hydroquinone glucosyltransferase [EC:2.4.1.218]
28010	ORTHOMCL28010(3 genes,3 taxa):	SIN_1009404 Swetha_36986 Yuzhi11_19696	1	1	1	NA	NA	NA	NA
28011	ORTHOMCL28011(3 genes,2 taxa):	SIN_1009648 SIN_1013440 Swetha_05225	2	1	0	NA	NA	NA	NA
28012	ORTHOMCL28012(3 genes,3 taxa):	SIN_1009902 Swetha_25586 Yuzhi11_24579	1	1	1	NA	NA	NA	NA
28013	ORTHOMCL28013(3 genes,3 taxa):	SIN_1010019 Swetha_34068 Yuzhi11_17533	1	1	1	NA	IPR012876; Protein of unknown function DUF1677, plant	NA	palmitoyl-acyl carrier protein thioesterase, chloroplastic-like; K10781 fatty acyl-ACP thioesterase B [EC:3.1.2.14 3.1.2.21]
28014	ORTHOMCL28014(3 genes,3 taxa):	SIN_1010224 Swetha_34326 Yuzhi11_17726	1	1	1	NA	NA	NA	NA
28015	ORTHOMCL28015(3 genes,3 taxa):	SIN_1011693 Swetha_22933 Yuzhi11_10967	1	1	1	PLP1_ARATH Patatin-like protein 1 OS=Arabidopsis thaliana GN=PLP1 PE=1 SV=2	IPR002641; Patatin-like phospholipase domain IPR016035; Acyl transferase/acyl hydrolase/lysophospholipase	GO:0006629: lipid metabolic process ;	NA
28016	ORTHOMCL28016(3 genes,2 taxa):	SIN_1013745 Swetha_01938 Swetha_04913	1	2	0	HIP26_ARATH Heavy metal-associated isoprenylated plant protein 26 OS=Arabidopsis thaliana GN=HIPP26 PE=1 SV=1	IPR006121; Heavy metal-associated domain, HMA	GO:0046872: metal ion binding ; GO:0030001: metal ion transport ;	heavy metal-associated isoprenylated plant protein 26-like; K10752 histone-binding protein RBBP4
28017	ORTHOMCL28017(3 genes,3 taxa):	SIN_1015289 Swetha_11964 Yuzhi11_21742	1	1	1	NA	NA	NA	NA
28018	ORTHOMCL28018(3 genes,3 taxa):	SIN_1016780 Yuzhi11_19401	1	0	1	NA	NA	NA	NA
28019	ORTHOMCL28019(3 genes,3 taxa):	SIN_1017051 Swetha_10424 Yuzhi11_18045	1	1	1	NA	NA	NA	NA
28020	ORTHOMCL28020(3 genes,2 taxa):	SIN_1017465 Swetha_11148 Swetha_11152	1	2	0	NA	NA	NA	NA
28021	ORTHOMCL28021(3 genes,2 taxa):	SIN_1017607 Swetha_33312 Swetha_33313	1	2	0	NA	NA	NA	NA
28022	ORTHOMCL28022(3 genes,3 taxa):	SIN_1017650 Swetha_33246 Yuzhi11_24100	1	1	1	NA	IPR004332; Transposase, MuDR, plant	NA	NA
28023	ORTHOMCL28023(3 genes,3 taxa):	SIN_1017656 Swetha_33225 Yuzhi11_17123	1	1	1	NA	NA	NA	NA
28024	ORTHOMCL28024(3 genes,3 taxa):	SIN_1017716 Swetha_33113 Yuzhi11_17044	1	1	1	NA	NA	NA	NA
28025	ORTHOMCL28025(3 genes,3 taxa):	SIN_1017734 Swetha_33067 Yuzhi11_17028	1	1	1	NA	NA	NA	NA
28026	ORTHOMCL28026(3 genes,3 taxa):	SIN_1017762 Swetha_01399 Yuzhi11_00304	1	1	1	SOC1_ARATH MADS-box protein SOC1 OS=Arabidopsis thaliana GN=SOC1 PE=1 SV=1	IPR002487; Transcription factor, K-box	GO:0005634: nucleus ; GO:0006355: regulation of transcription, DNA-dependent ; GO:0003700: sequence-specific DNA binding transcription factor activity ;	truncated transcription factor CAULIFLOWER A; K09264 MADS-box transcription factor, plant
28027	ORTHOMCL28027(3 genes,3 taxa):	SIN_1017914 Swetha_16145 Yuzhi11_00485	1	1	1	NA	NA	NA	NA
28028	ORTHOMCL28028(3 genes,3 taxa):	SIN_1018469 Swetha_20360 Yuzhi11_09378	1	1	1	NA	NA	NA	NA
28029	ORTHOMCL28029(3 genes,1 taxa):	SIN_1019224 Zhongzhi13_31612 Zhongzhi13_31613	3	0	0	NA	NA	NA	NA
28030	ORTHOMCL28030(3 genes,3 taxa):	SIN_1019300 Swetha_05209 Yuzhi11_21430	1	1	1	NA	NA	NA	NA
28031	ORTHOMCL28031(3 genes,3 taxa):	SIN_1019302 Swetha_40256 Yuzhi11_21428	1	1	1	NA	NA	NA	NA
28032	ORTHOMCL28032(3 genes,3 taxa):	SIN_1021101 Swetha_08526 Yuzhi11_02706	1	1	1	NA	NA	NA	NA
28033	ORTHOMCL28033(3 genes,3 taxa):	SIN_1021163	1	0	0	NA	NA	NA	NA
28034	ORTHOMCL28034(3 genes,3 taxa):	SIN_1021826 Swetha_11862 Yuzhi11_04731	1	1	1	Y5436_ARATH MATH domain-containing protein At5g43560 OS=Arabidopsis thaliana GN=At5g43560 PE=1 SV=1	NA	NA	NA
28035	ORTHOMCL28035(3 genes,3 taxa):	SIN_1022642 Swetha_00474 Yuzhi11_13358	1	1	1	ASTER_ARATH Protein Asterix OS=Arabidopsis thaliana GN=At5g07960 PE=3 SV=1	IPR005351; Uncharacterised protein family UPF0139	NA	NA
28036	ORTHOMCL28036(3 genes,3 taxa):	SIN_1022763 Swetha_32235 Yuzhi11_22078	1	1	1	NA	NA	NA	NA
28037	ORTHOMCL28037(3 genes,3 taxa):	SIN_1023818 Swetha_08165 Yuzhi11_02503	1	1	1	NA	NA	NA	NA
28038	ORTHOMCL28038(3 genes,2 taxa):	SIN_1025035 Swetha_35311 Swetha_35312	1	2	0	NA	NA	NA	NA
28039	ORTHOMCL28039(3 genes,3 taxa):	SIN_1025574 Swetha_30741 Yuzhi11_22480	1	1	1	RL261_ARATH 60S ribosomal protein L26-1 OS=Arabidopsis thaliana GN=RPL26A PE=2 SV=2	IPR005756; Ribosomal protein L26/L24, eukaryotic/archaeal IPR005824; KOW IPR005825; Ribosomal protein L24/L26, conserved site IPR008991; Translation protein SH3-like domain	GO:0006412: translation ; GO:0015934: large ribosomal subunit ; GO:0003735: structural constituent of ribosome ;	60S ribosomal protein L26-2-like; K02898 large subunit ribosomal protein L26e
28040	ORTHOMCL28040(3 genes,3 taxa):	SIN_1025803 Swetha_32405 Yuzhi11_16746	1	1	1	HQGT_RAUSE Hydroquinone glucosyltransferase OS=Rauvolfia serpentina GN=AS PE=1 SV=1	IPR002213; UDP-glucuronosyl/UDP-glucosyltransferase	GO:0008152: metabolic process ; GO:0016758: transferase activity, transferring hexosyl groups ;	POPTRDRAFT_731288; hydroquinone glucosyltransferase family protein; K08237 hydroquinone glucosyltransferase [EC:2.4.1.218]
28041	ORTHOMCL28041(3 genes,2 taxa):	SIN_1026627 Swetha_26344 Swetha_26346	1	2	0	NA	NA	NA	NA
28042	ORTHOMCL28042(3 genes,3 taxa):	SIN_1027131 Swetha_25700 Yuzhi11_12567	1	1	1	NA	NA	NA	NA
28043	ORTHOMCL28043(3 genes,3 taxa):	SIN_1027142 Swetha_25676 Yuzhi11_25661	1	1	1	NA	IPR012552; DVL	NA	NA
28052	ORTHOMCL28052(3 genes,2 taxa):	Swetha_32813	0	1	0	POL_CAMVD Enzymatic polyprotein OS=Cauliflower mosaic virus (strain D/H) GN=ORF V PE=3 SV=1	IPR000477; Reverse transcriptase domain	GO:0003723: RNA binding ; GO:0006278: RNA-dependent DNA replication ; GO:0003964: RNA-directed DNA polymerase activity ;	uncharacterized LOC103443119; K06883 uncharacterized protein
28062	ORTHOMCL28062(3 genes,3 taxa):	Yuzhi11_14689	0	0	1	PUR_ARATH Transcription factor Pur-alpha 1 OS=Arabidopsis thaliana GN=PURA1 PE=1 SV=2	IPR006628; Purine-rich element binding protein family	NA	NA
28079	ORTHOMCL28079(3 genes,3 taxa):	Yuzhi11_22485 Zhongzhi13_23384	1	0	1	Y1670_ARATH Probable receptor-like protein kinase At1g67000 OS=Arabidopsis thaliana GN=At1g67000 PE=2 SV=2	IPR025287; Wall-associated receptor kinase, galacturonan-binding domain IPR032872; Wall-associated receptor kinase, C-terminal	GO:0030247: polysaccharide binding ;	hypothetical protein; K04730 interleukin-1 receptor-associated kinase 1 [EC:2.7.11.1]
28089	ORTHOMCL28089(3 genes,3 taxa):	Swetha_12259	0	1	0	DPO1_ECOLI DNA polymerase I OS=Escherichia coli (strain K12) GN=polA PE=1 SV=1	IPR002421; 5'-3' exonuclease, N-terminal IPR020046; 5'-3' exonuclease, alpha-helical arch, N-terminal IPR029060; PIN domain-like	GO:0003677: DNA binding ; GO:0008409: 5'-3' exonuclease activity ;	DNA polymerase I (EC:2.7.7.7); K02335 DNA polymerase I [EC:2.7.7.7]
28112	ORTHOMCL28112(3 genes,3 taxa):	Swetha_03832	0	1	0	NA	NA	NA	NA
28120	ORTHOMCL28120(3 genes,2 taxa):	Yuzhi11_25625	0	0	1	NA	NA	NA	lysosomal alpha-mannosidase-like; K01191 alpha-mannosidase [EC:3.2.1.24]
28122	ORTHOMCL28122(3 genes,3 taxa):	Yuzhi11_00869	0	0	1	NA	IPR005540; KNOX1	GO:0005634: nucleus ; GO:0003677: DNA binding ;	NA
28126	ORTHOMCL28126(3 genes,3 taxa):	Swetha_08163	0	1	0	ADO1_ARATH Adagio protein 1 OS=Arabidopsis thaliana GN=ADO1 PE=1 SV=2	IPR000014; PAS domain IPR008590; Protein of unknown function DUF872, transmembrane	GO:0004871: signal transducer activity ; GO:0007165: signal transduction ;	adagio protein 1; K12115 clock-associated PAS protein ZTL
28139	ORTHOMCL28139(3 genes,3 taxa):	Swetha_22240	0	1	0	NA	NA	NA	ATP synthase subunit alpha; K02132 F-type H+-transporting ATPase subunit alpha
28142	ORTHOMCL28142(3 genes,2 taxa):	Swetha_05204 Swetha_40262	0	2	0	LONM_MAIZE Lon protease homolog, mitochondrial OS=Zea mays GN=LON2 PE=1 SV=1	IPR003111; Lon, substrate-binding domain	GO:0004176: ATP-dependent peptidase activity ; GO:0006508: proteolysis ;	lon protease homolog 1, mitochondrial; K08675 Lon-like ATP-dependent protease [EC:3.4.21.-]
28148	ORTHOMCL28148(3 genes,3 taxa):	Zhongzhi13_30609	1	0	0	NA	NA	NA	glutathione S-transferase-like; K00799 glutathione S-transferase [EC:2.5.1.18]
28152	ORTHOMCL28152(3 genes,3 taxa):	Zhongzhi13_22802	1	0	0	NA	NA	NA	NA
28154	ORTHOMCL28154(3 genes,3 taxa):	Swetha_00843 Yuzhi11_00136 Zhongzhi13_00236	1	1	1	NA	NA	NA	mitochondrial import inner membrane translocase subunit TIM17-2; K17795 mitochondrial import inner membrane translocase subunit TIM17
28155	ORTHOMCL28155(3 genes,3 taxa):	Swetha_01104 Yuzhi11_00194 Zhongzhi13_00464	1	1	1	NA	IPR012337; Ribonuclease H-like domain	GO:0003676: nucleic acid binding ;	uncharacterized LOC103327155; K03469 ribonuclease HI [EC:3.1.26.4]
28156	ORTHOMCL28156(3 genes,2 taxa):	Swetha_01141 Swetha_26103 Yuzhi11_12846	0	2	1	NA	NA	NA	hydroquinone glucosyltransferase-like; K08237 hydroquinone glucosyltransferase [EC:2.4.1.218]
28157	ORTHOMCL28157(3 genes,2 taxa):	Swetha_01144 Swetha_01146 Yuzhi11_00204	0	2	1	NA	NA	NA	NA
28158	ORTHOMCL28158(3 genes,3 taxa):	Swetha_01336 Yuzhi11_00288 Zhongzhi13_00923	1	1	1	NA	IPR005135; Endonuclease/exonuclease/phosphatase	NA	S-linalool synthase-like; K17982 geranyllinalool synthase [EC:4.2.3.144]
28159	ORTHOMCL28159(3 genes,3 taxa):	Swetha_01431 Yuzhi11_00321 Zhongzhi13_01062	1	1	1	NA	IPR001878; Zinc finger, CCHC-type	GO:0003676: nucleic acid binding ; GO:0008270: zinc ion binding ;	NA
28160	ORTHOMCL28160(3 genes,3 taxa):	Swetha_01788 Yuzhi11_22934 Zhongzhi13_01369	1	1	1	NA	NA	NA	NA
28161	ORTHOMCL28161(3 genes,3 taxa):	Swetha_01947	0	1	0	WAKLG_ARATH Wall-associated receptor kinase-like 8 OS=Arabidopsis thaliana GN=WAKL8 PE=2 SV=1	IPR011990; Tetratricopeptide-like helical domain IPR013695; Wall-associated receptor kinase IPR025287; Wall-associated receptor kinase, galacturonan-binding domain IPR032076; Tetratricopeptide repeat protein 5, OB fold domain	GO:0005515: protein binding ;	hypothetical protein; K04730 interleukin-1 receptor-associated kinase 1 [EC:2.7.11.1]
28162	ORTHOMCL28162(3 genes,3 taxa):	Swetha_02217	0	1	0	SR45A_ARATH Serine/arginine-rich splicing factor SR45a OS=Arabidopsis thaliana GN=SR45A PE=1 SV=1	IPR000504; RNA recognition motif domain	GO:0003676: nucleic acid binding ;	uncharacterized LOC100527350; K12897 transformer-2 protein
28163	ORTHOMCL28163(3 genes,3 taxa):	Swetha_02343	0	1	0	TIP21_ARATH Aquaporin TIP2-1 OS=Arabidopsis thaliana GN=TIP2-1 PE=1 SV=2	IPR000425; Major intrinsic protein IPR023271; Aquaporin-like	GO:0016020: membrane ; GO:0005215: transporter activity ; GO:0006810: transport ;	aquaporin TIP2-1; K09873 aquaporin TIP
28164	ORTHOMCL28164(3 genes,2 taxa):	Swetha_03824 Swetha_20299 Yuzhi11_24608	0	2	1	NA	NA	NA	NA
28165	ORTHOMCL28165(3 genes,3 taxa):	Swetha_04001 Yuzhi11_09144 Zhongzhi13_13641	1	1	1	NA	NA	NA	NA
28166	ORTHOMCL28166(3 genes,2 taxa):	Swetha_04117 Swetha_13811 Zhongzhi13_08492	1	2	0	NA	NA	NA	NA
28167	ORTHOMCL28167(3 genes,3 taxa):	Swetha_04723 Yuzhi11_24115 Zhongzhi13_30875	1	1	1	NA	NA	NA	NA
28168	ORTHOMCL28168(3 genes,3 taxa):	Swetha_05379 Yuzhi11_25414 Zhongzhi13_10769	1	1	1	NA	NA	NA	NA
28169	ORTHOMCL28169(3 genes,3 taxa):	Swetha_06323 Yuzhi11_09347	0	1	1	NA	NA	NA	NA
28170	ORTHOMCL28170(3 genes,3 taxa):	Swetha_07138 Yuzhi11_01859 Zhongzhi13_14038	1	1	1	NA	IPR004332; Transposase, MuDR, plant	NA	NA
28171	ORTHOMCL28171(3 genes,3 taxa):	Swetha_07589 Yuzhi11_02184 Zhongzhi13_03480	1	1	1	NA	NA	NA	NA
28172	ORTHOMCL28172(3 genes,2 taxa):	Swetha_07590 Swetha_07592 Zhongzhi13_03481	1	2	0	NA	NA	NA	NA
28173	ORTHOMCL28173(3 genes,3 taxa):	Swetha_07598 Yuzhi11_25648 Zhongzhi13_19002	1	1	1	NA	NA	NA	poly [ADP-ribose] polymerase 3; K10798 poly [ADP-ribose] polymerase [EC:2.4.2.30]
28174	ORTHOMCL28174(3 genes,3 taxa):	Swetha_07759 Yuzhi11_02252 Zhongzhi13_03677	1	1	1	NA	NA	NA	NA
28175	ORTHOMCL28175(3 genes,3 taxa):	Swetha_07800 Yuzhi11_02268 Zhongzhi13_03712	1	1	1	NA	NA	NA	NA
28176	ORTHOMCL28176(3 genes,1 taxa):	Swetha_07911 Swetha_14940 Swetha_20997	0	3	0	RL15_PETHY 60S ribosomal protein L15 OS=Petunia hybrida GN=RPL15 PE=2 SV=1	IPR000439; Ribosomal protein L15e IPR012678; Ribosomal protein L23/L15e core domain	GO:0005840: ribosome ; GO:0003735: structural constituent of ribosome ; GO:0006412: translation ;	60S ribosomal protein L15-like; K02877 large subunit ribosomal protein L15e
28177	ORTHOMCL28177(3 genes,3 taxa):	Swetha_08037 Yuzhi11_19599 Zhongzhi13_03902	1	1	1	NA	NA	NA	NA
28178	ORTHOMCL28178(3 genes,3 taxa):	Swetha_08450 Yuzhi11_02653 Zhongzhi13_04227	1	1	1	NA	NA	NA	NA
28179	ORTHOMCL28179(3 genes,3 taxa):	Swetha_09608 Yuzhi11_18599 Zhongzhi13_27787	1	1	1	NA	NA	NA	NA
28180	ORTHOMCL28180(3 genes,3 taxa):	Swetha_09787 Yuzhi11_24430 Zhongzhi13_05230	1	1	1	HIS7_PEA Imidazoleglycerol-phosphate dehydratase OS=Pisum sativum GN=HIS3 PE=2 SV=1	IPR000807; Imidazoleglycerol-phosphate dehydratase IPR020568; Ribosomal protein S5 domain 2-type fold	GO:0004424: imidazoleglycerol-phosphate dehydratase activity ; GO:0000105: histidine biosynthetic process ;	imidazoleglycerol-phosphate dehydratase; K01693 imidazoleglycerol-phosphate dehydratase [EC:4.2.1.19]
28181	ORTHOMCL28181(3 genes,2 taxa):	Swetha_10088 Swetha_10093 Yuzhi11_03725	0	2	1	NA	NA	NA	NA
28182	ORTHOMCL28182(3 genes,3 taxa):	Swetha_11107 Yuzhi11_04274 Zhongzhi13_06450	1	1	1	Y4200_ARATH Uncharacterized protein At4g02000 OS=Arabidopsis thaliana GN=At4g02000 PE=2 SV=1	IPR025558; Domain of unknown function DUF4283 IPR025836; Zinc knuckle CX2CX4HX4C	NA	coatomer subunit beta'-1-like; K17302 coatomer, subunit beta'
28183	ORTHOMCL28183(3 genes,3 taxa):	Swetha_11246 Yuzhi11_04334 Zhongzhi13_06558	1	1	1	NA	IPR007657; Glycosyltransferase 61	GO:0016757: transferase activity, transferring glycosyl groups ;	uncharacterized LOC102614690; K18207 protein O-mannose beta-1,4-N-acetylglucosaminyltransferase [EC:2.4.1.312]
28184	ORTHOMCL28184(3 genes,3 taxa):	Swetha_11267 Yuzhi11_04318 Zhongzhi13_06570	1	1	1	NA	NA	NA	NA
28185	ORTHOMCL28185(3 genes,2 taxa):	Swetha_11600 Swetha_11603 Zhongzhi13_06831	1	2	0	NA	NA	NA	NA
28186	ORTHOMCL28186(3 genes,2 taxa):	Swetha_11774 Swetha_11778 Zhongzhi13_06962	1	2	0	NA	NA	NA	NA
28187	ORTHOMCL28187(3 genes,3 taxa):	Swetha_12204	0	1	0	LEU1A_SOLPN 2-isopropylmalate synthase A OS=Solanum pennellii GN=IPMSA PE=2 SV=1	IPR000891; Pyruvate carboxyltransferase	GO:0003824: catalytic activity ;	2-isopropylmalate synthase 1, chloroplastic-like; K01649 2-isopropylmalate synthase [EC:2.3.3.13]
28188	ORTHOMCL28188(3 genes,2 taxa):	Swetha_12414	0	1	0	RH39_ORYSJ DEAD-box ATP-dependent RNA helicase 39 OS=Oryza sativa subsp. japonica GN=Os01g0184500 PE=2 SV=1	IPR011545; DEAD/DEAH box helicase domain IPR014001; Helicase superfamily 1/2, ATP-binding domain IPR014014; RNA helicase, DEAD-box type, Q motif IPR027417; P-loop containing nucleoside triphosphate hydrolase	GO:0005524: ATP binding ; GO:0003676: nucleic acid binding ; GO:0008026: ATP-dependent helicase activity ;	ATP-dependent RNA helicase isoform 1; K13179 ATP-dependent RNA helicase DDX18/HAS1 [EC:3.6.4.13]
28189	ORTHOMCL28189(3 genes,3 taxa):	Swetha_13888 Yuzhi11_03742	0	1	1	RP8L4_ARATH Probable disease resistance RPP8-like protein 4 OS=Arabidopsis thaliana GN=RPP8L4 PE=2 SV=1	NA	NA	NA
28190	ORTHOMCL28190(3 genes,2 taxa):	Swetha_13914 Swetha_41619 Zhongzhi13_32966	1	2	0	NA	NA	NA	NA
28191	ORTHOMCL28191(3 genes,2 taxa):	Swetha_13952 Swetha_13954 Yuzhi11_25911	0	2	1	NA	NA	NA	NA
28192	ORTHOMCL28192(3 genes,3 taxa):	Swetha_14097 Yuzhi11_06031 Zhongzhi13_08883	1	1	1	NA	NA	NA	NA
28193	ORTHOMCL28193(3 genes,2 taxa):	Swetha_14119 Swetha_14123 Yuzhi11_06046	0	2	1	NA	NA	NA	NA
28194	ORTHOMCL28194(3 genes,2 taxa):	Swetha_14127 Zhongzhi13_08903 Zhongzhi13_08905	2	1	0	NA	NA	NA	probable linoleate 9S-lipoxygenase 4; K15718 linoleate 9S-lipoxygenase [EC:1.13.11.58]
28195	ORTHOMCL28195(3 genes,3 taxa):	Swetha_14311 Yuzhi11_06106 Zhongzhi13_09061	1	1	1	NA	IPR025558; Domain of unknown function DUF4283	NA	NA
28196	ORTHOMCL28196(3 genes,3 taxa):	Swetha_14463 Yuzhi11_23620 Zhongzhi13_09170	1	1	1	RL91_ARATH 60S ribosomal protein L9-1 OS=Arabidopsis thaliana GN=RPL9B PE=1 SV=3	IPR000702; Ribosomal protein L6 IPR002359; Ribosomal protein L6, conserved site-2 IPR020040; Ribosomal protein L6, alpha-beta domain	GO:0003735: structural constituent of ribosome ; GO:0006412: translation ; GO:0019843: rRNA binding ; GO:0005840: ribosome ;	60S ribosomal protein L9, putative; K02940 large subunit ribosomal protein L9e
28197	ORTHOMCL28197(3 genes,3 taxa):	Swetha_15248 Yuzhi11_06550 Zhongzhi13_09756	1	1	1	NA	NA	NA	NA
28198	ORTHOMCL28198(3 genes,3 taxa):	Swetha_15528 Yuzhi11_25674 Zhongzhi13_09981	1	1	1	NA	NA	NA	NA
28199	ORTHOMCL28199(3 genes,1 taxa):	Swetha_15982 Swetha_15983 Swetha_15985	0	3	0	NA	NA	NA	NA
28200	ORTHOMCL28200(3 genes,2 taxa):	Swetha_16651 Swetha_16659 Yuzhi11_07309	0	2	1	NA	NA	NA	NA
28201	ORTHOMCL28201(3 genes,3 taxa):	Swetha_16747 Yuzhi11_07386 Zhongzhi13_10964	1	1	1	NA	NA	NA	NA
28202	ORTHOMCL28202(3 genes,2 taxa):	Swetha_17007 Swetha_25542 Zhongzhi13_05776	1	2	0	NA	NA	NA	NA
28203	ORTHOMCL28203(3 genes,2 taxa):	Swetha_17028 Swetha_17045 Zhongzhi13_11347	1	2	0	NA	NA	NA	NA
28204	ORTHOMCL28204(3 genes,3 taxa):	Swetha_17132 Yuzhi11_07562 Zhongzhi13_11466	1	1	1	NA	NA	NA	NA
28205	ORTHOMCL28205(3 genes,3 taxa):	Swetha_17147 Yuzhi11_07503 Zhongzhi13_11156	1	1	1	NA	NA	NA	NA
28206	ORTHOMCL28206(3 genes,3 taxa):	Swetha_17267 Yuzhi11_07631 Zhongzhi13_11597	1	1	1	NA	NA	NA	uncharacterized LOC104435557; K15115 solute carrier family 25 (mitochondrial folate transporter), member 32
28207	ORTHOMCL28207(3 genes,2 taxa):	Swetha_17289 Swetha_17294 Yuzhi11_07644	0	2	1	NA	NA	NA	protein FIZZY-RELATED 2-like; K03364 cell division cycle 20-like protein 1, cofactor of APC complex
28208	ORTHOMCL28208(3 genes,3 taxa):	Swetha_17307 Yuzhi11_07654 Zhongzhi13_11627	1	1	1	NA	IPR025836; Zinc knuckle CX2CX4HX4C	NA	NA
28209	ORTHOMCL28209(3 genes,3 taxa):	Swetha_17613 Yuzhi11_07809 Zhongzhi13_11892	1	1	1	NA	NA	NA	NA
28210	ORTHOMCL28210(3 genes,3 taxa):	Swetha_17614 Yuzhi11_07810 Zhongzhi13_11893	1	1	1	NA	IPR002156; Ribonuclease H domain IPR012337; Ribonuclease H-like domain	GO:0004523: ribonuclease H activity ; GO:0003676: nucleic acid binding ;	uncharacterized LOC102610907; K12153 phenylalanine N-monooxygenase [EC:1.14.13.124]
28211	ORTHOMCL28211(3 genes,1 taxa):	Swetha_17906 Swetha_19601 Swetha_36752	0	3	0	NA	NA	NA	disease resistance protein RPM1-like; K13457 disease resistance protein RPM1
28212	ORTHOMCL28212(3 genes,2 taxa):	Swetha_18854 Swetha_18856 Yuzhi11_17046	0	2	1	NA	NA	NA	NA
28213	ORTHOMCL28213(3 genes,2 taxa):	Swetha_19793 Swetha_19795 Yuzhi11_09129	0	2	1	NA	IPR025558; Domain of unknown function DUF4283	NA	NA
28214	ORTHOMCL28214(3 genes,2 taxa):	Swetha_19819 Swetha_19822 Zhongzhi13_19340	1	2	0	RNHX1_ARATH Putative ribonuclease H protein At1g65750 OS=Arabidopsis thaliana GN=At1g65750 PE=3 SV=1	IPR012337; Ribonuclease H-like domain	GO:0003676: nucleic acid binding ;	protein TRANSPARENT TESTA 12; K03327 multidrug resistance protein, MATE family
28215	ORTHOMCL28215(3 genes,2 taxa):	Swetha_20065 Swetha_20067 Yuzhi11_09239	0	2	1	NA	NA	NA	NA
28216	ORTHOMCL28216(3 genes,2 taxa):	Swetha_20112 Swetha_20117 Yuzhi11_03688	0	2	1	NA	IPR000477; Reverse transcriptase domain	GO:0003964: RNA-directed DNA polymerase activity ; GO:0006278: RNA-dependent DNA replication ; GO:0003723: RNA binding ;	uncharacterized LOC103412975; K08081 tropinone reductase I [EC:1.1.1.206]
28217	ORTHOMCL28217(3 genes,1 taxa):	Swetha_20364 Swetha_20365 Swetha_20369	0	3	0	YIPL5_ARATH Protein yippee-like At4g27740 OS=Arabidopsis thaliana GN=At4g27740 PE=3 SV=1	IPR004910; Yippee/Mis18/Cereblon IPR034751; Yippee domain	NA	NA
28218	ORTHOMCL28218(3 genes,3 taxa):	Swetha_20938 Yuzhi11_09797 Zhongzhi13_14839	1	1	1	NA	NA	NA	NA
28219	ORTHOMCL28219(3 genes,2 taxa):	Swetha_22117 Swetha_22118 Yuzhi11_24528	0	2	1	NA	NA	NA	NA
28220	ORTHOMCL28220(3 genes,3 taxa):	Swetha_22188 Yuzhi11_07764 Zhongzhi13_11833	1	1	1	NA	NA	NA	NA
28221	ORTHOMCL28221(3 genes,3 taxa):	Swetha_22288 Yuzhi11_25281 Zhongzhi13_16339	1	1	1	NA	NA	NA	NA
28222	ORTHOMCL28222(3 genes,3 taxa):	Swetha_22368 Yuzhi11_10758 Zhongzhi13_16418	1	1	1	NA	NA	NA	NA
28223	ORTHOMCL28223(3 genes,3 taxa):	Swetha_22482 Yuzhi11_25777 Zhongzhi13_22683	1	1	1	NA	NA	NA	NA
28224	ORTHOMCL28224(3 genes,3 taxa):	Swetha_22571 Yuzhi11_10857 Zhongzhi13_16569	1	1	1	NA	NA	NA	NA
28225	ORTHOMCL28225(3 genes,2 taxa):	Swetha_23203 Swetha_23204	0	2	0	Y2267_ARATH Probable inactive receptor kinase At2g26730 OS=Arabidopsis thaliana GN=At2g26730 PE=1 SV=1	IPR000719; Protein kinase domain IPR011009; Protein kinase-like domain	GO:0005524: ATP binding ; GO:0004672: protein kinase activity ; GO:0006468: protein phosphorylation ;	Os01g0819100; Similar to predicted protein.; K04733 interleukin-1 receptor-associated kinase 4 [EC:2.7.11.1]
28226	ORTHOMCL28226(3 genes,2 taxa):	Swetha_23651 Zhongzhi13_17419 Zhongzhi13_17421	2	1	0	NCS_THLFG S-norcoclaurine synthase OS=Thalictrum flavum subsp. glaucum PE=1 SV=1	IPR000916; Bet v I/Major latex protein	GO:0009607: response to biotic stimulus ; GO:0006952: defense response ;	NA
28227	ORTHOMCL28227(3 genes,3 taxa):	Swetha_24500 Yuzhi11_12043 Zhongzhi13_18069	1	1	1	NA	NA	NA	NA
28228	ORTHOMCL28228(3 genes,3 taxa):	Swetha_24546 Yuzhi11_22239 Zhongzhi13_18116	1	1	1	NA	NA	NA	NA
28229	ORTHOMCL28229(3 genes,3 taxa):	Swetha_24557 Yuzhi11_22246 Zhongzhi13_18122	1	1	1	NA	NA	NA	NA
28230	ORTHOMCL28230(3 genes,3 taxa):	Swetha_24928 Yuzhi11_12228 Zhongzhi13_18441	1	1	1	NA	NA	NA	NA
28231	ORTHOMCL28231(3 genes,3 taxa):	Swetha_25083 Yuzhi11_12334 Zhongzhi13_18579	1	1	1	NA	IPR025312; Domain of unknown function DUF4216	NA	NA
28232	ORTHOMCL28232(3 genes,2 taxa):	Swetha_25225 Zhongzhi13_33593 Zhongzhi13_33620	2	1	0	POL_CAMVS Enzymatic polyprotein OS=Cauliflower mosaic virus (strain Strasbourg) GN=ORF V PE=3 SV=1	NA	NA	NA
28233	ORTHOMCL28233(3 genes,2 taxa):	Swetha_25384 Zhongzhi13_01004 Zhongzhi13_01034	2	1	0	NA	NA	NA	NA
28234	ORTHOMCL28234(3 genes,3 taxa):	Swetha_25443 Yuzhi11_12495 Zhongzhi13_18899	1	1	1	NA	NA	NA	NA
28235	ORTHOMCL28235(3 genes,3 taxa):	Swetha_25450 Yuzhi11_12502 Zhongzhi13_18905	1	1	1	RS261_ARATH 40S ribosomal protein S26-1 OS=Arabidopsis thaliana GN=RPS26A PE=2 SV=2	IPR000892; Ribosomal protein S26e	GO:0003735: structural constituent of ribosome ; GO:0006412: translation ; GO:0005840: ribosome ; GO:0005622: intracellular ;	40S ribosomal protein S26-3-like; K02976 small subunit ribosomal protein S26e
28236	ORTHOMCL28236(3 genes,3 taxa):	Swetha_25509 Yuzhi11_25645 Zhongzhi13_19011	1	1	1	NA	NA	NA	NA
28237	ORTHOMCL28237(3 genes,2 taxa):	Swetha_25515 Swetha_25518 Yuzhi11_25641	0	2	1	NA	NA	NA	NA
28238	ORTHOMCL28238(3 genes,3 taxa):	Swetha_25516 Yuzhi11_25640 Zhongzhi13_19018	1	1	1	NA	NA	NA	NA
28239	ORTHOMCL28239(3 genes,2 taxa):	Swetha_25520 Swetha_25523 Yuzhi11_25639	0	2	1	NA	NA	NA	NA
28240	ORTHOMCL28240(3 genes,3 taxa):	Swetha_25522 Yuzhi11_12498 Zhongzhi13_19021	1	1	1	NA	NA	NA	NA
28241	ORTHOMCL28241(3 genes,3 taxa):	Swetha_25524 Yuzhi11_12499 Zhongzhi13_19022	1	1	1	NA	NA	NA	NA
28242	ORTHOMCL28242(3 genes,3 taxa):	Swetha_25575 Yuzhi11_25590 Zhongzhi13_19084	1	1	1	NA	NA	NA	NA
28243	ORTHOMCL28243(3 genes,2 taxa):	Swetha_25613 Zhongzhi13_19172 Zhongzhi13_22712	2	1	0	M310_ARATH Uncharacterized mitochondrial protein AtMg00310 OS=Arabidopsis thaliana GN=AtMg00310 PE=4 SV=1	NA	NA	uncharacterized LOC104435557; K15115 solute carrier family 25 (mitochondrial folate transporter), member 32
28244	ORTHOMCL28244(3 genes,3 taxa):	Swetha_25654 Yuzhi11_12548 Zhongzhi13_19313	1	1	1	NA	NA	NA	NA
28245	ORTHOMCL28245(3 genes,3 taxa):	Swetha_25655 Yuzhi11_12550 Zhongzhi13_19314	1	1	1	NA	NA	NA	S-linalool synthase-like; K17982 geranyllinalool synthase [EC:4.2.3.144]
28246	ORTHOMCL28246(3 genes,3 taxa):	Swetha_25662 Yuzhi11_12553 Zhongzhi13_19319	1	1	1	NA	NA	NA	NA
28247	ORTHOMCL28247(3 genes,3 taxa):	Swetha_25674 Yuzhi11_25657 Zhongzhi13_19329	1	1	1	NA	IPR002156; Ribonuclease H domain IPR012337; Ribonuclease H-like domain	GO:0003676: nucleic acid binding ; GO:0004523: ribonuclease H activity ;	uncharacterized LOC104435689; K03469 ribonuclease HI [EC:3.1.26.4]
28248	ORTHOMCL28248(3 genes,3 taxa):	Swetha_25679 Yuzhi11_25663 Zhongzhi13_19334	1	1	1	NA	NA	NA	NA
28249	ORTHOMCL28249(3 genes,2 taxa):	Swetha_26056	0	1	0	PSA2B_ARATH Proteasome subunit alpha type-2-B OS=Arabidopsis thaliana GN=PAB2 PE=1 SV=1	IPR001353; Proteasome, subunit alpha/beta IPR029055; Nucleophile aminohydrolases, N-terminal	GO:0004298: threonine-type endopeptidase activity ; GO:0051603: proteolysis involved in cellular protein catabolic process ; GO:0005839: proteasome core complex ;	proteasome subunit alpha type-2-A-like; K02726 20S proteasome subunit alpha 2 [EC:3.4.25.1]
28250	ORTHOMCL28250(3 genes,2 taxa):	Swetha_26142 Swetha_26147 Yuzhi11_12881	0	2	1	NA	IPR007679; Domain of unknown function DUF569 IPR008999; Actin cross-linking	NA	uncharacterized LOC104446249; K03094 S-phase kinase-associated protein 1
28251	ORTHOMCL28251(3 genes,3 taxa):	Swetha_27367 Yuzhi11_03320 Zhongzhi13_20670	1	1	1	FB2_ARATH F-box protein At1g10780 OS=Arabidopsis thaliana GN=At1g10780 PE=2 SV=1	NA	NA	NA
28252	ORTHOMCL28252(3 genes,3 taxa):	Swetha_29930 Yuzhi11_08385 Zhongzhi13_22789	1	1	1	NA	NA	NA	probable linoleate 9S-lipoxygenase 4; K15718 linoleate 9S-lipoxygenase [EC:1.13.11.58]
28253	ORTHOMCL28253(3 genes,3 taxa):	Swetha_31074 Zhongzhi13_23629	1	1	0	MES10_ARATH Methylesterase 10 OS=Arabidopsis thaliana GN=MES10 PE=2 SV=1	IPR000073; Alpha/beta hydrolase fold-1 IPR029058; Alpha/Beta hydrolase fold	NA	hypothetical protein; K08233 polyneuridine-aldehyde esterase [EC:3.1.1.78]
28254	ORTHOMCL28254(3 genes,3 taxa):	Swetha_31375 Yuzhi11_07994 Zhongzhi13_23888	1	1	1	LIRP1_ORYSJ Light-regulated protein OS=Oryza sativa subsp. japonica GN=LIR1 PE=2 SV=1	IPR009856; Light regulated Lir1	NA	NA
28255	ORTHOMCL28255(3 genes,3 taxa):	Swetha_31562 Yuzhi11_23071 Zhongzhi13_24035	1	1	1	NA	NA	NA	NA
28256	ORTHOMCL28256(3 genes,2 taxa):	Swetha_32418 Swetha_32420 Zhongzhi13_24756	1	2	0	NA	NA	NA	NA
28257	ORTHOMCL28257(3 genes,2 taxa):	Swetha_32518 Swetha_32520 Zhongzhi13_24833	1	2	0	NA	NA	NA	NA
28258	ORTHOMCL28258(3 genes,2 taxa):	Swetha_32528 Swetha_32529 Yuzhi11_16825	0	2	1	NA	NA	NA	NA
28259	ORTHOMCL28259(3 genes,3 taxa):	Swetha_32616 Yuzhi11_25155 Zhongzhi13_24906	1	1	1	NA	NA	NA	NA
28260	ORTHOMCL28260(3 genes,2 taxa):	Swetha_32728 Swetha_32737 Yuzhi11_24561	0	2	1	NA	NA	NA	NA
28261	ORTHOMCL28261(3 genes,3 taxa):	Swetha_32768 Yuzhi11_16923 Zhongzhi13_25024	1	1	1	NA	NA	NA	S-linalool synthase-like; K17982 geranyllinalool synthase [EC:4.2.3.144]
28262	ORTHOMCL28262(3 genes,3 taxa):	Swetha_33083 Yuzhi11_17029 Zhongzhi13_22459	1	1	1	NA	NA	NA	NA
28263	ORTHOMCL28263(3 genes,3 taxa):	Swetha_33157 Yuzhi11_17083 Zhongzhi13_25478	1	1	1	NA	NA	NA	NA
28264	ORTHOMCL28264(3 genes,2 taxa):	Swetha_33429 Swetha_33430 Yuzhi11_17227	0	2	1	NA	NA	NA	NA
28265	ORTHOMCL28265(3 genes,3 taxa):	Swetha_33454 Yuzhi11_17241 Zhongzhi13_25690	1	1	1	NA	NA	NA	NA
28266	ORTHOMCL28266(3 genes,3 taxa):	Swetha_33923 Yuzhi11_17413 Zhongzhi13_26090	1	1	1	LIN1_NYCCO LINE-1 reverse transcriptase homolog OS=Nycticebus coucang PE=4 SV=1	IPR000477; Reverse transcriptase domain	GO:0003964: RNA-directed DNA polymerase activity ; GO:0006278: RNA-dependent DNA replication ; GO:0003723: RNA binding ;	uncharacterized LOC104435557; K15115 solute carrier family 25 (mitochondrial folate transporter), member 32
28267	ORTHOMCL28267(3 genes,3 taxa):	Swetha_34505 Yuzhi11_17848 Zhongzhi13_26547	1	1	1	NA	NA	NA	NA
28268	ORTHOMCL28268(3 genes,2 taxa):	Swetha_34778 Swetha_34779 Zhongzhi13_26766	1	2	0	NA	IPR025452; Domain of unknown function DUF4218	NA	NA
28269	ORTHOMCL28269(3 genes,3 taxa):	Swetha_34780 Yuzhi11_23410 Zhongzhi13_26767	1	1	1	NA	NA	NA	NA
28270	ORTHOMCL28270(3 genes,3 taxa):	Swetha_34781 Yuzhi11_23411 Zhongzhi13_26768	1	1	1	NA	NA	NA	NA
28271	ORTHOMCL28271(3 genes,3 taxa):	Swetha_34785 Yuzhi11_18009 Zhongzhi13_26771	1	1	1	ESCA_ARATH Putative DNA-binding protein ESCAROLA OS=Arabidopsis thaliana GN=ESC PE=2 SV=1	IPR005175; PPC domain IPR014476; AT-hook motif nuclear-localized protein	NA	putative DNA-binding protein ESCAROLA-like; K07374 tubulin alpha
28272	ORTHOMCL28272(3 genes,3 taxa):	Swetha_34977 Yuzhi11_18105 Zhongzhi13_26929	1	1	1	NA	NA	NA	NA
28273	ORTHOMCL28273(3 genes,2 taxa):	Swetha_35027 Zhongzhi13_26971 Zhongzhi13_26973	2	1	0	NA	NA	NA	uncharacterized LOC103408058; K03453 bile acid:Na+ symporter, BASS family
28274	ORTHOMCL28274(3 genes,2 taxa):	Swetha_35041 Swetha_35049 Yuzhi11_18137	0	2	1	YTX2_XENLA Transposon TX1 uncharacterized 149 kDa protein OS=Xenopus laevis PE=4 SV=1	NA	NA	S-linalool synthase-like; K17982 geranyllinalool synthase [EC:4.2.3.144]
28275	ORTHOMCL28275(3 genes,3 taxa):	Swetha_35116 Yuzhi11_18184 Zhongzhi13_27057	1	1	1	YAB1_ARATH Axial regulator YABBY 1 OS=Arabidopsis thaliana GN=YAB1 PE=1 SV=1	IPR006780; YABBY protein IPR009071; High mobility group box domain	NA	NA
28276	ORTHOMCL28276(3 genes,3 taxa):	Swetha_35147 Yuzhi11_19752 Zhongzhi13_27241	1	1	1	NA	NA	NA	NA
28277	ORTHOMCL28277(3 genes,3 taxa):	Swetha_36857 Yuzhi11_19624 Zhongzhi13_28662	1	1	1	NA	NA	NA	NA
28278	ORTHOMCL28278(3 genes,3 taxa):	Swetha_36862 Yuzhi11_07216 Zhongzhi13_28670	1	1	1	LIP2_ARATH Triacylglycerol lipase 2 OS=Arabidopsis thaliana GN=LIP2 PE=2 SV=1	IPR029058; Alpha/Beta hydrolase fold	NA	triacylglycerol lipase 2-like; K01052 lysosomal acid lipase/cholesteryl ester hydrolase [EC:3.1.1.13]
28279	ORTHOMCL28279(3 genes,3 taxa):	Swetha_36863 Yuzhi11_19629 Zhongzhi13_28671	1	1	1	NA	IPR001878; Zinc finger, CCHC-type	GO:0003676: nucleic acid binding ; GO:0008270: zinc ion binding ;	NA
28280	ORTHOMCL28280(3 genes,3 taxa):	Swetha_36879 Yuzhi11_19642 Zhongzhi13_28687	1	1	1	NA	NA	NA	uncharacterized LOC104435557; K15115 solute carrier family 25 (mitochondrial folate transporter), member 32
28281	ORTHOMCL28281(3 genes,3 taxa):	Swetha_36881 Yuzhi11_19644 Zhongzhi13_28689	1	1	1	NA	NA	NA	NA
28282	ORTHOMCL28282(3 genes,3 taxa):	Swetha_36891 Yuzhi11_19646 Zhongzhi13_28693	1	1	1	ASK4_ARATH SKP1-like protein 4 OS=Arabidopsis thaliana GN=ASK4 PE=1 SV=1	IPR001232; S-phase kinase-associated protein 1-like IPR011333; SKP1/BTB/POZ domain IPR016072; SKP1 component, dimerisation IPR016073; SKP1 component, POZ domain	GO:0006511: ubiquitin-dependent protein catabolic process ;	SKP1-like protein 1B; K03094 S-phase kinase-associated protein 1
28283	ORTHOMCL28283(3 genes,3 taxa):	Swetha_37013 Yuzhi11_07264 Zhongzhi13_10775	1	1	1	NA	NA	NA	NA
28284	ORTHOMCL28284(3 genes,3 taxa):	Swetha_37887 Yuzhi11_20261 Zhongzhi13_29597	1	1	1	SUMO2_ARATH Small ubiquitin-related modifier 2 OS=Arabidopsis thaliana GN=SUMO2 PE=1 SV=1	IPR000626; Ubiquitin domain IPR022617; Rad60/SUMO-like domain IPR029071; Ubiquitin-related domain IPR033950; Sumo domain	GO:0005515: protein binding ;	small ubiquitin-related modifier 1-like; K12160 small ubiquitin-related modifier
28285	ORTHOMCL28285(3 genes,3 taxa):	Swetha_38873 Yuzhi11_02185 Zhongzhi13_03483	1	1	1	NA	NA	NA	NA
28286	ORTHOMCL28286(3 genes,3 taxa):	Swetha_39124 Yuzhi11_20842 Zhongzhi13_30523	1	1	1	KIF4B_HUMAN Chromosome-associated kinesin KIF4B OS=Homo sapiens GN=KIF4B PE=2 SV=2	IPR001752; Kinesin motor domain IPR027417; P-loop containing nucleoside triphosphate hydrolase	GO:0007018: microtubule-based movement ; GO:0003777: microtubule motor activity ; GO:0005524: ATP binding ;	Kinesin-like protein; K10395 kinesin family member 4/21/27
28287	ORTHOMCL28287(3 genes,3 taxa):	Swetha_39214 Yuzhi11_25757	0	1	1	BGL04_ORYSJ Beta-glucosidase 4 OS=Oryza sativa subsp. japonica GN=BGLU4 PE=2 SV=1	IPR001360; Glycoside hydrolase family 1 IPR017853; Glycoside hydrolase superfamily	GO:0005975: carbohydrate metabolic process ; GO:0004553: hydrolase activity, hydrolyzing O-glycosyl compounds ;	gpm205; LOC100381862; K01188 beta-glucosidase [EC:3.2.1.21]
28288	ORTHOMCL28288(3 genes,3 taxa):	Swetha_39248 Yuzhi11_20876 Zhongzhi13_30634	1	1	1	NA	NA	NA	NA
28289	ORTHOMCL28289(3 genes,2 taxa):	Swetha_39312 Swetha_39315 Yuzhi11_20912	0	2	1	NA	IPR012337; Ribonuclease H-like domain	GO:0003676: nucleic acid binding ;	uncharacterized LOC103443119; K06883 uncharacterized protein
28290	ORTHOMCL28290(3 genes,2 taxa):	Swetha_39329 Swetha_39331 Yuzhi11_20917	0	2	1	NA	NA	NA	NA
28291	ORTHOMCL28291(3 genes,3 taxa):	Swetha_39550 Yuzhi11_20988 Zhongzhi13_30905	1	1	1	NA	IPR005135; Endonuclease/exonuclease/phosphatase	NA	NA
28292	ORTHOMCL28292(3 genes,3 taxa):	Swetha_39600 Yuzhi11_21003 Zhongzhi13_30971	1	1	1	NA	IPR025558; Domain of unknown function DUF4283	NA	NA
28293	ORTHOMCL28293(3 genes,3 taxa):	Swetha_39953 Yuzhi11_24396 Zhongzhi13_31277	1	1	1	NA	NA	NA	NA
28294	ORTHOMCL28294(3 genes,3 taxa):	Swetha_40244 Yuzhi11_21445 Zhongzhi13_31518	1	1	1	TBL43_ARATH Protein trichome birefringence-like 43 OS=Arabidopsis thaliana GN=TBL43 PE=2 SV=1	IPR025846; PMR5 N-terminal domain IPR026057; PC-Esterase	NA	NA
28295	ORTHOMCL28295(3 genes,2 taxa):	Swetha_40454 Swetha_40458 Yuzhi11_24144	0	2	1	Y1670_ARATH Probable receptor-like protein kinase At1g67000 OS=Arabidopsis thaliana GN=At1g67000 PE=2 SV=2	IPR032872; Wall-associated receptor kinase, C-terminal	NA	G-type lectin S-receptor-like serine/threonine-protein kinase At1g61500; K04730 interleukin-1 receptor-associated kinase 1 [EC:2.7.11.1]
28296	ORTHOMCL28296(3 genes,3 taxa):	Swetha_40752	0	1	0	GLYM_SOLTU Serine hydroxymethyltransferase, mitochondrial OS=Solanum tuberosum PE=2 SV=1	IPR015424; Pyridoxal phosphate-dependent transferase IPR033378; Protein BRICK1	NA	serine hydroxymethyltransferase, mitochondrial; K00600 glycine hydroxymethyltransferase [EC:2.1.2.1]
28297	ORTHOMCL28297(3 genes,3 taxa):	Swetha_40994 Yuzhi11_21868 Zhongzhi13_32128	1	1	1	NA	NA	NA	NA
28298	ORTHOMCL28298(3 genes,3 taxa):	Swetha_41006 Yuzhi11_21879 Zhongzhi13_32138	1	1	1	NA	NA	NA	NA
28299	ORTHOMCL28299(3 genes,2 taxa):	Swetha_41497 Swetha_41499 Yuzhi11_24312	0	2	1	NA	IPR001878; Zinc finger, CCHC-type	GO:0008270: zinc ion binding ; GO:0003676: nucleic acid binding ;	protein FIZZY-RELATED 2-like; K03364 cell division cycle 20-like protein 1, cofactor of APC complex
28300	ORTHOMCL28300(3 genes,2 taxa):	Swetha_41625 Zhongzhi13_05947 Zhongzhi13_33726	2	1	0	NA	NA	NA	NA
28301	ORTHOMCL28301(3 genes,2 taxa):	Swetha_41833 Swetha_41837 Zhongzhi13_33704	1	2	0	NA	NA	NA	NA
28305	ORTHOMCL28305(3 genes,3 taxa):	Yuzhi11_23167 Zhongzhi13_04564	1	0	1	NA	NA	NA	NA
28317	ORTHOMCL28317(3 genes,3 taxa):	Zhongzhi13_30265	1	0	0	AIR3_ARATH Subtilisin-like protease SBT5.3 OS=Arabidopsis thaliana GN=AIR3 PE=2 SV=1	IPR000209; Peptidase S8/S53 domain IPR010259; Peptidase S8 propeptide/proteinase inhibitor I9 IPR015500; Peptidase S8, subtilisin-related IPR034197; Cucumisin-like catalytic domain	GO:0004252: serine-type endopeptidase activity ; GO:0006508: proteolysis ;	peptidase, putative (EC:3.4.21.25); K18443 golgi-specific brefeldin A-resistance guanine nucleotide exchange factor 1
28340	ORTHOMCL28340(3 genes,2 taxa):	Zhongzhi13_15709	1	0	0	M820_ARATH Uncharacterized mitochondrial protein AtMg00820 OS=Arabidopsis thaliana GN=AtMg00820 PE=4 SV=1	IPR013103; Reverse transcriptase, RNA-dependent DNA polymerase	NA	vacuolar-processing enzyme-like; K01369 legumain [EC:3.4.22.34]
28347	ORTHOMCL28347(3 genes,2 taxa):	Zhongzhi13_18571	1	0	0	NA	IPR003656; Zinc finger, BED-type	GO:0003677: DNA binding ;	Elongation factor 1-alpha; K03231 elongation factor 1-alpha
28366	ORTHOMCL28366(3 genes,3 taxa):	Zhongzhi13_30243	1	0	0	BEH4_ARATH BES1/BZR1 homolog protein 4 OS=Arabidopsis thaliana GN=BEH4 PE=1 SV=1	IPR008540; BES1/BZR1 plant transcription factor, N-terminal	NA	hypothetical protein; K14503 brassinosteroid resistant 1/2
28548	ORTHOMCL28548(3 genes,2 taxa):	Yuzhi11_02198 Zhongzhi13_03527 Zhongzhi13_33892	2	0	1	HHP2_ARATH Heptahelical transmembrane protein 2 OS=Arabidopsis thaliana GN=HHP2 PE=2 SV=1	IPR004254; AdipoR/Haemolysin-III-related	GO:0016021: integral to membrane ;	heptahelical transmembrane protein 2-like; K07297 adiponectin receptor
28549	ORTHOMCL28549(3 genes,2 taxa):	Yuzhi11_10719 Zhongzhi13_15957 Zhongzhi13_16023	2	0	1	NA	IPR005135; Endonuclease/exonuclease/phosphatase	NA	S-linalool synthase-like; K17982 geranyllinalool synthase [EC:4.2.3.144]
28550	ORTHOMCL28550(3 genes,1 taxa):	Zhongzhi13_00642 Zhongzhi13_25188 Zhongzhi13_33634	3	0	0	NA	NA	NA	26S proteasome non-ATPase regulatory subunit 12 homolog A-like; K03035 26S proteasome regulatory subunit N5
28551	ORTHOMCL28551(3 genes,1 taxa):	Zhongzhi13_00797 Zhongzhi13_13831 Zhongzhi13_19096	3	0	0	NA	NA	NA	NA
28552	ORTHOMCL28552(3 genes,1 taxa):	Zhongzhi13_00925 Zhongzhi13_33100 Zhongzhi13_33111	3	0	0	NA	NA	NA	uncharacterized LOC104435557; K15115 solute carrier family 25 (mitochondrial folate transporter), member 32
28553	ORTHOMCL28553(3 genes,1 taxa):	Zhongzhi13_01195 Zhongzhi13_03030 Zhongzhi13_28492	3	0	0	NA	NA	NA	NA
28554	ORTHOMCL28554(3 genes,1 taxa):	Zhongzhi13_05754 Zhongzhi13_11192 Zhongzhi13_32971	3	0	0	POL_CERV Enzymatic polyprotein OS=Carnation etched ring virus GN=ORF V PE=3 SV=1	NA	NA	NA
28555	ORTHOMCL28555(3 genes,1 taxa):	Zhongzhi13_05907 Zhongzhi13_32707 Zhongzhi13_33887	3	0	0	NA	NA	NA	NA
28556	ORTHOMCL28556(3 genes,1 taxa):	Zhongzhi13_08410 Zhongzhi13_08411 Zhongzhi13_18194	3	0	0	OCT1_ARATH Organic cation/carnitine transporter 1 OS=Arabidopsis thaliana GN=OCT1 PE=2 SV=1	IPR005828; Major facilitator, sugar transporter-like IPR020846; Major facilitator superfamily domain	GO:0016021: integral to membrane ; GO:0055085: transmembrane transport ; GO:0022857: transmembrane transporter activity ;	hypothetical protein; K08202 MFS transporter, OCT family, solute carrier family 22 (organic cation transporter), member 4/5
28557	ORTHOMCL28557(3 genes,1 taxa):	Zhongzhi13_08649 Zhongzhi13_18922 Zhongzhi13_19137	3	0	0	COQ6_RAT Ubiquinone biosynthesis monooxygenase COQ6 OS=Rattus norvegicus GN=Coq6 PE=2 SV=1	NA	NA	monoxygenase, putative; K06126 ubiquinone biosynthesis monooxygenase Coq6 [EC:1.14.13.-]
28558	ORTHOMCL28558(3 genes,2 taxa):	Zhongzhi13_08686	1	0	0	NHLC2_HUMAN NHL repeat-containing protein 2 OS=Homo sapiens GN=NHLRC2 PE=1 SV=1	IPR001258; NHL repeat	GO:0005515: protein binding ;	NA
28559	ORTHOMCL28559(3 genes,1 taxa):	Zhongzhi13_13597 Zhongzhi13_13708 Zhongzhi13_31020	3	0	0	AP1G1_ARATH AP-1 complex subunit gamma-1 OS=Arabidopsis thaliana GN=GAMMA-ADR PE=1 SV=1	IPR016024; Armadillo-type fold	GO:0005488: binding ;	AP-1 complex subunit gamma-2; K12391 AP-1 complex subunit gamma-1
28560	ORTHOMCL28560(3 genes,1 taxa):	Zhongzhi13_13598 Zhongzhi13_13707 Zhongzhi13_31019	3	0	0	NA	IPR008974; TRAF-like	GO:0005515: protein binding ;	NA
28561	ORTHOMCL28561(3 genes,1 taxa):	Zhongzhi13_13793 Zhongzhi13_19105 Zhongzhi13_33045	3	0	0	NA	IPR026960; Reverse transcriptase zinc-binding domain	NA	NA
28562	ORTHOMCL28562(3 genes,1 taxa):	Zhongzhi13_13961 Zhongzhi13_22675 Zhongzhi13_32997	3	0	0	NA	NA	NA	uncharacterized LOC102590164; K01183 chitinase [EC:3.2.1.14]
28563	ORTHOMCL28563(3 genes,1 taxa):	Zhongzhi13_21295 Zhongzhi13_33444 Zhongzhi13_33673	3	0	0	NA	NA	NA	NA
28564	ORTHOMCL28564(3 genes,1 taxa):	Zhongzhi13_22733 Zhongzhi13_32988 Zhongzhi13_33883	3	0	0	NA	NA	NA	NA
28565	ORTHOMCL28565(3 genes,1 taxa):	Zhongzhi13_26423 Zhongzhi13_30246 Zhongzhi13_32103	3	0	0	NA	NA	NA	U6 snRNA-associated Sm-like protein LSm7; K12626 U6 snRNA-associated Sm-like protein LSm7
28566	ORTHOMCL28566(3 genes,1 taxa):	Zhongzhi13_27130 Zhongzhi13_27216 Zhongzhi13_32699	3	0	0	NA	NA	NA	NA
28567	ORTHOMCL28567(3 genes,1 taxa):	Zhongzhi13_32609 Zhongzhi13_32738 Zhongzhi13_32815	3	0	0	NA	IPR029472; Gag-polypeptide of LTR copia-type	NA	probable protein phosphatase 2C 42; K01102 pyruvate dehydrogenase phosphatase [EC:3.1.3.43]
29145	ORTHOMCL29145(2 genes,2 taxa):	Yuzhi11_16414	0	0	1	PRB1_TOBAC Basic form of pathogenesis-related protein 1 OS=Nicotiana tabacum PE=3 SV=1	IPR001283; Cysteine-rich secretory protein, allergen V5/Tpx-1-related IPR014044; CAP domain IPR018244; Allergen V5/Tpx-1-related, conserved site IPR034111; Pathogenesis-related protein 1-like, SCP domain	NA	pathogenesis-related leaf protein 6; K13449 pathogenesis-related protein 1
29172	ORTHOMCL29172(2 genes,2 taxa):	Swetha_28963	0	1	0	TRNH_DATST Tropinone reductase homolog OS=Datura stramonium PE=2 SV=1	IPR002347; Short-chain dehydrogenase/reductase SDR IPR016040; NAD(P)-binding domain	NA	tropinone reductase homolog; K08081 tropinone reductase I [EC:1.1.1.206]
29279	ORTHOMCL29279(2 genes,2 taxa):	SIN_1006613	1	0	0	NA	NA	NA	NA
29316	ORTHOMCL29316(2 genes,2 taxa):	Swetha_06195	0	1	0	UEV1D_ARATH Ubiquitin-conjugating enzyme E2 variant 1D OS=Arabidopsis thaliana GN=UEV1D PE=1 SV=1	IPR000608; Ubiquitin-conjugating enzyme E2 IPR016135; Ubiquitin-conjugating enzyme/RWD-like	GO:0016881: acid-amino acid ligase activity ;	ubiquitin-conjugating enzyme E2 variant 1D; K10704 ubiquitin-conjugating enzyme E2 variant
29378	ORTHOMCL29378(2 genes,2 taxa):	Swetha_01238	0	1	0	LDOX_PERFR Leucoanthocyanidin dioxygenase OS=Perilla frutescens GN=ANS PE=2 SV=1	IPR000793; ATP synthase, alpha subunit, C-terminal	GO:0016820: hydrolase activity, acting on acid anhydrides, catalyzing transmembrane movement of substances ; GO:0015991: ATP hydrolysis coupled proton transport ; GO:0033178: proton-transporting two-sector ATPase complex, catalytic domain ;	Leucoanthocyanidin dioxygenase isoform 1; K05277 leucoanthocyanidin dioxygenase [EC:1.14.11.19]
29475	ORTHOMCL29475(2 genes,2 taxa):	Swetha_31235	0	1	0	NU1M_CITLA NADH-ubiquinone oxidoreductase chain 1 OS=Citrullus lanatus GN=ND1 PE=2 SV=1	IPR001694; NADH:ubiquinone oxidoreductase, subunit 1/F420H2 oxidoreductase subunit H IPR018086; NADH:ubiquinone oxidoreductase, subunit 1, conserved site	GO:0016020: membrane ; GO:0055114: oxidation-reduction process ;	NADH dehydrogenase, putative; K03878 NADH-ubiquinone oxidoreductase chain 1 [EC:1.6.5.3]
32367	ORTHOMCL32367(2 genes,2 taxa):	SIN_1004601	1	0	0	NA	NA	NA	NA
32387	ORTHOMCL32387(2 genes,2 taxa):	Swetha_11563	0	1	0	NA	NA	NA	NA
32518	ORTHOMCL32518(2 genes,2 taxa):	SIN_1008682	1	0	0	NA	NA	NA	NA
32564	ORTHOMCL32564(2 genes,2 taxa):	Swetha_12536	0	1	0	NA	IPR019443; FMP27, C-terminal	NA	NA
32618	ORTHOMCL32618(2 genes,2 taxa):	SIN_1023481	1	0	0	NA	NA	NA	NA
32759	ORTHOMCL32759(2 genes,2 taxa):	Swetha_29085	0	1	0	RUBA_PEA RuBisCO large subunit-binding protein subunit alpha, chloroplastic OS=Pisum sativum PE=1 SV=2	IPR002423; Chaperonin Cpn60/TCP-1 family IPR017998; Chaperone tailless complex polypeptide 1 (TCP-1)	GO:0005524: ATP binding ; GO:0044267: cellular protein metabolic process ;	Chaperonine 60; K04077 chaperonin GroEL
32760	ORTHOMCL32760(2 genes,2 taxa):	Swetha_33766	0	1	0	MYO6_ARATH Myosin-6 OS=Arabidopsis thaliana GN=XI-2 PE=1 SV=1	IPR001609; Myosin head, motor domain IPR004009; Myosin, N-terminal, SH3-like IPR027417; P-loop containing nucleoside triphosphate hydrolase	GO:0003774: motor activity ; GO:0005524: ATP binding ; GO:0016459: myosin complex ;	myosin-6; K10357 myosin V
32792	ORTHOMCL32792(2 genes,2 taxa):	Yuzhi11_21444	0	0	1	C79A1_SORBI Tyrosine N-monooxygenase OS=Sorghum bicolor GN=CYP79A1 PE=1 SV=3	IPR001128; Cytochrome P450 IPR002401; Cytochrome P450, E-class, group I IPR017972; Cytochrome P450, conserved site	GO:0009055: electron carrier activity ; GO:0055114: oxidation-reduction process ; GO:0016705: oxidoreductase activity, acting on paired donors, with incorporation or reduction of molecular oxygen ; GO:0020037: heme binding ; GO:0005506: iron ion binding ;	Cytochrome p450 79a2; K12153 phenylalanine N-monooxygenase [EC:1.14.13.124]
32844	ORTHOMCL32844(2 genes,2 taxa):	Swetha_12229	0	1	0	IN22_MAIZE IN2-2 protein OS=Zea mays GN=IN2-2 PE=2 SV=1	IPR023210; NADP-dependent oxidoreductase domain	NA	hypothetical protein; K17744 L-galactose dehydrogenase [EC:1.1.1.316]
32925	ORTHOMCL32925(2 genes,2 taxa):	Swetha_18385	0	1	0	LEUNG_ARATH Transcriptional corepressor LEUNIG OS=Arabidopsis thaliana GN=LUG PE=1 SV=2	IPR001680; WD40 repeat IPR017986; WD40-repeat-containing domain IPR019775; WD40 repeat, conserved site IPR020472; G-protein beta WD-40 repeat	GO:0005515: protein binding ;	uncharacterized LOC100217300; K14963 COMPASS component SWD3
32983	ORTHOMCL32983(2 genes,2 taxa):	SIN_1000068	1	0	0	CER26_ARATH Protein ECERIFERUM 26 OS=Arabidopsis thaliana GN=CER26 PE=2 SV=1	NA	NA	NA
32996	ORTHOMCL32996(2 genes,2 taxa):	Swetha_36837	0	1	0	NA	NA	NA	NA
33158	ORTHOMCL33158(2 genes,2 taxa):	SIN_1021345	1	0	0	NA	NA	NA	DDB1- and CUL4-associated factor 13-like; K11806 WD repeat and SOF domain-containing protein 1
33266	ORTHOMCL33266(2 genes,2 taxa):	Swetha_03174	0	1	0	GAM1_ORYSI Transcription factor GAMYB OS=Oryza sativa subsp. indica GN=GAM1 PE=2 SV=1	IPR001005; SANT/Myb domain IPR009057; Homeobox domain-like IPR017930; Myb domain	GO:0003682: chromatin binding ;	transcription factor MYB86-like; K09422 myb proto-oncogene protein, plant
33375	ORTHOMCL33375(2 genes,2 taxa):	Swetha_35900	0	1	0	CAS1_PANGI Cycloartenol Synthase OS=Panax ginseng GN=OSCPNX1 PE=1 SV=1	NA	NA	hypothetical protein; K01853 cycloartenol synthase [EC:5.4.99.8]
33571	ORTHOMCL33571(2 genes,2 taxa):	Swetha_28241	0	1	0	FACR8_ARATH Fatty acyl-CoA reductase 8 OS=Arabidopsis thaliana GN=FAR8 PE=2 SV=1	IPR013120; Male sterility, NAD-binding IPR016040; NAD(P)-binding domain	NA	alcohol-forming fatty acyl-CoA reductase-like; K13356 alcohol-forming fatty acyl-CoA reductase [EC:1.2.1.84]
33608	ORTHOMCL33608(2 genes,2 taxa):	Swetha_16219	0	1	0	NA	NA	NA	kelch-like protein 5; K10442 kelch-like protein 1/4/5
33638	ORTHOMCL33638(2 genes,2 taxa):	Swetha_04538	0	1	0	BAN_ARATH Anthocyanidin reductase OS=Arabidopsis thaliana GN=BAN PE=1 SV=2	IPR016040; NAD(P)-binding domain	GO:0000166: nucleotide binding ;	anthocyanidin reductase-like; K08695 anthocyanidin reductase [EC:1.3.1.77]
33715	ORTHOMCL33715(2 genes,2 taxa):	Swetha_33314	0	1	0	Y3720_ARATH UPF0481 protein At3g47200 OS=Arabidopsis thaliana GN=At3g47200 PE=2 SV=1	IPR004158; Protein of unknown function DUF247, plant	NA	NA
33778	ORTHOMCL33778(2 genes,2 taxa):	Swetha_23128	0	1	0	KNOSD_ORYSJ Homeobox protein knotted-1-like 13 OS=Oryza sativa subsp. japonica GN=OSH45 PE=2 SV=2	IPR001356; Homeobox domain IPR005539; ELK domain IPR005541; KNOX2 IPR008422; Homeobox KN domain IPR009057; Homeobox domain-like	GO:0006355: regulation of transcription, DNA-dependent ; GO:0003700: sequence-specific DNA binding transcription factor activity ; GO:0043565: sequence-specific DNA binding ;	MKN1-3; KNOX class 2 protein MKN1-3; K15613 homeobox protein Meis1
33780	ORTHOMCL33780(2 genes,2 taxa):	Swetha_37512	0	1	0	SYY_MIMIV Tyrosine--tRNA ligase OS=Acanthamoeba polyphaga mimivirus GN=YARS PE=1 SV=1	IPR002305; Aminoacyl-tRNA synthetase, class Ic	GO:0004812: aminoacyl-tRNA ligase activity ; GO:0006418: tRNA aminoacylation for protein translation ; GO:0005737: cytoplasm ; GO:0005524: ATP binding ; GO:0000166: nucleotide binding ;	tyrosine--tRNA ligase, cytoplasmic; K01866 tyrosyl-tRNA synthetase [EC:6.1.1.1]
33962	ORTHOMCL33962(2 genes,2 taxa):	Swetha_12160	0	1	0	PLST1_ARATH Probable plastidic glucose transporter 1 OS=Arabidopsis thaliana GN=At1g05030 PE=2 SV=2	IPR005828; Major facilitator, sugar transporter-like IPR020846; Major facilitator superfamily domain	GO:0016021: integral to membrane ; GO:0055085: transmembrane transport ; GO:0022857: transmembrane transporter activity ;	hypothetical protein; K08150 MFS transporter, SP family, solute carrier family 2 (myo-inositol transporter), member 13
34127	ORTHOMCL34127(2 genes,2 taxa):	Zhongzhi13_30079	1	0	0	YFHM_BACSU AB hydrolase superfamily protein YfhM OS=Bacillus subtilis (strain 168) GN=yfhM PE=3 SV=1	IPR000073; Alpha/beta hydrolase fold-1 IPR000639; Epoxide hydrolase-like IPR029058; Alpha/Beta hydrolase fold	NA	hypothetical protein; K08726 soluble epoxide hydrolase / lipid-phosphate phosphatase [EC:3.3.2.10 3.1.3.76]
34155	ORTHOMCL34155(2 genes,2 taxa):	Swetha_08352	0	1	0	AIR1L_ARATH Putative lipid-binding protein AIR1B OS=Arabidopsis thaliana GN=AIR1B PE=3 SV=1	IPR016140; Bifunctional inhibitor/plant lipid transfer protein/seed storage helical domain IPR027923; Hydrophobic seed protein	NA	uncharacterized LOC103646289; K02883 large subunit ribosomal protein L18e
34308	ORTHOMCL34308(2 genes,2 taxa):	Swetha_34242	0	1	0	ACBP5_ARATH Acyl-CoA-binding domain-containing protein 5 OS=Arabidopsis thaliana GN=ACBP5 PE=1 SV=1	IPR006652; Kelch repeat type 1	GO:0005515: protein binding ;	NA
34331	ORTHOMCL34331(2 genes,2 taxa):	Swetha_30514	0	1	0	DPNP1_ARATH SAL1 phosphatase OS=Arabidopsis thaliana GN=SAL1 PE=1 SV=1	IPR000760; Inositol monophosphatase-like IPR020550; Inositol monophosphatase, conserved site	GO:0046854: phosphatidylinositol phosphorylation ;	SAL1 phosphatase; K15422 3'(2'), 5'-bisphosphate nucleotidase / inositol polyphosphate 1-phosphatase [EC:3.1.3.7 3.1.3.57]
34341	ORTHOMCL34341(2 genes,2 taxa):	Swetha_27210	0	1	0	ZHD3_ARATH Zinc-finger homeodomain protein 3 OS=Arabidopsis thaliana GN=ZHD3 PE=1 SV=1	IPR006455; Homeodomain, ZF-HD class IPR009057; Homeobox domain-like	NA	NA
34373	ORTHOMCL34373(2 genes,2 taxa):	Swetha_12648	0	1	0	SF3_HELAN Pollen-specific protein SF3 OS=Helianthus annuus GN=SF3 PE=2 SV=1	IPR001781; Zinc finger, LIM-type	GO:0008270: zinc ion binding ;	LIM domain-containing protein WLIM1; K09377 cysteine and glycine-rich protein
34477	ORTHOMCL34477(2 genes,2 taxa):	Swetha_03065	0	1	0	NA	NA	NA	NA
34491	ORTHOMCL34491(2 genes,2 taxa):	Swetha_15684	0	1	0	Y5390_ARATH Uncharacterized protein At5g03900, chloroplastic OS=Arabidopsis thaliana GN=At5g03900 PE=2 SV=2	IPR016140; Bifunctional inhibitor/plant lipid transfer protein/seed storage helical domain	NA	NA
34562	ORTHOMCL34562(2 genes,2 taxa):	Swetha_41104	0	1	0	BRTL3_ARATH Probable mitochondrial adenine nucleotide transporter BTL3 OS=Arabidopsis thaliana GN=At5g64970 PE=2 SV=1	IPR018108; Mitochondrial substrate/solute carrier IPR023395; Mitochondrial carrier domain	NA	probable mitochondrial adenine nucleotide transporter BTL3; K14684 solute carrier family 25 (mitochondrial phosphate transporter), member 23/24/25/41
34634	ORTHOMCL34634(2 genes,2 taxa):	Swetha_15726	0	1	0	NA	IPR004179; Sec63 domain IPR014756; Immunoglobulin E-set	NA	dnaJ protein ERDJ2A-like; K09540 translocation protein SEC63
34730	ORTHOMCL34730(2 genes,2 taxa):	Swetha_18327	0	1	0	PHL1_ARATH Protein PHR1-LIKE 1 OS=Arabidopsis thaliana GN=PHL1 PE=1 SV=1	IPR025756; MYB-CC type transcription factor, LHEQLE-containing domain	NA	hypothetical protein; K01940 argininosuccinate synthase [EC:6.3.4.5]
34780	ORTHOMCL34780(2 genes,2 taxa):	Swetha_00972	0	1	0	Y5392_ARATH Probable receptor-like protein kinase At5g39020 OS=Arabidopsis thaliana GN=At5g39020 PE=2 SV=1	IPR000719; Protein kinase domain IPR008271; Serine/threonine-protein kinase, active site IPR011009; Protein kinase-like domain IPR017441; Protein kinase, ATP binding site	GO:0005524: ATP binding ; GO:0006468: protein phosphorylation ; GO:0004672: protein kinase activity ;	probable receptor-like protein kinase At1g67000-like; K04730 interleukin-1 receptor-associated kinase 1 [EC:2.7.11.1]
34938	ORTHOMCL34938(2 genes,2 taxa):	Swetha_20969	0	1	0	NA	NA	NA	NA
35000	ORTHOMCL35000(2 genes,2 taxa):	Swetha_38759	0	1	0	SBT54_ARATH Subtilisin-like protease SBT5.4 OS=Arabidopsis thaliana GN=SBT5.4 PE=1 SV=1	IPR010259; Peptidase S8 propeptide/proteinase inhibitor I9	GO:0004252: serine-type endopeptidase activity ; GO:0043086: negative regulation of catalytic activity ; GO:0042802: identical protein binding ;	Sister chromatid cohesion protein PDS5-like protein; K11267 sister chromatid cohesion protein PDS5
35010	ORTHOMCL35010(2 genes,2 taxa):	Swetha_24415	0	1	0	CB21_CUCSA Chlorophyll a-b binding protein of LHCII type I, chloroplastic (Fragment) OS=Cucumis sativus PE=2 SV=1	IPR022796; Chlorophyll A-B binding protein	NA	chlorophyll a-b binding protein of LHCII type 1-like; K08912 light-harvesting complex II chlorophyll a/b binding protein 1
35012	ORTHOMCL35012(2 genes,2 taxa):	Swetha_29419	0	1	0	VPS4_YEAST Vacuolar protein sorting-associated protein 4 OS=Saccharomyces cerevisiae (strain ATCC 204508 / S288c) GN=VPS4 PE=1 SV=1	IPR007330; MIT	NA	Vacuolar protein sorting-associated protein VPS4, putative (EC:3.6.4.3); K12196 vacuolar protein-sorting-associated protein 4
35017	ORTHOMCL35017(2 genes,2 taxa):	Swetha_15896	0	1	0	NA	NA	NA	NA
35027	ORTHOMCL35027(2 genes,2 taxa):	Swetha_12955	0	1	0	TCPB_DICDI T-complex protein 1 subunit beta OS=Dictyostelium discoideum GN=cct2 PE=1 SV=1	IPR002194; Chaperonin TCP-1, conserved site IPR002423; Chaperonin Cpn60/TCP-1 family IPR017998; Chaperone tailless complex polypeptide 1 (TCP-1)	GO:0051082: unfolded protein binding ; GO:0006457: protein folding ; GO:0005524: ATP binding ;	T-complex protein 1 subunit beta; K09494 T-complex protein 1 subunit beta
35062	ORTHOMCL35062(2 genes,2 taxa):	Swetha_11578	0	1	0	CER3_ARATH Protein ECERIFERUM 3 OS=Arabidopsis thaliana GN=CER3 PE=1 SV=1	IPR006694; Fatty acid hydroxylase IPR016040; NAD(P)-binding domain IPR021940; Uncharacterised domain Wax2, C-terminal	GO:0005506: iron ion binding ; GO:0055114: oxidation-reduction process ; GO:0006633: fatty acid biosynthetic process ; GO:0016491: oxidoreductase activity ;	protein ECERIFERUM 1-like; K15404 aldehyde decarbonylase [EC:4.1.99.5]
35099	ORTHOMCL35099(2 genes,2 taxa):	Swetha_13549	0	1	0	DHRS7_ANOGA Dehydrogenase/reductase SDR family protein 7-like OS=Anopheles gambiae GN=AGAP005532 PE=3 SV=3	IPR002347; Short-chain dehydrogenase/reductase SDR IPR016040; NAD(P)-binding domain	NA	omega-6 fatty acid desaturase, endoplasmic reticulum isozyme 1-like; K10256 omega-6 fatty acid desaturase (delta-12 desaturase) [EC:1.14.19.-]
35146	ORTHOMCL35146(2 genes,2 taxa):	Swetha_15653	0	1	0	INV3_DAUCA Beta-fructofuranosidase, insoluble isoenzyme 3 OS=Daucus carota GN=INV3 PE=3 SV=1	NA	NA	Cell wall invertase 2, putative; K01193 beta-fructofuranosidase [EC:3.2.1.26]
35192	ORTHOMCL35192(2 genes,2 taxa):	Yuzhi11_08949	0	0	1	C7D95_MENGR Cytochrome P450 71D95 OS=Mentha gracilis GN=CYP71D95 PE=1 SV=1	IPR001128; Cytochrome P450 IPR002401; Cytochrome P450, E-class, group I IPR017972; Cytochrome P450, conserved site	GO:0005506: iron ion binding ; GO:0020037: heme binding ; GO:0055114: oxidation-reduction process ; GO:0016705: oxidoreductase activity, acting on paired donors, with incorporation or reduction of molecular oxygen ; GO:0009055: electron carrier activity ;	premnaspirodiene oxygenase; K15472 premnaspirodiene oxygenase [EC:1.14.13.121]
35298	ORTHOMCL35298(2 genes,2 taxa):	Swetha_39765	0	1	0	C71DA_SOYBN Cytochrome P450 71D10 OS=Glycine max GN=CYP71D10 PE=2 SV=1	IPR001128; Cytochrome P450 IPR002403; Cytochrome P450, E-class, group IV IPR017972; Cytochrome P450, conserved site	GO:0009055: electron carrier activity ; GO:0020037: heme binding ; GO:0016705: oxidoreductase activity, acting on paired donors, with incorporation or reduction of molecular oxygen ; GO:0005506: iron ion binding ; GO:0055114: oxidation-reduction process ;	Cytochrome P450 71D10; K14985 26-hydroxylase [EC:1.14.-.-]
35351	ORTHOMCL35351(2 genes,2 taxa):	Swetha_36344	0	1	0	WAKLE_ARATH Wall-associated receptor kinase-like 5 OS=Arabidopsis thaliana GN=WAKL5 PE=2 SV=2	IPR025287; Wall-associated receptor kinase, galacturonan-binding domain	GO:0030247: polysaccharide binding ;	wall-associated receptor kinase 3-like; K04730 interleukin-1 receptor-associated kinase 1 [EC:2.7.11.1]
35447	ORTHOMCL35447(2 genes,2 taxa):	SIN_1000017	1	0	0	NA	NA	NA	NA
35461	ORTHOMCL35461(2 genes,2 taxa):	SIN_1012000	1	0	0	NA	NA	NA	NA
35474	ORTHOMCL35474(2 genes,2 taxa):	Swetha_38775	0	1	0	SWT2A_ORYSJ Bidirectional sugar transporter SWEET2a OS=Oryza sativa subsp. japonica GN=SWEET2A PE=2 SV=1	IPR004316; SWEET sugar transporter	GO:0016021: integral to membrane ;	bidirectional sugar transporter SWEET2a; K15382 solute carrier family 50 (sugar transporter)
35481	ORTHOMCL35481(2 genes,2 taxa):	Swetha_16762	0	1	0	NA	IPR024336; tRNA-splicing endonuclease, subunit Sen54, N-terminal	NA	uncharacterized LOC18443941; K15326 tRNA-splicing endonuclease subunit Sen54
35525	ORTHOMCL35525(2 genes,2 taxa):	Yuzhi11_06286	0	0	1	HFB2A_ARATH Heat stress transcription factor B-2a OS=Arabidopsis thaliana GN=HSFB2A PE=2 SV=1	IPR000232; Heat shock factor (HSF)-type, DNA-binding IPR011991; Winged helix-turn-helix DNA-binding domain	GO:0006355: regulation of transcription, DNA-dependent ; GO:0043565: sequence-specific DNA binding ; GO:0003700: sequence-specific DNA binding transcription factor activity ; GO:0005634: nucleus ;	Heat shock transcription factor B2A, putative; K09419 heat shock transcription factor, other eukaryote
35539	ORTHOMCL35539(2 genes,2 taxa):	Swetha_08966	0	1	0	NA	IPR003406; Glycosyl transferase, family 14	GO:0008375: acetylglucosaminyltransferase activity ; GO:0016020: membrane ;	clathrin interactor EPSIN 1; K12471 epsin
35560	ORTHOMCL35560(2 genes,2 taxa):	Swetha_16262	0	1	0	FLU_ARATH Protein FLUORESCENT IN BLUE LIGHT, chloroplastic OS=Arabidopsis thaliana GN=FLU PE=1 SV=1	IPR011990; Tetratricopeptide-like helical domain IPR013026; Tetratricopeptide repeat-containing domain IPR019734; Tetratricopeptide repeat	GO:0005515: protein binding ;	NA
35759	ORTHOMCL35759(2 genes,2 taxa):	Swetha_41666	0	1	0	NA	IPR024752; Myb/SANT-like domain	NA	poly(ADP-ribose) glycohydrolase 1-like; K07759 poly(ADP-ribose) glycohydrolase [EC:3.2.1.143]
35819	ORTHOMCL35819(2 genes,2 taxa):	Swetha_27186	0	1	0	CCR2_ARATH Cinnamoyl-CoA reductase 2 OS=Arabidopsis thaliana GN=CCR2 PE=1 SV=1	IPR001509; NAD-dependent epimerase/dehydratase IPR016040; NAD(P)-binding domain	GO:0044237: cellular metabolic process ; GO:0050662: coenzyme binding ; GO:0003824: catalytic activity ;	cinnamoyl-CoA reductase 1; K09753 cinnamoyl-CoA reductase [EC:1.2.1.44]
35834	ORTHOMCL35834(2 genes,2 taxa):	Swetha_11514	0	1	0	MER_ERYCB Methylecgonone reductase OS=Erythroxylum coca PE=1 SV=1	IPR018170; Aldo/keto reductase, conserved site IPR023210; NADP-dependent oxidoreductase domain	GO:0055114: oxidation-reduction process ; GO:0016491: oxidoreductase activity ;	methylecgonone reductase-like; K00011 aldehyde reductase [EC:1.1.1.21]
35837	ORTHOMCL35837(2 genes,2 taxa):	Swetha_17031	0	1	0	NA	NA	NA	uncharacterized LOC102702220; K07407 alpha-galactosidase [EC:3.2.1.22]
35918	ORTHOMCL35918(2 genes,2 taxa):	Zhongzhi13_33415	1	0	0	PTRB_MORLA Protease 2 OS=Moraxella lacunata GN=ptrB PE=3 SV=1	IPR023302; Peptidase S9A, N-terminal domain	GO:0070008: serine-type exopeptidase activity ; GO:0004252: serine-type endopeptidase activity ;	hypothetical protein; K04485 DNA repair protein RadA/Sms
35996	ORTHOMCL35996(2 genes,2 taxa):	Swetha_30633	0	1	0	ARF5_ARATH ADP-ribosylation factor-like protein 2 OS=Arabidopsis thaliana GN=ARL2 PE=2 SV=1	IPR006689; Small GTPase superfamily, ARF/SAR type IPR027417; P-loop containing nucleoside triphosphate hydrolase	GO:0005525: GTP binding ;	ADP-ribosylation factor-like protein 2; K07943 ADP-ribosylation factor-like protein 2
36155	ORTHOMCL36155(2 genes,2 taxa):	Swetha_21147	0	1	0	APK2B_ARATH Protein kinase 2B, chloroplastic OS=Arabidopsis thaliana GN=APK2B PE=2 SV=1	IPR000719; Protein kinase domain IPR001245; Serine-threonine/tyrosine-protein kinase, catalytic domain IPR011009; Protein kinase-like domain IPR017441; Protein kinase, ATP binding site IPR032012; Stomatal closure-related actin-binding protein, actin-binding domain	GO:0006468: protein phosphorylation ; GO:0004672: protein kinase activity ; GO:0005524: ATP binding ;	protein kinase 2B, chloroplastic; K04733 interleukin-1 receptor-associated kinase 4 [EC:2.7.11.1]
36164	ORTHOMCL36164(2 genes,2 taxa):	Swetha_12243	0	1	0	NA	IPR000195; Rab-GTPase-TBC domain	GO:0005097: Rab GTPase activator activity ; GO:0005622: intracellular ; GO:0032313: regulation of Rab GTPase activity ;	NA
36178	ORTHOMCL36178(2 genes,2 taxa):	Swetha_25365	0	1	0	HDG1_ARATH Homeobox-leucine zipper protein HDG1 OS=Arabidopsis thaliana GN=HDG1 PE=2 SV=1	NA	NA	homeobox-leucine zipper protein HDG11-like; K09338 homeobox-leucine zipper protein
36192	ORTHOMCL36192(2 genes,2 taxa):	Swetha_15395	0	1	0	YNBD_ECOLI Uncharacterized protein YnbD OS=Escherichia coli (strain K12) GN=ynbD PE=1 SV=1	IPR029021; Protein-tyrosine phosphatase-like	NA	NA
36207	ORTHOMCL36207(2 genes,2 taxa):	Swetha_30516	0	1	0	NAC25_ARATH NAC transcription factor 25 OS=Arabidopsis thaliana GN=NAC025 PE=2 SV=1	IPR003441; NAC domain	GO:0006355: regulation of transcription, DNA-dependent ; GO:0003677: DNA binding ;	NA
36293	ORTHOMCL36293(2 genes,2 taxa):	Swetha_40417	0	1	0	AAE17_ARATH Probable acyl-activating enzyme 17, peroxisomal OS=Arabidopsis thaliana GN=AAE17 PE=2 SV=1	NA	NA	hypothetical protein; K15164 mediator of RNA polymerase II transcription subunit 13
36311	ORTHOMCL36311(2 genes,2 taxa):	Swetha_27020	0	1	0	RQSIM_ARATH ATP-dependent DNA helicase Q-like SIM OS=Arabidopsis thaliana GN=RECQSIM PE=2 SV=1	NA	NA	ATP-dependent DNA helicase Q-like SIM-like; K10900 werner syndrome ATP-dependent helicase [EC:3.6.4.12]
36355	ORTHOMCL36355(2 genes,2 taxa):	Swetha_15507	0	1	0	E70A1_ARATH Exocyst complex component EXO70A1 OS=Arabidopsis thaliana GN=EXO70A1 PE=1 SV=1	NA	NA	exocyst complex component 7-like; K07195 exocyst complex component 7
36380	ORTHOMCL36380(2 genes,2 taxa):	Swetha_28003	0	1	0	DIOX2_ARATH Probable 2-oxoglutarate-dependent dioxygenase At3g49630 OS=Arabidopsis thaliana GN=At3g50210 PE=2 SV=1	IPR026992; Non-haem dioxygenase N-terminal domain	NA	gibberellin 3-beta-dioxygenase 1; K04124 gibberellin 3-beta-dioxygenase [EC:1.14.11.15]
36396	ORTHOMCL36396(2 genes,2 taxa):	SIN_1019978	1	0	0	MAD50_ORYSJ MADS-box transcription factor 50 OS=Oryza sativa subsp. japonica GN=MADS50 PE=2 SV=1	IPR002100; Transcription factor, MADS-box	GO:0046983: protein dimerization activity ; GO:0003677: DNA binding ;	PPMA10; MIKC MADS-domain protein PPMA10; K09265 MADS-box transcription factor, other eukaryote
36428	ORTHOMCL36428(2 genes,2 taxa):	Swetha_21309	0	1	0	NEK6_ORYSJ Serine/threonine-protein kinase Nek6 OS=Oryza sativa subsp. japonica GN=NEK6 PE=3 SV=2	IPR000719; Protein kinase domain IPR008271; Serine/threonine-protein kinase, active site IPR011009; Protein kinase-like domain	GO:0004672: protein kinase activity ; GO:0006468: protein phosphorylation ; GO:0005524: ATP binding ;	NIMA-related kinase 7 isoform 1; K08857 NIMA (never in mitosis gene a)-related kinase [EC:2.7.11.1]
36515	ORTHOMCL36515(2 genes,2 taxa):	Swetha_28769	0	1	0	DDX17_DROME ATP-dependent RNA helicase p62 OS=Drosophila melanogaster GN=Rm62 PE=1 SV=3	IPR001650; Helicase, C-terminal IPR011545; DEAD/DEAH box helicase domain IPR014001; Helicase superfamily 1/2, ATP-binding domain IPR014014; RNA helicase, DEAD-box type, Q motif IPR027417; P-loop containing nucleoside triphosphate hydrolase	GO:0004386: helicase activity ; GO:0003676: nucleic acid binding ; GO:0005524: ATP binding ;	DEAD-box ATP-dependent RNA helicase 20; K12823 ATP-dependent RNA helicase DDX5/DBP2 [EC:3.6.4.13]
36559	ORTHOMCL36559(2 genes,2 taxa):	Yuzhi11_16830	0	0	1	NA	NA	NA	receptor-like cytosolic serine/threonine-protein kinase RBK2; K04733 interleukin-1 receptor-associated kinase 4 [EC:2.7.11.1]
36670	ORTHOMCL36670(2 genes,2 taxa):	Zhongzhi13_15901	1	0	0	NA	NA	NA	uncharacterized LOC101253660; K10760 adenylate isopentenyltransferase (cytokinin synthase)
36690	ORTHOMCL36690(2 genes,2 taxa):	Swetha_01178	0	1	0	Y1670_ARATH Probable receptor-like protein kinase At1g67000 OS=Arabidopsis thaliana GN=At1g67000 PE=2 SV=2	IPR000719; Protein kinase domain IPR008271; Serine/threonine-protein kinase, active site IPR011009; Protein kinase-like domain	GO:0006468: protein phosphorylation ; GO:0004672: protein kinase activity ; GO:0005524: ATP binding ;	glycerophosphodiester phosphodiesterase protein kinase domain-containing GDPDL2-like; K04730 interleukin-1 receptor-associated kinase 1 [EC:2.7.11.1]
36746	ORTHOMCL36746(2 genes,2 taxa):	Swetha_23228	0	1	0	GYP7_YARLI GTPase-activating protein GYP7 OS=Yarrowia lipolytica (strain CLIB 122 / E 150) GN=GYP7 PE=3 SV=2	IPR000195; Rab-GTPase-TBC domain	GO:0005097: Rab GTPase activator activity ; GO:0005622: intracellular ; GO:0032313: regulation of Rab GTPase activity ;	uncharacterized LOC100831005; K12840 splicing factor 45
37231	ORTHOMCL37231(2 genes,2 taxa):	Swetha_16218	0	1	0	B2_DAUCA B2 protein OS=Daucus carota PE=2 SV=1	IPR013989; Development/cell death domain	NA	ring canal kelch homolog; K10457 kelch-like protein 20
37277	ORTHOMCL37277(2 genes,2 taxa):	Swetha_39143	0	1	0	NA	IPR005135; Endonuclease/exonuclease/phosphatase	NA	uncharacterized LOC100781932; K04730 interleukin-1 receptor-associated kinase 1 [EC:2.7.11.1]
37291	ORTHOMCL37291(2 genes,1 taxa):	SIN_1000011 SIN_1000012	2	0	0	NA	NA	NA	NA
37292	ORTHOMCL37292(2 genes,2 taxa):	SIN_1000040	1	0	0	SBT1_SOYBN Subtilisin-like protease Glyma18g48580 OS=Glycine max GN=Glyma18g48580 PE=1 SV=3	IPR010259; Peptidase S8 propeptide/proteinase inhibitor I9	GO:0043086: negative regulation of catalytic activity ; GO:0004252: serine-type endopeptidase activity ; GO:0042802: identical protein binding ;	Sister chromatid cohesion protein PDS5-like protein; K11267 sister chromatid cohesion protein PDS5
37293	ORTHOMCL37293(2 genes,1 taxa):	SIN_1000054 SIN_1012260	2	0	0	HSP12_MEDSA 18.2 kDa class I heat shock protein OS=Medicago sativa GN=HSP18.2 PE=2 SV=1	IPR002068; Alpha crystallin/Hsp20 domain IPR008978; HSP20-like chaperone	NA	uncharacterized LOC100500307; K13993 HSP20 family protein
37294	ORTHOMCL37294(2 genes,2 taxa):	SIN_1000057 Yuzhi11_16163	1	0	1	NA	NA	NA	NA
37295	ORTHOMCL37295(2 genes,2 taxa):	SIN_1000060 Swetha_01278	1	1	0	GRV2_ARATH DnaJ homolog subfamily C GRV2 OS=Arabidopsis thaliana GN=GRV2 PE=1 SV=1	NA	NA	dnaJ homolog subfamily C GRV2; K09533 DnaJ homolog subfamily C member 13
37296	ORTHOMCL37296(2 genes,2 taxa):	SIN_1000074	1	0	0	NA	NA	NA	NA
37297	ORTHOMCL37297(2 genes,2 taxa):	SIN_1000089 Swetha_22684	1	1	0	NA	NA	NA	NA
37298	ORTHOMCL37298(2 genes,2 taxa):	SIN_1000092 Yuzhi11_12472	1	0	1	NA	NA	NA	NA
37299	ORTHOMCL37299(2 genes,1 taxa):	SIN_1000098 Zhongzhi13_33717	2	0	0	ATRX_MOUSE Transcriptional regulator ATRX OS=Mus musculus GN=Atrx PE=1 SV=3	IPR000330; SNF2-related, N-terminal domain	GO:0005524: ATP binding ; GO:0003677: DNA binding ;	protein CHROMATIN REMODELING 20; K10779 transcriptional regulator ATRX [EC:3.6.4.12]
37300	ORTHOMCL37300(2 genes,1 taxa):	SIN_1000103 SIN_1019930	2	0	0	NA	NA	NA	NA
37301	ORTHOMCL37301(2 genes,1 taxa):	SIN_1000107 SIN_1019672	2	0	0	NA	NA	NA	NA
37302	ORTHOMCL37302(2 genes,1 taxa):	SIN_1000135 SIN_1000143	2	0	0	ATL34_ARATH RING-H2 finger protein ATL34 OS=Arabidopsis thaliana GN=ATL34 PE=2 SV=1	IPR001841; Zinc finger, RING-type	GO:0008270: zinc ion binding ; GO:0005515: protein binding ;	RING-H2 finger protein ATL5-like; K19041 E3 ubiquitin-protein ligase RNF38/44 [EC:2.3.2.27]
37303	ORTHOMCL37303(2 genes,1 taxa):	SIN_1000136 Zhongzhi13_17232	2	0	0	NA	NA	NA	NA
37304	ORTHOMCL37304(2 genes,2 taxa):	SIN_1000342 Swetha_13858	1	1	0	NA	NA	NA	NA
37305	ORTHOMCL37305(2 genes,1 taxa):	SIN_1000487 Zhongzhi13_33185	2	0	0	IPT5_ARATH Adenylate isopentenyltransferase 5, chloroplastic OS=Arabidopsis thaliana GN=IPT5 PE=1 SV=2	IPR002648; Adenylate dimethylallyltransferase	GO:0009058: biosynthetic process ; GO:0004161: dimethylallyltranstransferase activity ;	hypothetical protein; K10760 adenylate isopentenyltransferase (cytokinin synthase)
37306	ORTHOMCL37306(2 genes,1 taxa):	SIN_1000601 SIN_1000795	2	0	0	NA	NA	NA	NA
37307	ORTHOMCL37307(2 genes,1 taxa):	SIN_1000947 Zhongzhi13_32931	2	0	0	NA	NA	NA	NA
37308	ORTHOMCL37308(2 genes,2 taxa):	SIN_1000959 Swetha_41494	1	1	0	NA	NA	NA	NA
37309	ORTHOMCL37309(2 genes,2 taxa):	SIN_1000997 Swetha_32928	1	1	0	NA	NA	NA	NA
37310	ORTHOMCL37310(2 genes,1 taxa):	SIN_1001017 SIN_1002869	2	0	0	NA	NA	NA	NA
37311	ORTHOMCL37311(2 genes,2 taxa):	SIN_1001036 Yuzhi11_25839	1	0	1	NA	IPR005135; Endonuclease/exonuclease/phosphatase	NA	NA
37312	ORTHOMCL37312(2 genes,1 taxa):	SIN_1001757 SIN_1008423	2	0	0	NA	NA	NA	NA
37313	ORTHOMCL37313(2 genes,2 taxa):	SIN_1001982 Swetha_00169	1	1	0	NA	NA	NA	NA
37314	ORTHOMCL37314(2 genes,2 taxa):	SIN_1002141 Yuzhi11_25634	1	0	1	NA	NA	NA	NA
37315	ORTHOMCL37315(2 genes,2 taxa):	SIN_1002212 Yuzhi11_21589	1	0	1	NA	NA	NA	NA
37316	ORTHOMCL37316(2 genes,2 taxa):	SIN_1002827 Yuzhi11_24303	1	0	1	PTR3_ARATH Protein NRT1/ PTR FAMILY 5.2 OS=Arabidopsis thaliana GN=NPF5.2 PE=2 SV=1	IPR000109; Proton-dependent oligopeptide transporter family	GO:0005215: transporter activity ; GO:0016020: membrane ; GO:0006810: transport ;	POPTRDRAFT_421158; proton-dependent oligopeptide transport family protein; K14638 solute carrier family 15 (peptide/histidine transporter), member 3/4
37317	ORTHOMCL37317(2 genes,1 taxa):	SIN_1002921 SIN_1002922	2	0	0	NA	NA	NA	NA
37318	ORTHOMCL37318(2 genes,2 taxa):	SIN_1002938 Swetha_41189	1	1	0	NFYB3_ARATH Nuclear transcription factor Y subunit B-3 OS=Arabidopsis thaliana GN=NFYB3 PE=2 SV=1	IPR003956; Transcription factor, NFYB/HAP3, conserved site IPR003958; Transcription factor CBF/NF-Y/archaeal histone domain IPR009072; Histone-fold	GO:0043565: sequence-specific DNA binding ; GO:0006355: regulation of transcription, DNA-dependent ; GO:0005634: nucleus ;	nuclear transcription factor Y subunit B-3-like; K08065 nuclear transcription Y subunit beta
37319	ORTHOMCL37319(2 genes,2 taxa):	SIN_1002944	1	0	0	MPC2_HUMAN Mitochondrial pyruvate carrier 2 OS=Homo sapiens GN=MPC2 PE=1 SV=1	IPR005336; Mitochondrial pyruvate carrier	NA	NA
37320	ORTHOMCL37320(2 genes,1 taxa):	SIN_1003386 SIN_1006004	2	0	0	NA	NA	NA	NA
37321	ORTHOMCL37321(2 genes,2 taxa):	SIN_1003421 Yuzhi11_10724	1	0	1	NA	NA	NA	NA
37322	ORTHOMCL37322(2 genes,1 taxa):	SIN_1003817 SIN_1003821	2	0	0	NA	NA	NA	NA
37323	ORTHOMCL37323(2 genes,2 taxa):	SIN_1003824 Swetha_39603	1	1	0	NA	NA	NA	NA
37324	ORTHOMCL37324(2 genes,1 taxa):	SIN_1003927 Zhongzhi13_24674	2	0	0	NA	NA	NA	NA
37325	ORTHOMCL37325(2 genes,2 taxa):	SIN_1004236 Swetha_22130	1	1	0	NA	NA	NA	NA
37326	ORTHOMCL37326(2 genes,1 taxa):	SIN_1004269 Zhongzhi13_05015	2	0	0	NA	IPR024752; Myb/SANT-like domain	NA	NA
37327	ORTHOMCL37327(2 genes,2 taxa):	SIN_1004499 Swetha_31822	1	1	0	ARG7_VIGRR Indole-3-acetic acid-induced protein ARG7 OS=Vigna radiata var. radiata GN=ARG7 PE=2 SV=1	IPR003676; Small auxin-up RNA	NA	indole-3-acetic acid-induced protein ARG7; K14488 SAUR family protein
37328	ORTHOMCL37328(2 genes,2 taxa):	SIN_1004735 Yuzhi11_11367	1	0	1	NA	IPR000504; RNA recognition motif domain	GO:0003676: nucleic acid binding ;	hypothetical protein; K12885 heterogeneous nuclear ribonucleoprotein G
37329	ORTHOMCL37329(2 genes,2 taxa):	SIN_1004897 Swetha_31176	1	1	0	GDU2_ARATH Protein GLUTAMINE DUMPER 2 OS=Arabidopsis thaliana GN=GDU2 PE=2 SV=1	NA	NA	hypothetical protein; K13128 zinc finger CCHC domain-containing protein 8
37330	ORTHOMCL37330(2 genes,2 taxa):	SIN_1005163 Swetha_29632	1	1	0	NA	NA	NA	NA
37331	ORTHOMCL37331(2 genes,2 taxa):	SIN_1005186 Yuzhi11_07506	1	0	1	NA	NA	NA	NA
37332	ORTHOMCL37332(2 genes,1 taxa):	SIN_1005204 SIN_1023795	2	0	0	NA	NA	NA	NA
37333	ORTHOMCL37333(2 genes,2 taxa):	SIN_1005255 Swetha_38531	1	1	0	NA	NA	NA	NA
37334	ORTHOMCL37334(2 genes,2 taxa):	SIN_1005435 Swetha_22158	1	1	0	NA	NA	NA	NA
37335	ORTHOMCL37335(2 genes,2 taxa):	SIN_1006172 Yuzhi11_11101	1	0	1	NA	NA	NA	NA
37336	ORTHOMCL37336(2 genes,2 taxa):	SIN_1006369 Swetha_22436	1	1	0	NA	NA	NA	SCY1-like protein 2; K17541 SCY1-like protein 2
37337	ORTHOMCL37337(2 genes,2 taxa):	SIN_1006381 Swetha_22467	1	1	0	NA	NA	NA	NA
37338	ORTHOMCL37338(2 genes,2 taxa):	SIN_1006496 Swetha_29733	1	1	0	NA	NA	NA	NA
37339	ORTHOMCL37339(2 genes,2 taxa):	SIN_1006504 Yuzhi11_15145	1	0	1	NA	NA	NA	NA
37340	ORTHOMCL37340(2 genes,2 taxa):	SIN_1006523 Yuzhi11_15174	1	0	1	NA	NA	NA	NA
37341	ORTHOMCL37341(2 genes,2 taxa):	SIN_1006583 Swetha_24904	1	1	0	NA	NA	NA	NA
37342	ORTHOMCL37342(2 genes,2 taxa):	SIN_1006589 Swetha_24914	1	1	0	NA	NA	NA	NA
37343	ORTHOMCL37343(2 genes,2 taxa):	SIN_1007146 Swetha_26088	1	1	0	NA	NA	NA	NA
37344	ORTHOMCL37344(2 genes,2 taxa):	SIN_1007208 Yuzhi11_19603	1	0	1	U71B2_ARATH UDP-glycosyltransferase 71B2 OS=Arabidopsis thaliana GN=UGT71B2 PE=1 SV=1	NA	NA	anthocyanidin 3-O-glucosyltransferase 5-like; K12356 coniferyl-alcohol glucosyltransferase [EC:2.4.1.111]
37345	ORTHOMCL37345(2 genes,2 taxa):	SIN_1007389 Yuzhi11_01941	1	0	1	NA	IPR004320; Protein of unknown function DUF241, plant	NA	NA
37346	ORTHOMCL37346(2 genes,2 taxa):	SIN_1008322 Swetha_29962	1	1	0	NA	NA	NA	NA
37347	ORTHOMCL37347(2 genes,2 taxa):	SIN_1008332 Yuzhi11_15220	1	0	1	NA	NA	NA	NA
37348	ORTHOMCL37348(2 genes,2 taxa):	SIN_1008338 Swetha_33525	1	1	0	NA	NA	NA	NA
37349	ORTHOMCL37349(2 genes,2 taxa):	SIN_1008342 Swetha_14343	1	1	0	NA	NA	NA	NA
37350	ORTHOMCL37350(2 genes,2 taxa):	SIN_1008410 Swetha_19828	1	1	0	NA	NA	NA	NA
37351	ORTHOMCL37351(2 genes,2 taxa):	SIN_1008426 Yuzhi11_07689	1	0	1	NA	IPR001878; Zinc finger, CCHC-type IPR025836; Zinc knuckle CX2CX4HX4C	GO:0003676: nucleic acid binding ; GO:0008270: zinc ion binding ;	NA
37352	ORTHOMCL37352(2 genes,2 taxa):	SIN_1008429 Swetha_19778	1	1	0	MTA70_ORYSJ Probable N6-adenosine-methyltransferase MT-A70-like OS=Oryza sativa subsp. japonica GN=Os02g0672600 PE=2 SV=1	IPR007757; MT-A70-like	GO:0006139: nucleobase-containing compound metabolic process ; GO:0008168: methyltransferase activity ;	probable N6-adenosine-methyltransferase MT-A70-like; K05925 mRNA (2'-O-methyladenosine-N6-)-methyltransferase [EC:2.1.1.62]
37353	ORTHOMCL37353(2 genes,2 taxa):	SIN_1008563 Yuzhi11_18149	1	0	1	NA	NA	NA	NA
37354	ORTHOMCL37354(2 genes,2 taxa):	SIN_1009116	1	0	0	NA	NA	NA	NA
37355	ORTHOMCL37355(2 genes,2 taxa):	SIN_1009280 Swetha_32752	1	1	0	NA	NA	NA	NA
37356	ORTHOMCL37356(2 genes,2 taxa):	SIN_1009374 Yuzhi11_19737	1	0	1	NA	NA	NA	NA
37357	ORTHOMCL37357(2 genes,2 taxa):	SIN_1009398 Swetha_37003	1	1	0	NA	NA	NA	NA
37358	ORTHOMCL37358(2 genes,2 taxa):	SIN_1009407 Swetha_36977	1	1	0	NA	NA	NA	NA
37359	ORTHOMCL37359(2 genes,2 taxa):	SIN_1009718	1	0	0	NA	NA	NA	NA
37360	ORTHOMCL37360(2 genes,2 taxa):	SIN_1009750 Swetha_21402	1	1	0	DEF30_ARATH Putative defensin-like protein 30 OS=Arabidopsis thaliana GN=At3g27831 PE=3 SV=1	NA	NA	NA
37361	ORTHOMCL37361(2 genes,2 taxa):	SIN_1010558	1	0	0	NA	NA	NA	NA
37362	ORTHOMCL37362(2 genes,2 taxa):	SIN_1010878 Swetha_30333	1	1	0	NA	NA	NA	NA
37363	ORTHOMCL37363(2 genes,2 taxa):	SIN_1011398	1	0	0	NA	NA	NA	NA
37364	ORTHOMCL37364(2 genes,2 taxa):	SIN_1011714 Swetha_05372	1	1	0	NA	NA	NA	NA
37365	ORTHOMCL37365(2 genes,2 taxa):	SIN_1011815 Swetha_16486	1	1	0	NA	NA	NA	NA
37366	ORTHOMCL37366(2 genes,2 taxa):	SIN_1011903 Yuzhi11_07210	1	0	1	NA	NA	NA	NA
37367	ORTHOMCL37367(2 genes,2 taxa):	SIN_1011907 Swetha_16352	1	1	0	NA	NA	NA	NA
37368	ORTHOMCL37368(2 genes,2 taxa):	SIN_1012265 Yuzhi11_16873	1	0	1	NA	NA	NA	NA
37369	ORTHOMCL37369(2 genes,1 taxa):	SIN_1012733 SIN_1018395	2	0	0	NA	NA	NA	NA
37370	ORTHOMCL37370(2 genes,1 taxa):	SIN_1013021 SIN_1013022	2	0	0	NA	NA	NA	NA
37371	ORTHOMCL37371(2 genes,2 taxa):	SIN_1013229 Swetha_07557	1	1	0	MD19B_ARATH Probable mediator of RNA polymerase II transcription subunit 19b OS=Arabidopsis thaliana GN=MED19B PE=2 SV=1	NA	NA	NA
37372	ORTHOMCL37372(2 genes,2 taxa):	SIN_1013281 Yuzhi11_02106	1	0	1	NA	NA	NA	NA
37373	ORTHOMCL37373(2 genes,2 taxa):	SIN_1013427 Yuzhi11_07841	1	0	1	NA	NA	NA	NA
37374	ORTHOMCL37374(2 genes,2 taxa):	SIN_1014288 Swetha_38015	1	1	0	OLEO5_ARATH Oleosin 5 OS=Arabidopsis thaliana GN=At3g01570 PE=2 SV=1	IPR000136; Oleosin	GO:0016021: integral to membrane ; GO:0012511: monolayer-surrounded lipid storage body ;	NA
37375	ORTHOMCL37375(2 genes,2 taxa):	SIN_1015072 Swetha_29410	1	1	0	FER3_MAIZE Ferredoxin-3, chloroplastic OS=Zea mays GN=FDX3 PE=2 SV=1	IPR001041; 2Fe-2S ferredoxin-type iron-sulfur binding domain IPR006058; 2Fe-2S ferredoxin, iron-sulphur binding site IPR010241; Ferredoxin [2Fe-2S], plant	GO:0051536: iron-sulfur cluster binding ; GO:0009055: electron carrier activity ;	ferredoxin-3, chloroplastic; K02639 ferredoxin
37376	ORTHOMCL37376(2 genes,2 taxa):	SIN_1016030 Swetha_33301	1	1	0	NA	NA	NA	NA
37377	ORTHOMCL37377(2 genes,2 taxa):	SIN_1016099 Yuzhi11_07577	1	0	1	NA	NA	NA	NA
37378	ORTHOMCL37378(2 genes,2 taxa):	SIN_1016207 Yuzhi11_03462	1	0	1	NA	NA	NA	NA
37379	ORTHOMCL37379(2 genes,2 taxa):	SIN_1016457 Yuzhi11_06181	1	0	1	NA	NA	NA	NA
37380	ORTHOMCL37380(2 genes,1 taxa):	SIN_1016763 Zhongzhi13_09602	2	0	0	NA	NA	NA	NA
37381	ORTHOMCL37381(2 genes,2 taxa):	SIN_1016778 Yuzhi11_19399	1	0	1	NA	NA	NA	NA
37382	ORTHOMCL37382(2 genes,2 taxa):	SIN_1016973 Yuzhi11_19564	1	0	1	NA	NA	NA	NA
37383	ORTHOMCL37383(2 genes,2 taxa):	SIN_1017111 Swetha_29580	1	1	0	NA	NA	NA	NA
37384	ORTHOMCL37384(2 genes,2 taxa):	SIN_1017277 Yuzhi11_01585	1	0	1	NA	NA	NA	NA
37385	ORTHOMCL37385(2 genes,2 taxa):	SIN_1017639 Swetha_33273	1	1	0	NA	NA	NA	NA
37386	ORTHOMCL37386(2 genes,2 taxa):	SIN_1017686 Swetha_33166	1	1	0	NA	NA	NA	NA
37387	ORTHOMCL37387(2 genes,2 taxa):	SIN_1017736 Yuzhi11_17005	1	0	1	NA	NA	NA	NA
37388	ORTHOMCL37388(2 genes,2 taxa):	SIN_1017957 Swetha_03805	1	1	0	NA	NA	NA	NA
37389	ORTHOMCL37389(2 genes,2 taxa):	SIN_1018071 Swetha_09350	1	1	0	NA	NA	NA	NA
37390	ORTHOMCL37390(2 genes,2 taxa):	SIN_1018133 Swetha_09258	1	1	0	NA	NA	NA	NA
37391	ORTHOMCL37391(2 genes,2 taxa):	SIN_1018409 Swetha_20445	1	1	0	NA	NA	NA	NA
37392	ORTHOMCL37392(2 genes,2 taxa):	SIN_1018497 Swetha_20324	1	1	0	SYNO_ARATH Asparagine--tRNA ligase, chloroplastic/mitochondrial OS=Arabidopsis thaliana GN=SYNO PE=2 SV=3	IPR004365; OB-fold nucleic acid binding domain, AA-tRNA synthetase-type IPR012340; Nucleic acid-binding, OB-fold	GO:0003676: nucleic acid binding ;	Class II aminoacyl-tRNA and biotin synthetases superfamily protein isoform 1; K01893 asparaginyl-tRNA synthetase [EC:6.1.1.22]
37393	ORTHOMCL37393(2 genes,2 taxa):	SIN_1018670 Swetha_06037	1	1	0	NA	NA	NA	NA
37394	ORTHOMCL37394(2 genes,2 taxa):	SIN_1018797 Swetha_13658	1	1	0	NA	NA	NA	NA
37395	ORTHOMCL37395(2 genes,2 taxa):	SIN_1018873 Swetha_13802	1	1	0	NA	NA	NA	NA
37396	ORTHOMCL37396(2 genes,2 taxa):	SIN_1019022 Swetha_33640	1	1	0	NA	NA	NA	hypothetical protein; K13457 disease resistance protein RPM1
37397	ORTHOMCL37397(2 genes,2 taxa):	SIN_1019251 Swetha_17043	1	1	0	NA	NA	NA	NA
37398	ORTHOMCL37398(2 genes,2 taxa):	SIN_1019307 Yuzhi11_25963	1	0	1	NA	NA	NA	NA
37399	ORTHOMCL37399(2 genes,2 taxa):	SIN_1019588 Yuzhi11_25985	1	0	1	NA	NA	NA	NA
37400	ORTHOMCL37400(2 genes,2 taxa):	SIN_1019679 Swetha_35097	1	1	0	NA	NA	NA	NA
37401	ORTHOMCL37401(2 genes,2 taxa):	SIN_1019724 Swetha_24563	1	1	0	NA	NA	NA	NA
37402	ORTHOMCL37402(2 genes,2 taxa):	SIN_1019784 Yuzhi11_22320	1	0	1	NA	NA	NA	NA
37403	ORTHOMCL37403(2 genes,2 taxa):	SIN_1019794 Yuzhi11_22331	1	0	1	NA	NA	NA	NA
37404	ORTHOMCL37404(2 genes,2 taxa):	SIN_1019914 Yuzhi11_12177	1	0	1	NA	IPR026960; Reverse transcriptase zinc-binding domain	NA	DNA-directed RNA polymerase III subunit RPC6; K03025 DNA-directed RNA polymerase III subunit RPC6
37405	ORTHOMCL37405(2 genes,2 taxa):	SIN_1019998 Swetha_39293	1	1	0	NA	NA	NA	NA
37406	ORTHOMCL37406(2 genes,2 taxa):	SIN_1020001 Swetha_39305	1	1	0	NA	NA	NA	NA
37407	ORTHOMCL37407(2 genes,2 taxa):	SIN_1020048 Swetha_39424	1	1	0	NA	NA	NA	NA
37408	ORTHOMCL37408(2 genes,2 taxa):	SIN_1021034 Yuzhi11_23694	1	0	1	NA	IPR025836; Zinc knuckle CX2CX4HX4C	NA	NA
37409	ORTHOMCL37409(2 genes,2 taxa):	SIN_1021053 Swetha_08448	1	1	0	NA	NA	NA	NA
37410	ORTHOMCL37410(2 genes,2 taxa):	SIN_1021104 Swetha_08529	1	1	0	NA	NA	NA	NA
37411	ORTHOMCL37411(2 genes,2 taxa):	SIN_1021364 Yuzhi11_23183	1	0	1	BGIA_MOMCH Glu S.griseus protease inhibitor OS=Momordica charantia PE=1 SV=1	IPR000864; Proteinase inhibitor I13, potato inhibitor I	GO:0004867: serine-type endopeptidase inhibitor activity ; GO:0009611: response to wounding ;	NA
37412	ORTHOMCL37412(2 genes,2 taxa):	SIN_1021755 Swetha_00548	1	1	0	NA	NA	NA	NA
37413	ORTHOMCL37413(2 genes,2 taxa):	SIN_1021808 Swetha_11890	1	1	0	NA	NA	NA	NA
37414	ORTHOMCL37414(2 genes,2 taxa):	SIN_1021974 Swetha_11622	1	1	0	NA	NA	NA	NA
37415	ORTHOMCL37415(2 genes,1 taxa):	SIN_1022423 Zhongzhi13_32992	2	0	0	NA	NA	NA	NA
37416	ORTHOMCL37416(2 genes,2 taxa):	SIN_1022560 Swetha_15931	1	1	0	NA	NA	NA	NA
37417	ORTHOMCL37417(2 genes,2 taxa):	SIN_1022767 Swetha_27094	1	1	0	MTDH_FRAAN Probable mannitol dehydrogenase OS=Fragaria ananassa GN=CAD PE=1 SV=1	IPR002328; Alcohol dehydrogenase, zinc-type, conserved site IPR011032; GroES-like IPR013154; Alcohol dehydrogenase, N-terminal	GO:0008270: zinc ion binding ; GO:0055114: oxidation-reduction process ; GO:0016491: oxidoreductase activity ;	probable mannitol dehydrogenase; K00083 cinnamyl-alcohol dehydrogenase [EC:1.1.1.195]
37418	ORTHOMCL37418(2 genes,2 taxa):	SIN_1023032 Yuzhi11_03249	1	0	1	NA	NA	NA	NA
37419	ORTHOMCL37419(2 genes,2 taxa):	SIN_1023113 Swetha_27580	1	1	0	NA	IPR028144; Cysteine-rich transmembrane CYSTM domain	NA	NA
37420	ORTHOMCL37420(2 genes,2 taxa):	SIN_1023295 Swetha_20944	1	1	0	NA	NA	NA	NA
37421	ORTHOMCL37421(2 genes,2 taxa):	SIN_1023327 Swetha_20972	1	1	0	NA	NA	NA	NA
37422	ORTHOMCL37422(2 genes,2 taxa):	SIN_1023360 Swetha_21013	1	1	0	NA	NA	NA	NA
37423	ORTHOMCL37423(2 genes,2 taxa):	SIN_1023774	1	0	0	NA	IPR006969; Stigma-specific protein Stig1	NA	NA
37424	ORTHOMCL37424(2 genes,2 taxa):	SIN_1023814 Yuzhi11_02507	1	0	1	NA	NA	NA	NA
37425	ORTHOMCL37425(2 genes,2 taxa):	SIN_1023851 Swetha_08115	1	1	0	NLTPA_RICCO Non-specific lipid-transfer protein A OS=Ricinus communis PE=1 SV=1	IPR000528; Plant lipid transfer protein/Par allergen IPR016140; Bifunctional inhibitor/plant lipid transfer protein/seed storage helical domain	GO:0006869: lipid transport ; GO:0008289: lipid binding ;	NA
37426	ORTHOMCL37426(2 genes,2 taxa):	SIN_1023912 Swetha_08011	1	1	0	NA	NA	NA	NA
37427	ORTHOMCL37427(2 genes,1 taxa):	SIN_1024001 Zhongzhi13_08548	2	0	0	NA	NA	NA	NA
37428	ORTHOMCL37428(2 genes,2 taxa):	SIN_1024383 Swetha_28768	1	1	0	NA	NA	NA	NA
37429	ORTHOMCL37429(2 genes,2 taxa):	SIN_1024834 Swetha_35596	1	1	0	NA	NA	NA	NA
37430	ORTHOMCL37430(2 genes,2 taxa):	SIN_1025052 Swetha_35300	1	1	0	NA	NA	NA	NA
37431	ORTHOMCL37431(2 genes,2 taxa):	SIN_1025055 Swetha_35298	1	1	0	ATPB_AGAAF ATP synthase subunit beta, chloroplastic OS=Agapanthus africanus GN=atpB PE=3 SV=1	IPR000194; ATPase, F1/V1/A1 complex, alpha/beta subunit, nucleotide-binding domain IPR004100; ATPase, F1/V1/A1 complex, alpha/beta subunit, N-terminal domain IPR027417; P-loop containing nucleoside triphosphate hydrolase	GO:0005524: ATP binding ;	atpB, ElguCp047; ATP synthase CF1 beta subunit; K02112 F-type H+-transporting ATPase subunit beta [EC:3.6.3.14]
37432	ORTHOMCL37432(2 genes,2 taxa):	SIN_1025076 Swetha_35249	1	1	0	NA	NA	NA	NA
37433	ORTHOMCL37433(2 genes,2 taxa):	SIN_1025097 Swetha_06333	1	1	0	NA	NA	NA	NA
37434	ORTHOMCL37434(2 genes,2 taxa):	SIN_1025777 Swetha_32455	1	1	0	NA	IPR026960; Reverse transcriptase zinc-binding domain	NA	pyruvate kinase, cytosolic isozyme-like; K00873 pyruvate kinase [EC:2.7.1.40]
37435	ORTHOMCL37435(2 genes,2 taxa):	SIN_1025844 Yuzhi11_16694	1	0	1	NA	NA	NA	NA
37436	ORTHOMCL37436(2 genes,2 taxa):	SIN_1025957 Swetha_32184	1	1	0	NA	NA	NA	NA
37437	ORTHOMCL37437(2 genes,2 taxa):	SIN_1026651 Yuzhi11_13003	1	0	1	NA	NA	NA	NA
37438	ORTHOMCL37438(2 genes,2 taxa):	SIN_1026837 Swetha_26063	1	1	0	NA	NA	NA	NA
37439	ORTHOMCL37439(2 genes,2 taxa):	SIN_1026845 Swetha_26044	1	1	0	NA	NA	NA	NA
37440	ORTHOMCL37440(2 genes,2 taxa):	SIN_1027137 Yuzhi11_12563	1	0	1	U90A1_ARATH UDP-glycosyltransferase 90A1 OS=Arabidopsis thaliana GN=UGT90A1 PE=2 SV=1	IPR002213; UDP-glucuronosyl/UDP-glucosyltransferase	GO:0016758: transferase activity, transferring hexosyl groups ; GO:0008152: metabolic process ;	zeatin O-glucosyltransferase-like; K13495 cis-zeatin O-glucosyltransferase [EC:2.4.1.215]
37443	ORTHOMCL37443(2 genes,2 taxa):	Swetha_29273	0	1	0	NA	NA	NA	NA
37476	ORTHOMCL37476(2 genes,2 taxa):	Swetha_15555	0	1	0	GLYT3_ARATH Probable glycosyltransferase At5g03795 OS=Arabidopsis thaliana GN=At5g03795 PE=3 SV=2	IPR004263; Exostosin-like	GO:0016020: membrane ;	probable glycosyltransferase At5g11130; K18789 xylogalacturonan beta-1,3-xylosyltransferase [EC:2.4.2.41]
37493	ORTHOMCL37493(2 genes,2 taxa):	Swetha_03062	0	1	0	NA	IPR016181; Acyl-CoA N-acyltransferase	NA	NA
37497	ORTHOMCL37497(2 genes,2 taxa):	Swetha_27065	0	1	0	DI193_ARATH Protein DEHYDRATION-INDUCED 19 homolog 3 OS=Arabidopsis thaliana GN=DI19-3 PE=1 SV=1	IPR027935; Protein dehydration-induced 19, C-terminal	NA	protein DEHYDRATION-INDUCED 19 homolog 2-like; K15697 RING finger protein 114 [EC:2.3.2.27]
37498	ORTHOMCL37498(2 genes,2 taxa):	Swetha_27116	0	1	0	ARF1_ARATH ADP-ribosylation factor 1 OS=Arabidopsis thaliana GN=ARF1 PE=1 SV=2	IPR005225; Small GTP-binding protein domain IPR006689; Small GTPase superfamily, ARF/SAR type IPR024156; Small GTPase superfamily, ARF type IPR027417; P-loop containing nucleoside triphosphate hydrolase	GO:0005525: GTP binding ;	uncharacterized LOC104894998; K07937 ADP-ribosylation factor 1
37523	ORTHOMCL37523(2 genes,2 taxa):	Swetha_14325	0	1	0	NA	IPR006927; Protein of unknown function DUF639	NA	NA
37535	ORTHOMCL37535(2 genes,2 taxa):	Swetha_38886	0	1	0	FB19_ARATH F-box protein At1g30200 OS=Arabidopsis thaliana GN=At1g30200 PE=2 SV=1	NA	NA	NA
37538	ORTHOMCL37538(2 genes,2 taxa):	Swetha_38655	0	1	0	GDL9_ARATH GDSL esterase/lipase At1g28600 OS=Arabidopsis thaliana GN=At1g28600 PE=2 SV=1	IPR001087; GDSL lipase/esterase IPR013830; SGNH hydrolase-type esterase domain	GO:0006629: lipid metabolic process ; GO:0016788: hydrolase activity, acting on ester bonds ;	Zeta-carotene desaturase, chloroplast precursor, putative (EC:1.14.99.30); K00514 zeta-carotene desaturase [EC:1.3.5.6]
37546	ORTHOMCL37546(2 genes,2 taxa):	Swetha_40985	0	1	0	MYB05_ANTMA Myb-related protein 305 OS=Antirrhinum majus GN=MYB305 PE=2 SV=1	IPR000206; Ribosomal protein L7/L12 IPR001005; SANT/Myb domain IPR008932; Ribosomal protein L7/L12, oligomerisation IPR009057; Homeobox domain-like IPR013823; Ribosomal protein L7/L12, C-terminal IPR014719; Ribosomal protein L7/L12, C-terminal/adaptor protein ClpS-like IPR017930; Myb domain	GO:0005622: intracellular ; GO:0006412: translation ; GO:0003735: structural constituent of ribosome ; GO:0005840: ribosome ;	Myb domain protein 21; K09422 myb proto-oncogene protein, plant
37550	ORTHOMCL37550(2 genes,2 taxa):	Swetha_23808	0	1	0	NA	NA	NA	NA
37611	ORTHOMCL37611(2 genes,2 taxa):	Swetha_09648	0	1	0	PBS1_ARATH Serine/threonine-protein kinase PBS1 OS=Arabidopsis thaliana GN=PBS1 PE=1 SV=1	IPR000719; Protein kinase domain IPR001245; Serine-threonine/tyrosine-protein kinase, catalytic domain IPR011009; Protein kinase-like domain	GO:0005524: ATP binding ; GO:0004672: protein kinase activity ; GO:0006468: protein phosphorylation ;	serine/threonine-protein kinase PBS1; K13430 serine/threonine-protein kinase PBS1 [EC:2.7.11.1]
37628	ORTHOMCL37628(2 genes,2 taxa):	Swetha_22882	0	1	0	FDL1_ARATH F-box/FBD/LRR-repeat protein At1g13570 OS=Arabidopsis thaliana GN=At1g13570 PE=2 SV=1	IPR006566; FBD domain	NA	NA
37637	ORTHOMCL37637(2 genes,2 taxa):	Swetha_39903	0	1	0	H2A6_ARATH Histone H2A.6 OS=Arabidopsis thaliana GN=RAT5 PE=1 SV=1	IPR002119; Histone H2A IPR007125; Histone H2A/H2B/H3 IPR009072; Histone-fold IPR032458; Histone H2A conserved site	GO:0000786: nucleosome ; GO:0006334: nucleosome assembly ; GO:0005634: nucleus ; GO:0003677: DNA binding ;	probable histone H2A.1; K11251 histone H2A
37660	ORTHOMCL37660(2 genes,2 taxa):	Swetha_36415	0	1	0	PER1_ARAHY Cationic peroxidase 1 OS=Arachis hypogaea GN=PNC1 PE=1 SV=2	IPR000823; Plant peroxidase IPR002016; Haem peroxidase, plant/fungal/bacterial IPR010255; Haem peroxidase IPR019793; Peroxidases heam-ligand binding site	GO:0006979: response to oxidative stress ; GO:0020037: heme binding ; GO:0004601: peroxidase activity ; GO:0055114: oxidation-reduction process ;	cationic peroxidase 1-like; K00430 peroxidase [EC:1.11.1.7]
37665	ORTHOMCL37665(2 genes,2 taxa):	Swetha_36095	0	1	0	P2C60_ORYSJ Probable protein phosphatase 2C 60 OS=Oryza sativa subsp. japonica GN=Os06g0717800 PE=2 SV=1	IPR000222; PPM-type phosphatase, divalent cation binding IPR001932; PPM-type phosphatase domain	GO:0004722: protein serine/threonine phosphatase activity ; GO:0006470: protein dephosphorylation ;	probable protein phosphatase 2C 38-like; K01102 pyruvate dehydrogenase phosphatase [EC:3.1.3.43]
37666	ORTHOMCL37666(2 genes,2 taxa):	Swetha_30380	0	1	0	ATP5H_ARATH ATP synthase subunit d, mitochondrial OS=Arabidopsis thaliana GN=At3g52300 PE=1 SV=3	IPR008689; ATP synthase, F0 complex, subunit D, mitochondrial	GO:0015078: hydrogen ion transmembrane transporter activity ; GO:0000276: mitochondrial proton-transporting ATP synthase complex, coupling factor F(o) ; GO:0015986: ATP synthesis coupled proton transport ;	ATP synthase D chain, mitochondrial; K02138 F-type H+-transporting ATPase subunit d
37682	ORTHOMCL37682(2 genes,2 taxa):	Yuzhi11_20182	0	0	1	TPS6_PHYDL Beta-caryophyllene synthase OS=Phyla dulcis PE=1 SV=1	IPR008949; Isoprenoid synthase domain	NA	(-)-germacrene D synthase-like; K15803 (-)-germacrene D synthase [EC:4.2.3.22 4.2.3.75]
37685	ORTHOMCL37685(2 genes,2 taxa):	Swetha_14440	0	1	0	AB19B_ARATH ABC transporter B family member 19 OS=Arabidopsis thaliana GN=ABCB19 PE=1 SV=1	IPR011527; ABC transporter type 1, transmembrane domain	GO:0055085: transmembrane transport ; GO:0005524: ATP binding ; GO:0016021: integral to membrane ; GO:0042626: ATPase activity, coupled to transmembrane movement of substances ; GO:0006810: transport ;	ABC transporter B family member 19-like; K05658 ATP-binding cassette, subfamily B (MDR/TAP), member 1 [EC:3.6.3.44]
37687	ORTHOMCL37687(2 genes,2 taxa):	Swetha_20835	0	1	0	NA	IPR020846; Major facilitator superfamily domain	NA	NA
37698	ORTHOMCL37698(2 genes,2 taxa):	Zhongzhi13_33736	1	0	0	NA	NA	NA	lysosomal alpha-mannosidase-like; K01191 alpha-mannosidase [EC:3.2.1.24]
37711	ORTHOMCL37711(2 genes,2 taxa):	Swetha_21614	0	1	0	NA	NA	NA	NA
37721	ORTHOMCL37721(2 genes,2 taxa):	Swetha_23198	0	1	0	GRV2_ARATH DnaJ homolog subfamily C GRV2 OS=Arabidopsis thaliana GN=GRV2 PE=1 SV=1	NA	NA	dnaJ homolog subfamily C GRV2-like; K09533 DnaJ homolog subfamily C member 13
37734	ORTHOMCL37734(2 genes,2 taxa):	Yuzhi11_16051	0	0	1	NA	IPR001876; Zinc finger, RanBP2-type	GO:0005622: intracellular ; GO:0008270: zinc ion binding ;	nudix hydrolase 19, chloroplastic-like; K03426 NAD+ diphosphatase [EC:3.6.1.22]
37756	ORTHOMCL37756(2 genes,2 taxa):	Swetha_28817	0	1	0	NA	IPR018800; Proline-rich protein PRCC	NA	proline-rich protein PRCC-like; K13105 proline-rich protein PRCC
37769	ORTHOMCL37769(2 genes,2 taxa):	Swetha_38046	0	1	0	RRAA3_ARATH Putative 4-hydroxy-4-methyl-2-oxoglutarate aldolase 3 OS=Arabidopsis thaliana GN=At5g56260 PE=1 SV=1	IPR005493; Ribonuclease E inhibitor RraA/RraA-like protein	NA	Regulator of ribonuclease activity A, putative; K02553 regulator of ribonuclease activity A
37772	ORTHOMCL37772(2 genes,2 taxa):	Swetha_40034	0	1	0	ALF5_ARATH MATE efflux family protein ALF5 OS=Arabidopsis thaliana GN=ALF5 PE=2 SV=1	NA	NA	MATE efflux family protein ALF5; K03327 multidrug resistance protein, MATE family
37785	ORTHOMCL37785(2 genes,2 taxa):	Swetha_27665	0	1	0	NA	NA	NA	NA
37796	ORTHOMCL37796(2 genes,2 taxa):	Swetha_36333	0	1	0	SAC8_ARATH Phosphoinositide phosphatase SAC8 OS=Arabidopsis thaliana GN=SAC8 PE=2 SV=1	IPR002013; SAC domain	GO:0042578: phosphoric ester hydrolase activity ;	NA
37797	ORTHOMCL37797(2 genes,2 taxa):	Swetha_24085	0	1	0	DIOX1_PAPSO Thebaine 6-O-demethylase OS=Papaver somniferum GN=T6ODM PE=1 SV=1	IPR005123; Oxoglutarate/iron-dependent dioxygenase	GO:0016706: oxidoreductase activity, acting on paired donors, with incorporation or reduction of molecular oxygen, 2-oxoglutarate as one donor, and incorporation of one atom each of oxygen into both donors ; GO:0055114: oxidation-reduction process ; GO:0016491: oxidoreductase activity ;	1-aminocyclopropane-1-carboxylate oxidase 1-like; K05933 aminocyclopropanecarboxylate oxidase [EC:1.14.17.4]
37798	ORTHOMCL37798(2 genes,2 taxa):	Swetha_18091	0	1	0	URH1_ORYSJ Probable uridine nucleosidase 1 OS=Oryza sativa subsp. japonica GN=URH1 PE=2 SV=1	IPR001910; Inosine/uridine-preferring nucleoside hydrolase domain	NA	uridine nucleosidase 1-like; K01240 uridine nucleosidase [EC:3.2.2.3]
37803	ORTHOMCL37803(2 genes,2 taxa):	Swetha_02027	0	1	0	NA	NA	NA	NA
37805	ORTHOMCL37805(2 genes,2 taxa):	Swetha_15904	0	1	0	ASK4_ARATH SKP1-like protein 4 OS=Arabidopsis thaliana GN=ASK4 PE=1 SV=1	IPR001232; S-phase kinase-associated protein 1-like IPR011333; SKP1/BTB/POZ domain IPR016072; SKP1 component, dimerisation IPR016073; SKP1 component, POZ domain	GO:0006511: ubiquitin-dependent protein catabolic process ;	SKP1-like protein 1B; K03094 S-phase kinase-associated protein 1
37807	ORTHOMCL37807(2 genes,2 taxa):	Swetha_13125	0	1	0	ARFQ_ARATH Auxin response factor 17 OS=Arabidopsis thaliana GN=ARF17 PE=2 SV=1	NA	NA	NA
37810	ORTHOMCL37810(2 genes,2 taxa):	Swetha_07526	0	1	0	OGG1_ARATH N-glycosylase/DNA lyase OGG1 OS=Arabidopsis thaliana GN=OGG1 PE=1 SV=1	IPR003265; HhH-GPD domain IPR011257; DNA glycosylase	GO:0006284: base-excision repair ;	N-glycosylase/DNA lyase OGG1; K03660 N-glycosylase/DNA lyase [EC:3.2.2.- 4.2.99.18]
37819	ORTHOMCL37819(2 genes,2 taxa):	Swetha_29257	0	1	0	GONS1_ARATH GDP-mannose transporter GONST1 OS=Arabidopsis thaliana GN=GONST1 PE=1 SV=2	IPR004853; Sugar phosphate transporter domain	NA	GDP-mannose transporter GONST1; K15356 GDP-mannose transporter
37823	ORTHOMCL37823(2 genes,2 taxa):	Yuzhi11_13799	0	0	1	NA	NA	NA	uncharacterized LOC100855389; K11292 transcription elongation factor SPT6
37846	ORTHOMCL37846(2 genes,2 taxa):	Swetha_09461	0	1	0	FLC_ARATH MADS-box protein FLOWERING LOCUS C OS=Arabidopsis thaliana GN=FLC PE=2 SV=1	IPR002100; Transcription factor, MADS-box	GO:0046983: protein dimerization activity ; GO:0003677: DNA binding ;	truncated transcription factor CAULIFLOWER A; K09264 MADS-box transcription factor, plant
37848	ORTHOMCL37848(2 genes,2 taxa):	Swetha_00040 Zhongzhi13_28712	1	1	0	NA	NA	NA	NA
37849	ORTHOMCL37849(2 genes,2 taxa):	Swetha_00059 Zhongzhi13_31178	1	1	0	NA	NA	NA	NA
37850	ORTHOMCL37850(2 genes,2 taxa):	Swetha_00217 Zhongzhi13_18818	1	1	0	NA	NA	NA	NA
37851	ORTHOMCL37851(2 genes,1 taxa):	Swetha_00403 Swetha_19961	0	2	0	NA	NA	NA	NA
37852	ORTHOMCL37852(2 genes,2 taxa):	Swetha_00555 Zhongzhi13_00027	1	1	0	NA	IPR004332; Transposase, MuDR, plant	NA	uncharacterized LOC101300290; K17086 transmembrane 9 superfamily member 2/4
37853	ORTHOMCL37853(2 genes,2 taxa):	Swetha_00690 Yuzhi11_00114	0	1	1	COL5_ARATH Zinc finger protein CONSTANS-LIKE 5 OS=Arabidopsis thaliana GN=COL5 PE=2 SV=2	IPR010402; CCT domain	GO:0005515: protein binding ;	hypothetical protein; K12135 zinc finger protein CONSTANS
37854	ORTHOMCL37854(2 genes,2 taxa):	Swetha_00957 Zhongzhi13_13528	1	1	0	NA	NA	NA	NA
37855	ORTHOMCL37855(2 genes,2 taxa):	Swetha_00968 Zhongzhi13_00336	1	1	0	NA	NA	NA	NA
37856	ORTHOMCL37856(2 genes,2 taxa):	Swetha_00989 Zhongzhi13_00353	1	1	0	NA	IPR001878; Zinc finger, CCHC-type	GO:0008270: zinc ion binding ; GO:0003676: nucleic acid binding ;	NA
37857	ORTHOMCL37857(2 genes,2 taxa):	Swetha_01048 Zhongzhi13_00414	1	1	0	NA	NA	NA	NA
37858	ORTHOMCL37858(2 genes,1 taxa):	Swetha_01091 Swetha_01092	0	2	0	NA	NA	NA	NA
37859	ORTHOMCL37859(2 genes,1 taxa):	Swetha_01096 Swetha_22531	0	2	0	NA	NA	NA	NA
37860	ORTHOMCL37860(2 genes,2 taxa):	Swetha_01123 Zhongzhi13_00473	1	1	0	NA	NA	NA	NA
37861	ORTHOMCL37861(2 genes,2 taxa):	Swetha_01124 Yuzhi11_00216	0	1	1	NA	NA	NA	uncharacterized LOC101300290; K17086 transmembrane 9 superfamily member 2/4
37862	ORTHOMCL37862(2 genes,1 taxa):	Swetha_01145 Swetha_01147	0	2	0	NA	NA	NA	NA
37863	ORTHOMCL37863(2 genes,1 taxa):	Swetha_01193 Swetha_04669	0	2	0	ACCH3_ARATH 1-aminocyclopropane-1-carboxylate oxidase homolog 3 OS=Arabidopsis thaliana GN=At1g06650 PE=2 SV=1	IPR005123; Oxoglutarate/iron-dependent dioxygenase	GO:0016491: oxidoreductase activity ; GO:0016706: oxidoreductase activity, acting on paired donors, with incorporation or reduction of molecular oxygen, 2-oxoglutarate as one donor, and incorporation of one atom each of oxygen into both donors ; GO:0055114: oxidation-reduction process ;	leucoanthocyanidin dioxygenase-like; K05277 leucoanthocyanidin dioxygenase [EC:1.14.11.19]
37864	ORTHOMCL37864(2 genes,2 taxa):	Swetha_01218 Zhongzhi13_00561	1	1	0	NA	NA	NA	NA
37865	ORTHOMCL37865(2 genes,2 taxa):	Swetha_01220 Yuzhi11_20943	0	1	1	NA	NA	NA	NA
37866	ORTHOMCL37866(2 genes,2 taxa):	Swetha_01226 Yuzhi11_00253	0	1	1	NA	NA	NA	NA
37867	ORTHOMCL37867(2 genes,2 taxa):	Swetha_01228 Yuzhi11_00254	0	1	1	NA	NA	NA	NA
37868	ORTHOMCL37868(2 genes,2 taxa):	Swetha_01229 Yuzhi11_00255	0	1	1	NA	NA	NA	NA
37869	ORTHOMCL37869(2 genes,2 taxa):	Swetha_01235 Yuzhi11_20903	0	1	1	NA	NA	NA	NA
37870	ORTHOMCL37870(2 genes,1 taxa):	Swetha_01249 Swetha_01251	0	2	0	NA	NA	NA	NA
37871	ORTHOMCL37871(2 genes,1 taxa):	Swetha_01255 Swetha_16203	0	2	0	NA	NA	NA	NA
37872	ORTHOMCL37872(2 genes,2 taxa):	Swetha_01258 Zhongzhi13_00628	1	1	0	NA	IPR029472; Gag-polypeptide of LTR copia-type	NA	uncharacterized LOC103450227; K17982 geranyllinalool synthase [EC:4.2.3.144]
37873	ORTHOMCL37873(2 genes,2 taxa):	Swetha_01280 Yuzhi11_00282	0	1	1	NA	IPR025558; Domain of unknown function DUF4283	NA	NA
37874	ORTHOMCL37874(2 genes,2 taxa):	Swetha_01284 Yuzhi11_00285	0	1	1	NA	NA	NA	NA
37875	ORTHOMCL37875(2 genes,2 taxa):	Swetha_01310 Zhongzhi13_33682	1	1	0	NA	IPR025836; Zinc knuckle CX2CX4HX4C	NA	NA
37876	ORTHOMCL37876(2 genes,2 taxa):	Swetha_01314 Zhongzhi13_00793	1	1	0	NA	IPR005135; Endonuclease/exonuclease/phosphatase	NA	S-linalool synthase-like; K17982 geranyllinalool synthase [EC:4.2.3.144]
37877	ORTHOMCL37877(2 genes,2 taxa):	Swetha_01333 Zhongzhi13_00900	1	1	0	NA	NA	NA	NA
37878	ORTHOMCL37878(2 genes,2 taxa):	Swetha_01342 Zhongzhi13_00933	1	1	0	RNHX1_ARATH Putative ribonuclease H protein At1g65750 OS=Arabidopsis thaliana GN=At1g65750 PE=3 SV=1	NA	NA	uncharacterized LOC104435557; K15115 solute carrier family 25 (mitochondrial folate transporter), member 32
37879	ORTHOMCL37879(2 genes,2 taxa):	Swetha_01346 Zhongzhi13_00940	1	1	0	NA	NA	NA	NA
37880	ORTHOMCL37880(2 genes,1 taxa):	Swetha_01348 Swetha_41446	0	2	0	NA	NA	NA	NA
37881	ORTHOMCL37881(2 genes,2 taxa):	Swetha_01350 Zhongzhi13_00960	1	1	0	NA	IPR005135; Endonuclease/exonuclease/phosphatase IPR025836; Zinc knuckle CX2CX4HX4C	NA	NA
37882	ORTHOMCL37882(2 genes,2 taxa):	Swetha_01351 Zhongzhi13_00961	1	1	0	NA	NA	NA	NA
37883	ORTHOMCL37883(2 genes,2 taxa):	Swetha_01357 Zhongzhi13_00980	1	1	0	NA	NA	NA	NA
37884	ORTHOMCL37884(2 genes,2 taxa):	Swetha_01364 Zhongzhi13_00989	1	1	0	NA	IPR025558; Domain of unknown function DUF4283	NA	NA
37885	ORTHOMCL37885(2 genes,1 taxa):	Swetha_01374 Swetha_01397	0	2	0	NA	NA	NA	NA
37886	ORTHOMCL37886(2 genes,2 taxa):	Swetha_01380 Yuzhi11_02676	0	1	1	NA	NA	NA	NA
37887	ORTHOMCL37887(2 genes,2 taxa):	Swetha_01408 Yuzhi11_00308	0	1	1	NA	NA	NA	NA
37888	ORTHOMCL37888(2 genes,2 taxa):	Swetha_01422 Zhongzhi13_14173	1	1	0	NA	NA	NA	NA
37889	ORTHOMCL37889(2 genes,2 taxa):	Swetha_01432 Zhongzhi13_01066	1	1	0	NA	NA	NA	NA
37890	ORTHOMCL37890(2 genes,2 taxa):	Swetha_01441 Zhongzhi13_01073	1	1	0	NA	NA	NA	NA
37891	ORTHOMCL37891(2 genes,1 taxa):	Swetha_01446 Swetha_01449	0	2	0	NA	NA	NA	NA
37892	ORTHOMCL37892(2 genes,2 taxa):	Swetha_01483 Zhongzhi13_11084	1	1	0	NA	NA	NA	NA
37893	ORTHOMCL37893(2 genes,2 taxa):	Swetha_01571 Yuzhi11_00398	0	1	1	NA	NA	NA	NA
37894	ORTHOMCL37894(2 genes,2 taxa):	Swetha_01573 Yuzhi11_20936	0	1	1	NA	NA	NA	NA
37895	ORTHOMCL37895(2 genes,2 taxa):	Swetha_01712 Yuzhi11_00463	0	1	1	NA	NA	NA	NA
37896	ORTHOMCL37896(2 genes,2 taxa):	Swetha_01771 Yuzhi11_22948	0	1	1	NA	IPR018289; MULE transposase domain	NA	uncharacterized LOC101300290; K17086 transmembrane 9 superfamily member 2/4
37897	ORTHOMCL37897(2 genes,2 taxa):	Swetha_01792 Yuzhi11_22932	0	1	1	NA	NA	NA	NA
37898	ORTHOMCL37898(2 genes,1 taxa):	Swetha_01807 Swetha_01823	0	2	0	NA	NA	NA	uncharacterized LOC104435557; K15115 solute carrier family 25 (mitochondrial folate transporter), member 32
37899	ORTHOMCL37899(2 genes,2 taxa):	Swetha_01838	0	1	0	TM45B_XENLA Transmembrane protein 45B OS=Xenopus laevis GN=tmem45b PE=2 SV=1	IPR006904; Protein of unknown function DUF716 (TMEM45)	NA	hypothetical protein; K03695 ATP-dependent Clp protease ATP-binding subunit ClpB
37900	ORTHOMCL37900(2 genes,2 taxa):	Swetha_01850 Yuzhi11_21513	0	1	1	NA	NA	NA	NA
37901	ORTHOMCL37901(2 genes,1 taxa):	Swetha_01880 Swetha_20147	0	2	0	NA	NA	NA	NA
37902	ORTHOMCL37902(2 genes,1 taxa):	Swetha_01925 Swetha_01926	0	2	0	NA	IPR029472; Gag-polypeptide of LTR copia-type	NA	uncharacterized LOC103450227; K17982 geranyllinalool synthase [EC:4.2.3.144]
37903	ORTHOMCL37903(2 genes,2 taxa):	Swetha_01992	0	1	0	Y1839_ARATH Probable serine/threonine-protein kinase At1g18390 OS=Arabidopsis thaliana GN=At1g18390 PE=2 SV=2	IPR032872; Wall-associated receptor kinase, C-terminal	NA	zinc finger protein, putative; K16276 zinc finger protein-like protein
37904	ORTHOMCL37904(2 genes,2 taxa):	Swetha_02035 Zhongzhi13_01562	1	1	0	HMT1_ARATH Homocysteine S-methyltransferase 1 OS=Arabidopsis thaliana GN=HMT-1 PE=1 SV=1	IPR003726; Homocysteine-binding domain	GO:0008898: homocysteine S-methyltransferase activity ;	homocysteine S-methyltransferase 1; K00547 homocysteine S-methyltransferase [EC:2.1.1.10]
37905	ORTHOMCL37905(2 genes,1 taxa):	Swetha_02197 Swetha_02199	0	2	0	APX5_ARATH L-ascorbate peroxidase 5, peroxisomal OS=Arabidopsis thaliana GN=APX5 PE=2 SV=2	IPR002016; Haem peroxidase, plant/fungal/bacterial IPR002207; Plant ascorbate peroxidase IPR010255; Haem peroxidase IPR019793; Peroxidases heam-ligand binding site	GO:0006979: response to oxidative stress ; GO:0020037: heme binding ; GO:0004601: peroxidase activity ; GO:0055114: oxidation-reduction process ;	probable L-ascorbate peroxidase 4; K00434 L-ascorbate peroxidase [EC:1.11.1.11]
37906	ORTHOMCL37906(2 genes,1 taxa):	Swetha_02572 Swetha_02576	0	2	0	RENT2_ARATH Regulator of nonsense transcripts UPF2 OS=Arabidopsis thaliana GN=UPF2 PE=2 SV=1	IPR007193; Up-frameshift suppressor 2	NA	regulator of nonsense transcripts UPF2; K14327 regulator of nonsense transcripts 2
37907	ORTHOMCL37907(2 genes,1 taxa):	Swetha_02706 Swetha_02711	0	2	0	NC2A_RAT Dr1-associated corepressor OS=Rattus norvegicus GN=Drap1 PE=2 SV=1	IPR003958; Transcription factor CBF/NF-Y/archaeal histone domain IPR009072; Histone-fold	GO:0005622: intracellular ; GO:0043565: sequence-specific DNA binding ;	NA
37908	ORTHOMCL37908(2 genes,2 taxa):	Swetha_02764 Yuzhi11_01014	0	1	1	NA	IPR002110; Ankyrin repeat IPR020683; Ankyrin repeat-containing domain	GO:0005515: protein binding ;	NA
37909	ORTHOMCL37909(2 genes,2 taxa):	Swetha_02831 Yuzhi11_00952	0	1	1	AMT21_ORYSJ Ammonium transporter 2 member 1 OS=Oryza sativa subsp. japonica GN=AMT2-1 PE=2 SV=1	IPR016040; NAD(P)-binding domain IPR018047; Ammonium transporter, conserved site IPR024041; Ammonium transporter AmtB-like domain	GO:0000166: nucleotide binding ;	ammonium transporter 3 member 1-like; K03320 ammonium transporter, Amt family
37910	ORTHOMCL37910(2 genes,2 taxa):	Swetha_03061	0	1	0	FBT7_ARATH Probable folate-biopterin transporter 7 OS=Arabidopsis thaliana GN=At1g64890 PE=2 SV=1	IPR004324; Folate-biopterin transporter IPR020846; Major facilitator superfamily domain	NA	NA
37911	ORTHOMCL37911(2 genes,2 taxa):	Swetha_03148	0	1	0	HSP80_SOLLC Heat shock cognate protein 80 OS=Solanum lycopersicum GN=HSC80 PE=2 SV=1	IPR001404; Heat shock protein Hsp90 family	GO:0005524: ATP binding ; GO:0006457: protein folding ; GO:0006950: response to stress ; GO:0051082: unfolded protein binding ;	heat shock cognate protein 80-like; K04079 molecular chaperone HtpG
37912	ORTHOMCL37912(2 genes,2 taxa):	Swetha_03209	0	1	0	VAP12_ARATH Vesicle-associated protein 1-2 OS=Arabidopsis thaliana GN=PVA12 PE=1 SV=1	IPR000535; Major sperm protein (MSP) domain IPR008962; PapD-like	GO:0005198: structural molecule activity ;	NA
37913	ORTHOMCL37913(2 genes,2 taxa):	Swetha_03395 Yuzhi11_01414	0	1	1	RIP2_ORYSJ Putative ripening-related protein 2 OS=Oryza sativa subsp. japonica GN=Os02g0637000 PE=3 SV=1	IPR009009; RlpA-like protein, double-psi beta-barrel domain	NA	NA
37914	ORTHOMCL37914(2 genes,2 taxa):	Swetha_03426	0	1	0	PIP12_MAIZE Aquaporin PIP1-2 OS=Zea mays GN=PIP1-2 PE=1 SV=1	IPR000425; Major intrinsic protein IPR023271; Aquaporin-like	GO:0005215: transporter activity ; GO:0016020: membrane ; GO:0006810: transport ;	probable aquaporin PIP1-2; K09872 aquaporin PIP
37915	ORTHOMCL37915(2 genes,1 taxa):	Swetha_03541 Swetha_06539	0	2	0	NA	NA	NA	NA
37916	ORTHOMCL37916(2 genes,2 taxa):	Swetha_03547	0	1	0	CNBL7_ORYSJ Calcineurin B-like protein 7 OS=Oryza sativa subsp. japonica GN=CBL7 PE=2 SV=1	IPR002048; EF-hand domain IPR011992; EF-hand domain pair IPR018247; EF-Hand 1, calcium-binding site	GO:0005509: calcium ion binding ;	calcineurin B, putative; K06268 serine/threonine-protein phosphatase 2B regulatory subunit
37917	ORTHOMCL37917(2 genes,2 taxa):	Swetha_03617 Zhongzhi13_25354	1	1	0	IPT5_ARATH Adenylate isopentenyltransferase 5, chloroplastic OS=Arabidopsis thaliana GN=IPT5 PE=1 SV=2	IPR018022; tRNA dimethylallyltransferase	GO:0008033: tRNA processing ;	adenylate isopentenyltransferase 5, chloroplastic; K10760 adenylate isopentenyltransferase (cytokinin synthase)
37918	ORTHOMCL37918(2 genes,2 taxa):	Swetha_03699 Zhongzhi13_28958	1	1	0	NA	IPR001969; Aspartic peptidase, active site IPR021109; Aspartic peptidase domain	GO:0004190: aspartic-type endopeptidase activity ; GO:0006508: proteolysis ;	NA
37919	ORTHOMCL37919(2 genes,1 taxa):	Swetha_03820 Swetha_20304	0	2	0	NA	IPR029472; Gag-polypeptide of LTR copia-type	NA	uncharacterized LOC102590164; K01183 chitinase [EC:3.2.1.14]
37920	ORTHOMCL37920(2 genes,1 taxa):	Swetha_03822 Swetha_20303	0	2	0	NA	NA	NA	NA
37921	ORTHOMCL37921(2 genes,1 taxa):	Swetha_03878 Swetha_36027	0	2	0	U86A1_ARATH UDP-glycosyltransferase 86A1 OS=Arabidopsis thaliana GN=UGT86A1 PE=2 SV=1	IPR002213; UDP-glucuronosyl/UDP-glucosyltransferase	GO:0008152: metabolic process ; GO:0016758: transferase activity, transferring hexosyl groups ;	crocetin glucosyltransferase 2-like; K13691 pathogen-inducible salicylic acid glucosyltransferase [EC:2.4.1.-]
37922	ORTHOMCL37922(2 genes,2 taxa):	Swetha_03916 Yuzhi11_19795	0	1	1	NA	NA	NA	NA
37923	ORTHOMCL37923(2 genes,2 taxa):	Swetha_04046 Zhongzhi13_08958	1	1	0	NA	NA	NA	NA
37924	ORTHOMCL37924(2 genes,1 taxa):	Swetha_04150 Swetha_39385	0	2	0	NA	NA	NA	NA
37925	ORTHOMCL37925(2 genes,1 taxa):	Swetha_04249 Swetha_26569	0	2	0	NA	IPR012458; Domain of unknown function DUF1664	NA	probable inorganic phosphate transporter 1-8; K08176 MFS transporter, PHS family, inorganic phosphate transporter
37926	ORTHOMCL37926(2 genes,2 taxa):	Swetha_04270 Zhongzhi13_00704	1	1	0	NA	IPR025558; Domain of unknown function DUF4283	NA	NA
37927	ORTHOMCL37927(2 genes,2 taxa):	Swetha_04273 Zhongzhi13_33681	1	1	0	NA	IPR026960; Reverse transcriptase zinc-binding domain	NA	NA
37928	ORTHOMCL37928(2 genes,2 taxa):	Swetha_04311 Zhongzhi13_33763	1	1	0	MVP_CAMVS Movement protein OS=Cauliflower mosaic virus (strain Strasbourg) GN=ORF I PE=1 SV=1	IPR028919; Viral movement protein	NA	NA
37929	ORTHOMCL37929(2 genes,2 taxa):	Swetha_04709 Yuzhi11_19239	0	1	1	NA	NA	NA	NA
37930	ORTHOMCL37930(2 genes,2 taxa):	Swetha_04720 Yuzhi11_13066	0	1	1	NA	NA	NA	NA
37931	ORTHOMCL37931(2 genes,2 taxa):	Swetha_04745 Zhongzhi13_32604	1	1	0	NA	IPR025558; Domain of unknown function DUF4283 IPR025836; Zinc knuckle CX2CX4HX4C	NA	disease resistance protein RPM1-like; K13457 disease resistance protein RPM1
37932	ORTHOMCL37932(2 genes,2 taxa):	Swetha_04774 Zhongzhi13_13595	1	1	0	PSA1B_ARATH Proteasome subunit alpha type-1-B OS=Arabidopsis thaliana GN=PAF2 PE=1 SV=2	IPR000426; Proteasome alpha-subunit, N-terminal domain IPR001353; Proteasome, subunit alpha/beta IPR029055; Nucleophile aminohydrolases, N-terminal	GO:0019773: proteasome core complex, alpha-subunit complex ; GO:0006511: ubiquitin-dependent protein catabolic process ; GO:0004175: endopeptidase activity ;	proteasome subunit alpha type-1-B-like; K02725 20S proteasome subunit alpha 6 [EC:3.4.25.1]
37933	ORTHOMCL37933(2 genes,2 taxa):	Swetha_04801 Zhongzhi13_24252	1	1	0	NA	NA	NA	NA
37934	ORTHOMCL37934(2 genes,2 taxa):	Swetha_04834 Zhongzhi13_27911	1	1	0	DNLI4_ARATH DNA ligase 4 OS=Arabidopsis thaliana GN=LIG4 PE=1 SV=1	NA	NA	hypothetical protein; K10777 DNA ligase 4 [EC:6.5.1.1]
37935	ORTHOMCL37935(2 genes,2 taxa):	Swetha_04835 Zhongzhi13_27912	1	1	0	BH035_ARATH Transcription factor bHLH35 OS=Arabidopsis thaliana GN=BHLH35 PE=2 SV=1	IPR011598; Myc-type, basic helix-loop-helix (bHLH) domain	GO:0046983: protein dimerization activity ;	cyclase-associated protein 1-like; K17261 adenylyl cyclase-associated protein
37936	ORTHOMCL37936(2 genes,2 taxa):	Swetha_04846 Zhongzhi13_10976	1	1	0	MIZ1_ARATH Protein MIZU-KUSSEI 1 OS=Arabidopsis thaliana GN=MIZ1 PE=1 SV=1	IPR006460; Protein MIZU-KUSSEI 1-like, plant	NA	NA
37937	ORTHOMCL37937(2 genes,2 taxa):	Swetha_04943 Yuzhi11_07585	0	1	1	NA	IPR027806; Harbinger transposase-derived nuclease domain	NA	NA
37938	ORTHOMCL37938(2 genes,1 taxa):	Swetha_04954 Swetha_24687	0	2	0	NA	NA	NA	NA
37939	ORTHOMCL37939(2 genes,2 taxa):	Swetha_05018 Yuzhi11_19973	0	1	1	GSTUP_ARATH Glutathione S-transferase U25 OS=Arabidopsis thaliana GN=GSTU25 PE=1 SV=1	IPR004045; Glutathione S-transferase, N-terminal IPR010987; Glutathione S-transferase, C-terminal-like IPR012336; Thioredoxin-like fold	GO:0005515: protein binding ;	hypothetical protein; K00799 glutathione S-transferase [EC:2.5.1.18]
37940	ORTHOMCL37940(2 genes,2 taxa):	Swetha_05032 Yuzhi11_12162	0	1	1	NA	IPR025558; Domain of unknown function DUF4283	NA	NA
37941	ORTHOMCL37941(2 genes,2 taxa):	Swetha_05120 Zhongzhi13_26000	1	1	0	NA	NA	NA	NA
37942	ORTHOMCL37942(2 genes,2 taxa):	Swetha_05121 Zhongzhi13_25999	1	1	0	NA	NA	NA	NA
37943	ORTHOMCL37943(2 genes,2 taxa):	Swetha_05122 Zhongzhi13_25998	1	1	0	NA	IPR004158; Protein of unknown function DUF247, plant	NA	NA
37944	ORTHOMCL37944(2 genes,2 taxa):	Swetha_05157 Yuzhi11_07046	0	1	1	NA	NA	NA	NA
37945	ORTHOMCL37945(2 genes,2 taxa):	Swetha_05273 Zhongzhi13_26204	1	1	0	NA	NA	NA	uncharacterized LOC101767625; K10532 heparan-alpha-glucosaminide N-acetyltransferase [EC:2.3.1.78]
37946	ORTHOMCL37946(2 genes,2 taxa):	Swetha_05297 Zhongzhi13_15958	1	1	0	RNHX1_ARATH Putative ribonuclease H protein At1g65750 OS=Arabidopsis thaliana GN=At1g65750 PE=3 SV=1	NA	NA	uncharacterized LOC100855389; K11292 transcription elongation factor SPT6
37947	ORTHOMCL37947(2 genes,2 taxa):	Swetha_05298 Zhongzhi13_00934	1	1	0	NA	IPR026960; Reverse transcriptase zinc-binding domain	NA	NA
37948	ORTHOMCL37948(2 genes,2 taxa):	Swetha_05317 Yuzhi11_00281	0	1	1	NA	NA	NA	NA
37949	ORTHOMCL37949(2 genes,2 taxa):	Swetha_05513 Zhongzhi13_13982	1	1	0	NA	NA	NA	NA
37950	ORTHOMCL37950(2 genes,2 taxa):	Swetha_05514 Zhongzhi13_13983	1	1	0	NA	NA	NA	NA
37951	ORTHOMCL37951(2 genes,2 taxa):	Swetha_05543 Yuzhi11_12473	0	1	1	NA	IPR025558; Domain of unknown function DUF4283 IPR025836; Zinc knuckle CX2CX4HX4C	NA	NA
37952	ORTHOMCL37952(2 genes,2 taxa):	Swetha_05559 Yuzhi11_03786	0	1	1	NA	NA	NA	NA
37953	ORTHOMCL37953(2 genes,1 taxa):	Swetha_05563 Swetha_37775	0	2	0	GDS_OCIBA Germacrene-D synthase OS=Ocimum basilicum GN=GDS PE=1 SV=1	IPR001906; Terpene synthase, N-terminal domain IPR008930; Terpenoid cyclases/protein prenyltransferase alpha-alpha toroid	GO:0016829: lyase activity ; GO:0010333: terpene synthase activity ; GO:0008152: metabolic process ;	(-)-germacrene D synthase-like; K15803 (-)-germacrene D synthase [EC:4.2.3.22 4.2.3.75]
37954	ORTHOMCL37954(2 genes,1 taxa):	Swetha_05580 Swetha_14005	0	2	0	NA	NA	NA	uncharacterized LOC102610907; K12153 phenylalanine N-monooxygenase [EC:1.14.13.124]
37955	ORTHOMCL37955(2 genes,2 taxa):	Swetha_05588 Yuzhi11_25506	0	1	1	SEBP1_ARATH Selenium-binding protein 1 OS=Arabidopsis thaliana GN=SBP1 PE=1 SV=1	IPR008826; Selenium-binding protein	GO:0008430: selenium binding ;	Selenium-binding protein 1 isoform 2; K17285 selenium-binding protein 1
37956	ORTHOMCL37956(2 genes,2 taxa):	Swetha_05637 Zhongzhi13_33204	1	1	0	NA	NA	NA	uncharacterized LOC102610907; K12153 phenylalanine N-monooxygenase [EC:1.14.13.124]
37957	ORTHOMCL37957(2 genes,2 taxa):	Swetha_05760	0	1	0	PUB8_ARATH U-box domain-containing protein 8 OS=Arabidopsis thaliana GN=PUB8 PE=2 SV=1	IPR001841; Zinc finger, RING-type IPR003613; U box domain	GO:0005515: protein binding ; GO:0008270: zinc ion binding ;	hypothetical protein; K10260 F-box and WD-40 domain protein 7
37958	ORTHOMCL37958(2 genes,2 taxa):	Swetha_05889	0	1	0	NA	NA	NA	NA
37959	ORTHOMCL37959(2 genes,2 taxa):	Swetha_05955 Zhongzhi13_33766	1	1	0	NA	NA	NA	NA
37960	ORTHOMCL37960(2 genes,1 taxa):	Swetha_05957 Swetha_20424	0	2	0	NA	NA	NA	NA
37961	ORTHOMCL37961(2 genes,2 taxa):	Swetha_06010 Yuzhi11_17247	0	1	1	NA	NA	NA	uncharacterized LOC104435557; K15115 solute carrier family 25 (mitochondrial folate transporter), member 32
37962	ORTHOMCL37962(2 genes,2 taxa):	Swetha_06111 Yuzhi11_22612	0	1	1	INT4_ARATH Inositol transporter 4 OS=Arabidopsis thaliana GN=INT4 PE=1 SV=1	IPR003663; Sugar/inositol transporter IPR005828; Major facilitator, sugar transporter-like IPR005829; Sugar transporter, conserved site IPR020846; Major facilitator superfamily domain	GO:0022891: substrate-specific transmembrane transporter activity ; GO:0016020: membrane ; GO:0055085: transmembrane transport ;	inositol transporter 4-like; K08150 MFS transporter, SP family, solute carrier family 2 (myo-inositol transporter), member 13
37963	ORTHOMCL37963(2 genes,2 taxa):	Swetha_06205 Zhongzhi13_08397	1	1	0	NA	IPR029472; Gag-polypeptide of LTR copia-type	NA	uncharacterized LOC102590164; K01183 chitinase [EC:3.2.1.14]
37964	ORTHOMCL37964(2 genes,2 taxa):	Swetha_06207 Yuzhi11_10252	0	1	1	MGP_ARATH Zinc finger protein MAGPIE OS=Arabidopsis thaliana GN=MGP PE=1 SV=1	IPR013087; Zinc finger C2H2-type IPR022755; Zinc finger, double-stranded RNA binding	GO:0003676: nucleic acid binding ;	Beta-galactosidase 17; K12309 beta-galactosidase [EC:3.2.1.23]
37965	ORTHOMCL37965(2 genes,2 taxa):	Swetha_06220 Zhongzhi13_32705	1	1	0	UBP13_ARATH Ubiquitin carboxyl-terminal hydrolase 13 OS=Arabidopsis thaliana GN=UBP13 PE=1 SV=1	IPR029346; Ubiquitin carboxyl-terminal hydrolase, C-terminal	NA	ubiquitin carboxyl-terminal hydrolase 13-like; K11838 ubiquitin carboxyl-terminal hydrolase 7 [EC:3.4.19.12]
37966	ORTHOMCL37966(2 genes,2 taxa):	Swetha_06232 Zhongzhi13_16262	1	1	0	NA	NA	NA	NA
37967	ORTHOMCL37967(2 genes,1 taxa):	Swetha_06281 Swetha_22380	0	2	0	NA	NA	NA	NA
37968	ORTHOMCL37968(2 genes,1 taxa):	Swetha_06288 Swetha_15460	0	2	0	NA	NA	NA	NA
37969	ORTHOMCL37969(2 genes,2 taxa):	Swetha_06316 Yuzhi11_07041	0	1	1	NA	NA	NA	NA
37970	ORTHOMCL37970(2 genes,2 taxa):	Swetha_06393 Zhongzhi13_33642	1	1	0	NA	NA	NA	NA
37971	ORTHOMCL37971(2 genes,2 taxa):	Swetha_06405 Zhongzhi13_33804	1	1	0	EF1A_ORYSJ Elongation factor 1-alpha OS=Oryza sativa subsp. japonica GN=REFA1 PE=2 SV=2	IPR004160; Translation elongation factor EFTu/EF1A, C-terminal IPR009001; Translation elongation factor EF1A/initiation factor IF2gamma, C-terminal	GO:0005525: GTP binding ;	hypothetical protein; K03231 elongation factor 1-alpha
37972	ORTHOMCL37972(2 genes,2 taxa):	Swetha_06493 Yuzhi11_19761	0	1	1	NA	NA	NA	NA
37973	ORTHOMCL37973(2 genes,2 taxa):	Swetha_06509 Yuzhi11_18093	0	1	1	NA	NA	NA	NA
37974	ORTHOMCL37974(2 genes,2 taxa):	Swetha_06578 Yuzhi11_10027	0	1	1	NA	NA	NA	hypothetical protein; K11778 ditrans,polycis-polyprenyl diphosphate synthase [EC:2.5.1.87]
37975	ORTHOMCL37975(2 genes,2 taxa):	Swetha_06652 Yuzhi11_19750	0	1	1	NA	NA	NA	NA
37976	ORTHOMCL37976(2 genes,2 taxa):	Swetha_06676 Yuzhi11_26001	0	1	1	NA	NA	NA	NA
37977	ORTHOMCL37977(2 genes,2 taxa):	Swetha_06787 Yuzhi11_01583	0	1	1	C98A1_SORBI Cytochrome P450 98A1 OS=Sorghum bicolor GN=CYP98A1 PE=2 SV=1	IPR001128; Cytochrome P450 IPR002401; Cytochrome P450, E-class, group I IPR017972; Cytochrome P450, conserved site	GO:0020037: heme binding ; GO:0009055: electron carrier activity ; GO:0055114: oxidation-reduction process ; GO:0005506: iron ion binding ; GO:0016705: oxidoreductase activity, acting on paired donors, with incorporation or reduction of molecular oxygen ;	cytochrome P450 98A2-like; K09754 coumaroylquinate(coumaroylshikimate) 3'-monooxygenase [EC:1.14.13.36]
37978	ORTHOMCL37978(2 genes,2 taxa):	Swetha_07070 Zhongzhi13_03048	1	1	0	NA	NA	NA	NA
37979	ORTHOMCL37979(2 genes,2 taxa):	Swetha_07151	0	1	0	ISOA3_ARATH Isoamylase 3, chloroplastic OS=Arabidopsis thaliana GN=ISA3 PE=2 SV=2	IPR017853; Glycoside hydrolase superfamily	NA	isoamylase, putative (EC:3.2.1.68); K01214 isoamylase [EC:3.2.1.68]
37980	ORTHOMCL37980(2 genes,1 taxa):	Swetha_07277 Swetha_07280	0	2	0	NA	IPR026960; Reverse transcriptase zinc-binding domain	NA	NA
37981	ORTHOMCL37981(2 genes,2 taxa):	Swetha_07295 Yuzhi11_02037	0	1	1	NA	NA	NA	NA
37982	ORTHOMCL37982(2 genes,2 taxa):	Swetha_07338 Yuzhi11_01931	0	1	1	NA	IPR004320; Protein of unknown function DUF241, plant	NA	NA
37983	ORTHOMCL37983(2 genes,1 taxa):	Swetha_07444 Swetha_07449	0	2	0	SBDS_BOVIN Ribosome maturation protein SBDS OS=Bos taurus GN=SBDS PE=2 SV=1	IPR018023; Ribosome maturation protein SBDS, conserved site IPR019783; Ribosome maturation protein SBDS, N-terminal	NA	hypothetical protein; K14574 ribosome maturation protein SDO1
37984	ORTHOMCL37984(2 genes,2 taxa):	Swetha_07454 Yuzhi11_02125	0	1	1	NA	NA	NA	NA
37985	ORTHOMCL37985(2 genes,1 taxa):	Swetha_07520 Swetha_20162	0	2	0	NA	IPR019557; Aminotransferase-like, plant mobile domain	NA	NA
37986	ORTHOMCL37986(2 genes,2 taxa):	Swetha_07552 Yuzhi11_09087	0	1	1	NA	NA	NA	NA
37987	ORTHOMCL37987(2 genes,1 taxa):	Swetha_07628 Swetha_07629	0	2	0	NA	IPR005162; Retrotransposon gag domain	NA	uncharacterized LOC102590164; K01183 chitinase [EC:3.2.1.14]
37988	ORTHOMCL37988(2 genes,1 taxa):	Swetha_07641 Swetha_07642	0	2	0	RL10_VITRI 60S ribosomal protein L10 OS=Vitis riparia GN=RPL10 PE=2 SV=1	IPR016180; Ribosomal protein L10e/L16	GO:0003735: structural constituent of ribosome ; GO:0006412: translation ; GO:0005840: ribosome ;	60S ribosomal protein L10; K02866 large subunit ribosomal protein L10e
37989	ORTHOMCL37989(2 genes,2 taxa):	Swetha_07670 Zhongzhi13_03559	1	1	0	NA	NA	NA	NA
37990	ORTHOMCL37990(2 genes,2 taxa):	Swetha_07792 Zhongzhi13_03705	1	1	0	RS193_ARATH 40S ribosomal protein S19-3 OS=Arabidopsis thaliana GN=RPS19C PE=2 SV=1	IPR001266; Ribosomal protein S19e IPR011991; Winged helix-turn-helix DNA-binding domain IPR018277; Ribosomal protein S19e, conserved site	GO:0005622: intracellular ; GO:0005840: ribosome ; GO:0003735: structural constituent of ribosome ; GO:0006412: translation ;	40S ribosomal protein S19-3; K02966 small subunit ribosomal protein S19e
37991	ORTHOMCL37991(2 genes,2 taxa):	Swetha_07801 Zhongzhi13_03713	1	1	0	NA	NA	NA	uncharacterized LOC102590164; K01183 chitinase [EC:3.2.1.14]
37992	ORTHOMCL37992(2 genes,1 taxa):	Swetha_07805 Swetha_07817	0	2	0	NA	IPR005162; Retrotransposon gag domain IPR029472; Gag-polypeptide of LTR copia-type	NA	uncharacterized LOC102590164; K01183 chitinase [EC:3.2.1.14]
37993	ORTHOMCL37993(2 genes,1 taxa):	Swetha_07822 Swetha_07827	0	2	0	NA	NA	NA	NA
37994	ORTHOMCL37994(2 genes,2 taxa):	Swetha_07848 Zhongzhi13_03750	1	1	0	NA	NA	NA	NA
37995	ORTHOMCL37995(2 genes,1 taxa):	Swetha_07877 Swetha_07880	0	2	0	NA	NA	NA	NA
37996	ORTHOMCL37996(2 genes,1 taxa):	Swetha_07967 Swetha_07968	0	2	0	NA	IPR004332; Transposase, MuDR, plant IPR018289; MULE transposase domain	NA	uncharacterized LOC101300290; K17086 transmembrane 9 superfamily member 2/4
37997	ORTHOMCL37997(2 genes,2 taxa):	Swetha_08057	0	1	0	GLR29_ARATH Glutamate receptor 2.9 OS=Arabidopsis thaliana GN=GLR2.9 PE=2 SV=1	IPR011040; Sialidases	NA	hypothetical protein; K05387 glutamate receptor, ionotropic, plant
37998	ORTHOMCL37998(2 genes,2 taxa):	Swetha_08084 Zhongzhi13_33087	1	1	0	POLX_TOBAC Retrovirus-related Pol polyprotein from transposon TNT 1-94 OS=Nicotiana tabacum PE=2 SV=1	NA	NA	Ubiquitin-protein ligase; K10590 E3 ubiquitin-protein ligase TRIP12 [EC:2.3.2.26]
37999	ORTHOMCL37999(2 genes,1 taxa):	Swetha_08095 Swetha_08098	0	2	0	RSLE2_ORYSJ Zinc finger BED domain-containing protein RICESLEEPER 2 OS=Oryza sativa subsp. japonica GN=Os03g0733400 PE=2 SV=1	IPR012337; Ribonuclease H-like domain IPR025525; hAT-like transposase, RNase-H fold	GO:0003676: nucleic acid binding ;	Elongation factor 1-alpha; K03231 elongation factor 1-alpha
38000	ORTHOMCL38000(2 genes,2 taxa):	Swetha_08182 Yuzhi11_15365	0	1	1	NA	NA	NA	uncharacterized LOC102610907; K12153 phenylalanine N-monooxygenase [EC:1.14.13.124]
38001	ORTHOMCL38001(2 genes,2 taxa):	Swetha_08188	0	1	0	OBGM_ORYSJ Probable GTP-binding protein OBGM, mitochondrial OS=Oryza sativa subsp. japonica GN=OBGM PE=2 SV=1	IPR006169; GTP1/OBG domain	GO:0005525: GTP binding ;	Mitochondrial GTPase, putative; K03979 GTPase [EC:3.6.5.-]
38002	ORTHOMCL38002(2 genes,2 taxa):	Swetha_08206	0	1	0	NB5R1_ARATH NADH--cytochrome b5 reductase 1 OS=Arabidopsis thaliana GN=CBR1 PE=1 SV=1	IPR001433; Oxidoreductase FAD/NAD(P)-binding	GO:0055114: oxidation-reduction process ; GO:0016491: oxidoreductase activity ;	NADH-cytochrome B5 reductase, putative (EC:1.6.2.2); K00326 cytochrome-b5 reductase [EC:1.6.2.2]
38003	ORTHOMCL38003(2 genes,2 taxa):	Swetha_08243 Zhongzhi13_04076	1	1	0	ZB14_MAIZE 14 kDa zinc-binding protein OS=Zea mays GN=ZBP14 PE=1 SV=1	IPR001310; Histidine triad (HIT) protein IPR011146; HIT-like domain IPR019808; Histidine triad, conserved site	NA	14 kDa zinc-binding protein; K02503 histidine triad (HIT) family protein
38004	ORTHOMCL38004(2 genes,2 taxa):	Swetha_08308 Zhongzhi13_04125	1	1	0	WEX_ARATH Werner Syndrome-like exonuclease OS=Arabidopsis thaliana GN=WEX PE=1 SV=1	IPR002562; 3'-5' exonuclease domain IPR012337; Ribonuclease H-like domain	GO:0008408: 3'-5' exonuclease activity ; GO:0003676: nucleic acid binding ; GO:0005622: intracellular ; GO:0006139: nucleobase-containing compound metabolic process ;	NA
38005	ORTHOMCL38005(2 genes,2 taxa):	Swetha_08330 Yuzhi11_02614	0	1	1	NA	IPR032009; Stomatal closure-related actin-binding protein, coiled-coil domain IPR032012; Stomatal closure-related actin-binding protein, actin-binding domain	NA	uncharacterized LOC102717018; K05868 cyclin B
38006	ORTHOMCL38006(2 genes,1 taxa):	Swetha_08360 Swetha_08361	0	2	0	POL_FMVD Enzymatic polyprotein OS=Figwort mosaic virus (strain DxS) GN=ORF V PE=3 SV=1	IPR028919; Viral movement protein	NA	NA
38007	ORTHOMCL38007(2 genes,1 taxa):	Swetha_08440 Swetha_08445	0	2	0	NA	NA	NA	NA
38008	ORTHOMCL38008(2 genes,2 taxa):	Swetha_08457 Yuzhi11_02640	0	1	1	NA	IPR029472; Gag-polypeptide of LTR copia-type	NA	uncharacterized LOC102590164; K01183 chitinase [EC:3.2.1.14]
38009	ORTHOMCL38009(2 genes,1 taxa):	Swetha_08462 Swetha_08466	0	2	0	NA	IPR026960; Reverse transcriptase zinc-binding domain	NA	NA
38010	ORTHOMCL38010(2 genes,1 taxa):	Swetha_08481 Swetha_08482	0	2	0	NA	NA	NA	NA
38011	ORTHOMCL38011(2 genes,1 taxa):	Swetha_08488 Swetha_08494	0	2	0	NA	NA	NA	S-linalool synthase-like; K17982 geranyllinalool synthase [EC:4.2.3.144]
38012	ORTHOMCL38012(2 genes,2 taxa):	Swetha_08530 Yuzhi11_02709	0	1	1	NA	NA	NA	NA
38013	ORTHOMCL38013(2 genes,2 taxa):	Swetha_08632 Yuzhi11_09617	0	1	1	NA	IPR004181; Zinc finger, MIZ-type	GO:0008270: zinc ion binding ;	uncharacterized LOC101255315; K04706 E3 SUMO-protein ligase PIAS1
38014	ORTHOMCL38014(2 genes,2 taxa):	Swetha_08648 Yuzhi11_02805	0	1	1	STP11_ARATH Sugar transport protein 11 OS=Arabidopsis thaliana GN=STP11 PE=1 SV=1	IPR005828; Major facilitator, sugar transporter-like IPR020846; Major facilitator superfamily domain	GO:0055085: transmembrane transport ; GO:0022857: transmembrane transporter activity ; GO:0016021: integral to membrane ;	NA
38015	ORTHOMCL38015(2 genes,2 taxa):	Swetha_08649 Yuzhi11_02804	0	1	1	STP11_ARATH Sugar transport protein 11 OS=Arabidopsis thaliana GN=STP11 PE=1 SV=1	IPR003663; Sugar/inositol transporter IPR005828; Major facilitator, sugar transporter-like IPR005829; Sugar transporter, conserved site IPR020846; Major facilitator superfamily domain	GO:0022891: substrate-specific transmembrane transporter activity ; GO:0016020: membrane ; GO:0055085: transmembrane transport ;	inositol transporter 4-like; K08150 MFS transporter, SP family, solute carrier family 2 (myo-inositol transporter), member 13
38016	ORTHOMCL38016(2 genes,2 taxa):	Swetha_08932	0	1	0	NA	NA	NA	NA
38017	ORTHOMCL38017(2 genes,2 taxa):	Swetha_08938	0	1	0	NA	NA	NA	hypothetical protein; K02563 UDP-N-acetylglucosamine--N-acetylmuramyl-(pentapeptide) pyrophosphoryl-undecaprenol N-acetylglucosamine transferase [EC:2.4.1.227]
38018	ORTHOMCL38018(2 genes,1 taxa):	Swetha_09062 Swetha_09065	0	2	0	NA	NA	NA	NA
38019	ORTHOMCL38019(2 genes,2 taxa):	Swetha_09261 Zhongzhi13_04844	1	1	0	ML423_ARATH MLP-like protein 423 OS=Arabidopsis thaliana GN=MLP423 PE=2 SV=1	IPR000916; Bet v I/Major latex protein	GO:0009607: response to biotic stimulus ; GO:0006952: defense response ;	NA
38020	ORTHOMCL38020(2 genes,2 taxa):	Swetha_09601 Yuzhi11_03469	0	1	1	NA	NA	NA	NA
38021	ORTHOMCL38021(2 genes,2 taxa):	Swetha_09625 Yuzhi11_03489	0	1	1	NA	NA	NA	NA
38022	ORTHOMCL38022(2 genes,2 taxa):	Swetha_09640 Yuzhi11_03497	0	1	1	UBP13_ARATH Ubiquitin carboxyl-terminal hydrolase 13 OS=Arabidopsis thaliana GN=UBP13 PE=1 SV=1	IPR000644; CBS domain IPR012337; Ribonuclease H-like domain IPR014756; Immunoglobulin E-set IPR024729; Ubiquitin carboxyl-terminal hydrolase 7, ICP0-binding domain IPR032640; AMP-activated protein kinase, glycogen-binding domain	GO:0005515: protein binding ;	ubiquitin carboxyl-terminal hydrolase 12-like; K11838 ubiquitin carboxyl-terminal hydrolase 7 [EC:3.4.19.12]
38023	ORTHOMCL38023(2 genes,1 taxa):	Swetha_09763 Swetha_09766	0	2	0	NA	NA	NA	Replication protein A 70 kDa DNA-binding subunit; K07466 replication factor A1
38024	ORTHOMCL38024(2 genes,1 taxa):	Swetha_09846 Swetha_09850	0	2	0	PME1_ARATH Pectinesterase 1 OS=Arabidopsis thaliana GN=PME1 PE=2 SV=1	IPR006501; Pectinesterase inhibitor domain	GO:0004857: enzyme inhibitor activity ; GO:0030599: pectinesterase activity ;	Pectinesterase, putative; K01051 pectinesterase [EC:3.1.1.11]
38025	ORTHOMCL38025(2 genes,2 taxa):	Swetha_09878 Zhongzhi13_05305	1	1	0	BGL06_ORYSJ Beta-glucosidase 6 OS=Oryza sativa subsp. japonica GN=BGLU6 PE=1 SV=1	IPR001360; Glycoside hydrolase family 1 IPR017853; Glycoside hydrolase superfamily	GO:0004553: hydrolase activity, hydrolyzing O-glycosyl compounds ; GO:0005975: carbohydrate metabolic process ;	beta-glucosidase 17-like; K01188 beta-glucosidase [EC:3.2.1.21]
38026	ORTHOMCL38026(2 genes,1 taxa):	Swetha_09895 Swetha_09901	0	2	0	NA	NA	NA	uncharacterized LOC101300290; K17086 transmembrane 9 superfamily member 2/4
38027	ORTHOMCL38027(2 genes,1 taxa):	Swetha_09923 Swetha_09924	0	2	0	NA	NA	NA	NA
38028	ORTHOMCL38028(2 genes,2 taxa):	Swetha_09964 Zhongzhi13_05375	1	1	0	NA	NA	NA	NA
38029	ORTHOMCL38029(2 genes,2 taxa):	Swetha_09969 Yuzhi11_15979	0	1	1	BGL32_ORYSJ Beta-glucosidase 32 OS=Oryza sativa subsp. japonica GN=BGLU32 PE=2 SV=2	IPR001360; Glycoside hydrolase family 1 IPR017853; Glycoside hydrolase superfamily IPR033132; Glycosyl hydrolases family 1, N-terminal conserved site	GO:0005975: carbohydrate metabolic process ; GO:0004553: hydrolase activity, hydrolyzing O-glycosyl compounds ;	beta-glucosidase 12-like; K01188 beta-glucosidase [EC:3.2.1.21]
38030	ORTHOMCL38030(2 genes,1 taxa):	Swetha_10064 Swetha_10066	0	2	0	4HPT_ARATH 4-hydroxybenzoate polyprenyltransferase, mitochondrial OS=Arabidopsis thaliana GN=PPT1 PE=2 SV=1	NA	NA	4-hydroxybenzoate octaprenyltransferase, putative; K06125 4-hydroxybenzoate polyprenyltransferase [EC:2.5.1.39]
38031	ORTHOMCL38031(2 genes,2 taxa):	Swetha_10116 Yuzhi11_03739	0	1	1	BRG2_ARATH Probable BOI-related E3 ubiquitin-protein ligase 2 OS=Arabidopsis thaliana GN=BRG2 PE=1 SV=1	IPR001841; Zinc finger, RING-type IPR017066; E3 ubiquitin-protein ligase BOI-like	GO:0008270: zinc ion binding ; GO:0005515: protein binding ;	probable BOI-related E3 ubiquitin-protein ligase 2; K19042 E3 ubiquitin-protein ligase BOI and related proteins [EC:2.3.2.27]
38032	ORTHOMCL38032(2 genes,1 taxa):	Swetha_10213 Swetha_19899	0	2	0	NA	NA	NA	NA
38033	ORTHOMCL38033(2 genes,2 taxa):	Swetha_10223 Yuzhi11_25114	0	1	1	DRL44_ARATH Probable disease resistance protein RDL5 OS=Arabidopsis thaliana GN=RDL5 PE=1 SV=1	NA	NA	disease resistance protein RPM1; K13457 disease resistance protein RPM1
38034	ORTHOMCL38034(2 genes,2 taxa):	Swetha_10229 Zhongzhi13_05606	1	1	0	NA	NA	NA	putative disease resistance RPP13-like protein 3-like; K13457 disease resistance protein RPM1
38035	ORTHOMCL38035(2 genes,2 taxa):	Swetha_10274 Zhongzhi13_05646	1	1	0	NA	NA	NA	NA
38036	ORTHOMCL38036(2 genes,2 taxa):	Swetha_10443 Zhongzhi13_05787	1	1	0	UBP13_ARATH Ubiquitin carboxyl-terminal hydrolase 13 OS=Arabidopsis thaliana GN=UBP13 PE=1 SV=1	NA	NA	Ubiquitin-specific protease 12 isoform 1; K11838 ubiquitin carboxyl-terminal hydrolase 7 [EC:3.4.19.12]
38037	ORTHOMCL38037(2 genes,2 taxa):	Swetha_10552 Zhongzhi13_05937	1	1	0	NA	NA	NA	NA
38038	ORTHOMCL38038(2 genes,2 taxa):	Swetha_10554 Zhongzhi13_05960	1	1	0	NA	NA	NA	NA
38039	ORTHOMCL38039(2 genes,2 taxa):	Swetha_10666 Yuzhi11_03991	0	1	1	NA	NA	NA	NA
38040	ORTHOMCL38040(2 genes,2 taxa):	Swetha_10684 Yuzhi11_04001	0	1	1	NA	IPR029472; Gag-polypeptide of LTR copia-type	NA	uncharacterized LOC102590164; K01183 chitinase [EC:3.2.1.14]
38041	ORTHOMCL38041(2 genes,2 taxa):	Swetha_10729 Zhongzhi13_06137	1	1	0	NA	NA	NA	NA
38042	ORTHOMCL38042(2 genes,2 taxa):	Swetha_10736 Zhongzhi13_06141	1	1	0	NA	NA	NA	NA
38043	ORTHOMCL38043(2 genes,2 taxa):	Swetha_11255 Yuzhi11_04330	0	1	1	NA	NA	NA	protein FIZZY-RELATED 2-like; K03364 cell division cycle 20-like protein 1, cofactor of APC complex
38044	ORTHOMCL38044(2 genes,2 taxa):	Swetha_11291 Zhongzhi13_06590	1	1	0	NA	NA	NA	NA
38045	ORTHOMCL38045(2 genes,1 taxa):	Swetha_11328 Swetha_13884	0	2	0	NA	NA	NA	NA
38046	ORTHOMCL38046(2 genes,2 taxa):	Swetha_11515 Zhongzhi13_06758	1	1	0	MER_ERYCB Methylecgonone reductase OS=Erythroxylum coca PE=1 SV=1	IPR018170; Aldo/keto reductase, conserved site IPR020471; Aldo/keto reductase IPR023210; NADP-dependent oxidoreductase domain	GO:0016491: oxidoreductase activity ; GO:0055114: oxidation-reduction process ;	D-galacturonate reductase-like; K19642 D-galacturonate reductase [EC:1.1.1.365]
38047	ORTHOMCL38047(2 genes,2 taxa):	Swetha_11551 Zhongzhi13_06785	1	1	0	NA	IPR009489; PAR1	NA	NA
38048	ORTHOMCL38048(2 genes,1 taxa):	Swetha_11560 Swetha_11562	0	2	0	NA	NA	NA	NA
38049	ORTHOMCL38049(2 genes,2 taxa):	Swetha_11814 Zhongzhi13_06986	1	1	0	GME1_ORYSJ GDP-mannose 3,5-epimerase 1 OS=Oryza sativa subsp. japonica GN=GME-1 PE=1 SV=1	NA	NA	GDP-mannose 3,5-epimerase 2-like; K10046 GDP-D-mannose 3', 5'-epimerase [EC:5.1.3.18 5.1.3.-]
38050	ORTHOMCL38050(2 genes,2 taxa):	Swetha_11849 Zhongzhi13_07008	1	1	0	NA	IPR012337; Ribonuclease H-like domain	GO:0003676: nucleic acid binding ;	NA
38051	ORTHOMCL38051(2 genes,2 taxa):	Swetha_11867 Yuzhi11_04733	0	1	1	Y4449_ARATH FHA domain-containing protein At4g14490 OS=Arabidopsis thaliana GN=At4g14490 PE=1 SV=1	IPR000253; Forkhead-associated (FHA) domain IPR008984; SMAD/FHA domain	GO:0005515: protein binding ;	NA
38052	ORTHOMCL38052(2 genes,2 taxa):	Swetha_11918 Yuzhi11_04749	0	1	1	NA	NA	NA	NA
38053	ORTHOMCL38053(2 genes,2 taxa):	Swetha_11951 Zhongzhi13_07086	1	1	0	NA	IPR005162; Retrotransposon gag domain	NA	calcium-transporting ATPase 12, plasma membrane-type-like; K01537 Ca2+-transporting ATPase [EC:3.6.3.8]
38054	ORTHOMCL38054(2 genes,2 taxa):	Swetha_11968	0	1	0	CSK2P_ARATH Casein kinase II subunit alpha, chloroplastic OS=Arabidopsis thaliana GN=At2g23070 PE=2 SV=1	IPR000719; Protein kinase domain IPR011009; Protein kinase-like domain IPR017441; Protein kinase, ATP binding site	GO:0004672: protein kinase activity ; GO:0006468: protein phosphorylation ; GO:0005524: ATP binding ;	hypothetical protein; K03097 casein kinase II subunit alpha [EC:2.7.11.1]
38055	ORTHOMCL38055(2 genes,2 taxa):	Swetha_12028 Yuzhi11_04806	0	1	1	NA	NA	NA	uncharacterized LOC103427975; K12819 pre-mRNA-processing factor SLU7
38056	ORTHOMCL38056(2 genes,2 taxa):	Swetha_12108	0	1	0	NA	NA	NA	NA
38057	ORTHOMCL38057(2 genes,2 taxa):	Swetha_12266 Yuzhi11_04904	0	1	1	BH112_ARATH Transcription factor bHLH112 OS=Arabidopsis thaliana GN=BHLH112 PE=2 SV=1	NA	NA	uncharacterized LOC101301142; K05765 cofilin
38058	ORTHOMCL38058(2 genes,2 taxa):	Swetha_12355 Yuzhi11_05001	0	1	1	ESCA_ARATH Putative DNA-binding protein ESCAROLA OS=Arabidopsis thaliana GN=ESC PE=2 SV=1	IPR005175; PPC domain	NA	putative DNA-binding protein ESCAROLA-like; K07374 tubulin alpha
38059	ORTHOMCL38059(2 genes,1 taxa):	Swetha_12908 Swetha_12912	0	2	0	NA	NA	NA	NA
38060	ORTHOMCL38060(2 genes,2 taxa):	Swetha_13192 Zhongzhi13_25196	1	1	0	NA	NA	NA	uncharacterized LOC101300290; K17086 transmembrane 9 superfamily member 2/4
38061	ORTHOMCL38061(2 genes,2 taxa):	Swetha_13197 Zhongzhi13_08025	1	1	0	NA	NA	NA	NA
38062	ORTHOMCL38062(2 genes,2 taxa):	Swetha_13628 Zhongzhi13_08356	1	1	0	NA	IPR000477; Reverse transcriptase domain	GO:0003723: RNA binding ; GO:0006278: RNA-dependent DNA replication ; GO:0003964: RNA-directed DNA polymerase activity ;	uncharacterized LOC102610907; K12153 phenylalanine N-monooxygenase [EC:1.14.13.124]
38063	ORTHOMCL38063(2 genes,2 taxa):	Swetha_13871 Zhongzhi13_33891	1	1	0	NA	IPR005135; Endonuclease/exonuclease/phosphatase	NA	uncharacterized LOC104435557; K15115 solute carrier family 25 (mitochondrial folate transporter), member 32
38064	ORTHOMCL38064(2 genes,2 taxa):	Swetha_13887 Yuzhi11_05942	0	1	1	NA	NA	NA	NA
38065	ORTHOMCL38065(2 genes,2 taxa):	Swetha_13949 Zhongzhi13_08683	1	1	0	NA	NA	NA	NA
38066	ORTHOMCL38066(2 genes,2 taxa):	Swetha_13950 Yuzhi11_25910	0	1	1	NA	NA	NA	NA
38067	ORTHOMCL38067(2 genes,1 taxa):	Swetha_13955 Swetha_13964	0	2	0	NA	NA	NA	NA
38068	ORTHOMCL38068(2 genes,2 taxa):	Swetha_13962 Yuzhi11_07099	0	1	1	NA	NA	NA	NA
38069	ORTHOMCL38069(2 genes,2 taxa):	Swetha_13984 Zhongzhi13_08744	1	1	0	NA	IPR025558; Domain of unknown function DUF4283 IPR025836; Zinc knuckle CX2CX4HX4C	NA	disease resistance protein RPM1-like; K13457 disease resistance protein RPM1
38070	ORTHOMCL38070(2 genes,2 taxa):	Swetha_13991 Zhongzhi13_22708	1	1	0	NA	IPR005135; Endonuclease/exonuclease/phosphatase	NA	S-linalool synthase-like; K17982 geranyllinalool synthase [EC:4.2.3.144]
38071	ORTHOMCL38071(2 genes,2 taxa):	Swetha_13994 Zhongzhi13_13784	1	1	0	LORF2_MOUSE LINE-1 retrotransposable element ORF2 protein OS=Mus musculus GN=Pol PE=1 SV=2	NA	NA	NA
38072	ORTHOMCL38072(2 genes,1 taxa):	Swetha_14008 Swetha_14011	0	2	0	NA	NA	NA	NA
38073	ORTHOMCL38073(2 genes,2 taxa):	Swetha_14035 Zhongzhi13_08806	1	1	0	NA	NA	NA	NA
38074	ORTHOMCL38074(2 genes,2 taxa):	Swetha_14072 Zhongzhi13_08858	1	1	0	NA	NA	NA	NA
38075	ORTHOMCL38075(2 genes,2 taxa):	Swetha_14076 Zhongzhi13_08866	1	1	0	NA	NA	NA	NA
38076	ORTHOMCL38076(2 genes,2 taxa):	Swetha_14089 Zhongzhi13_18738	1	1	0	NA	NA	NA	NA
38077	ORTHOMCL38077(2 genes,2 taxa):	Swetha_14099 Yuzhi11_20934	0	1	1	NA	NA	NA	protein FIZZY-RELATED 2-like; K03364 cell division cycle 20-like protein 1, cofactor of APC complex
38078	ORTHOMCL38078(2 genes,2 taxa):	Swetha_14140 Yuzhi11_06053	0	1	1	NA	NA	NA	NA
38079	ORTHOMCL38079(2 genes,2 taxa):	Swetha_14156 Yuzhi11_25631	0	1	1	NA	NA	NA	NA
38080	ORTHOMCL38080(2 genes,2 taxa):	Swetha_14181 Yuzhi11_25871	0	1	1	NA	NA	NA	NA
38081	ORTHOMCL38081(2 genes,1 taxa):	Swetha_14189 Swetha_14196	0	2	0	NA	NA	NA	NA
38082	ORTHOMCL38082(2 genes,2 taxa):	Swetha_14190 Yuzhi11_06060	0	1	1	NA	NA	NA	NA
38083	ORTHOMCL38083(2 genes,2 taxa):	Swetha_14247 Zhongzhi13_09012	1	1	0	NA	NA	NA	NA
38084	ORTHOMCL38084(2 genes,2 taxa):	Swetha_14269 Zhongzhi13_09030	1	1	0	NA	IPR029472; Gag-polypeptide of LTR copia-type	NA	uncharacterized LOC102590164; K01183 chitinase [EC:3.2.1.14]
38085	ORTHOMCL38085(2 genes,2 taxa):	Swetha_14279 Yuzhi11_06091	0	1	1	NA	NA	NA	NA
38086	ORTHOMCL38086(2 genes,1 taxa):	Swetha_14291 Swetha_22119	0	2	0	NA	NA	NA	NA
38087	ORTHOMCL38087(2 genes,2 taxa):	Swetha_14318 Yuzhi11_06111	0	1	1	MVP_FMVD Movement protein OS=Figwort mosaic virus (strain DxS) GN=ORF I PE=3 SV=1	IPR028919; Viral movement protein	NA	NA
38088	ORTHOMCL38088(2 genes,2 taxa):	Swetha_14334 Yuzhi11_06118	0	1	1	NA	NA	NA	NA
38089	ORTHOMCL38089(2 genes,2 taxa):	Swetha_14625 Zhongzhi13_09293	1	1	0	NA	NA	NA	NA
38090	ORTHOMCL38090(2 genes,2 taxa):	Swetha_14653	0	1	0	NA	IPR006906; Timeless protein	NA	protein timeless homolog; K03155 timeless
38091	ORTHOMCL38091(2 genes,2 taxa):	Swetha_14745 Zhongzhi13_33581	1	1	0	NA	NA	NA	NA
38092	ORTHOMCL38092(2 genes,2 taxa):	Swetha_15011 Zhongzhi13_09581	1	1	0	CLDS_TOBAC Copal-8-ol diphosphate hydratase, chloroplastic OS=Nicotiana tabacum GN=CPS2 PE=1 SV=1	NA	NA	ent-copalyl diphosphate synthase, chloroplastic-like; K04120 ent-copalyl diphosphate synthase [EC:5.5.1.13]
38093	ORTHOMCL38093(2 genes,2 taxa):	Swetha_15177	0	1	0	PMTN_ARATH Probable methyltransferase PMT23 OS=Arabidopsis thaliana GN=At2g40280 PE=2 SV=2	IPR004159; Putative S-adenosyl-L-methionine-dependent methyltransferase IPR029063; S-adenosyl-L-methionine-dependent methyltransferase	GO:0008168: methyltransferase activity ;	probable methyltransferase PMT28; K16302 metal transporter CNNM
38094	ORTHOMCL38094(2 genes,2 taxa):	Swetha_15187	0	1	0	Y2027_ARATH Inactive receptor-like serine/threonine-protein kinase At2g40270 OS=Arabidopsis thaliana GN=At2g40270 PE=2 SV=2	IPR000719; Protein kinase domain IPR011009; Protein kinase-like domain	GO:0005524: ATP binding ; GO:0004672: protein kinase activity ; GO:0006468: protein phosphorylation ;	probable inactive receptor-like protein kinase At3g56050; K04733 interleukin-1 receptor-associated kinase 4 [EC:2.7.11.1]
38095	ORTHOMCL38095(2 genes,1 taxa):	Swetha_15320 Swetha_25865	0	2	0	NA	IPR009606; Protein of unknown function DUF1218	NA	NA
38096	ORTHOMCL38096(2 genes,2 taxa):	Swetha_15337	0	1	0	2AB2B_ARATH Serine/threonine protein phosphatase 2A regulatory subunit B''beta OS=Arabidopsis thaliana GN=B''BETA PE=1 SV=1	NA	NA	serine/threonine protein phosphatase 2A regulatory subunit B''beta; K11583 serine/threonine-protein phosphatase 2A regulatory subunit B''
38097	ORTHOMCL38097(2 genes,1 taxa):	Swetha_15381 Swetha_15382	0	2	0	NA	NA	NA	NA
38098	ORTHOMCL38098(2 genes,2 taxa):	Swetha_15385	0	1	0	NA	IPR012312; Haemerythrin-like IPR012336; Thioredoxin-like fold	NA	NA
38099	ORTHOMCL38099(2 genes,2 taxa):	Swetha_15425 Zhongzhi13_09894	1	1	0	NA	NA	NA	NA
38100	ORTHOMCL38100(2 genes,2 taxa):	Swetha_15428 Zhongzhi13_09897	1	1	0	NA	NA	NA	NA
38101	ORTHOMCL38101(2 genes,2 taxa):	Swetha_15494 Yuzhi11_06723	0	1	1	NA	IPR003406; Glycosyl transferase, family 14	GO:0008375: acetylglucosaminyltransferase activity ; GO:0016020: membrane ;	clathrin interactor EPSIN 1; K12471 epsin
38102	ORTHOMCL38102(2 genes,1 taxa):	Swetha_15576 Swetha_18007	0	2	0	E2FB_ARATH Transcription factor E2FB OS=Arabidopsis thaliana GN=E2FB PE=1 SV=1	IPR003316; E2F/DP family, winged-helix DNA-binding domain IPR011991; Winged helix-turn-helix DNA-binding domain IPR032198; E2F transcription factor, CC-MB domain	GO:0006355: regulation of transcription, DNA-dependent ; GO:0005667: transcription factor complex ; GO:0003700: sequence-specific DNA binding transcription factor activity ;	transcription factor E2FA; K06620 transcription factor E2F3
38103	ORTHOMCL38103(2 genes,2 taxa):	Swetha_15677 Yuzhi11_06800	0	1	1	AB29B_ARATH ABC transporter B family member 29, chloroplastic OS=Arabidopsis thaliana GN=ABCB29 PE=2 SV=1	IPR027417; P-loop containing nucleoside triphosphate hydrolase	NA	ABC transporter B family member 29, chloroplastic-like; K02021 putative ABC transport system ATP-binding protein
38104	ORTHOMCL38104(2 genes,1 taxa):	Swetha_15695 Swetha_15696	0	2	0	FT_ARATH Protein FLOWERING LOCUS T OS=Arabidopsis thaliana GN=FT PE=1 SV=2	IPR001858; Phosphatidylethanolamine-binding, conserved site IPR008914; Phosphatidylethanolamine-binding protein	NA	protein HEADING DATE 3A; K16223 protein FLOWERING LOCUS T
38105	ORTHOMCL38105(2 genes,2 taxa):	Swetha_15897 Yuzhi11_25512	0	1	1	NA	NA	NA	NA
38106	ORTHOMCL38106(2 genes,2 taxa):	Swetha_15987 Yuzhi11_06973	0	1	1	NA	NA	NA	NA
38107	ORTHOMCL38107(2 genes,2 taxa):	Swetha_16021 Yuzhi11_06986	0	1	1	PP252_ARATH Pentatricopeptide repeat-containing protein At3g24000, mitochondrial OS=Arabidopsis thaliana GN=PCMP-H87 PE=3 SV=1	IPR002885; Pentatricopeptide repeat	NA	uncharacterized LOC102581133; K15271 ATP-dependent DNA helicase HFM1/MER3 [EC:3.6.4.12]
38108	ORTHOMCL38108(2 genes,2 taxa):	Swetha_16022	0	1	0	TON1B_ARATH Protein TONNEAU 1b OS=Arabidopsis thaliana GN=TON1B PE=1 SV=1	NA	NA	Tonneau 1b isoform 1; K16546 FGFR1 oncogene partner
38109	ORTHOMCL38109(2 genes,1 taxa):	Swetha_16096 Swetha_16098	0	2	0	NA	IPR004332; Transposase, MuDR, plant	NA	hypothetical protein; K17604 zinc finger SWIM domain-containing protein 3
38110	ORTHOMCL38110(2 genes,1 taxa):	Swetha_16160 Swetha_16163	0	2	0	NA	NA	NA	NA
38111	ORTHOMCL38111(2 genes,2 taxa):	Swetha_16320	0	1	0	P5CS_MESCR Delta-1-pyrroline-5-carboxylate synthase OS=Mesembryanthemum crystallinum GN=P5CS PE=2 SV=1	IPR001048; Aspartate/glutamate/uridylate kinase IPR001057; Glutamate/acetylglutamate kinase IPR016161; Aldehyde/histidinol dehydrogenase	GO:0008652: cellular amino acid biosynthetic process ;	hypothetical protein; K12657 delta-1-pyrroline-5-carboxylate synthetase [EC:2.7.2.11 1.2.1.41]
38112	ORTHOMCL38112(2 genes,1 taxa):	Swetha_16334 Swetha_16335	0	2	0	NA	NA	NA	NA
38113	ORTHOMCL38113(2 genes,2 taxa):	Swetha_16336 Zhongzhi13_10631	1	1	0	NA	NA	NA	NA
38114	ORTHOMCL38114(2 genes,1 taxa):	Swetha_16343 Swetha_16347	0	2	0	NA	NA	NA	uncharacterized LOC104435557; K15115 solute carrier family 25 (mitochondrial folate transporter), member 32
38115	ORTHOMCL38115(2 genes,1 taxa):	Swetha_16382 Swetha_16387	0	2	0	NA	NA	NA	NA
38116	ORTHOMCL38116(2 genes,2 taxa):	Swetha_16512 Yuzhi11_25418	0	1	1	NA	IPR026960; Reverse transcriptase zinc-binding domain	NA	CNGC5-like protein; K05391 cyclic nucleotide gated channel, other eukaryote
38117	ORTHOMCL38117(2 genes,2 taxa):	Swetha_16626 Yuzhi11_23839	0	1	1	NA	IPR005162; Retrotransposon gag domain	NA	probable linoleate 9S-lipoxygenase 4; K15718 linoleate 9S-lipoxygenase [EC:1.13.11.58]
38118	ORTHOMCL38118(2 genes,2 taxa):	Swetha_16627 Yuzhi11_23840	0	1	1	NA	NA	NA	uncharacterized LOC102610907; K12153 phenylalanine N-monooxygenase [EC:1.14.13.124]
38119	ORTHOMCL38119(2 genes,2 taxa):	Swetha_16662 Yuzhi11_19733	0	1	1	NA	IPR026960; Reverse transcriptase zinc-binding domain	NA	Replication protein A 70 kDa DNA-binding subunit; K07466 replication factor A1
38120	ORTHOMCL38120(2 genes,2 taxa):	Swetha_16797 Yuzhi11_07419	0	1	1	PLT5_ARATH Polyol transporter 5 OS=Arabidopsis thaliana GN=PLT5 PE=1 SV=2	IPR005828; Major facilitator, sugar transporter-like IPR020846; Major facilitator superfamily domain	GO:0016021: integral to membrane ; GO:0022857: transmembrane transporter activity ; GO:0055085: transmembrane transport ;	inositol transporter 1-like; K08150 MFS transporter, SP family, solute carrier family 2 (myo-inositol transporter), member 13
38121	ORTHOMCL38121(2 genes,2 taxa):	Swetha_16926 Zhongzhi13_11137	1	1	0	MVP_CERV Movement protein OS=Carnation etched ring virus GN=ORF I PE=3 SV=1	IPR028919; Viral movement protein	NA	NA
38122	ORTHOMCL38122(2 genes,1 taxa):	Swetha_16986 Swetha_16991	0	2	0	M310_ARATH Uncharacterized mitochondrial protein AtMg00310 OS=Arabidopsis thaliana GN=AtMg00310 PE=4 SV=1	NA	NA	Replication protein A 70 kDa DNA-binding subunit; K07466 replication factor A1
38123	ORTHOMCL38123(2 genes,2 taxa):	Swetha_17002 Zhongzhi13_11258	1	1	0	NA	NA	NA	NA
38124	ORTHOMCL38124(2 genes,2 taxa):	Swetha_17012 Yuzhi11_25916	0	1	1	NA	NA	NA	protein FIZZY-RELATED 2-like; K03364 cell division cycle 20-like protein 1, cofactor of APC complex
38125	ORTHOMCL38125(2 genes,2 taxa):	Swetha_17074 Yuzhi11_07535	0	1	1	NA	NA	NA	NA
38126	ORTHOMCL38126(2 genes,1 taxa):	Swetha_17084 Swetha_17087	0	2	0	NA	NA	NA	NA
38127	ORTHOMCL38127(2 genes,2 taxa):	Swetha_17111 Yuzhi11_07548	0	1	1	NA	NA	NA	NA
38128	ORTHOMCL38128(2 genes,2 taxa):	Swetha_17114 Yuzhi11_07552	0	1	1	NA	IPR001878; Zinc finger, CCHC-type IPR005162; Retrotransposon gag domain	GO:0003676: nucleic acid binding ; GO:0008270: zinc ion binding ;	uncharacterized LOC102590164; K01183 chitinase [EC:3.2.1.14]
38129	ORTHOMCL38129(2 genes,2 taxa):	Swetha_17119 Yuzhi11_07554	0	1	1	NA	NA	NA	NA
38130	ORTHOMCL38130(2 genes,2 taxa):	Swetha_17120 Yuzhi11_07555	0	1	1	NA	NA	NA	NA
38131	ORTHOMCL38131(2 genes,2 taxa):	Swetha_17134 Zhongzhi13_11467	1	1	0	NA	NA	NA	NA
38132	ORTHOMCL38132(2 genes,2 taxa):	Swetha_17137 Yuzhi11_07561	0	1	1	NA	NA	NA	NA
38133	ORTHOMCL38133(2 genes,2 taxa):	Swetha_17154 Zhongzhi13_11483	1	1	0	IPT3_ARATH Adenylate isopentenyltransferase 3, chloroplastic OS=Arabidopsis thaliana GN=IPT3 PE=1 SV=1	NA	NA	adenylate isopentenyltransferase 3, chloroplastic; K10760 adenylate isopentenyltransferase (cytokinin synthase)
38134	ORTHOMCL38134(2 genes,1 taxa):	Swetha_17201 Swetha_34726	0	2	0	POL2_DROME Retrovirus-related Pol polyprotein from transposon 297 OS=Drosophila melanogaster GN=pol PE=4 SV=1	IPR000477; Reverse transcriptase domain	GO:0003723: RNA binding ; GO:0006278: RNA-dependent DNA replication ; GO:0003964: RNA-directed DNA polymerase activity ;	uncharacterized LOC102610907; K12153 phenylalanine N-monooxygenase [EC:1.14.13.124]
38135	ORTHOMCL38135(2 genes,2 taxa):	Swetha_17204 Zhongzhi13_11560	1	1	0	MBD2_ARATH Methyl-CpG-binding domain-containing protein 2 OS=Arabidopsis thaliana GN=MBD2 PE=1 SV=1	IPR011124; Zinc finger, CW-type IPR016177; DNA-binding domain	GO:0008270: zinc ion binding ;	NA
38136	ORTHOMCL38136(2 genes,2 taxa):	Swetha_17209 Zhongzhi13_11538	1	1	0	NA	NA	NA	NA
38137	ORTHOMCL38137(2 genes,2 taxa):	Swetha_17228 Yuzhi11_07601	0	1	1	NA	NA	NA	NA
38138	ORTHOMCL38138(2 genes,2 taxa):	Swetha_17230 Yuzhi11_07600	0	1	1	NA	NA	NA	NA
38139	ORTHOMCL38139(2 genes,1 taxa):	Swetha_17262 Swetha_17264	0	2	0	NA	NA	NA	NA
38140	ORTHOMCL38140(2 genes,2 taxa):	Swetha_17269 Zhongzhi13_11598	1	1	0	NA	NA	NA	NA
38141	ORTHOMCL38141(2 genes,2 taxa):	Swetha_17290 Yuzhi11_07645	0	1	1	NA	NA	NA	NA
38142	ORTHOMCL38142(2 genes,2 taxa):	Swetha_17308 Zhongzhi13_11628	1	1	0	RNHX1_ARATH Putative ribonuclease H protein At1g65750 OS=Arabidopsis thaliana GN=At1g65750 PE=3 SV=1	NA	NA	uncharacterized LOC104435557; K15115 solute carrier family 25 (mitochondrial folate transporter), member 32
38143	ORTHOMCL38143(2 genes,1 taxa):	Swetha_17358 Swetha_17360	0	2	0	NA	NA	NA	NA
38144	ORTHOMCL38144(2 genes,1 taxa):	Swetha_17409 Swetha_17412	0	2	0	C80A1_BERST Berbamunine synthase OS=Berberis stolonifera GN=CYP80A1 PE=1 SV=1	IPR001128; Cytochrome P450 IPR002401; Cytochrome P450, E-class, group I IPR017972; Cytochrome P450, conserved site	GO:0020037: heme binding ; GO:0009055: electron carrier activity ; GO:0055114: oxidation-reduction process ; GO:0005506: iron ion binding ; GO:0016705: oxidoreductase activity, acting on paired donors, with incorporation or reduction of molecular oxygen ;	SF3'H1, F3'H, T; flavonoid 3'-hydroxylase; K05280 flavonoid 3'-monooxygenase [EC:1.14.13.21]
38145	ORTHOMCL38145(2 genes,2 taxa):	Swetha_17481 Zhongzhi13_16601	1	1	0	NA	IPR005162; Retrotransposon gag domain	NA	probable linoleate 9S-lipoxygenase 4; K15718 linoleate 9S-lipoxygenase [EC:1.13.11.58]
38146	ORTHOMCL38146(2 genes,2 taxa):	Swetha_17502 Yuzhi11_23479	0	1	1	NA	NA	NA	NA
38147	ORTHOMCL38147(2 genes,1 taxa):	Swetha_17579 Swetha_20059	0	2	0	NA	NA	NA	NA
38148	ORTHOMCL38148(2 genes,2 taxa):	Swetha_17588 Yuzhi11_07800	0	1	1	KIRO_ACTDE Kirola OS=Actinidia deliciosa PE=1 SV=1	IPR000916; Bet v I/Major latex protein	GO:0006952: defense response ; GO:0009607: response to biotic stimulus ;	probable ribose-5-phosphate isomerase-like; K01807 ribose 5-phosphate isomerase A [EC:5.3.1.6]
38149	ORTHOMCL38149(2 genes,1 taxa):	Swetha_17593 Swetha_17595	0	2	0	Y4374_ARATH Probable inactive receptor kinase At4g23740 OS=Arabidopsis thaliana GN=At4g23740 PE=2 SV=1	IPR032675; Leucine-rich repeat domain, L domain-like	NA	systemin receptor SR160-like; K13415 protein brassinosteroid insensitive 1 [EC:2.7.10.1 2.7.11.1]
38150	ORTHOMCL38150(2 genes,2 taxa):	Swetha_17679 Yuzhi11_07863	0	1	1	1A17_ARATH 1-aminocyclopropane-1-carboxylate synthase 7 OS=Arabidopsis thaliana GN=ACS7 PE=1 SV=1	IPR004839; Aminotransferase, class I/classII IPR015424; Pyridoxal phosphate-dependent transferase	GO:0030170: pyridoxal phosphate binding ; GO:0009058: biosynthetic process ;	hypothetical protein; K01762 1-aminocyclopropane-1-carboxylate synthase [EC:4.4.1.14]
38151	ORTHOMCL38151(2 genes,2 taxa):	Swetha_17688 Yuzhi11_07870	0	1	1	CAMT3_ARATH Probable caffeoyl-CoA O-methyltransferase At4g26220 OS=Arabidopsis thaliana GN=At4g26220 PE=2 SV=1	IPR002935; O-methyltransferase, family 3 IPR029063; S-adenosyl-L-methionine-dependent methyltransferase	GO:0008171: O-methyltransferase activity ;	probable caffeoyl-CoA O-methyltransferase At4g26220; K00588 caffeoyl-CoA O-methyltransferase [EC:2.1.1.104]
38152	ORTHOMCL38152(2 genes,2 taxa):	Swetha_17811	0	1	0	MOB1_ARATH MOB kinase activator-like 1 OS=Arabidopsis thaliana GN=At4g19045 PE=2 SV=1	IPR005301; MOB kinase activator family	NA	MOB kinase activator-like 1; K06685 MOB kinase activator 1
38153	ORTHOMCL38153(2 genes,2 taxa):	Swetha_18295 Zhongzhi13_12451	1	1	0	NA	NA	NA	NA
38154	ORTHOMCL38154(2 genes,2 taxa):	Swetha_18441 Yuzhi11_01393	0	1	1	SDR1_ARATH (+)-neomenthol dehydrogenase OS=Arabidopsis thaliana GN=SDR1 PE=1 SV=1	IPR002347; Short-chain dehydrogenase/reductase SDR IPR016040; NAD(P)-binding domain IPR020904; Short-chain dehydrogenase/reductase, conserved site	NA	(+)-neomenthol dehydrogenase-like; K15095 (+)-neomenthol dehydrogenase [EC:1.1.1.208]
38155	ORTHOMCL38155(2 genes,1 taxa):	Swetha_18561 Swetha_18563	0	2	0	NA	NA	NA	NA
38156	ORTHOMCL38156(2 genes,1 taxa):	Swetha_18588 Swetha_18590	0	2	0	NA	NA	NA	NA
38157	ORTHOMCL38157(2 genes,2 taxa):	Swetha_18715 Yuzhi11_08533	0	1	1	NA	IPR029472; Gag-polypeptide of LTR copia-type	NA	NA
38158	ORTHOMCL38158(2 genes,2 taxa):	Swetha_18805 Zhongzhi13_12854	1	1	0	NA	NA	NA	NA
38159	ORTHOMCL38159(2 genes,2 taxa):	Swetha_18883 Zhongzhi13_12916	1	1	0	NA	NA	NA	NA
38160	ORTHOMCL38160(2 genes,2 taxa):	Swetha_18956 Yuzhi11_25627	0	1	1	NA	NA	NA	NA
38161	ORTHOMCL38161(2 genes,2 taxa):	Swetha_18994 Yuzhi11_08762	0	1	1	NA	NA	NA	NA
38162	ORTHOMCL38162(2 genes,1 taxa):	Swetha_18998 Swetha_19001	0	2	0	NA	IPR001878; Zinc finger, CCHC-type	GO:0003676: nucleic acid binding ; GO:0008270: zinc ion binding ;	NA
38163	ORTHOMCL38163(2 genes,2 taxa):	Swetha_19147 Zhongzhi13_08967	1	1	0	NA	NA	NA	NA
38164	ORTHOMCL38164(2 genes,2 taxa):	Swetha_19229 Zhongzhi13_13171	1	1	0	C14C2_ORYSJ Cytochrome P450 714C2 OS=Oryza sativa subsp. japonica GN=CYP714C2 PE=2 SV=1	NA	NA	hypothetical protein; K10717 cytokinin trans-hydroxylase
38165	ORTHOMCL38165(2 genes,2 taxa):	Swetha_19246	0	1	0	FBT2_ARATH Probable folate-biopterin transporter 2 OS=Arabidopsis thaliana GN=At5g25050 PE=2 SV=1	IPR004324; Folate-biopterin transporter	NA	NA
38166	ORTHOMCL38166(2 genes,2 taxa):	Swetha_19301 Zhongzhi13_13229	1	1	0	RANB1_TOBAC GTP-binding nuclear protein Ran-B1 OS=Nicotiana tabacum GN=RAN-B1 PE=2 SV=1	IPR001806; Small GTPase superfamily IPR002041; Ran GTPase IPR005225; Small GTP-binding protein domain IPR027417; P-loop containing nucleoside triphosphate hydrolase	GO:0007264: small GTPase mediated signal transduction ; GO:0005525: GTP binding ;	GTP-binding nuclear protein Ran-3-like; K07936 GTP-binding nuclear protein Ran
38167	ORTHOMCL38167(2 genes,2 taxa):	Swetha_19517 Yuzhi11_08951	0	1	1	NA	IPR006808; ATP synthase, F0 complex, subunit G, mitochondrial	GO:0000276: mitochondrial proton-transporting ATP synthase complex, coupling factor F(o) ; GO:0015078: hydrogen ion transmembrane transporter activity ; GO:0015986: ATP synthesis coupled proton transport ;	uncharacterized LOC104449950; K02140 F-type H+-transporting ATPase subunit g
38168	ORTHOMCL38168(2 genes,2 taxa):	Swetha_19740 Yuzhi11_07526	0	1	1	NA	NA	NA	NA
38169	ORTHOMCL38169(2 genes,2 taxa):	Swetha_19743 Zhongzhi13_13570	1	1	0	ATPA_ATRBE ATP synthase subunit alpha, chloroplastic OS=Atropa belladonna GN=atpA PE=3 SV=1	IPR000194; ATPase, F1/V1/A1 complex, alpha/beta subunit, nucleotide-binding domain IPR027417; P-loop containing nucleoside triphosphate hydrolase	GO:0005524: ATP binding ;	atpA, SotuCp006; ATP synthase CF1 alpha subunit; K02111 F-type H+-transporting ATPase subunit alpha [EC:3.6.3.14]
38170	ORTHOMCL38170(2 genes,2 taxa):	Swetha_19771 Yuzhi11_09128	0	1	1	NA	NA	NA	NA
38171	ORTHOMCL38171(2 genes,2 taxa):	Swetha_19790 Zhongzhi13_13613	1	1	0	NA	NA	NA	NA
38172	ORTHOMCL38172(2 genes,1 taxa):	Swetha_19794 Swetha_19796	0	2	0	NA	NA	NA	NA
38173	ORTHOMCL38173(2 genes,2 taxa):	Swetha_19823 Yuzhi11_09138	0	1	1	YTX2_XENLA Transposon TX1 uncharacterized 149 kDa protein OS=Xenopus laevis PE=4 SV=1	IPR000477; Reverse transcriptase domain	GO:0003723: RNA binding ; GO:0006278: RNA-dependent DNA replication ; GO:0003964: RNA-directed DNA polymerase activity ;	uncharacterized LOC103414113; K18577 mannosylglycoprotein endo-beta-mannosidase [EC:3.2.1.152]
38174	ORTHOMCL38174(2 genes,1 taxa):	Swetha_19835 Swetha_19836	0	2	0	NA	NA	NA	NA
38175	ORTHOMCL38175(2 genes,1 taxa):	Swetha_19872 Swetha_19873	0	2	0	NA	NA	NA	NA
38176	ORTHOMCL38176(2 genes,2 taxa):	Swetha_19903 Yuzhi11_09174	0	1	1	NA	NA	NA	NA
38177	ORTHOMCL38177(2 genes,2 taxa):	Swetha_19985 Yuzhi11_25699	0	1	1	NA	IPR025558; Domain of unknown function DUF4283	NA	uncharacterized LOC100256016; K06630 14-3-3 protein epsilon
38178	ORTHOMCL38178(2 genes,2 taxa):	Swetha_19993 Yuzhi11_07722	0	1	1	NA	NA	NA	uncharacterized LOC103427975; K12819 pre-mRNA-processing factor SLU7
38179	ORTHOMCL38179(2 genes,1 taxa):	Swetha_20007 Swetha_20008	0	2	0	NA	NA	NA	NA
38180	ORTHOMCL38180(2 genes,1 taxa):	Swetha_20013 Swetha_20016	0	2	0	NA	IPR025836; Zinc knuckle CX2CX4HX4C	NA	uncharacterized LOC104435557; K15115 solute carrier family 25 (mitochondrial folate transporter), member 32
38181	ORTHOMCL38181(2 genes,1 taxa):	Swetha_20014 Swetha_20017	0	2	0	M310_ARATH Uncharacterized mitochondrial protein AtMg00310 OS=Arabidopsis thaliana GN=AtMg00310 PE=4 SV=1	NA	NA	uncharacterized LOC104435557; K15115 solute carrier family 25 (mitochondrial folate transporter), member 32
38182	ORTHOMCL38182(2 genes,1 taxa):	Swetha_20015 Swetha_20032	0	2	0	YI31B_YEAST Transposon Ty3-I Gag-Pol polyprotein OS=Saccharomyces cerevisiae (strain ATCC 204508 / S288c) GN=TY3B-I PE=3 SV=2	IPR000477; Reverse transcriptase domain IPR005162; Retrotransposon gag domain	GO:0003723: RNA binding ; GO:0003964: RNA-directed DNA polymerase activity ; GO:0006278: RNA-dependent DNA replication ;	disease resistance protein RPM1-like; K13457 disease resistance protein RPM1
38183	ORTHOMCL38183(2 genes,1 taxa):	Swetha_20025 Swetha_20034	0	2	0	NA	NA	NA	NA
38184	ORTHOMCL38184(2 genes,2 taxa):	Swetha_20063 Yuzhi11_16978	0	1	1	NA	NA	NA	uncharacterized LOC102590164; K01183 chitinase [EC:3.2.1.14]
38185	ORTHOMCL38185(2 genes,1 taxa):	Swetha_20090 Swetha_20092	0	2	0	NA	NA	NA	NA
38186	ORTHOMCL38186(2 genes,2 taxa):	Swetha_20119 Zhongzhi13_14165	1	1	0	NA	NA	NA	NA
38187	ORTHOMCL38187(2 genes,2 taxa):	Swetha_20167 Yuzhi11_09300	0	1	1	NA	NA	NA	NA
38188	ORTHOMCL38188(2 genes,2 taxa):	Swetha_20219 Yuzhi11_09317	0	1	1	NA	NA	NA	NA
38189	ORTHOMCL38189(2 genes,1 taxa):	Swetha_20295 Swetha_20297	0	2	0	NA	NA	NA	uncharacterized LOC102610907; K12153 phenylalanine N-monooxygenase [EC:1.14.13.124]
38190	ORTHOMCL38190(2 genes,1 taxa):	Swetha_20344 Swetha_20368	0	2	0	ICI_LINUS Proteinase inhibitor OS=Linum usitatissimum PE=1 SV=1	IPR000864; Proteinase inhibitor I13, potato inhibitor I	GO:0004867: serine-type endopeptidase inhibitor activity ; GO:0009611: response to wounding ;	NA
38191	ORTHOMCL38191(2 genes,2 taxa):	Swetha_20354 Zhongzhi13_14361	1	1	0	BGIA_MOMCH Glu S.griseus protease inhibitor OS=Momordica charantia PE=1 SV=1	IPR000864; Proteinase inhibitor I13, potato inhibitor I	GO:0004867: serine-type endopeptidase inhibitor activity ; GO:0009611: response to wounding ;	NA
38192	ORTHOMCL38192(2 genes,2 taxa):	Swetha_20392 Zhongzhi13_14384	1	1	0	NA	NA	NA	NA
38193	ORTHOMCL38193(2 genes,1 taxa):	Swetha_20429 Swetha_39155	0	2	0	NA	NA	NA	uncharacterized LOC104435557; K15115 solute carrier family 25 (mitochondrial folate transporter), member 32
38194	ORTHOMCL38194(2 genes,2 taxa):	Swetha_20566	0	1	0	NA	NA	NA	NA
38195	ORTHOMCL38195(2 genes,2 taxa):	Swetha_20716 Yuzhi11_09626	0	1	1	GUN_PAEPO Endoglucanase OS=Paenibacillus polymyxa PE=3 SV=2	IPR001547; Glycoside hydrolase, family 5 IPR003675; CAAX amino terminal protease IPR017853; Glycoside hydrolase superfamily	GO:0005975: carbohydrate metabolic process ; GO:0004553: hydrolase activity, hydrolyzing O-glycosyl compounds ;	uncharacterized LOC102605715; K07052 uncharacterized protein
38196	ORTHOMCL38196(2 genes,2 taxa):	Swetha_20804 Yuzhi11_26021	0	1	1	PDX1_HEVBR Probable pyridoxal biosynthesis protein PDX1 OS=Hevea brasiliensis GN=PDX1 PE=2 SV=1	IPR001852; Pyridoxal 5'-phosphate synthase subunit PdxS/SNZ IPR011060; Ribulose-phosphate binding barrel IPR033755; PdxS/SNZ N-terminal domain	GO:0042823: pyridoxal phosphate biosynthetic process ;	probable pyridoxal biosynthesis protein PDX1; K06215 pyridoxal 5'-phosphate synthase pdxS subunit [EC:4.3.3.6]
38197	ORTHOMCL38197(2 genes,1 taxa):	Swetha_20871 Swetha_20872	0	2	0	DEF2_CAPAN Defensin J1-2 OS=Capsicum annuum PE=1 SV=1	IPR003614; Knottin, scorpion toxin-like	GO:0006952: defense response ;	NA
38198	ORTHOMCL38198(2 genes,2 taxa):	Swetha_20901 Zhongzhi13_14815	1	1	0	NA	IPR016197; Chromo domain-like	NA	DEAD-box ATP-dependent RNA helicase 35-like; K13116 ATP-dependent RNA helicase DDX41 [EC:3.6.4.13]
38199	ORTHOMCL38199(2 genes,1 taxa):	Swetha_20976 Swetha_20977	0	2	0	TRAC9_MAIZE Putative AC9 transposase OS=Zea mays PE=4 SV=1	IPR012337; Ribonuclease H-like domain	GO:0003676: nucleic acid binding ;	Elongation factor 1-alpha; K03231 elongation factor 1-alpha
38200	ORTHOMCL38200(2 genes,2 taxa):	Swetha_21080	0	1	0	NA	NA	NA	uncharacterized LOC100255993; K16573 gamma-tubulin complex component 6
38201	ORTHOMCL38201(2 genes,1 taxa):	Swetha_21193 Swetha_21200	0	2	0	NA	IPR026960; Reverse transcriptase zinc-binding domain	NA	NA
38202	ORTHOMCL38202(2 genes,2 taxa):	Swetha_21270 Zhongzhi13_15091	1	1	0	GCS1_OCIBA Gamma-cadinene synthase OS=Ocimum basilicum GN=CDS PE=1 SV=1	IPR005630; Terpene synthase, metal-binding domain IPR008949; Isoprenoid synthase domain	GO:0000287: magnesium ion binding ; GO:0016829: lyase activity ; GO:0010333: terpene synthase activity ;	(E)-beta-caryophyllene synthase; K15803 (-)-germacrene D synthase [EC:4.2.3.22 4.2.3.75]
38203	ORTHOMCL38203(2 genes,2 taxa):	Swetha_21374 Yuzhi11_10830	0	1	1	ASHH4_ARATH Putative histone-lysine N-methyltransferase ASHH4 OS=Arabidopsis thaliana GN=ASHH4 PE=3 SV=1	IPR003616; Post-SET domain IPR006560; AWS domain	NA	histone-lysine N-methyltransferase ASHH3-like; K11423 histone-lysine N-methyltransferase SETD2 [EC:2.1.1.43]
38204	ORTHOMCL38204(2 genes,1 taxa):	Swetha_21523 Swetha_21528	0	2	0	NA	NA	NA	NA
38205	ORTHOMCL38205(2 genes,2 taxa):	Swetha_21525 Zhongzhi13_15308	1	1	0	H12_ARATH Histone H1.2 OS=Arabidopsis thaliana GN=At2g30620 PE=1 SV=1	IPR005818; Linker histone H1/H5, domain H15 IPR005819; Histone H5 IPR011991; Winged helix-turn-helix DNA-binding domain	GO:0005634: nucleus ; GO:0003677: DNA binding ; GO:0006334: nucleosome assembly ; GO:0000786: nucleosome ;	histone H1-like; K11275 histone H1/5
38206	ORTHOMCL38206(2 genes,2 taxa):	Swetha_21642	0	1	0	MAVI_CUCPE Mavicyanin OS=Cucurbita pepo PE=1 SV=1	IPR003245; Phytocyanin domain IPR008972; Cupredoxin	GO:0005507: copper ion binding ; GO:0009055: electron carrier activity ;	NA
38207	ORTHOMCL38207(2 genes,2 taxa):	Swetha_21868	0	1	0	NA	NA	NA	NA
38208	ORTHOMCL38208(2 genes,2 taxa):	Swetha_21904	0	1	0	SUD1_ARATH Probable E3 ubiquitin ligase SUD1 OS=Arabidopsis thaliana GN=SUD1 PE=1 SV=1	IPR011016; Zinc finger, RING-CH-type IPR022143; Protein of unknown function DUF3675	GO:0008270: zinc ion binding ;	probable E3 ubiquitin ligase SUD1; K10661 E3 ubiquitin-protein ligase MARCH6 [EC:2.3.2.27]
38209	ORTHOMCL38209(2 genes,2 taxa):	Swetha_22085 Zhongzhi13_15716	1	1	0	NA	NA	NA	NA
38210	ORTHOMCL38210(2 genes,1 taxa):	Swetha_22089 Swetha_22091	0	2	0	NA	IPR025558; Domain of unknown function DUF4283	NA	NA
38211	ORTHOMCL38211(2 genes,1 taxa):	Swetha_22090 Swetha_22092	0	2	0	NA	NA	NA	probable aminotransferase TAT2; K00815 tyrosine aminotransferase [EC:2.6.1.5]
38212	ORTHOMCL38212(2 genes,2 taxa):	Swetha_22105 Yuzhi11_25936	0	1	1	NA	NA	NA	uncharacterized LOC102610907; K12153 phenylalanine N-monooxygenase [EC:1.14.13.124]
38213	ORTHOMCL38213(2 genes,2 taxa):	Swetha_22121 Zhongzhi13_15798	1	1	0	RNHX1_ARATH Putative ribonuclease H protein At1g65750 OS=Arabidopsis thaliana GN=At1g65750 PE=3 SV=1	IPR000477; Reverse transcriptase domain	GO:0003723: RNA binding ; GO:0003964: RNA-directed DNA polymerase activity ; GO:0006278: RNA-dependent DNA replication ;	probable protein phosphatase 2C 75-like; K14497 protein phosphatase 2C [EC:3.1.3.16]
38214	ORTHOMCL38214(2 genes,2 taxa):	Swetha_22125 Zhongzhi13_11428	1	1	0	NA	NA	NA	uncharacterized LOC104435557; K15115 solute carrier family 25 (mitochondrial folate transporter), member 32
38215	ORTHOMCL38215(2 genes,1 taxa):	Swetha_22131 Swetha_41382	0	2	0	NA	NA	NA	NA
38216	ORTHOMCL38216(2 genes,2 taxa):	Swetha_22177 Yuzhi11_10699	0	1	1	RL261_ARATH 60S ribosomal protein L26-1 OS=Arabidopsis thaliana GN=RPL26A PE=2 SV=2	IPR005756; Ribosomal protein L26/L24, eukaryotic/archaeal IPR008991; Translation protein SH3-like domain	GO:0015934: large ribosomal subunit ; GO:0006412: translation ; GO:0003735: structural constituent of ribosome ;	Translation protein SH3-like family protein; K02898 large subunit ribosomal protein L26e
38217	ORTHOMCL38217(2 genes,2 taxa):	Swetha_22187 Zhongzhi13_33836	1	1	0	NA	NA	NA	FAD/NAD(P)-binding oxidoreductase family protein isoform 1; K06126 ubiquinone biosynthesis monooxygenase Coq6 [EC:1.14.13.-]
38218	ORTHOMCL38218(2 genes,2 taxa):	Swetha_22204 Yuzhi11_10717	0	1	1	NA	NA	NA	NA
38219	ORTHOMCL38219(2 genes,2 taxa):	Swetha_22217 Zhongzhi13_16002	1	1	0	NA	NA	NA	NA
38220	ORTHOMCL38220(2 genes,2 taxa):	Swetha_22222 Zhongzhi13_15968	1	1	0	NA	IPR000477; Reverse transcriptase domain	GO:0003723: RNA binding ; GO:0006278: RNA-dependent DNA replication ; GO:0003964: RNA-directed DNA polymerase activity ;	uncharacterized LOC104435557; K15115 solute carrier family 25 (mitochondrial folate transporter), member 32
38221	ORTHOMCL38221(2 genes,2 taxa):	Swetha_22228 Zhongzhi13_16052	1	1	0	NA	NA	NA	NA
38222	ORTHOMCL38222(2 genes,1 taxa):	Swetha_22244 Swetha_22247	0	2	0	NA	IPR002429; Cytochrome c oxidase subunit II-like C-terminal IPR008972; Cupredoxin	GO:0005507: copper ion binding ; GO:0016020: membrane ; GO:0004129: cytochrome-c oxidase activity ;	NA
38223	ORTHOMCL38223(2 genes,2 taxa):	Swetha_22259 Zhongzhi13_16214	1	1	0	NA	IPR025836; Zinc knuckle CX2CX4HX4C	NA	NA
38224	ORTHOMCL38224(2 genes,1 taxa):	Swetha_22279 Swetha_22280	0	2	0	NA	NA	NA	NA
38225	ORTHOMCL38225(2 genes,2 taxa):	Swetha_22287 Zhongzhi13_16338	1	1	0	NA	IPR029472; Gag-polypeptide of LTR copia-type	NA	uncharacterized LOC102590164; K01183 chitinase [EC:3.2.1.14]
38226	ORTHOMCL38226(2 genes,1 taxa):	Swetha_22307 Swetha_32909	0	2	0	NA	IPR005162; Retrotransposon gag domain	NA	Transferases,tRNA-methyltransferases; K00566 tRNA-specific 2-thiouridylase [EC:2.8.1.-]
38227	ORTHOMCL38227(2 genes,2 taxa):	Swetha_22338 Zhongzhi13_16385	1	1	0	NA	NA	NA	NA
38228	ORTHOMCL38228(2 genes,2 taxa):	Swetha_22339 Zhongzhi13_16387	1	1	0	NA	NA	NA	NA
38229	ORTHOMCL38229(2 genes,1 taxa):	Swetha_22395 Swetha_22397	0	2	0	NA	NA	NA	NA
38230	ORTHOMCL38230(2 genes,2 taxa):	Swetha_22405 Zhongzhi13_16446	1	1	0	NA	NA	NA	NA
38231	ORTHOMCL38231(2 genes,1 taxa):	Swetha_22448 Swetha_22453	0	2	0	NA	IPR025836; Zinc knuckle CX2CX4HX4C	NA	NA
38232	ORTHOMCL38232(2 genes,2 taxa):	Swetha_22517 Yuzhi11_10847	0	1	1	NA	NA	NA	NA
38233	ORTHOMCL38233(2 genes,2 taxa):	Swetha_22558 Zhongzhi13_16558	1	1	0	NA	NA	NA	NA
38234	ORTHOMCL38234(2 genes,2 taxa):	Swetha_22603	0	1	0	MTDH_FRAAN Probable mannitol dehydrogenase OS=Fragaria ananassa GN=CAD PE=1 SV=1	IPR002328; Alcohol dehydrogenase, zinc-type, conserved site IPR011032; GroES-like IPR013154; Alcohol dehydrogenase, N-terminal	GO:0008270: zinc ion binding ; GO:0055114: oxidation-reduction process ; GO:0016491: oxidoreductase activity ;	Geraniol dehydrogenase 1; K00083 cinnamyl-alcohol dehydrogenase [EC:1.1.1.195]
38235	ORTHOMCL38235(2 genes,1 taxa):	Swetha_22642 Swetha_22646	0	2	0	NA	IPR019716; Ribosomal protein L53, mitochondrial	NA	uncharacterized LOC102589288; K17434 large subunit ribosomal protein L53
38236	ORTHOMCL38236(2 genes,1 taxa):	Swetha_22986 Swetha_22987	0	2	0	NA	NA	NA	NA
38237	ORTHOMCL38237(2 genes,2 taxa):	Swetha_23217 Zhongzhi13_17094	1	1	0	NA	NA	NA	NA
38238	ORTHOMCL38238(2 genes,2 taxa):	Swetha_23251 Yuzhi11_11204	0	1	1	NA	NA	NA	NA
38239	ORTHOMCL38239(2 genes,1 taxa):	Swetha_23271 Swetha_23272	0	2	0	NA	NA	NA	NA
38240	ORTHOMCL38240(2 genes,2 taxa):	Swetha_23297	0	1	0	MATK_UNCGR Maturase K OS=Uncarina grandidieri GN=matK PE=3 SV=1	IPR024937; Domain X	GO:0006397: mRNA processing ;	NA
38241	ORTHOMCL38241(2 genes,2 taxa):	Swetha_23435 Yuzhi11_11317	0	1	1	DIV_ANTMA Transcription factor DIVARICATA OS=Antirrhinum majus GN=DIVARICATA PE=2 SV=1	IPR001005; SANT/Myb domain IPR006447; Myb domain, plants IPR009057; Homeobox domain-like	GO:0003682: chromatin binding ;	hypothetical protein; K08869 aarF domain-containing kinase
38242	ORTHOMCL38242(2 genes,1 taxa):	Swetha_23484 Swetha_23488	0	2	0	SDP6_ARATH Glycerol-3-phosphate dehydrogenase SDP6, mitochondrial OS=Arabidopsis thaliana GN=SDP6 PE=1 SV=1	IPR031656; Alpha-glycerophosphate oxidase, C-terminal	NA	glycerol-3-phosphate dehydrogenase SDP6, mitochondrial-like; K00111 glycerol-3-phosphate dehydrogenase [EC:1.1.5.3]
38243	ORTHOMCL38243(2 genes,1 taxa):	Swetha_23546 Swetha_23554	0	2	0	VATG_CITLI V-type proton ATPase subunit G OS=Citrus limon GN=VATG PE=3 SV=1	NA	NA	POPTRDRAFT_822559; Vacuolar ATP synthase subunit G 2 family protein; K02152 V-type H+-transporting ATPase subunit G
38244	ORTHOMCL38244(2 genes,2 taxa):	Swetha_23547	0	1	0	CSE_ARATH Caffeoylshikimate esterase OS=Arabidopsis thaliana GN=CSE PE=1 SV=1	IPR022742; Serine aminopeptidase, S33 IPR029058; Alpha/Beta hydrolase fold	NA	POPTRDRAFT_553671; esterase/lipase/thioesterase family protein; K18368 caffeoylshikimate esterase [EC:3.1.1.-]
38245	ORTHOMCL38245(2 genes,2 taxa):	Swetha_23909	0	1	0	PME59_ARATH Probable pectinesterase/pectinesterase inhibitor 59 OS=Arabidopsis thaliana GN=PME59 PE=2 SV=1	IPR000070; Pectinesterase, catalytic IPR011050; Pectin lyase fold/virulence factor IPR033131; Pectinesterase, Asp active site	GO:0005618: cell wall ; GO:0042545: cell wall modification ; GO:0030599: pectinesterase activity ;	probable pectinesterase/pectinesterase inhibitor 59-like; K01051 pectinesterase [EC:3.1.1.11]
38246	ORTHOMCL38246(2 genes,2 taxa):	Swetha_24005 Yuzhi11_23916	0	1	1	QORL2_NEMVE Quinone oxidoreductase-like protein 2 homolog OS=Nematostella vectensis GN=v1g238856 PE=3 SV=1	IPR000008; C2 domain IPR016040; NAD(P)-binding domain	GO:0005515: protein binding ;	hypothetical protein; K17592 sacsin
38247	ORTHOMCL38247(2 genes,2 taxa):	Swetha_24248 Yuzhi11_11867	0	1	1	NA	NA	NA	protein prenyltransferase alpha subunit repeat-containing protein 1-like; K14137 protein prenyltransferase alpha subunit repeat containing protein 1
38248	ORTHOMCL38248(2 genes,2 taxa):	Swetha_24251	0	1	0	ALF4_ARATH Aberrant root formation protein 4 OS=Arabidopsis thaliana GN=ALF4 PE=1 SV=2	IPR013877; YAP-binding/ALF4/Glomulin	NA	NA
38249	ORTHOMCL38249(2 genes,2 taxa):	Swetha_24470	0	1	0	RIC2_ORYSJ Ras-related protein RIC2 OS=Oryza sativa subsp. japonica GN=RIC2 PE=2 SV=2	IPR001806; Small GTPase superfamily IPR005225; Small GTP-binding protein domain IPR027417; P-loop containing nucleoside triphosphate hydrolase	GO:0007264: small GTPase mediated signal transduction ; GO:0005525: GTP binding ;	hypothetical protein; K07904 Ras-related protein Rab-11A
38250	ORTHOMCL38250(2 genes,1 taxa):	Swetha_24477 Swetha_24482	0	2	0	NA	NA	NA	NA
38251	ORTHOMCL38251(2 genes,2 taxa):	Swetha_24499 Yuzhi11_12042	0	1	1	NA	NA	NA	NA
38252	ORTHOMCL38252(2 genes,2 taxa):	Swetha_24556 Yuzhi11_22245	0	1	1	NA	NA	NA	NA
38253	ORTHOMCL38253(2 genes,2 taxa):	Swetha_24560 Zhongzhi13_18123	1	1	0	NA	NA	NA	NA
38254	ORTHOMCL38254(2 genes,2 taxa):	Swetha_24567 Yuzhi11_22249	0	1	1	ROMT_VITVI Trans-resveratrol di-O-methyltransferase OS=Vitis vinifera GN=ROMT PE=1 SV=2	IPR001077; O-methyltransferase, family 2 IPR016461; O-methyltransferase COMT-type IPR029063; S-adenosyl-L-methionine-dependent methyltransferase	GO:0008171: O-methyltransferase activity ;	OMT2.1; O-methyltransferase; K16040 trans-resveratrol di-O-methyltransferase [EC:2.1.1.240]
38255	ORTHOMCL38255(2 genes,1 taxa):	Swetha_24576 Swetha_24580	0	2	0	NA	NA	NA	NA
38256	ORTHOMCL38256(2 genes,1 taxa):	Swetha_24583 Swetha_24586	0	2	0	NA	NA	NA	NA
38257	ORTHOMCL38257(2 genes,1 taxa):	Swetha_24617 Swetha_24623	0	2	0	NA	NA	NA	uncharacterized LOC104435557; K15115 solute carrier family 25 (mitochondrial folate transporter), member 32
38258	ORTHOMCL38258(2 genes,1 taxa):	Swetha_24638 Swetha_24647	0	2	0	NA	NA	NA	NA
38259	ORTHOMCL38259(2 genes,2 taxa):	Swetha_24639 Yuzhi11_22288	0	1	1	NA	NA	NA	NA
38260	ORTHOMCL38260(2 genes,2 taxa):	Swetha_24910	0	1	0	AB19B_ARATH ABC transporter B family member 19 OS=Arabidopsis thaliana GN=ABCB19 PE=1 SV=1	IPR011527; ABC transporter type 1, transmembrane domain	GO:0042626: ATPase activity, coupled to transmembrane movement of substances ; GO:0016021: integral to membrane ; GO:0005524: ATP binding ; GO:0055085: transmembrane transport ; GO:0006810: transport ;	ABC transporter B family member 19-like; K05658 ATP-binding cassette, subfamily B (MDR/TAP), member 1 [EC:3.6.3.44]
38261	ORTHOMCL38261(2 genes,2 taxa):	Swetha_24936	0	1	0	TRXH2_ARATH Thioredoxin H2 OS=Arabidopsis thaliana GN=TRX2 PE=2 SV=2	NA	NA	thioredoxin H2; K03671 thioredoxin 1
38262	ORTHOMCL38262(2 genes,1 taxa):	Swetha_25062 Swetha_25066	0	2	0	NA	IPR029472; Gag-polypeptide of LTR copia-type	NA	uncharacterized LOC102590164; K01183 chitinase [EC:3.2.1.14]
38263	ORTHOMCL38263(2 genes,2 taxa):	Swetha_25063 Yuzhi11_19760	0	1	1	NA	NA	NA	NA
38264	ORTHOMCL38264(2 genes,2 taxa):	Swetha_25069 Yuzhi11_12326	0	1	1	SKOR_ARATH Potassium channel SKOR OS=Arabidopsis thaliana GN=SKOR PE=1 SV=1	IPR000595; Cyclic nucleotide-binding domain IPR002110; Ankyrin repeat IPR018490; Cyclic nucleotide-binding-like IPR020683; Ankyrin repeat-containing domain	NA	potassium channel KOR1; K04957 hyperpolarization activated cyclic nucleotide-gated potassium channel 4
38265	ORTHOMCL38265(2 genes,2 taxa):	Swetha_25070 Yuzhi11_12327	0	1	1	SKOR_ARATH Potassium channel SKOR OS=Arabidopsis thaliana GN=SKOR PE=1 SV=1	IPR021789; KHA domain	NA	potassium channel KOR1; K04957 hyperpolarization activated cyclic nucleotide-gated potassium channel 4
38266	ORTHOMCL38266(2 genes,2 taxa):	Swetha_25080 Yuzhi11_12330	0	1	1	NA	NA	NA	NA
38267	ORTHOMCL38267(2 genes,2 taxa):	Swetha_25091 Zhongzhi13_04304	1	1	0	NA	IPR004252; Probable transposase, Ptta/En/Spm, plant	NA	NA
38268	ORTHOMCL38268(2 genes,2 taxa):	Swetha_25105 Zhongzhi13_00430	1	1	0	NA	IPR005162; Retrotransposon gag domain	NA	ribosome biogenesis protein NSA2 homolog; K14842 ribosome biogenesis protein NSA2
38269	ORTHOMCL38269(2 genes,2 taxa):	Swetha_25123 Yuzhi11_12357	0	1	1	KAN1_ARATH Transcription repressor KAN1 OS=Arabidopsis thaliana GN=KAN1 PE=1 SV=1	IPR006447; Myb domain, plants IPR009057; Homeobox domain-like	NA	NA
38270	ORTHOMCL38270(2 genes,1 taxa):	Swetha_25136 Swetha_25140	0	2	0	NA	NA	NA	NA
38271	ORTHOMCL38271(2 genes,2 taxa):	Swetha_25231 Zhongzhi13_18704	1	1	0	NA	NA	NA	NA
38272	ORTHOMCL38272(2 genes,1 taxa):	Swetha_25249 Swetha_25254	0	2	0	NA	IPR005162; Retrotransposon gag domain	NA	uncharacterized LOC102590164; K01183 chitinase [EC:3.2.1.14]
38273	ORTHOMCL38273(2 genes,2 taxa):	Swetha_25260 Yuzhi11_12452	0	1	1	NA	IPR001878; Zinc finger, CCHC-type	GO:0003676: nucleic acid binding ; GO:0008270: zinc ion binding ;	NA
38274	ORTHOMCL38274(2 genes,2 taxa):	Swetha_25267 Yuzhi11_12443	0	1	1	NA	NA	NA	poly [ADP-ribose] polymerase 3; K10798 poly [ADP-ribose] polymerase [EC:2.4.2.30]
38275	ORTHOMCL38275(2 genes,2 taxa):	Swetha_25290 Zhongzhi13_18750	1	1	0	NA	NA	NA	NA
38276	ORTHOMCL38276(2 genes,2 taxa):	Swetha_25327 Yuzhi11_12469	0	1	1	NA	NA	NA	NA
38277	ORTHOMCL38277(2 genes,1 taxa):	Swetha_25361 Swetha_25363	0	2	0	NA	NA	NA	NA
38278	ORTHOMCL38278(2 genes,1 taxa):	Swetha_25399 Swetha_39632	0	2	0	NA	NA	NA	NA
38279	ORTHOMCL38279(2 genes,2 taxa):	Swetha_25442 Zhongzhi13_18944	1	1	0	WDHD1_XENLA WD repeat and HMG-box DNA-binding protein 1 OS=Xenopus laevis GN=wdhd1 PE=1 SV=1	IPR022100; Minichromosome loss protein Mcl1, middle region	NA	WD repeat and HMG-box DNA-binding protein 1; K11274 chromosome transmission fidelity protein 4
38280	ORTHOMCL38280(2 genes,2 taxa):	Swetha_25447 Yuzhi11_12503	0	1	1	NA	NA	NA	NA
38281	ORTHOMCL38281(2 genes,1 taxa):	Swetha_25453 Swetha_39430	0	2	0	NA	IPR005135; Endonuclease/exonuclease/phosphatase	NA	NA
38282	ORTHOMCL38282(2 genes,2 taxa):	Swetha_25479 Zhongzhi13_18951	1	1	0	NA	NA	NA	NA
38283	ORTHOMCL38283(2 genes,2 taxa):	Swetha_25505 Zhongzhi13_19009	1	1	0	ACCO5_ARATH 1-aminocyclopropane-1-carboxylate oxidase 5 OS=Arabidopsis thaliana GN=At1g77330 PE=2 SV=1	IPR005123; Oxoglutarate/iron-dependent dioxygenase IPR026992; Non-haem dioxygenase N-terminal domain	GO:0055114: oxidation-reduction process ; GO:0016706: oxidoreductase activity, acting on paired donors, with incorporation or reduction of molecular oxygen, 2-oxoglutarate as one donor, and incorporation of one atom each of oxygen into both donors ; GO:0016491: oxidoreductase activity ;	1-aminocyclopropane-1-carboxylate oxidase 5-like; K05933 aminocyclopropanecarboxylate oxidase [EC:1.14.17.4]
38284	ORTHOMCL38284(2 genes,2 taxa):	Swetha_25519 Zhongzhi13_19019	1	1	0	NA	IPR001878; Zinc finger, CCHC-type	GO:0008270: zinc ion binding ; GO:0003676: nucleic acid binding ;	uncharacterized LOC103718820; K08073 bifunctional polynucleotide phosphatase/kinase [EC:3.1.3.32 2.7.1.78]
38285	ORTHOMCL38285(2 genes,2 taxa):	Swetha_25538 Zhongzhi13_19058	1	1	0	NA	NA	NA	NA
38286	ORTHOMCL38286(2 genes,2 taxa):	Swetha_25606 Zhongzhi13_19163	1	1	0	NA	NA	NA	NA
38287	ORTHOMCL38287(2 genes,1 taxa):	Swetha_25641 Swetha_29867	0	2	0	NA	NA	NA	NA
38288	ORTHOMCL38288(2 genes,2 taxa):	Swetha_25643 Zhongzhi13_19290	1	1	0	NA	NA	NA	NA
38289	ORTHOMCL38289(2 genes,2 taxa):	Swetha_25652 Zhongzhi13_19311	1	1	0	NA	NA	NA	poly [ADP-ribose] polymerase 3; K10798 poly [ADP-ribose] polymerase [EC:2.4.2.30]
38290	ORTHOMCL38290(2 genes,2 taxa):	Swetha_25656 Zhongzhi13_19316	1	1	0	NA	NA	NA	NA
38291	ORTHOMCL38291(2 genes,2 taxa):	Swetha_25658 Yuzhi11_12552	0	1	1	NA	NA	NA	NA
38292	ORTHOMCL38292(2 genes,2 taxa):	Swetha_25661 Zhongzhi13_19317	1	1	0	NA	NA	NA	NA
38293	ORTHOMCL38293(2 genes,2 taxa):	Swetha_25677 Zhongzhi13_19331	1	1	0	NA	NA	NA	NA
38294	ORTHOMCL38294(2 genes,2 taxa):	Swetha_25691 Yuzhi11_12565	0	1	1	NA	NA	NA	NA
38295	ORTHOMCL38295(2 genes,2 taxa):	Swetha_25744	0	1	0	YNB1_YEAST Uncharacterized protein YNL011C OS=Saccharomyces cerevisiae (strain ATCC 204508 / S288c) GN=YNL011C PE=1 SV=1	IPR002882; LPPG:FO 2-phospho-L-lactate transferase CofD/UPF0052	NA	Maternal effect embryo arrest 18; K01365 cathepsin L [EC:3.4.22.15]
38296	ORTHOMCL38296(2 genes,1 taxa):	Swetha_25758 Swetha_38625	0	2	0	RAA1F_ARATH Ras-related protein RABA1f OS=Arabidopsis thaliana GN=RABA1F PE=2 SV=1	IPR001806; Small GTPase superfamily IPR005225; Small GTP-binding protein domain IPR027417; P-loop containing nucleoside triphosphate hydrolase	GO:0005525: GTP binding ; GO:0007264: small GTPase mediated signal transduction ;	ras-related protein RABA1f-like; K07904 Ras-related protein Rab-11A
38297	ORTHOMCL38297(2 genes,1 taxa):	Swetha_25767 Swetha_25768	0	2	0	GRXC9_ARATH Glutaredoxin-C9 OS=Arabidopsis thaliana GN=GRXC9 PE=1 SV=1	IPR002109; Glutaredoxin IPR012336; Thioredoxin-like fold	GO:0045454: cell redox homeostasis ; GO:0015035: protein disulfide oxidoreductase activity ; GO:0009055: electron carrier activity ;	hypothetical protein; K07390 monothiol glutaredoxin
38298	ORTHOMCL38298(2 genes,2 taxa):	Swetha_25788	0	1	0	RR5_ARATH 30S ribosomal protein S5, chloroplastic OS=Arabidopsis thaliana GN=rps5 PE=1 SV=1	IPR005324; Ribosomal protein S5, C-terminal IPR020568; Ribosomal protein S5 domain 2-type fold	GO:0006412: translation ; GO:0003735: structural constituent of ribosome ; GO:0005840: ribosome ; GO:0005622: intracellular ;	30S ribosomal protein S5, chloroplastic; K02988 small subunit ribosomal protein S5
38299	ORTHOMCL38299(2 genes,2 taxa):	Swetha_25876	0	1	0	THI42_VITVI Thiamine thiazole synthase 2, chloroplastic OS=Vitis vinifera GN=THI1-2 PE=3 SV=1	NA	NA	THI1-2; thiamine thiazole synthase 2, chloroplastic; K03146 thiamine thiazole synthase
38300	ORTHOMCL38300(2 genes,2 taxa):	Swetha_25998	0	1	0	PHL1_ARATH Protein PHR1-LIKE 1 OS=Arabidopsis thaliana GN=PHL1 PE=1 SV=1	IPR006447; Myb domain, plants IPR025756; MYB-CC type transcription factor, LHEQLE-containing domain	NA	uncharacterized protein LOC103984394; K14317 nuclear pore complex protein Nup214
38301	ORTHOMCL38301(2 genes,1 taxa):	Swetha_26033 Swetha_26038	0	2	0	DEF06_ARATH Defensin-like protein 6 OS=Arabidopsis thaliana GN=PDF2.5 PE=3 SV=1	IPR003614; Knottin, scorpion toxin-like IPR008176; Defensin, plant	GO:0006952: defense response ;	NA
38302	ORTHOMCL38302(2 genes,2 taxa):	Swetha_26073 Yuzhi11_12826	0	1	1	NA	NA	NA	NA
38303	ORTHOMCL38303(2 genes,2 taxa):	Swetha_26146	0	1	0	DNJB4_MOUSE DnaJ homolog subfamily B member 4 OS=Mus musculus GN=Dnajb4 PE=2 SV=1	IPR001623; DnaJ domain IPR002939; Chaperone DnaJ, C-terminal IPR008971; HSP40/DnaJ peptide-binding IPR018253; DnaJ domain, conserved site	GO:0031072: heat shock protein binding ;	DNAJ heat shock family protein; K09510 DnaJ homolog subfamily B member 4
38304	ORTHOMCL38304(2 genes,1 taxa):	Swetha_26230 Swetha_26234	0	2	0	NA	NA	NA	NA
38305	ORTHOMCL38305(2 genes,2 taxa):	Swetha_26259 Yuzhi11_12962	0	1	1	WTR11_ARATH WAT1-related protein At1g70260 OS=Arabidopsis thaliana GN=At1g70260 PE=2 SV=1	IPR000620; EamA domain	GO:0016020: membrane ;	probable fructose-bisphosphate aldolase 3, chloroplastic; K01623 fructose-bisphosphate aldolase, class I [EC:4.1.2.13]
38306	ORTHOMCL38306(2 genes,1 taxa):	Swetha_26392 Swetha_41007	0	2	0	NA	IPR012337; Ribonuclease H-like domain	GO:0003676: nucleic acid binding ;	ABC transporter B family member 2-like; K05658 ATP-binding cassette, subfamily B (MDR/TAP), member 1 [EC:3.6.3.44]
38307	ORTHOMCL38307(2 genes,2 taxa):	Swetha_26413 Yuzhi11_18065	0	1	1	NA	NA	NA	NA
38308	ORTHOMCL38308(2 genes,2 taxa):	Swetha_26414 Yuzhi11_16691	0	1	1	NA	NA	NA	NA
38309	ORTHOMCL38309(2 genes,2 taxa):	Swetha_26745 Yuzhi11_13248	0	1	1	NA	NA	NA	S-linalool synthase-like; K17982 geranyllinalool synthase [EC:4.2.3.144]
38310	ORTHOMCL38310(2 genes,2 taxa):	Swetha_26768	0	1	0	PPT1_ARATH Phosphoenolpyruvate/phosphate translocator 1, chloroplastic OS=Arabidopsis thaliana GN=PPT1 PE=1 SV=1	IPR004853; Sugar phosphate transporter domain	NA	phosphoenolpyruvate/phosphate translocator 1, chloroplastic; K15283 solute carrier family 35, member E1
38311	ORTHOMCL38311(2 genes,1 taxa):	Swetha_26839 Swetha_26844	0	2	0	UBP53_HUMAN Inactive ubiquitin carboxyl-terminal hydrolase 53 OS=Homo sapiens GN=USP53 PE=2 SV=2	IPR001394; Peptidase C19, ubiquitin carboxyl-terminal hydrolase IPR019007; WW domain binding protein 11	GO:0006511: ubiquitin-dependent protein catabolic process ; GO:0004221: ubiquitin thiolesterase activity ;	WW domain-binding protein 11; K12866 WW domain-binding protein 11
38312	ORTHOMCL38312(2 genes,2 taxa):	Swetha_26881 Yuzhi11_13340	0	1	1	EXP10_ARATH Expansin-A10 OS=Arabidopsis thaliana GN=EXPA10 PE=2 SV=1	IPR002963; Expansin IPR007117; Expansin, cellulose-binding-like domain IPR007118; Expansin/Lol pI	GO:0009664: plant-type cell wall organization ;	NA
38313	ORTHOMCL38313(2 genes,2 taxa):	Swetha_27082 Yuzhi11_22085	0	1	1	RL40_TETTS Ubiquitin-60S ribosomal protein L40 OS=Tetrahymena thermophila (strain SB210) GN=RPL40 PE=1 SV=1	IPR000626; Ubiquitin domain IPR019954; Ubiquitin conserved site IPR019956; Ubiquitin IPR029071; Ubiquitin-related domain	GO:0005515: protein binding ;	60S ribosomal protein L40, ubiquitin fusion protein; K02927 large subunit ribosomal protein L40e
38314	ORTHOMCL38314(2 genes,2 taxa):	Swetha_27117 Yuzhi11_22062	0	1	1	ARF1_ARATH ADP-ribosylation factor 1 OS=Arabidopsis thaliana GN=ARF1 PE=1 SV=2	IPR005225; Small GTP-binding protein domain IPR006689; Small GTPase superfamily, ARF/SAR type IPR024156; Small GTPase superfamily, ARF type IPR027417; P-loop containing nucleoside triphosphate hydrolase	GO:0005525: GTP binding ;	ADP-ribosylation factor; K07937 ADP-ribosylation factor 1
38315	ORTHOMCL38315(2 genes,1 taxa):	Swetha_27160 Swetha_27163	0	2	0	NA	NA	NA	hydroquinone glucosyltransferase-like; K08237 hydroquinone glucosyltransferase [EC:2.4.1.218]
38316	ORTHOMCL38316(2 genes,2 taxa):	Swetha_27240 Zhongzhi13_20591	1	1	0	NA	NA	NA	NA
38317	ORTHOMCL38317(2 genes,2 taxa):	Swetha_27285	0	1	0	TRUA_PARL1 tRNA pseudouridine synthase A OS=Parvibaculum lavamentivorans (strain DS-1 / DSM 13023 / NCIMB 13966) GN=truA PE=3 SV=1	IPR001406; Pseudouridine synthase I, TruA IPR020097; Pseudouridine synthase I, TruA, alpha/beta domain IPR020103; Pseudouridine synthase, catalytic domain	GO:0009451: RNA modification ; GO:0003723: RNA binding ; GO:0009982: pseudouridine synthase activity ; GO:0001522: pseudouridine synthesis ;	tRNA pseudouridine synthase-like 1; K06173 tRNA pseudouridine38-40 synthase [EC:5.4.99.12]
38318	ORTHOMCL38318(2 genes,2 taxa):	Swetha_27336 Zhongzhi13_12121	1	1	0	NA	NA	NA	NA
38319	ORTHOMCL38319(2 genes,2 taxa):	Swetha_27464	0	1	0	P2C10_ARATH Probable protein phosphatase 2C 10 OS=Arabidopsis thaliana GN=At1g34750 PE=2 SV=1	IPR001932; PPM-type phosphatase domain	GO:0003824: catalytic activity ;	probable protein phosphatase 2C 9; K17506 protein phosphatase 1L [EC:3.1.3.16]
38320	ORTHOMCL38320(2 genes,2 taxa):	Swetha_27686 Yuzhi11_13471	0	1	1	NA	NA	NA	NA
38321	ORTHOMCL38321(2 genes,2 taxa):	Swetha_27831 Zhongzhi13_21026	1	1	0	AXX15_SOYBN Auxin-induced protein X15 OS=Glycine max PE=2 SV=1	IPR003676; Small auxin-up RNA	NA	auxin-induced protein 15A-like; K14488 SAUR family protein
38322	ORTHOMCL38322(2 genes,2 taxa):	Swetha_28097	0	1	0	NA	NA	NA	NA
38323	ORTHOMCL38323(2 genes,2 taxa):	Swetha_28190	0	1	0	NA	NA	NA	NA
38324	ORTHOMCL38324(2 genes,2 taxa):	Swetha_28209	0	1	0	BPTF_HUMAN Nucleosome-remodeling factor subunit BPTF OS=Homo sapiens GN=BPTF PE=1 SV=3	IPR018501; DDT domain	NA	NA
38325	ORTHOMCL38325(2 genes,2 taxa):	Swetha_28294 Yuzhi11_14199	0	1	1	NRL4B_TOBAC Bifunctional nitrilase/nitrile hydratase NIT4B OS=Nicotiana tabacum GN=NIT4B PE=2 SV=1	IPR000132; Nitrilase/cyanide hydratase, conserved site IPR003010; Carbon-nitrogen hydrolase	GO:0016810: hydrolase activity, acting on carbon-nitrogen (but not peptide) bonds ;	bifunctional nitrilase/nitrile hydratase NIT4B; K13035 beta-cyano-L-alanine hydratase/nitrilase [EC:3.5.5.4 4.2.1.65]
38326	ORTHOMCL38326(2 genes,2 taxa):	Swetha_28558 Yuzhi11_14391	0	1	1	RL12_PRUAR 60S ribosomal protein L12 OS=Prunus armeniaca GN=RPL12 PE=2 SV=1	IPR000911; Ribosomal protein L11/L12 IPR020783; Ribosomal protein L11, C-terminal IPR020785; Ribosomal protein L11, conserved site	GO:0005840: ribosome ; GO:0003735: structural constituent of ribosome ; GO:0006412: translation ;	60S ribosomal protein L12; K02870 large subunit ribosomal protein L12e
38327	ORTHOMCL38327(2 genes,2 taxa):	Swetha_28596 Zhongzhi13_21645	1	1	0	NA	IPR001810; F-box domain	GO:0005515: protein binding ;	NA
38328	ORTHOMCL38328(2 genes,2 taxa):	Swetha_28676 Zhongzhi13_21703	1	1	0	NA	IPR034751; Yippee domain	NA	NA
38329	ORTHOMCL38329(2 genes,2 taxa):	Swetha_28940 Yuzhi11_14697	0	1	1	ASOL_TOBAC L-ascorbate oxidase homolog OS=Nicotiana tabacum PE=1 SV=1	IPR001117; Multicopper oxidase, type 1 IPR008972; Cupredoxin IPR011706; Multicopper oxidase, type 2 IPR011707; Multicopper oxidase, type 3	GO:0055114: oxidation-reduction process ; GO:0016491: oxidoreductase activity ;	L-ascorbate oxidase homolog; K00423 L-ascorbate oxidase [EC:1.10.3.3]
38330	ORTHOMCL38330(2 genes,2 taxa):	Swetha_28976	0	1	0	PUB13_ARATH U-box domain-containing protein 13 OS=Arabidopsis thaliana GN=PUB13 PE=1 SV=1	NA	NA	NA
38331	ORTHOMCL38331(2 genes,2 taxa):	Swetha_29067	0	1	0	CSPL6_ARATH CASP-like protein At2g28370 OS=Arabidopsis thaliana GN=At2g28370 PE=2 SV=1	IPR006702; Domain of unknown function DUF588	NA	NA
38332	ORTHOMCL38332(2 genes,2 taxa):	Swetha_29109 Yuzhi11_16717	0	1	1	NA	NA	NA	NA
38333	ORTHOMCL38333(2 genes,2 taxa):	Swetha_29182	0	1	0	Y328_SYNY3 Putative low molecular weight protein-tyrosine-phosphatase slr0328 OS=Synechocystis sp. (strain PCC 6803 / Kazusa) GN=slr0328 PE=3 SV=1	IPR023485; Phosphotyrosine protein phosphatase I superfamily	NA	low molecular weight phosphotyrosine protein phosphatase-like; K01104 protein-tyrosine phosphatase [EC:3.1.3.48]
38334	ORTHOMCL38334(2 genes,2 taxa):	Swetha_29187	0	1	0	CPY71_ARATH Peptidyl-prolyl cis-trans isomerase CYP71 OS=Arabidopsis thaliana GN=CYP71 PE=1 SV=1	NA	NA	peptidylprolyl isomerase domain and WD repeat-containing protein 1-like; K12736 peptidylprolyl isomerase domain and WD repeat-containing protein 1 [EC:5.2.1.8]
38335	ORTHOMCL38335(2 genes,2 taxa):	Swetha_29283	0	1	0	EF1D2_ARATH Elongation factor 1-delta 2 OS=Arabidopsis thaliana GN=At2g18110 PE=1 SV=1	IPR001326; Translation elongation factor EF1B, beta/delta chains, conserved site IPR010987; Glutathione S-transferase, C-terminal-like IPR014038; Translation elongation factor EF1B, beta/delta subunit, guanine nucleotide exchange domain	GO:0006414: translational elongation ; GO:0005853: eukaryotic translation elongation factor 1 complex ; GO:0003746: translation elongation factor activity ;	uncharacterized LOC100306132; K03232 elongation factor 1-beta
38336	ORTHOMCL38336(2 genes,2 taxa):	Swetha_29531 Yuzhi11_15030	0	1	1	NA	NA	NA	NA
38337	ORTHOMCL38337(2 genes,2 taxa):	Swetha_29546 Yuzhi11_15041	0	1	1	NA	NA	NA	NA
38338	ORTHOMCL38338(2 genes,2 taxa):	Swetha_29616 Yuzhi11_03995	0	1	1	NA	NA	NA	NA
38339	ORTHOMCL38339(2 genes,2 taxa):	Swetha_29625 Zhongzhi13_22488	1	1	0	NA	NA	NA	NA
38340	ORTHOMCL38340(2 genes,2 taxa):	Swetha_29630 Zhongzhi13_22492	1	1	0	NA	NA	NA	NA
38341	ORTHOMCL38341(2 genes,2 taxa):	Swetha_29689 Yuzhi11_00299	0	1	1	NA	NA	NA	NA
38342	ORTHOMCL38342(2 genes,2 taxa):	Swetha_29711 Yuzhi11_15120	0	1	1	NA	NA	NA	NA
38343	ORTHOMCL38343(2 genes,1 taxa):	Swetha_29741 Swetha_29745	0	2	0	NA	NA	NA	NA
38344	ORTHOMCL38344(2 genes,2 taxa):	Swetha_29753 Zhongzhi13_22595	1	1	0	NA	IPR024752; Myb/SANT-like domain	NA	NA
38345	ORTHOMCL38345(2 genes,2 taxa):	Swetha_29766 Yuzhi11_15148	0	1	1	NA	IPR013176; Protein of unknown function DUF1712, fungi	NA	NA
38346	ORTHOMCL38346(2 genes,2 taxa):	Swetha_29818 Yuzhi11_15179	0	1	1	NA	NA	NA	protein FIZZY-RELATED 2-like; K03364 cell division cycle 20-like protein 1, cofactor of APC complex
38347	ORTHOMCL38347(2 genes,1 taxa):	Swetha_29828 Swetha_29831	0	2	0	NA	NA	NA	NA
38348	ORTHOMCL38348(2 genes,2 taxa):	Swetha_29832 Zhongzhi13_22655	1	1	0	NA	NA	NA	NA
38349	ORTHOMCL38349(2 genes,2 taxa):	Swetha_29834 Yuzhi11_15176	0	1	1	NA	NA	NA	protein FIZZY-RELATED 2-like; K03364 cell division cycle 20-like protein 1, cofactor of APC complex
38350	ORTHOMCL38350(2 genes,1 taxa):	Swetha_29837 Swetha_29838	0	2	0	NA	IPR025836; Zinc knuckle CX2CX4HX4C	NA	NA
38351	ORTHOMCL38351(2 genes,1 taxa):	Swetha_29845 Swetha_29850	0	2	0	NA	NA	NA	NA
38352	ORTHOMCL38352(2 genes,2 taxa):	Swetha_29854 Zhongzhi13_01087	1	1	0	NA	IPR005135; Endonuclease/exonuclease/phosphatase	NA	S-linalool synthase-like; K17982 geranyllinalool synthase [EC:4.2.3.144]
38353	ORTHOMCL38353(2 genes,2 taxa):	Swetha_29872 Zhongzhi13_22729	1	1	0	NA	IPR024752; Myb/SANT-like domain	NA	NA
38354	ORTHOMCL38354(2 genes,2 taxa):	Swetha_29884 Zhongzhi13_22753	1	1	0	NA	NA	NA	NA
38355	ORTHOMCL38355(2 genes,2 taxa):	Swetha_29890 Zhongzhi13_22757	1	1	0	NA	NA	NA	NA
38356	ORTHOMCL38356(2 genes,2 taxa):	Swetha_29899 Zhongzhi13_22771	1	1	0	NA	NA	NA	NA
38357	ORTHOMCL38357(2 genes,2 taxa):	Swetha_29915 Zhongzhi13_22780	1	1	0	NA	NA	NA	NA
38358	ORTHOMCL38358(2 genes,2 taxa):	Swetha_29916 Zhongzhi13_22781	1	1	0	MVP_CAMVN Movement protein OS=Cauliflower mosaic virus (strain NY8153) GN=ORF I PE=3 SV=1	IPR028919; Viral movement protein	NA	NA
38359	ORTHOMCL38359(2 genes,1 taxa):	Swetha_29934 Swetha_29937	0	2	0	NA	NA	NA	NA
38360	ORTHOMCL38360(2 genes,2 taxa):	Swetha_29947 Zhongzhi13_22804	1	1	0	NA	NA	NA	NA
38361	ORTHOMCL38361(2 genes,1 taxa):	Swetha_29975 Swetha_29976	0	2	0	YCH4_YEAST Putative transposon Ty5-1 protein YCL074W OS=Saccharomyces cerevisiae (strain ATCC 204508 / S288c) GN=TY5A PE=5 SV=2	IPR005162; Retrotransposon gag domain IPR013103; Reverse transcriptase, RNA-dependent DNA polymerase IPR029472; Gag-polypeptide of LTR copia-type	NA	uncharacterized LOC102590164; K01183 chitinase [EC:3.2.1.14]
38362	ORTHOMCL38362(2 genes,1 taxa):	Swetha_29980 Swetha_29981	0	2	0	C7A12_PANGI Cytochrome P450 CYP736A12 OS=Panax ginseng PE=2 SV=1	IPR001128; Cytochrome P450 IPR002401; Cytochrome P450, E-class, group I IPR017972; Cytochrome P450, conserved site	GO:0005506: iron ion binding ; GO:0055114: oxidation-reduction process ; GO:0016705: oxidoreductase activity, acting on paired donors, with incorporation or reduction of molecular oxygen ; GO:0020037: heme binding ; GO:0009055: electron carrier activity ;	POPTRDRAFT_562677; hypothetical protein; K07408 cytochrome P450, family 1, subfamily A, polypeptide 1 [EC:1.14.14.1]
38363	ORTHOMCL38363(2 genes,2 taxa):	Swetha_30011 Zhongzhi13_22852	1	1	0	NA	NA	NA	NA
38364	ORTHOMCL38364(2 genes,2 taxa):	Swetha_30086 Yuzhi11_01682	0	1	1	UBP27_ARATH Ubiquitin carboxyl-terminal hydrolase 27 OS=Arabidopsis thaliana GN=UBP27 PE=2 SV=1	IPR019557; Aminotransferase-like, plant mobile domain	NA	ubiquitin carboxyl-terminal hydrolase 27-like; K11851 ubiquitin carboxyl-terminal hydrolase 30 [EC:3.4.19.12]
38365	ORTHOMCL38365(2 genes,2 taxa):	Swetha_30136 Yuzhi11_15338	0	1	1	GEDH1_OCIBA Geraniol dehydrogenase 1 OS=Ocimum basilicum GN=GEDH1 PE=1 SV=1	IPR002328; Alcohol dehydrogenase, zinc-type, conserved site IPR011032; GroES-like IPR013154; Alcohol dehydrogenase, N-terminal	GO:0016491: oxidoreductase activity ; GO:0055114: oxidation-reduction process ; GO:0008270: zinc ion binding ;	8-hydroxygeraniol dehydrogenase-like; K00083 cinnamyl-alcohol dehydrogenase [EC:1.1.1.195]
38366	ORTHOMCL38366(2 genes,2 taxa):	Swetha_30167 Yuzhi11_15361	0	1	1	NA	NA	NA	NA
38367	ORTHOMCL38367(2 genes,2 taxa):	Swetha_30225	0	1	0	NA	NA	NA	NA
38368	ORTHOMCL38368(2 genes,1 taxa):	Swetha_30298 Swetha_30301	0	2	0	NA	NA	NA	transmembrane 9 superfamily protein member 1; K17087 transmembrane 9 superfamily member 3
38369	ORTHOMCL38369(2 genes,2 taxa):	Swetha_30320 Yuzhi11_15459	0	1	1	NA	IPR025558; Domain of unknown function DUF4283	NA	uncharacterized LOC100256016; K06630 14-3-3 protein epsilon
38370	ORTHOMCL38370(2 genes,1 taxa):	Swetha_30363 Swetha_33978	0	2	0	NA	NA	NA	NA
38371	ORTHOMCL38371(2 genes,2 taxa):	Swetha_30806 Zhongzhi13_23437	1	1	0	CCC12_ARATH Cyclin-C1-2 OS=Arabidopsis thaliana GN=CYCC1-2 PE=2 SV=1	IPR013763; Cyclin-like	NA	cyclin-C1-2-like; K15161 cyclin C
38372	ORTHOMCL38372(2 genes,1 taxa):	Swetha_31061 Swetha_31064	0	2	0	SABP2_TOBAC Salicylic acid-binding protein 2 OS=Nicotiana tabacum GN=SABP2 PE=1 SV=1	IPR000073; Alpha/beta hydrolase fold-1 IPR029058; Alpha/Beta hydrolase fold	NA	hypothetical protein; K08233 polyneuridine-aldehyde esterase [EC:3.1.1.78]
38373	ORTHOMCL38373(2 genes,2 taxa):	Swetha_31076 Zhongzhi13_04515	1	1	0	NA	NA	NA	NA
38374	ORTHOMCL38374(2 genes,1 taxa):	Swetha_31111 Swetha_31112	0	2	0	NA	NA	NA	NA
38375	ORTHOMCL38375(2 genes,2 taxa):	Swetha_31441 Zhongzhi13_23937	1	1	0	DRM2_ARATH DNA (cytosine-5)-methyltransferase DRM2 OS=Arabidopsis thaliana GN=DRM2 PE=1 SV=1	IPR029063; S-adenosyl-L-methionine-dependent methyltransferase IPR030380; SAM-dependent methyltransferase DRM	NA	NA
38376	ORTHOMCL38376(2 genes,2 taxa):	Swetha_31532 Zhongzhi13_18459	1	1	0	XYLT1_RAT Xylosyltransferase 1 (Fragment) OS=Rattus norvegicus GN=Xylt1 PE=2 SV=1	IPR003406; Glycosyl transferase, family 14	GO:0008375: acetylglucosaminyltransferase activity ; GO:0016020: membrane ;	GT14A2; glycosyltransferase CAZy family GT14; K00771 protein xylosyltransferase [EC:2.4.2.26]
38377	ORTHOMCL38377(2 genes,1 taxa):	Swetha_31647 Swetha_31655	0	2	0	NA	NA	NA	NA
38378	ORTHOMCL38378(2 genes,2 taxa):	Swetha_31732 Zhongzhi13_24163	1	1	0	CSPLU_ORYSJ CASP-like protein Os03g0767900 OS=Oryza sativa subsp. japonica GN=Os03g0767900 PE=2 SV=1	IPR006702; Domain of unknown function DUF588	NA	NA
38379	ORTHOMCL38379(2 genes,2 taxa):	Swetha_31855	0	1	0	EDR2L_ARATH Protein ENHANCED DISEASE RESISTANCE 2-like OS=Arabidopsis thaliana GN=EDR2L PE=2 SV=1	IPR001849; Pleckstrin homology domain IPR011993; PH domain-like	GO:0005515: protein binding ; GO:0005543: phospholipid binding ;	NA
38380	ORTHOMCL38380(2 genes,2 taxa):	Swetha_32099 Yuzhi11_16559	0	1	1	EMB8_PICGL Embryogenesis-associated protein EMB8 OS=Picea glauca GN=EMB8 PE=2 SV=1	IPR000952; AB hydrolase 4, conserved site IPR029058; Alpha/Beta hydrolase fold	GO:0004091: carboxylesterase activity ;	embryogenesis-associated family protein; K13696 abhydrolase domain-containing protein 1/3
38381	ORTHOMCL38381(2 genes,2 taxa):	Swetha_32251 Zhongzhi13_15575	1	1	0	SAR1A_ARATH GTP-binding protein SAR1A OS=Arabidopsis thaliana GN=SAR1A PE=2 SV=1	IPR006687; Small GTPase superfamily, SAR1-type IPR006689; Small GTPase superfamily, ARF/SAR type IPR012999; Pyridine nucleotide-disulphide oxidoreductase, class I, active site IPR023753; FAD/NAD(P)-binding domain IPR027417; P-loop containing nucleoside triphosphate hydrolase	GO:0005622: intracellular ; GO:0005525: GTP binding ; GO:0006886: intracellular protein transport ;	GTP-binding protein SAR1A-like; K07953 GTP-binding protein SAR1 [EC:3.6.5.-]
38382	ORTHOMCL38382(2 genes,1 taxa):	Swetha_32278 Swetha_32281	0	2	0	NA	NA	NA	NA
38383	ORTHOMCL38383(2 genes,1 taxa):	Swetha_32313 Swetha_32316	0	2	0	NA	IPR001584; Integrase, catalytic core IPR012337; Ribonuclease H-like domain	GO:0015074: DNA integration ;	NA
38384	ORTHOMCL38384(2 genes,1 taxa):	Swetha_32369 Swetha_32370	0	2	0	DGP14_ARATH Putative protease Do-like 14 OS=Arabidopsis thaliana GN=DEGP14 PE=3 SV=2	IPR001478; PDZ domain	GO:0005515: protein binding ;	putative protease Do-like 14; K08669 HtrA serine peptidase 2 [EC:3.4.21.108]
38385	ORTHOMCL38385(2 genes,1 taxa):	Swetha_32413 Swetha_32414	0	2	0	SHT_ARATH Spermidine hydroxycinnamoyl transferase OS=Arabidopsis thaliana GN=SHT PE=1 SV=1	IPR003480; Transferase	GO:0016747: transferase activity, transferring acyl groups other than amino-acyl groups ;	Anthranilate N-benzoyltransferase protein, putative (EC:2.3.1.144); K13065 shikimate O-hydroxycinnamoyltransferase [EC:2.3.1.133]
38386	ORTHOMCL38386(2 genes,1 taxa):	Swetha_32576 Swetha_32579	0	2	0	XRN4_ARATH 5'-3' exoribonuclease 4 OS=Arabidopsis thaliana GN=XRN4 PE=2 SV=1	NA	NA	5'-3' exoribonuclease 4-like; K12619 5'-3' exoribonuclease 2 [EC:3.1.13.-]
38387	ORTHOMCL38387(2 genes,2 taxa):	Swetha_32611 Zhongzhi13_24902	1	1	0	NA	NA	NA	cell cycle checkpoint protein RAD17; K06662 cell cycle checkpoint protein
38388	ORTHOMCL38388(2 genes,1 taxa):	Swetha_32621 Swetha_32624	0	2	0	NA	NA	NA	NA
38389	ORTHOMCL38389(2 genes,2 taxa):	Swetha_32654 Yuzhi11_16875	0	1	1	NA	NA	NA	NA
38390	ORTHOMCL38390(2 genes,1 taxa):	Swetha_32655 Swetha_32657	0	2	0	NA	NA	NA	NA
38391	ORTHOMCL38391(2 genes,1 taxa):	Swetha_32727 Swetha_32735	0	2	0	NA	NA	NA	NA
38392	ORTHOMCL38392(2 genes,2 taxa):	Swetha_32776 Yuzhi11_21011	0	1	1	NA	NA	NA	NA
38393	ORTHOMCL38393(2 genes,2 taxa):	Swetha_32795 Zhongzhi13_25048	1	1	0	NA	NA	NA	NA
38394	ORTHOMCL38394(2 genes,2 taxa):	Swetha_32803 Zhongzhi13_25056	1	1	0	NA	NA	NA	NA
38395	ORTHOMCL38395(2 genes,1 taxa):	Swetha_32822 Swetha_32826	0	2	0	NA	IPR025312; Domain of unknown function DUF4216	NA	NA
38396	ORTHOMCL38396(2 genes,2 taxa):	Swetha_32834 Zhongzhi13_00971	1	1	0	NA	IPR025558; Domain of unknown function DUF4283 IPR025836; Zinc knuckle CX2CX4HX4C	NA	disease resistance protein RPM1-like; K13457 disease resistance protein RPM1
38397	ORTHOMCL38397(2 genes,2 taxa):	Swetha_32841 Zhongzhi13_25360	1	1	0	NA	NA	NA	NA
38398	ORTHOMCL38398(2 genes,2 taxa):	Swetha_32857 Zhongzhi13_25146	1	1	0	NA	NA	NA	NA
38399	ORTHOMCL38399(2 genes,1 taxa):	Swetha_32888 Swetha_32892	0	2	0	NA	NA	NA	NA
38400	ORTHOMCL38400(2 genes,1 taxa):	Swetha_32889 Swetha_32893	0	2	0	NA	NA	NA	NA
38401	ORTHOMCL38401(2 genes,2 taxa):	Swetha_32900 Zhongzhi13_25171	1	1	0	UBP12_ARATH Ubiquitin carboxyl-terminal hydrolase 12 OS=Arabidopsis thaliana GN=UBP12 PE=1 SV=2	NA	NA	ubiquitin carboxyl-terminal hydrolase 13-like; K11838 ubiquitin carboxyl-terminal hydrolase 7 [EC:3.4.19.12]
38402	ORTHOMCL38402(2 genes,2 taxa):	Swetha_32902 Zhongzhi13_25173	1	1	0	NA	NA	NA	ubiquitin carboxyl-terminal hydrolase 13-like; K11838 ubiquitin carboxyl-terminal hydrolase 7 [EC:3.4.19.12]
38403	ORTHOMCL38403(2 genes,2 taxa):	Swetha_32943 Zhongzhi13_25257	1	1	0	NA	NA	NA	NA
38404	ORTHOMCL38404(2 genes,2 taxa):	Swetha_32947 Yuzhi11_07594	0	1	1	NA	NA	NA	NA
38405	ORTHOMCL38405(2 genes,1 taxa):	Swetha_32989 Swetha_32991	0	2	0	NA	NA	NA	NA
38406	ORTHOMCL38406(2 genes,2 taxa):	Swetha_32996 Zhongzhi13_25334	1	1	0	NA	NA	NA	NA
38407	ORTHOMCL38407(2 genes,2 taxa):	Swetha_33002 Yuzhi11_16976	0	1	1	NA	NA	NA	NA
38408	ORTHOMCL38408(2 genes,2 taxa):	Swetha_33027 Yuzhi11_16991	0	1	1	NA	NA	NA	NA
38409	ORTHOMCL38409(2 genes,2 taxa):	Swetha_33033 Yuzhi11_06074	0	1	1	NA	IPR024752; Myb/SANT-like domain	NA	poly(ADP-ribose) glycohydrolase 1-like; K07759 poly(ADP-ribose) glycohydrolase [EC:3.2.1.143]
38410	ORTHOMCL38410(2 genes,2 taxa):	Swetha_33062 Yuzhi11_17011	0	1	1	NA	IPR025558; Domain of unknown function DUF4283	NA	NA
38411	ORTHOMCL38411(2 genes,1 taxa):	Swetha_33102 Swetha_33103	0	2	0	LIN1_NYCCO LINE-1 reverse transcriptase homolog OS=Nycticebus coucang PE=4 SV=1	IPR000477; Reverse transcriptase domain IPR025836; Zinc knuckle CX2CX4HX4C	GO:0006278: RNA-dependent DNA replication ; GO:0003964: RNA-directed DNA polymerase activity ; GO:0003723: RNA binding ;	uncharacterized LOC104435557; K15115 solute carrier family 25 (mitochondrial folate transporter), member 32
38412	ORTHOMCL38412(2 genes,2 taxa):	Swetha_33119 Yuzhi11_17049	0	1	1	NA	NA	NA	NA
38413	ORTHOMCL38413(2 genes,2 taxa):	Swetha_33191 Zhongzhi13_25501	1	1	0	NA	NA	NA	NA
38414	ORTHOMCL38414(2 genes,2 taxa):	Swetha_33199 Yuzhi11_17105	0	1	1	AP1S1_ARATH AP-1 complex subunit sigma-1 OS=Arabidopsis thaliana GN=AAP19-1 PE=1 SV=1	IPR011012; Longin-like domain IPR016635; Adaptor protein complex, sigma subunit IPR022775; AP complex, mu/sigma subunit	GO:0006810: transport ;	AP19; AP-1 complex subunit sigma-1; K12394 AP-1 complex subunit sigma 1/2
38415	ORTHOMCL38415(2 genes,2 taxa):	Swetha_33206 Yuzhi11_17108	0	1	1	NA	NA	NA	NA
38416	ORTHOMCL38416(2 genes,2 taxa):	Swetha_33229 Yuzhi11_17127	0	1	1	NA	NA	NA	S-linalool synthase-like; K17982 geranyllinalool synthase [EC:4.2.3.144]
38417	ORTHOMCL38417(2 genes,1 taxa):	Swetha_33233 Swetha_33238	0	2	0	NA	NA	NA	NA
38418	ORTHOMCL38418(2 genes,2 taxa):	Swetha_33234 Zhongzhi13_25532	1	1	0	NA	NA	NA	NA
38419	ORTHOMCL38419(2 genes,2 taxa):	Swetha_33276	0	1	0	SINA3_ARATH E3 ubiquitin-protein ligase SINAT3 OS=Arabidopsis thaliana GN=SINAT3 PE=2 SV=1	IPR008974; TRAF-like IPR018121; Seven-in-absentia protein, TRAF-like domain	GO:0005515: protein binding ;	E3 ubiquitin-protein ligase SINAT3-like; K04506 E3 ubiquitin-protein ligase SIAH1 [EC:2.3.2.27]
38420	ORTHOMCL38420(2 genes,2 taxa):	Swetha_33420 Yuzhi11_17220	0	1	1	NA	NA	NA	NA
38421	ORTHOMCL38421(2 genes,2 taxa):	Swetha_33482 Yuzhi11_15210	0	1	1	NA	IPR001878; Zinc finger, CCHC-type	GO:0003676: nucleic acid binding ; GO:0008270: zinc ion binding ;	NA
38422	ORTHOMCL38422(2 genes,2 taxa):	Swetha_33535 Zhongzhi13_25909	1	1	0	NA	NA	NA	NA
38423	ORTHOMCL38423(2 genes,2 taxa):	Swetha_33745 Zhongzhi13_25861	1	1	0	DRL13_ARATH Putative disease resistance protein At1g59780 OS=Arabidopsis thaliana GN=At1g59780 PE=3 SV=1	IPR032675; Leucine-rich repeat domain, L domain-like	NA	Disease resistance protein RPP8; K01930 folylpolyglutamate synthase [EC:6.3.2.17]
38424	ORTHOMCL38424(2 genes,2 taxa):	Swetha_33831 Zhongzhi13_26011	1	1	0	NA	NA	NA	NA
38425	ORTHOMCL38425(2 genes,2 taxa):	Swetha_33926 Zhongzhi13_26094	1	1	0	BLUS1_ARATH Serine/threonine-protein kinase BLUS1 OS=Arabidopsis thaliana GN=BLUS1 PE=1 SV=1	IPR011009; Protein kinase-like domain	GO:0016772: transferase activity, transferring phosphorus-containing groups ;	serine/threonine-protein kinase fray2; K08835 serine/threonine-protein kinase OSR1/STK39 [EC:2.7.11.1]
38426	ORTHOMCL38426(2 genes,2 taxa):	Swetha_34117	0	1	0	ATOX1_ARATH Copper transport protein ATX1 OS=Arabidopsis thaliana GN=ATX1 PE=1 SV=1	IPR006121; Heavy metal-associated domain, HMA	GO:0046872: metal ion binding ; GO:0030001: metal ion transport ;	copper transport protein ATX1-like; K07213 copper chaperone
38427	ORTHOMCL38427(2 genes,2 taxa):	Swetha_34175 Zhongzhi13_26292	1	1	0	NA	NA	NA	NA
38428	ORTHOMCL38428(2 genes,2 taxa):	Swetha_34391	0	1	0	NA	NA	NA	DEAD-box ATP-dependent RNA helicase 40-like; K12823 ATP-dependent RNA helicase DDX5/DBP2 [EC:3.6.4.13]
38429	ORTHOMCL38429(2 genes,2 taxa):	Swetha_34504 Yuzhi11_17847	0	1	1	NA	NA	NA	NA
38430	ORTHOMCL38430(2 genes,2 taxa):	Swetha_34522 Yuzhi11_17863	0	1	1	POLX_TOBAC Retrovirus-related Pol polyprotein from transposon TNT 1-94 OS=Nicotiana tabacum PE=2 SV=1	NA	NA	uncharacterized LOC104905624; K05658 ATP-binding cassette, subfamily B (MDR/TAP), member 1 [EC:3.6.3.44]
38431	ORTHOMCL38431(2 genes,2 taxa):	Swetha_34531 Zhongzhi13_26564	1	1	0	NU5C_EUCGG NAD(P)H-quinone oxidoreductase subunit 5, chloroplastic OS=Eucalyptus globulus subsp. globulus GN=ndhF PE=3 SV=1	IPR001750; NADH:quinone oxidoreductase/Mrp antiporter, membrane subunit	GO:0008137: NADH dehydrogenase (ubiquinone) activity ; GO:0055114: oxidation-reduction process ; GO:0042773: ATP synthesis coupled electron transport ;	ndhF, EucgrC_p069; NADH-plastoquinone oxidoreductase subunit 5; K05577 NAD(P)H-quinone oxidoreductase subunit 5 [EC:1.6.5.3]
38432	ORTHOMCL38432(2 genes,2 taxa):	Swetha_34566 Zhongzhi13_08796	1	1	0	POL_FFV Pro-Pol polyprotein OS=Feline foamy virus GN=pol PE=3 SV=1	IPR001584; Integrase, catalytic core IPR012337; Ribonuclease H-like domain	GO:0015074: DNA integration ;	uncharacterized LOC103443119; K06883 uncharacterized protein
38433	ORTHOMCL38433(2 genes,2 taxa):	Swetha_34702 Yuzhi11_17987	0	1	1	NA	NA	NA	NA
38434	ORTHOMCL38434(2 genes,2 taxa):	Swetha_34707 Yuzhi11_17993	0	1	1	NA	NA	NA	NA
38435	ORTHOMCL38435(2 genes,2 taxa):	Swetha_34784 Zhongzhi13_26770	1	1	0	NA	NA	NA	NA
38436	ORTHOMCL38436(2 genes,2 taxa):	Swetha_34786 Zhongzhi13_26772	1	1	0	NA	NA	NA	NA
38437	ORTHOMCL38437(2 genes,2 taxa):	Swetha_34788 Zhongzhi13_26774	1	1	0	NA	NA	NA	NA
38438	ORTHOMCL38438(2 genes,1 taxa):	Swetha_34804 Swetha_34808	0	2	0	NA	NA	NA	NA
38439	ORTHOMCL38439(2 genes,1 taxa):	Swetha_34868 Swetha_34870	0	2	0	NA	NA	NA	NA
38440	ORTHOMCL38440(2 genes,2 taxa):	Swetha_34926 Yuzhi11_00224	0	1	1	NA	NA	NA	NA
38441	ORTHOMCL38441(2 genes,2 taxa):	Swetha_35017 Yuzhi11_25957	0	1	1	NA	NA	NA	S-linalool synthase-like; K17982 geranyllinalool synthase [EC:4.2.3.144]
38442	ORTHOMCL38442(2 genes,2 taxa):	Swetha_35019 Yuzhi11_18126	0	1	1	NA	NA	NA	NA
38443	ORTHOMCL38443(2 genes,1 taxa):	Swetha_35043 Swetha_35051	0	2	0	NA	NA	NA	NA
38444	ORTHOMCL38444(2 genes,2 taxa):	Swetha_35073 Yuzhi11_25919	0	1	1	NA	NA	NA	NA
38445	ORTHOMCL38445(2 genes,1 taxa):	Swetha_35080 Swetha_35081	0	2	0	NA	NA	NA	NA
38446	ORTHOMCL38446(2 genes,2 taxa):	Swetha_35090 Yuzhi11_18163	0	1	1	NA	NA	NA	NA
38447	ORTHOMCL38447(2 genes,2 taxa):	Swetha_35120 Yuzhi11_24137	0	1	1	NA	NA	NA	NA
38448	ORTHOMCL38448(2 genes,1 taxa):	Swetha_35123 Swetha_35125	0	2	0	NA	NA	NA	NA
38449	ORTHOMCL38449(2 genes,2 taxa):	Swetha_35184 Yuzhi11_18212	0	1	1	NA	IPR025558; Domain of unknown function DUF4283	NA	NA
38450	ORTHOMCL38450(2 genes,2 taxa):	Swetha_35191 Yuzhi11_18213	0	1	1	NA	NA	NA	NA
38451	ORTHOMCL38451(2 genes,2 taxa):	Swetha_35209 Yuzhi11_18223	0	1	1	NA	NA	NA	NA
38452	ORTHOMCL38452(2 genes,1 taxa):	Swetha_35213 Swetha_35215	0	2	0	NA	NA	NA	NA
38453	ORTHOMCL38453(2 genes,1 taxa):	Swetha_35214 Swetha_35216	0	2	0	NA	NA	NA	NA
38454	ORTHOMCL38454(2 genes,2 taxa):	Swetha_35260 Yuzhi11_18252	0	1	1	NA	NA	NA	NA
38455	ORTHOMCL38455(2 genes,1 taxa):	Swetha_35405 Swetha_35407	0	2	0	CLSY1_ARATH SNF2 domain-containing protein CLASSY 1 OS=Arabidopsis thaliana GN=CLSY1 PE=1 SV=1	IPR001650; Helicase, C-terminal IPR027417; P-loop containing nucleoside triphosphate hydrolase	GO:0005524: ATP binding ; GO:0003676: nucleic acid binding ; GO:0004386: helicase activity ;	SNF2 domain-containing protein CLASSY 1-like; K10875 DNA repair and recombination protein RAD54 and RAD54-like protein [EC:3.6.4.-]
38456	ORTHOMCL38456(2 genes,2 taxa):	Swetha_35447	0	1	0	TGD4_ARATH Protein TRIGALACTOSYLDIACYLGLYCEROL 4, chloroplastic OS=Arabidopsis thaliana GN=TGD4 PE=1 SV=1	NA	NA	NA
38457	ORTHOMCL38457(2 genes,2 taxa):	Swetha_35465 Yuzhi11_18380	0	1	1	CSK2B_ARATH Casein kinase II subunit beta OS=Arabidopsis thaliana GN=CKB1 PE=1 SV=1	IPR000704; Casein kinase II, regulatory subunit	GO:0005956: protein kinase CK2 complex ; GO:0019887: protein kinase regulator activity ;	putative casein kinase II subunit beta-4-like; K03115 casein kinase II subunit beta
38458	ORTHOMCL38458(2 genes,1 taxa):	Swetha_35487 Swetha_35488	0	2	0	NA	NA	NA	NA
38459	ORTHOMCL38459(2 genes,2 taxa):	Swetha_35491 Zhongzhi13_27528	1	1	0	NA	NA	NA	NA
38460	ORTHOMCL38460(2 genes,2 taxa):	Swetha_35498 Zhongzhi13_27534	1	1	0	RL31_PERFR 60S ribosomal protein L31 OS=Perilla frutescens GN=RPL31 PE=2 SV=1	IPR000054; Ribosomal protein L31e IPR020052; Ribosomal protein L31e, conserved site IPR023621; Ribosomal protein L31e domain	GO:0005622: intracellular ; GO:0005840: ribosome ; GO:0006412: translation ; GO:0003735: structural constituent of ribosome ;	60S ribosomal protein L31-like; K02910 large subunit ribosomal protein L31e
38461	ORTHOMCL38461(2 genes,2 taxa):	Swetha_35531 Zhongzhi13_27564	1	1	0	P2_ARATH NADP-dependent alkenal double bond reductase P2 OS=Arabidopsis thaliana GN=P2 PE=2 SV=2	IPR016040; NAD(P)-binding domain	GO:0000166: nucleotide binding ;	2-alkenal reductase (NADP(+)-dependent)-like; K07119 uncharacterized protein
38462	ORTHOMCL38462(2 genes,2 taxa):	Swetha_35532 Zhongzhi13_27565	1	1	0	PULR_MENPI (+)-pulegone reductase OS=Mentha piperita PE=1 SV=1	IPR016040; NAD(P)-binding domain	GO:0000166: nucleotide binding ;	NADP-dependent alkenal double bond reductase P1; K07119 uncharacterized protein
38463	ORTHOMCL38463(2 genes,2 taxa):	Swetha_35549 Zhongzhi13_27576	1	1	0	NA	NA	NA	NA
38464	ORTHOMCL38464(2 genes,2 taxa):	Swetha_35590 Zhongzhi13_27606	1	1	0	NA	NA	NA	NA
38465	ORTHOMCL38465(2 genes,1 taxa):	Swetha_35606 Swetha_35610	0	2	0	NA	NA	NA	NA
38466	ORTHOMCL38466(2 genes,2 taxa):	Swetha_35892 Yuzhi11_18666	0	1	1	C7A52_PANGI Beta-amyrin 28-oxidase OS=Panax ginseng PE=2 SV=1	IPR001128; Cytochrome P450 IPR002401; Cytochrome P450, E-class, group I IPR017972; Cytochrome P450, conserved site	GO:0016705: oxidoreductase activity, acting on paired donors, with incorporation or reduction of molecular oxygen ; GO:0005506: iron ion binding ; GO:0055114: oxidation-reduction process ; GO:0009055: electron carrier activity ; GO:0020037: heme binding ;	hypothetical protein; K07437 cytochrome P450, family 26, subfamily A
38467	ORTHOMCL38467(2 genes,2 taxa):	Swetha_36510	0	1	0	TT12_ARATH Protein TRANSPARENT TESTA 12 OS=Arabidopsis thaliana GN=TT12 PE=2 SV=1	NA	NA	protein TRANSPARENT TESTA 12-like; K03327 multidrug resistance protein, MATE family
38468	ORTHOMCL38468(2 genes,2 taxa):	Swetha_36542 Yuzhi11_19410	0	1	1	ROMT_VITVI Trans-resveratrol di-O-methyltransferase OS=Vitis vinifera GN=ROMT PE=1 SV=2	IPR001077; O-methyltransferase, family 2 IPR016461; O-methyltransferase COMT-type IPR029063; S-adenosyl-L-methionine-dependent methyltransferase	GO:0008171: O-methyltransferase activity ;	OMT2.1; O-methyltransferase; K16040 trans-resveratrol di-O-methyltransferase [EC:2.1.1.240]
38469	ORTHOMCL38469(2 genes,2 taxa):	Swetha_36544	0	1	0	NA	NA	NA	NA
38470	ORTHOMCL38470(2 genes,2 taxa):	Swetha_36615 Zhongzhi13_28474	1	1	0	ROC2_ORYSJ Homeobox-leucine zipper protein ROC2 OS=Oryza sativa subsp. japonica GN=ROC2 PE=2 SV=1	IPR001356; Homeobox domain IPR009057; Homeobox domain-like IPR017970; Homeobox, conserved site	GO:0006355: regulation of transcription, DNA-dependent ; GO:0003700: sequence-specific DNA binding transcription factor activity ; GO:0043565: sequence-specific DNA binding ;	homeobox-leucine zipper protein HDG2; K09338 homeobox-leucine zipper protein
38471	ORTHOMCL38471(2 genes,2 taxa):	Swetha_36616 Zhongzhi13_28479	1	1	0	GPT2_ARATH Glucose-6-phosphate/phosphate translocator 2, chloroplastic OS=Arabidopsis thaliana GN=GPT2 PE=2 SV=2	IPR004853; Sugar phosphate transporter domain	NA	glucose-6-phosphate/phosphate translocator 2, chloroplastic; K15283 solute carrier family 35, member E1
38472	ORTHOMCL38472(2 genes,2 taxa):	Swetha_36656 Yuzhi11_19487	0	1	1	NA	NA	NA	NA
38473	ORTHOMCL38473(2 genes,1 taxa):	Swetha_36676 Swetha_36678	0	2	0	NA	NA	NA	NA
38474	ORTHOMCL38474(2 genes,2 taxa):	Swetha_36679 Yuzhi11_19512	0	1	1	NA	NA	NA	NA
38475	ORTHOMCL38475(2 genes,2 taxa):	Swetha_36737 Yuzhi11_19540	0	1	1	NA	IPR000477; Reverse transcriptase domain	GO:0006278: RNA-dependent DNA replication ; GO:0003964: RNA-directed DNA polymerase activity ; GO:0003723: RNA binding ;	uncharacterized LOC104435557; K15115 solute carrier family 25 (mitochondrial folate transporter), member 32
38476	ORTHOMCL38476(2 genes,1 taxa):	Swetha_36784 Swetha_36786	0	2	0	FAR1_ARATH Protein FAR-RED IMPAIRED RESPONSE 1 OS=Arabidopsis thaliana GN=FAR1 PE=1 SV=1	IPR004330; FAR1 DNA binding domain	NA	protein FAR1-RELATED SEQUENCE 6-like; K17604 zinc finger SWIM domain-containing protein 3
38477	ORTHOMCL38477(2 genes,2 taxa):	Swetha_36814 Yuzhi11_19598	0	1	1	THCAS_CANSA Tetrahydrocannabinolic acid synthase OS=Cannabis sativa PE=1 SV=1	IPR006094; FAD linked oxidase, N-terminal IPR016166; FAD-binding, type 2 IPR026960; Reverse transcriptase zinc-binding domain	GO:0016491: oxidoreductase activity ; GO:0008762: UDP-N-acetylmuramate dehydrogenase activity ; GO:0050660: flavin adenine dinucleotide binding ; GO:0055114: oxidation-reduction process ;	uncharacterized LOC104435557; K15115 solute carrier family 25 (mitochondrial folate transporter), member 32
38478	ORTHOMCL38478(2 genes,1 taxa):	Swetha_36816 Swetha_36817	0	2	0	NA	IPR026960; Reverse transcriptase zinc-binding domain	NA	NA
38479	ORTHOMCL38479(2 genes,2 taxa):	Swetha_36864 Yuzhi11_19628	0	1	1	LIP2_ARATH Triacylglycerol lipase 2 OS=Arabidopsis thaliana GN=LIP2 PE=2 SV=1	IPR006693; Partial AB-hydrolase lipase domain IPR029058; Alpha/Beta hydrolase fold	GO:0006629: lipid metabolic process ;	triacylglycerol lipase 2; K01052 lysosomal acid lipase/cholesteryl ester hydrolase [EC:3.1.1.13]
38480	ORTHOMCL38480(2 genes,2 taxa):	Swetha_36937 Yuzhi11_19677	0	1	1	NA	NA	NA	NA
38481	ORTHOMCL38481(2 genes,1 taxa):	Swetha_36954 Swetha_36958	0	2	0	NA	NA	NA	cytochrome P450 71A3-like; K07410 cytochrome P450, family 1, subfamily B, polypeptide 1 [EC:1.14.14.1]
38482	ORTHOMCL38482(2 genes,2 taxa):	Swetha_36981 Yuzhi11_19694	0	1	1	NA	NA	NA	NA
38483	ORTHOMCL38483(2 genes,2 taxa):	Swetha_37008 Yuzhi11_19708	0	1	1	NA	NA	NA	NA
38484	ORTHOMCL38484(2 genes,2 taxa):	Swetha_37026 Yuzhi11_19720	0	1	1	NA	NA	NA	protein FIZZY-RELATED 2-like; K03364 cell division cycle 20-like protein 1, cofactor of APC complex
38485	ORTHOMCL38485(2 genes,2 taxa):	Swetha_37036 Yuzhi11_19725	0	1	1	NA	NA	NA	NA
38486	ORTHOMCL38486(2 genes,2 taxa):	Swetha_37039 Zhongzhi13_28835	1	1	0	NA	NA	NA	NA
38487	ORTHOMCL38487(2 genes,2 taxa):	Swetha_37088 Zhongzhi13_28881	1	1	0	NA	NA	NA	NA
38488	ORTHOMCL38488(2 genes,2 taxa):	Swetha_37108 Yuzhi11_24972	0	1	1	NA	NA	NA	uncharacterized LOC102610907; K12153 phenylalanine N-monooxygenase [EC:1.14.13.124]
38489	ORTHOMCL38489(2 genes,2 taxa):	Swetha_37110 Zhongzhi13_28896	1	1	0	NA	NA	NA	NA
38490	ORTHOMCL38490(2 genes,2 taxa):	Swetha_37126 Zhongzhi13_28910	1	1	0	NA	IPR001878; Zinc finger, CCHC-type	GO:0008270: zinc ion binding ; GO:0003676: nucleic acid binding ;	NA
38491	ORTHOMCL38491(2 genes,2 taxa):	Swetha_37130 Zhongzhi13_28911	1	1	0	MVP_SOCMV Movement protein OS=Soybean chlorotic mottle virus GN=ORF I PE=3 SV=1	IPR028919; Viral movement protein	NA	NA
38492	ORTHOMCL38492(2 genes,2 taxa):	Swetha_37150 Zhongzhi13_28922	1	1	0	NA	IPR029472; Gag-polypeptide of LTR copia-type	NA	NA
38493	ORTHOMCL38493(2 genes,2 taxa):	Swetha_37160 Yuzhi11_19771	0	1	1	NA	NA	NA	NA
38494	ORTHOMCL38494(2 genes,2 taxa):	Swetha_37185 Zhongzhi13_28967	1	1	0	NA	NA	NA	NA
38495	ORTHOMCL38495(2 genes,2 taxa):	Swetha_37242 Yuzhi11_19812	0	1	1	NA	NA	NA	NA
38496	ORTHOMCL38496(2 genes,2 taxa):	Swetha_37256 Yuzhi11_19820	0	1	1	NA	NA	NA	NA
38497	ORTHOMCL38497(2 genes,2 taxa):	Swetha_37263 Zhongzhi13_29025	1	1	0	NA	IPR025558; Domain of unknown function DUF4283	NA	NA
38498	ORTHOMCL38498(2 genes,2 taxa):	Swetha_37310 Yuzhi11_09168	0	1	1	NA	NA	NA	NA
38499	ORTHOMCL38499(2 genes,2 taxa):	Swetha_37345 Zhongzhi13_13971	1	1	0	NA	IPR004332; Transposase, MuDR, plant	NA	uncharacterized LOC101300290; K17086 transmembrane 9 superfamily member 2/4
38500	ORTHOMCL38500(2 genes,2 taxa):	Swetha_37396	0	1	0	RL112_ARATH 60S ribosomal protein L11-2 OS=Arabidopsis thaliana GN=RPL11B PE=2 SV=2	IPR002132; Ribosomal protein L5 IPR020929; Ribosomal protein L5, conserved site IPR022803; Ribosomal protein L5 domain IPR031309; Ribosomal protein L5, C-terminal IPR031310; Ribosomal protein L5, N-terminal	GO:0005840: ribosome ; GO:0006412: translation ; GO:0003735: structural constituent of ribosome ; GO:0005622: intracellular ;	60S ribosomal protein L11; K02868 large subunit ribosomal protein L11e
38501	ORTHOMCL38501(2 genes,2 taxa):	Swetha_37417	0	1	0	C7A29_PANGI Cytochrome P450 CYP72A219 OS=Panax ginseng PE=2 SV=1	IPR001128; Cytochrome P450	GO:0020037: heme binding ; GO:0009055: electron carrier activity ; GO:0055114: oxidation-reduction process ; GO:0005506: iron ion binding ; GO:0016705: oxidoreductase activity, acting on paired donors, with incorporation or reduction of molecular oxygen ;	hypothetical protein; K15638 cytochrome P450, family 72, subfamily C, polypeptide 1
38502	ORTHOMCL38502(2 genes,2 taxa):	Swetha_37622	0	1	0	YCF45_PORPU Uncharacterized protein ycf45 OS=Porphyra purpurea GN=ycf45 PE=3 SV=1	IPR034081; AAA domain-containing protein, R3H domain	NA	NA
38503	ORTHOMCL38503(2 genes,2 taxa):	Swetha_37689	0	1	0	SPA3_ARATH Protein SPA1-RELATED 3 OS=Arabidopsis thaliana GN=SPA3 PE=1 SV=1	IPR001680; WD40 repeat IPR017986; WD40-repeat-containing domain IPR019775; WD40 repeat, conserved site IPR020472; G-protein beta WD-40 repeat	GO:0005515: protein binding ;	hypothetical protein; K10143 E3 ubiquitin-protein ligase RFWD2 [EC:2.3.2.27]
38504	ORTHOMCL38504(2 genes,2 taxa):	Swetha_37752	0	1	0	BH123_ARATH Transcription factor bHLH123 OS=Arabidopsis thaliana GN=BHLH123 PE=2 SV=1	NA	NA	NA
38505	ORTHOMCL38505(2 genes,2 taxa):	Swetha_37802	0	1	0	ETFA_ARATH Electron transfer flavoprotein subunit alpha, mitochondrial OS=Arabidopsis thaliana GN=ETFA PE=1 SV=1	IPR014730; Electron transfer flavoprotein, alpha/beta-subunit, N-terminal IPR033947; Electron transfer flavoprotein, alpha subunit, N-terminal	NA	electron transfer flavoprotein subunit alpha, mitochondrial; K03522 electron transfer flavoprotein alpha subunit
38506	ORTHOMCL38506(2 genes,2 taxa):	Swetha_38449 Yuzhi11_20574	0	1	1	Y1133_ARATH G-type lectin S-receptor-like serine/threonine-protein kinase At1g11330 OS=Arabidopsis thaliana GN=At1g11330 PE=2 SV=3	IPR000719; Protein kinase domain IPR001245; Serine-threonine/tyrosine-protein kinase, catalytic domain IPR011009; Protein kinase-like domain IPR017441; Protein kinase, ATP binding site	GO:0006468: protein phosphorylation ; GO:0004672: protein kinase activity ; GO:0005524: ATP binding ;	G-type lectin S-receptor-like serine/threonine-protein kinase At1g11330; K04733 interleukin-1 receptor-associated kinase 4 [EC:2.7.11.1]
38507	ORTHOMCL38507(2 genes,2 taxa):	Swetha_38521 Zhongzhi13_30088	1	1	0	VICTR_ARATH Protein VARIATION IN COMPOUND TRIGGERED ROOT growth response OS=Arabidopsis thaliana GN=VICTR PE=1 SV=1	IPR000157; Toll/interleukin-1 receptor homology (TIR) domain	GO:0007165: signal transduction ; GO:0005515: protein binding ; GO:0005622: intracellular ;	Heat shock protein; K03283 heat shock 70kDa protein 1/8; K06758 L1 cell adhesion molecule like protein
38508	ORTHOMCL38508(2 genes,2 taxa):	Swetha_38527	0	1	0	GID8_DICDI Glucose-induced degradation protein 8 homolog OS=Dictyostelium discoideum GN=DDB_G0279265 PE=3 SV=2	IPR006595; CTLH, C-terminal LisH motif IPR008195; Ribosomal protein L34Ae IPR013144; CRA domain IPR018065; Ribosomal protein L34e, conserved site IPR024964; CTLH/CRA C-terminal to LisH motif domain	NA	hypothetical protein; K02915 large subunit ribosomal protein L34e
38509	ORTHOMCL38509(2 genes,2 taxa):	Swetha_38786	0	1	0	CTPA1_ARATH Carboxyl-terminal-processing peptidase 1, chloroplastic OS=Arabidopsis thaliana GN=CTPA1 PE=1 SV=1	NA	NA	NA
38510	ORTHOMCL38510(2 genes,2 taxa):	Swetha_38812	0	1	0	ALG14_MOUSE UDP-N-acetylglucosamine transferase subunit ALG14 homolog OS=Mus musculus GN=Alg14 PE=2 SV=1	IPR013969; Oligosaccharide biosynthesis protein Alg14-like	NA	UDP-N-acetylglucosamine transferase subunit ALG14 homolog; K07441 beta-1,4-N-acetylglucosaminyltransferase [EC:2.4.1.141]
38511	ORTHOMCL38511(2 genes,2 taxa):	Swetha_39133 Yuzhi11_25443	0	1	1	RNHX1_ARATH Putative ribonuclease H protein At1g65750 OS=Arabidopsis thaliana GN=At1g65750 PE=3 SV=1	NA	NA	uncharacterized LOC104435557; K15115 solute carrier family 25 (mitochondrial folate transporter), member 32
38512	ORTHOMCL38512(2 genes,2 taxa):	Swetha_39136 Zhongzhi13_33168	1	1	0	CERK1_ARATH Chitin elicitor receptor kinase 1 OS=Arabidopsis thaliana GN=CERK1 PE=1 SV=1	NA	NA	Chitin elicitor receptor kinase 1, RLK1, putative isoform 1; K13429 chitin elicitor receptor kinase 1
38513	ORTHOMCL38513(2 genes,2 taxa):	Swetha_39161 Yuzhi11_24846	0	1	1	NA	NA	NA	NA
38514	ORTHOMCL38514(2 genes,1 taxa):	Swetha_39211 Swetha_39218	0	2	0	NA	NA	NA	NA
38515	ORTHOMCL38515(2 genes,2 taxa):	Swetha_39224 Zhongzhi13_30611	1	1	0	NA	NA	NA	NA
38516	ORTHOMCL38516(2 genes,2 taxa):	Swetha_39239 Yuzhi11_20874	0	1	1	NA	NA	NA	NA
38517	ORTHOMCL38517(2 genes,2 taxa):	Swetha_39283 Yuzhi11_20907	0	1	1	NA	NA	NA	DEAD-box ATP-dependent RNA helicase 13; K14805 ATP-dependent RNA helicase DDX24/MAK5 [EC:3.6.4.13]
38518	ORTHOMCL38518(2 genes,2 taxa):	Swetha_39359 Zhongzhi13_30727	1	1	0	NA	NA	NA	NA
38519	ORTHOMCL38519(2 genes,1 taxa):	Swetha_39393 Swetha_39396	0	2	0	NA	NA	NA	NA
38520	ORTHOMCL38520(2 genes,2 taxa):	Swetha_39470 Yuzhi11_16162	0	1	1	Y5720_ARATH Probable inactive receptor kinase At5g67200 OS=Arabidopsis thaliana GN=At5g67200 PE=1 SV=1	IPR008686; RNA-dependent RNA polymerase, mitoviral	NA	NA
38521	ORTHOMCL38521(2 genes,1 taxa):	Swetha_39500 Swetha_39502	0	2	0	NA	NA	NA	NA
38522	ORTHOMCL38522(2 genes,2 taxa):	Swetha_39504 Yuzhi11_24108	0	1	1	NA	NA	NA	NA
38523	ORTHOMCL38523(2 genes,2 taxa):	Swetha_39507 Yuzhi11_15167	0	1	1	NA	NA	NA	NA
38524	ORTHOMCL38524(2 genes,2 taxa):	Swetha_39510 Zhongzhi13_30863	1	1	0	NA	NA	NA	NA
38525	ORTHOMCL38525(2 genes,2 taxa):	Swetha_39538 Zhongzhi13_30891	1	1	0	NA	NA	NA	uncharacterized LOC102610907; K12153 phenylalanine N-monooxygenase [EC:1.14.13.124]
38526	ORTHOMCL38526(2 genes,2 taxa):	Swetha_39544 Zhongzhi13_30895	1	1	0	NA	IPR006564; Zinc finger, PMZ-type IPR007527; Zinc finger, SWIM-type	GO:0008270: zinc ion binding ;	NA
38527	ORTHOMCL38527(2 genes,1 taxa):	Swetha_39577 Swetha_39578	0	2	0	NA	NA	NA	NA
38528	ORTHOMCL38528(2 genes,2 taxa):	Swetha_39589 Zhongzhi13_30612	1	1	0	NA	NA	NA	NA
38529	ORTHOMCL38529(2 genes,1 taxa):	Swetha_39597 Swetha_39611	0	2	0	UBP13_ARATH Ubiquitin carboxyl-terminal hydrolase 13 OS=Arabidopsis thaliana GN=UBP13 PE=1 SV=1	IPR002083; MATH/TRAF domain IPR008974; TRAF-like	GO:0005515: protein binding ;	hypothetical protein; K11838 ubiquitin carboxyl-terminal hydrolase 7 [EC:3.4.19.12]
38530	ORTHOMCL38530(2 genes,1 taxa):	Swetha_39627 Swetha_39631	0	2	0	NA	NA	NA	NA
38531	ORTHOMCL38531(2 genes,2 taxa):	Swetha_39638 Yuzhi11_21015	0	1	1	NA	NA	NA	NA
38532	ORTHOMCL38532(2 genes,2 taxa):	Swetha_39657 Yuzhi11_15113	0	1	1	NA	NA	NA	NA
38533	ORTHOMCL38533(2 genes,2 taxa):	Swetha_39658 Yuzhi11_15112	0	1	1	NA	NA	NA	protein FIZZY-RELATED 2-like; K03364 cell division cycle 20-like protein 1, cofactor of APC complex
38534	ORTHOMCL38534(2 genes,2 taxa):	Swetha_39661 Yuzhi11_21030	0	1	1	NA	NA	NA	A subunit of NADH dehydrogenase; K05577 NAD(P)H-quinone oxidoreductase subunit 5 [EC:1.6.5.3]
38535	ORTHOMCL38535(2 genes,2 taxa):	Swetha_39823 Zhongzhi13_31201	1	1	0	NA	NA	NA	hydroquinone glucosyltransferase-like; K08237 hydroquinone glucosyltransferase [EC:2.4.1.218]
38536	ORTHOMCL38536(2 genes,2 taxa):	Swetha_39828	0	1	0	ATG8C_ORYSJ Autophagy-related protein 8C OS=Oryza sativa subsp. japonica GN=ATG8C PE=2 SV=1	IPR004241; Autophagy protein Atg8 ubiquitin-like IPR029071; Ubiquitin-related domain	NA	autophagy-related protein 8C; K08341 GABA(A) receptor-associated protein
38537	ORTHOMCL38537(2 genes,1 taxa):	Swetha_39847 Swetha_39852	0	2	0	NA	NA	NA	NA
38538	ORTHOMCL38538(2 genes,2 taxa):	Swetha_40141 Zhongzhi13_31437	1	1	0	NA	IPR029472; Gag-polypeptide of LTR copia-type	NA	NA
38539	ORTHOMCL38539(2 genes,2 taxa):	Swetha_40142	0	1	0	GSTX3_SOYBN Glutathione S-transferase 3 OS=Glycine max GN=GST3 PE=1 SV=1	IPR004045; Glutathione S-transferase, N-terminal IPR012336; Thioredoxin-like fold	GO:0005515: protein binding ;	probable glutathione S-transferase; K00799 glutathione S-transferase [EC:2.5.1.18]
38540	ORTHOMCL38540(2 genes,1 taxa):	Swetha_40151 Swetha_40153	0	2	0	PT314_ARATH Probable sugar phosphate/phosphate translocator At3g14410 OS=Arabidopsis thaliana GN=At3g14410 PE=2 SV=1	IPR004853; Sugar phosphate transporter domain	NA	similar to phosphate/phosphoenolpyruvate translocator protein; K15280 solute carrier family 35, member C2
38541	ORTHOMCL38541(2 genes,2 taxa):	Swetha_40185 Zhongzhi13_31466	1	1	0	NA	NA	NA	NA
38542	ORTHOMCL38542(2 genes,2 taxa):	Swetha_40333 Yuzhi11_21491	0	1	1	NA	IPR004252; Probable transposase, Ptta/En/Spm, plant	NA	NA
38543	ORTHOMCL38543(2 genes,2 taxa):	Swetha_40428 Yuzhi11_21546	0	1	1	NA	NA	NA	uncharacterized LOC101783346; K01247 DNA-3-methyladenine glycosylase II [EC:3.2.2.21]
38544	ORTHOMCL38544(2 genes,2 taxa):	Swetha_40585 Zhongzhi13_31790	1	1	0	NA	NA	NA	NA
38545	ORTHOMCL38545(2 genes,2 taxa):	Swetha_40595 Zhongzhi13_31799	1	1	0	NA	NA	NA	NA
38546	ORTHOMCL38546(2 genes,2 taxa):	Swetha_40607 Yuzhi11_21631	0	1	1	NA	NA	NA	NA
38547	ORTHOMCL38547(2 genes,1 taxa):	Swetha_40626 Swetha_40630	0	2	0	NA	NA	NA	NA
38548	ORTHOMCL38548(2 genes,1 taxa):	Swetha_40651 Swetha_40653	0	2	0	NA	NA	NA	NA
38549	ORTHOMCL38549(2 genes,2 taxa):	Swetha_40664 Zhongzhi13_31847	1	1	0	NA	NA	NA	NA
38550	ORTHOMCL38550(2 genes,1 taxa):	Swetha_40692 Swetha_40693	0	2	0	Y1670_ARATH Probable receptor-like protein kinase At1g67000 OS=Arabidopsis thaliana GN=At1g67000 PE=2 SV=2	IPR011009; Protein kinase-like domain	GO:0016772: transferase activity, transferring phosphorus-containing groups ;	probable receptor-like protein kinase At1g67000; K04730 interleukin-1 receptor-associated kinase 1 [EC:2.7.11.1]
38551	ORTHOMCL38551(2 genes,2 taxa):	Swetha_40704 Zhongzhi13_31885	1	1	0	NA	NA	NA	NA
38552	ORTHOMCL38552(2 genes,2 taxa):	Swetha_40861 Zhongzhi13_32013	1	1	0	NA	NA	NA	NA
38553	ORTHOMCL38553(2 genes,2 taxa):	Swetha_40910 Zhongzhi13_32049	1	1	0	RPE1_ORYSJ Ribulose-phosphate 3-epimerase, cytoplasmic isoform OS=Oryza sativa subsp. japonica GN=Os09g0505700 PE=1 SV=1	IPR000056; Ribulose-phosphate 3-epimerase-like IPR011060; Ribulose-phosphate binding barrel IPR026019; Ribulose-phosphate 3-epimerase	GO:0016857: racemase and epimerase activity, acting on carbohydrates and derivatives ; GO:0005975: carbohydrate metabolic process ;	ribulose-phosphate 3-epimerase, cytoplasmic isoform; K01783 ribulose-phosphate 3-epimerase [EC:5.1.3.1]
38554	ORTHOMCL38554(2 genes,2 taxa):	Swetha_41019	0	1	0	AIL6_ARATH AP2-like ethylene-responsive transcription factor AIL6 OS=Arabidopsis thaliana GN=AIL6 PE=2 SV=1	IPR001471; AP2/ERF domain IPR016177; DNA-binding domain	GO:0003700: sequence-specific DNA binding transcription factor activity ; GO:0006355: regulation of transcription, DNA-dependent ;	AP2-like ethylene-responsive transcription factor AIL6; K09285 AP2-like factor, ANT lineage
38555	ORTHOMCL38555(2 genes,2 taxa):	Swetha_41142 Zhongzhi13_32252	1	1	0	MAN5_SOLLC Mannan endo-1,4-beta-mannosidase 5 OS=Solanum lycopersicum GN=MAN5 PE=2 SV=1	NA	NA	Mannan endo-1,4-beta-mannosidase; K19355 mannan endo-1,4-beta-mannosidase [EC:3.2.1.78]
38556	ORTHOMCL38556(2 genes,2 taxa):	Swetha_41284 Zhongzhi13_32353	1	1	0	NA	NA	NA	NA
38557	ORTHOMCL38557(2 genes,1 taxa):	Swetha_41311 Swetha_41312	0	2	0	NA	NA	NA	NA
38558	ORTHOMCL38558(2 genes,2 taxa):	Swetha_41314 Zhongzhi13_32383	1	1	0	NA	NA	NA	NA
38559	ORTHOMCL38559(2 genes,2 taxa):	Swetha_41341 Zhongzhi13_32411	1	1	0	NA	NA	NA	NA
38560	ORTHOMCL38560(2 genes,2 taxa):	Swetha_41373 Yuzhi11_24052	0	1	1	POLY_DROME Retrovirus-related Pol polyprotein from transposon gypsy OS=Drosophila melanogaster GN=pol PE=4 SV=1	IPR000477; Reverse transcriptase domain IPR012337; Ribonuclease H-like domain	GO:0003723: RNA binding ; GO:0003964: RNA-directed DNA polymerase activity ; GO:0006278: RNA-dependent DNA replication ;	uncharacterized LOC102610907; K12153 phenylalanine N-monooxygenase [EC:1.14.13.124]
38561	ORTHOMCL38561(2 genes,2 taxa):	Swetha_41387 Yuzhi11_24106	0	1	1	NA	NA	NA	NA
38562	ORTHOMCL38562(2 genes,2 taxa):	Swetha_41394 Yuzhi11_24107	0	1	1	NA	NA	NA	NA
38563	ORTHOMCL38563(2 genes,2 taxa):	Swetha_41396 Zhongzhi13_30913	1	1	0	NA	NA	NA	NA
38564	ORTHOMCL38564(2 genes,2 taxa):	Swetha_41423 Zhongzhi13_32506	1	1	0	NA	NA	NA	NA
38565	ORTHOMCL38565(2 genes,1 taxa):	Swetha_41442 Swetha_41443	0	2	0	NA	NA	NA	NA
38566	ORTHOMCL38566(2 genes,2 taxa):	Swetha_41468 Zhongzhi13_32820	1	1	0	NA	NA	NA	NA
38567	ORTHOMCL38567(2 genes,2 taxa):	Swetha_41469 Zhongzhi13_33396	1	1	0	NA	NA	NA	NA
38568	ORTHOMCL38568(2 genes,2 taxa):	Swetha_41472 Yuzhi11_25898	0	1	1	NA	IPR016024; Armadillo-type fold	GO:0005488: binding ;	NA
38569	ORTHOMCL38569(2 genes,2 taxa):	Swetha_41473 Yuzhi11_25897	0	1	1	NA	IPR029472; Gag-polypeptide of LTR copia-type	NA	uncharacterized LOC102590164; K01183 chitinase [EC:3.2.1.14]
38570	ORTHOMCL38570(2 genes,2 taxa):	Swetha_41476 Zhongzhi13_32620	1	1	0	MVP_CAMVS Movement protein OS=Cauliflower mosaic virus (strain Strasbourg) GN=ORF I PE=1 SV=1	IPR028919; Viral movement protein	NA	NA
38571	ORTHOMCL38571(2 genes,2 taxa):	Swetha_41537 Zhongzhi13_32725	1	1	0	NA	IPR025558; Domain of unknown function DUF4283 IPR025836; Zinc knuckle CX2CX4HX4C	NA	NA
38572	ORTHOMCL38572(2 genes,2 taxa):	Swetha_41538 Zhongzhi13_32726	1	1	0	NA	NA	NA	NA
38573	ORTHOMCL38573(2 genes,2 taxa):	Swetha_41567 Zhongzhi13_00728	1	1	0	RNHX1_ARATH Putative ribonuclease H protein At1g65750 OS=Arabidopsis thaliana GN=At1g65750 PE=3 SV=1	NA	NA	uncharacterized LOC104435557; K15115 solute carrier family 25 (mitochondrial folate transporter), member 32
38574	ORTHOMCL38574(2 genes,2 taxa):	Swetha_41593 Zhongzhi13_32913	1	1	0	NA	IPR025558; Domain of unknown function DUF4283	NA	transmembrane 9 superfamily member 4-like; K17086 transmembrane 9 superfamily member 2/4
38575	ORTHOMCL38575(2 genes,2 taxa):	Swetha_41622 Zhongzhi13_32984	1	1	0	C3H44_ORYSJ Zinc finger CCCH domain-containing protein 44 OS=Oryza sativa subsp. japonica GN=Os06g0618100 PE=2 SV=1	IPR000571; Zinc finger, CCCH-type IPR004087; K Homology domain IPR004088; K Homology domain, type 1	GO:0008270: zinc ion binding ; GO:0003676: nucleic acid binding ;	UTP--glucose-1-phosphate uridylyltransferase-like; K00963 UTP--glucose-1-phosphate uridylyltransferase [EC:2.7.7.9]
38576	ORTHOMCL38576(2 genes,2 taxa):	Swetha_41662 Zhongzhi13_33089	1	1	0	NA	NA	NA	NA
38577	ORTHOMCL38577(2 genes,2 taxa):	Swetha_41665 Zhongzhi13_33093	1	1	0	NA	NA	NA	NA
38578	ORTHOMCL38578(2 genes,2 taxa):	Swetha_41686 Zhongzhi13_15808	1	1	0	NA	NA	NA	NA
38579	ORTHOMCL38579(2 genes,2 taxa):	Swetha_41688 Zhongzhi13_33159	1	1	0	NA	NA	NA	NA
38580	ORTHOMCL38580(2 genes,2 taxa):	Swetha_41689 Zhongzhi13_33160	1	1	0	NA	NA	NA	NA
38581	ORTHOMCL38581(2 genes,2 taxa):	Swetha_41699 Zhongzhi13_30534	1	1	0	NA	NA	NA	NA
38582	ORTHOMCL38582(2 genes,2 taxa):	Swetha_41702 Zhongzhi13_33175	1	1	0	NA	NA	NA	NA
38583	ORTHOMCL38583(2 genes,2 taxa):	Swetha_41708 Zhongzhi13_33513	1	1	0	NA	IPR024752; Myb/SANT-like domain	NA	poly(ADP-ribose) glycohydrolase 1-like; K07759 poly(ADP-ribose) glycohydrolase [EC:3.2.1.143]
38584	ORTHOMCL38584(2 genes,2 taxa):	Swetha_41725 Zhongzhi13_33408	1	1	0	CNBL6_ORYSJ Calcineurin B-like protein 6 OS=Oryza sativa subsp. japonica GN=CBL6 PE=2 SV=1	IPR002048; EF-hand domain IPR011992; EF-hand domain pair	GO:0005509: calcium ion binding ;	POPTRDRAFT_707736; calcineurin B family protein; K06268 serine/threonine-protein phosphatase 2B regulatory subunit
38585	ORTHOMCL38585(2 genes,2 taxa):	Swetha_41757 Zhongzhi13_33303	1	1	0	NA	NA	NA	NA
38586	ORTHOMCL38586(2 genes,2 taxa):	Swetha_41808 Zhongzhi13_33719	1	1	0	NA	NA	NA	NA
38587	ORTHOMCL38587(2 genes,2 taxa):	Swetha_41822 Zhongzhi13_33897	1	1	0	NA	NA	NA	NA
38588	ORTHOMCL38588(2 genes,1 taxa):	Swetha_41828 Swetha_41829	0	2	0	NA	NA	NA	NA
38589	ORTHOMCL38589(2 genes,2 taxa):	Swetha_41831 Yuzhi11_24101	0	1	1	NA	NA	NA	protein FIZZY-RELATED 2-like; K03364 cell division cycle 20-like protein 1, cofactor of APC complex
38590	ORTHOMCL38590(2 genes,2 taxa):	Swetha_41834 Zhongzhi13_33703	1	1	0	NA	IPR025836; Zinc knuckle CX2CX4HX4C	NA	NA
38591	ORTHOMCL38591(2 genes,2 taxa):	Swetha_41858 Yuzhi11_25921	0	1	1	NA	NA	NA	NA
38677	ORTHOMCL38677(2 genes,2 taxa):	Yuzhi11_09599	0	0	1	BEL1_ARATH Homeobox protein BEL1 homolog OS=Arabidopsis thaliana GN=BEL1 PE=1 SV=2	NA	NA	NA
38708	ORTHOMCL38708(2 genes,2 taxa):	Yuzhi11_05983	0	0	1	SCP34_ARATH Serine carboxypeptidase-like 34 OS=Arabidopsis thaliana GN=SCPL34 PE=2 SV=2	IPR001563; Peptidase S10, serine carboxypeptidase IPR018202; Serine carboxypeptidase, serine active site IPR029058; Alpha/Beta hydrolase fold IPR033124; Serine carboxypeptidases, histidine active site	GO:0006508: proteolysis ; GO:0004185: serine-type carboxypeptidase activity ;	POPTRDRAFT_1093341; serine carboxypeptidase S10 family protein; K16297 serine carboxypeptidase-like clade II [EC:3.4.16.-]
38709	ORTHOMCL38709(2 genes,2 taxa):	Yuzhi11_13209	0	0	1	NA	NA	NA	NA
38711	ORTHOMCL38711(2 genes,2 taxa):	Yuzhi11_03357	0	0	1	NIPA2_PONAB Magnesium transporter NIPA2 OS=Pongo abelii GN=NIPA2 PE=2 SV=1	IPR008521; Magnesium transporter NIPA	GO:0015693: magnesium ion transport ; GO:0015095: magnesium ion transmembrane transporter activity ; GO:0016020: membrane ;	NA
38720	ORTHOMCL38720(2 genes,2 taxa):	Yuzhi11_00967	0	0	1	CLU_ARATH Clustered mitochondria protein OS=Arabidopsis thaliana GN=FMT PE=2 SV=1	NA	NA	hypothetical protein; K03255 protein TIF31
38784	ORTHOMCL38784(2 genes,2 taxa):	Zhongzhi13_10130	1	0	0	NA	NA	NA	NA
38795	ORTHOMCL38795(2 genes,2 taxa):	Yuzhi11_05943	0	0	1	R1B16_SOLDE Putative late blight resistance protein homolog R1B-16 OS=Solanum demissum GN=R1B-16 PE=3 SV=1	IPR032675; Leucine-rich repeat domain, L domain-like	NA	putative late blight resistance protein homolog R1B-23-like; K13457 disease resistance protein RPM1
38804	ORTHOMCL38804(2 genes,2 taxa):	Zhongzhi13_33810	1	0	0	BASS4_ORYSJ Probable sodium/metabolite cotransporter BASS4, chloroplastic OS=Oryza sativa subsp. japonica GN=BASS4 PE=3 SV=1	NA	NA	probable sodium/metabolite cotransporter BASS4, chloroplastic-like; K14347 solute carrier family 10 (sodium/bile acid cotransporter), member 7
38845	ORTHOMCL38845(2 genes,2 taxa):	Yuzhi11_10380	0	0	1	GSTF2_TOBAC Glutathione S-transferase APIC OS=Nicotiana tabacum GN=APIC PE=2 SV=1	IPR004046; Glutathione S-transferase, C-terminal IPR010987; Glutathione S-transferase, C-terminal-like	NA	hypothetical protein; K00799 glutathione S-transferase [EC:2.5.1.18]
38873	ORTHOMCL38873(2 genes,2 taxa):	Yuzhi11_02582	0	0	1	VP52A_ARATH Vacuolar protein sorting-associated protein 52 A OS=Arabidopsis thaliana GN=VPS52 PE=1 SV=1	IPR007258; Vps52	NA	NA
38887	ORTHOMCL38887(2 genes,2 taxa):	Yuzhi11_14558	0	0	1	C93A1_SOYBN 3,9-dihydroxypterocarpan 6A-monooxygenase OS=Glycine max GN=CYP93A1 PE=1 SV=1	IPR001128; Cytochrome P450 IPR002401; Cytochrome P450, E-class, group I	GO:0009055: electron carrier activity ; GO:0055114: oxidation-reduction process ; GO:0016705: oxidoreductase activity, acting on paired donors, with incorporation or reduction of molecular oxygen ; GO:0020037: heme binding ; GO:0005506: iron ion binding ;	CYP93A1, D6aH; cytochrome P450 93A1-like (EC:1.14.13.28); K13261 3,9-dihydroxypterocarpan 6a-monooxygenase [EC:1.14.13.28]
38892	ORTHOMCL38892(2 genes,2 taxa):	Yuzhi11_18817	0	0	1	INO1_SESIN Inositol-3-phosphate synthase OS=Sesamum indicum PE=2 SV=1	IPR002587; Myo-inositol-1-phosphate synthase IPR016040; NAD(P)-binding domain	GO:0006021: inositol biosynthetic process ; GO:0004512: inositol-3-phosphate synthase activity ; GO:0008654: phospholipid biosynthetic process ;	myo-inositol-1 phosphate synthase, putative (EC:5.5.1.4); K01858 myo-inositol-1-phosphate synthase [EC:5.5.1.4]
38902	ORTHOMCL38902(2 genes,2 taxa):	Yuzhi11_18042	0	0	1	NA	IPR004088; K Homology domain, type 1	GO:0003723: RNA binding ;	poly(rC)-binding protein 4-like; K13162 poly(rC)-binding protein 2/3/4
38912	ORTHOMCL38912(2 genes,2 taxa):	Yuzhi11_03934	0	0	1	NA	IPR001623; DnaJ domain	GO:0031072: heat shock protein binding ;	chaperone protein DnaJ; K09536 DnaJ homolog subfamily C member 16
38921	ORTHOMCL38921(2 genes,2 taxa):	Zhongzhi13_14480	1	0	0	NA	NA	NA	NA
38935	ORTHOMCL38935(2 genes,2 taxa):	Yuzhi11_25968	0	0	1	GLMM_PSEFS Phosphoglucosamine mutase OS=Pseudomonas fluorescens (strain SBW25) GN=glmM PE=3 SV=1	IPR005841; Alpha-D-phosphohexomutase superfamily IPR005843; Alpha-D-phosphohexomutase, C-terminal IPR005844; Alpha-D-phosphohexomutase, alpha/beta/alpha domain I IPR005845; Alpha-D-phosphohexomutase, alpha/beta/alpha domain II IPR005846; Alpha-D-phosphohexomutase, alpha/beta/alpha domain III IPR006352; Phosphoglucosamine mutase, bacterial type IPR016055; Alpha-D-phosphohexomutase, alpha/beta/alph…	GO:0016868: intramolecular transferase activity, phosphotransferases ; GO:0005975: carbohydrate metabolic process ;	Phosphoglucomutase isoform 1; K01835 phosphoglucomutase [EC:5.4.2.2]
38942	ORTHOMCL38942(2 genes,2 taxa):	Yuzhi11_25951	0	0	1	RPFC_XANCP Sensory/regulatory protein RpfC OS=Xanthomonas campestris pv. campestris (strain ATCC 33913 / NCPPB 528 / LMG 568) GN=rpfC PE=1 SV=2	IPR001789; Signal transduction response regulator, receiver domain IPR003018; GAF domain IPR003594; Histidine kinase-like ATPase, C-terminal domain IPR003661; Signal transduction histidine kinase, dimerisation/phosphoacceptor domain IPR004358; Signal transduction histidine kinase-related protein, C-terminal IPR005467; Histidine kinase domain IPR011006; CheY-like superfamily IPR029016; GAF domain-…	GO:0000156: two-component response regulator activity ; GO:0006355: regulation of transcription, DNA-dependent ; GO:0000160: two-component signal transduction system (phosphorelay) ;	ETR3; ETR3 ethylene receptor protein; K14509 ethylene receptor [EC:2.7.13.-]
38948	ORTHOMCL38948(2 genes,2 taxa):	Zhongzhi13_19913	1	0	0	NA	NA	NA	protein TRANSPARENT TESTA 12-like; K03327 multidrug resistance protein, MATE family
38954	ORTHOMCL38954(2 genes,2 taxa):	Yuzhi11_24917	0	0	1	UVRC_PSEFS UvrABC system protein C OS=Pseudomonas fluorescens (strain SBW25) GN=uvrC PE=3 SV=1	IPR000305; GIY-YIG nuclease superfamily IPR000462; CDP-alcohol phosphatidyltransferase IPR000792; Transcription regulator LuxR, C-terminal IPR001162; UvrC family homology region IPR001387; Cro/C1-type helix-turn-helix domain IPR001789; Signal transduction response regulator, receiver domain IPR001943; UVR domain IPR003583; Helix-hairpin-helix DNA-binding motif, class 1 IPR004570; CDP-diacylglycer…	NA	excinuclease ABC subunit C; K03703 excinuclease ABC subunit C
38955	ORTHOMCL38955(2 genes,2 taxa):	Yuzhi11_25765	0	0	1	ATOC_ECOLI Acetoacetate metabolism regulatory protein AtoC OS=Escherichia coli (strain K12) GN=atoC PE=3 SV=2	IPR001789; Signal transduction response regulator, receiver domain IPR002078; RNA polymerase sigma factor 54 interaction domain IPR002197; DNA binding HTH domain, Fis-type IPR003593; AAA+ ATPase domain IPR003594; Histidine kinase-like ATPase, C-terminal domain IPR003661; Signal transduction histidine kinase, dimerisation/phosphoacceptor domain IPR004358; Signal transduction histidine kinase-relat…	GO:0000156: two-component response regulator activity ; GO:0006355: regulation of transcription, DNA-dependent ; GO:0000160: two-component signal transduction system (phosphorelay) ;	3-oxoacyl-[acyl-carrier-protein] synthase III, chloroplastic; K00648 3-oxoacyl-[acyl-carrier-protein] synthase III [EC:2.3.1.180]
38981	ORTHOMCL38981(2 genes,2 taxa):	Yuzhi11_25865	0	0	1	RPOH_PSEAE RNA polymerase sigma factor RpoH OS=Pseudomonas aeruginosa (strain ATCC 15692 / PAO1 / 1C / PRS 101 / LMG 12228) GN=rpoH PE=3 SV=2	IPR000897; Signal recognition particle, SRP54 subunit, GTPase domain IPR000943; RNA polymerase sigma-70 IPR001647; DNA-binding HTH domain, TetR-type IPR003439; ABC transporter-like IPR003593; AAA+ ATPase domain IPR004390; Signal-recognition particle receptor FtsY IPR007627; RNA polymerase sigma-70 region 2 IPR007630; RNA polymerase sigma-70 region 4 IPR009042; RNA polymerase sigma-70 region 1.2 I…	GO:0005525: GTP binding ; GO:0006614: SRP-dependent cotranslational protein targeting to membrane ;	hypothetical protein; K03110 fused signal recognition particle receptor
38998	ORTHOMCL38998(2 genes,2 taxa):	Yuzhi11_25686	0	0	1	EX7L_PSEFS Exodeoxyribonuclease 7 large subunit OS=Pseudomonas fluorescens (strain SBW25) GN=xseA PE=3 SV=1	IPR003753; Exonuclease VII, large subunit IPR020579; Exonuclease VII, large subunit, C-terminal IPR025824; OB-fold nucleic acid binding domain	GO:0006308: DNA catabolic process ; GO:0008855: exodeoxyribonuclease VII activity ; GO:0009318: exodeoxyribonuclease VII complex ;	NA
39011	ORTHOMCL39011(2 genes,2 taxa):	Yuzhi11_25743	0	0	1	POTH_ECOLI Putrescine transport system permease protein PotH OS=Escherichia coli (strain K12) GN=potH PE=1 SV=1	IPR000515; ABC transporter type 1, transmembrane domain MetI-like	GO:0016020: membrane ; GO:0006810: transport ; GO:0005215: transporter activity ;	cysT; sulfate transport protein; K02046 sulfate transport system permease protein
39114	ORTHOMCL39114(2 genes,2 taxa):	Zhongzhi13_03884	1	0	0	BCAT5_ARATH Branched-chain-amino-acid aminotransferase 5, chloroplastic OS=Arabidopsis thaliana GN=BCAT5 PE=1 SV=1	IPR001544; Aminotransferase class IV	GO:0008152: metabolic process ; GO:0003824: catalytic activity ;	branched-chain-amino-acid aminotransferase 5, chloroplastic-like; K00826 branched-chain amino acid aminotransferase [EC:2.6.1.42]
39198	ORTHOMCL39198(2 genes,2 taxa):	Yuzhi11_01672	0	0	1	EGS1_OCIBA Eugenol synthase 1 OS=Ocimum basilicum GN=EGS1 PE=1 SV=1	IPR008030; NmrA-like domain IPR016040; NAD(P)-binding domain	NA	Leucoanthocyanidin reductase 1; K13081 leucoanthocyanidin reductase [EC:1.17.1.3]
39254	ORTHOMCL39254(2 genes,2 taxa):	Yuzhi11_09837	0	0	1	MUTYH_ARATH A/G-specific adenine DNA glycosylase OS=Arabidopsis thaliana GN=MYH PE=3 SV=1	IPR011257; DNA glycosylase IPR015797; NUDIX hydrolase domain-like IPR029119; MutY, C-terminal	GO:0006281: DNA repair ; GO:0003824: catalytic activity ;	A/G-specific adenine DNA glycosylase; K03575 A/G-specific adenine glycosylase [EC:3.2.2.-]
39413	ORTHOMCL39413(2 genes,2 taxa):	Yuzhi11_15709	0	0	1	Y1670_ARATH Probable receptor-like protein kinase At1g67000 OS=Arabidopsis thaliana GN=At1g67000 PE=2 SV=2	IPR000719; Protein kinase domain IPR001245; Serine-threonine/tyrosine-protein kinase, catalytic domain IPR011009; Protein kinase-like domain	GO:0004672: protein kinase activity ; GO:0005524: ATP binding ; GO:0006468: protein phosphorylation ;	Kinase superfamily protein; K04730 interleukin-1 receptor-associated kinase 1 [EC:2.7.11.1]
39518	ORTHOMCL39518(2 genes,2 taxa):	Yuzhi11_00008 Zhongzhi13_00012	1	0	1	NA	NA	NA	NA
39519	ORTHOMCL39519(2 genes,2 taxa):	Yuzhi11_00232 Zhongzhi13_00550	1	0	1	NA	NA	NA	NA
39520	ORTHOMCL39520(2 genes,2 taxa):	Yuzhi11_00278 Zhongzhi13_00638	1	0	1	PRS6B_ARATH 26S protease regulatory subunit 6B homolog OS=Arabidopsis thaliana GN=RPT3 PE=1 SV=1	IPR003959; ATPase, AAA-type, core IPR027417; P-loop containing nucleoside triphosphate hydrolase	GO:0005524: ATP binding ;	26S protease regulatory subunit 6B homolog; K03063 26S proteasome regulatory subunit T3
39521	ORTHOMCL39521(2 genes,2 taxa):	Yuzhi11_00320 Zhongzhi13_01061	1	0	1	NA	NA	NA	NA
39522	ORTHOMCL39522(2 genes,2 taxa):	Yuzhi11_00330 Zhongzhi13_01074	1	0	1	NA	NA	NA	NA
39523	ORTHOMCL39523(2 genes,2 taxa):	Yuzhi11_00351 Zhongzhi13_01106	1	0	1	NA	NA	NA	uncharacterized LOC104435557; K15115 solute carrier family 25 (mitochondrial folate transporter), member 32
39524	ORTHOMCL39524(2 genes,2 taxa):	Yuzhi11_00352 Zhongzhi13_01107	1	0	1	NA	IPR025558; Domain of unknown function DUF4283	NA	NA
39525	ORTHOMCL39525(2 genes,2 taxa):	Yuzhi11_00353 Zhongzhi13_01109	1	0	1	NA	NA	NA	pyruvate kinase, cytosolic isozyme-like; K00873 pyruvate kinase [EC:2.7.1.40]
39526	ORTHOMCL39526(2 genes,2 taxa):	Yuzhi11_00354 Zhongzhi13_01130	1	0	1	NA	NA	NA	NA
39527	ORTHOMCL39527(2 genes,2 taxa):	Yuzhi11_00361 Zhongzhi13_01145	1	0	1	NA	NA	NA	NA
39528	ORTHOMCL39528(2 genes,2 taxa):	Yuzhi11_00456 Zhongzhi13_01252	1	0	1	NA	IPR029472; Gag-polypeptide of LTR copia-type	NA	uncharacterized LOC102590164; K01183 chitinase [EC:3.2.1.14]
39529	ORTHOMCL39529(2 genes,2 taxa):	Yuzhi11_00480 Zhongzhi13_01280	1	0	1	NA	NA	NA	NA
39530	ORTHOMCL39530(2 genes,2 taxa):	Yuzhi11_00925 Zhongzhi13_02157	1	0	1	LORF2_MOUSE LINE-1 retrotransposable element ORF2 protein OS=Mus musculus GN=Pol PE=1 SV=2	NA	NA	uncharacterized LOC103644393; K11000 callose synthase [EC:2.4.1.-]
39531	ORTHOMCL39531(2 genes,2 taxa):	Yuzhi11_01205 Zhongzhi13_02369	1	0	1	ALG12_ARATH Dol-P-Man:Man(7)GlcNAc(2)-PP-Dol alpha-1,6-mannosyltransferase OS=Arabidopsis thaliana GN=ALG12 PE=1 SV=1	NA	NA	dol-P-Man:Man(7)GlcNAc(2)-PP-Dol alpha-1,6-mannosyltransferase-like; K03847 alpha-1,6-mannosyltransferase [EC:2.4.1.260]
39532	ORTHOMCL39532(2 genes,2 taxa):	Yuzhi11_01935 Zhongzhi13_03283	1	0	1	NA	IPR004320; Protein of unknown function DUF241, plant	NA	NA
39533	ORTHOMCL39533(2 genes,2 taxa):	Yuzhi11_01980 Zhongzhi13_03176	1	0	1	NA	NA	NA	NA
39534	ORTHOMCL39534(2 genes,2 taxa):	Yuzhi11_02285 Zhongzhi13_03733	1	0	1	NA	NA	NA	NA
39535	ORTHOMCL39535(2 genes,2 taxa):	Yuzhi11_02288 Zhongzhi13_03737	1	0	1	NA	NA	NA	NA
39536	ORTHOMCL39536(2 genes,1 taxa):	Yuzhi11_02625 Yuzhi11_02628	0	0	2	MT878_ARATH Probable S-adenosylmethionine-dependent methyltransferase At5g38780 OS=Arabidopsis thaliana GN=At5g38780 PE=2 SV=1	IPR005299; SAM dependent carboxyl methyltransferase IPR029063; S-adenosyl-L-methionine-dependent methyltransferase	GO:0008168: methyltransferase activity ;	POPTRDRAFT_573689; hypothetical protein; K18848 indole-3-acetate O-methyltransferase [EC:2.1.1.278]
39537	ORTHOMCL39537(2 genes,2 taxa):	Yuzhi11_02678 Zhongzhi13_04254	1	0	1	NA	NA	NA	NA
39538	ORTHOMCL39538(2 genes,2 taxa):	Yuzhi11_02884 Zhongzhi13_04466	1	0	1	NA	NA	NA	NA
39539	ORTHOMCL39539(2 genes,2 taxa):	Yuzhi11_02897 Zhongzhi13_04481	1	0	1	NA	NA	NA	NA
39540	ORTHOMCL39540(2 genes,2 taxa):	Yuzhi11_02979 Zhongzhi13_04730	1	0	1	NA	NA	NA	peptidyl-prolyl cis-trans isomerase E; K09564 peptidyl-prolyl isomerase E (cyclophilin E) [EC:5.2.1.8]
39541	ORTHOMCL39541(2 genes,2 taxa):	Yuzhi11_03514 Zhongzhi13_05133	1	0	1	CSPL7_SOYBN CASP-like protein 7 OS=Glycine max PE=2 SV=1	IPR006459; Casparian strip membrane protein IPR006702; Domain of unknown function DUF588	NA	NA
39542	ORTHOMCL39542(2 genes,2 taxa):	Yuzhi11_03635 Zhongzhi13_05308	1	0	1	NA	NA	NA	NA
39543	ORTHOMCL39543(2 genes,2 taxa):	Yuzhi11_03840 Zhongzhi13_05655	1	0	1	NA	NA	NA	NA
39544	ORTHOMCL39544(2 genes,2 taxa):	Yuzhi11_03881 Zhongzhi13_05697	1	0	1	NA	NA	NA	NA
39545	ORTHOMCL39545(2 genes,2 taxa):	Yuzhi11_03882 Zhongzhi13_05698	1	0	1	NA	NA	NA	NA
39546	ORTHOMCL39546(2 genes,2 taxa):	Yuzhi11_03999 Zhongzhi13_06093	1	0	1	POL_AVIRE Pol polyprotein (Fragment) OS=Avian reticuloendotheliosis virus GN=pol PE=3 SV=1	IPR000477; Reverse transcriptase domain IPR001584; Integrase, catalytic core IPR005162; Retrotransposon gag domain IPR012337; Ribonuclease H-like domain	GO:0003964: RNA-directed DNA polymerase activity ; GO:0006278: RNA-dependent DNA replication ; GO:0003723: RNA binding ;	probable linoleate 9S-lipoxygenase 4; K15718 linoleate 9S-lipoxygenase [EC:1.13.11.58]
39547	ORTHOMCL39547(2 genes,2 taxa):	Yuzhi11_04338 Zhongzhi13_06554	1	0	1	NA	NA	NA	NA
39548	ORTHOMCL39548(2 genes,2 taxa):	Yuzhi11_04358 Zhongzhi13_06530	1	0	1	NA	NA	NA	NA
39549	ORTHOMCL39549(2 genes,2 taxa):	Yuzhi11_04471	0	0	1	NA	NA	NA	NA
39550	ORTHOMCL39550(2 genes,2 taxa):	Yuzhi11_04722 Zhongzhi13_11870	1	0	1	NA	NA	NA	NA
39551	ORTHOMCL39551(2 genes,2 taxa):	Yuzhi11_04775 Zhongzhi13_07089	1	0	1	NA	NA	NA	NA
39552	ORTHOMCL39552(2 genes,1 taxa):	Yuzhi11_05169 Yuzhi11_10895	0	0	2	SYR_SYNE7 Arginine--tRNA ligase OS=Synechococcus elongatus (strain PCC 7942) GN=argS PE=3 SV=2	IPR001278; Arginine-tRNA ligase IPR008909; DALR anticodon binding IPR009080; Aminoacyl-tRNA synthetase, class Ia, anticodon-binding	GO:0004814: arginine-tRNA ligase activity ; GO:0006420: arginyl-tRNA aminoacylation ; GO:0005737: cytoplasm ; GO:0005524: ATP binding ;	arginine--tRNA ligase, cytoplasmic; K01887 arginyl-tRNA synthetase [EC:6.1.1.19]
39553	ORTHOMCL39553(2 genes,2 taxa):	Yuzhi11_05259 Zhongzhi13_07669	1	0	1	NA	NA	NA	NA
39554	ORTHOMCL39554(2 genes,2 taxa):	Yuzhi11_05892 Zhongzhi13_08430	1	0	1	NA	NA	NA	NA
39555	ORTHOMCL39555(2 genes,2 taxa):	Yuzhi11_06018 Zhongzhi13_08848	1	0	1	NA	NA	NA	NA
39556	ORTHOMCL39556(2 genes,2 taxa):	Yuzhi11_06613 Zhongzhi13_06264	1	0	1	NA	NA	NA	NA
39557	ORTHOMCL39557(2 genes,2 taxa):	Yuzhi11_06823 Zhongzhi13_10124	1	0	1	SELFP_SOLLC Protein SELF-PRUNING OS=Solanum lycopersicum GN=SP PE=2 SV=1	IPR001858; Phosphatidylethanolamine-binding, conserved site IPR008914; Phosphatidylethanolamine-binding protein	NA	protein HEADING DATE 3A-like; K16223 protein FLOWERING LOCUS T
39558	ORTHOMCL39558(2 genes,2 taxa):	Yuzhi11_07515 Zhongzhi13_11238	1	0	1	NA	NA	NA	NA
39559	ORTHOMCL39559(2 genes,2 taxa):	Yuzhi11_07617 Zhongzhi13_11580	1	0	1	NA	NA	NA	NA
39560	ORTHOMCL39560(2 genes,2 taxa):	Yuzhi11_07620 Zhongzhi13_11582	1	0	1	RNHX1_ARATH Putative ribonuclease H protein At1g65750 OS=Arabidopsis thaliana GN=At1g65750 PE=3 SV=1	IPR012337; Ribonuclease H-like domain	GO:0003676: nucleic acid binding ;	NA
39561	ORTHOMCL39561(2 genes,2 taxa):	Yuzhi11_07622 Zhongzhi13_11586	1	0	1	NA	NA	NA	NA
39562	ORTHOMCL39562(2 genes,2 taxa):	Yuzhi11_08339 Zhongzhi13_22379	1	0	1	NA	NA	NA	NA
39563	ORTHOMCL39563(2 genes,2 taxa):	Yuzhi11_08432 Zhongzhi13_12656	1	0	1	NA	NA	NA	NA
39564	ORTHOMCL39564(2 genes,2 taxa):	Yuzhi11_09196 Zhongzhi13_14009	1	0	1	AYR1_SCHPO NADPH-dependent 1-acyldihydroxyacetone phosphate reductase OS=Schizosaccharomyces pombe (strain 972 / ATCC 24843) GN=ayr1 PE=3 SV=2	IPR002347; Short-chain dehydrogenase/reductase SDR IPR016040; NAD(P)-binding domain	NA	hypothetical protein; K06123 1-acylglycerone phosphate reductase [EC:1.1.1.101]
39565	ORTHOMCL39565(2 genes,2 taxa):	Yuzhi11_09331 Zhongzhi13_14271	1	0	1	TIP_ANTMA Probable aquaporin TIP-type OS=Antirrhinum majus GN=DIP PE=2 SV=1	IPR000425; Major intrinsic protein IPR022357; Major intrinsic protein, conserved site IPR023271; Aquaporin-like	GO:0016020: membrane ; GO:0005215: transporter activity ; GO:0006810: transport ;	TIP, LeTIP; TIP protein; K09873 aquaporin TIP
39566	ORTHOMCL39566(2 genes,2 taxa):	Yuzhi11_09462 Zhongzhi13_14471	1	0	1	NA	NA	NA	NA
39567	ORTHOMCL39567(2 genes,2 taxa):	Yuzhi11_09723 Zhongzhi13_14767	1	0	1	NA	NA	NA	NA
39568	ORTHOMCL39568(2 genes,2 taxa):	Yuzhi11_09803 Zhongzhi13_14845	1	0	1	NA	NA	NA	NA
39569	ORTHOMCL39569(2 genes,2 taxa):	Yuzhi11_10714 Zhongzhi13_16016	1	0	1	NA	NA	NA	NA
39570	ORTHOMCL39570(2 genes,2 taxa):	Yuzhi11_10722 Zhongzhi13_16272	1	0	1	NA	NA	NA	NA
39571	ORTHOMCL39571(2 genes,2 taxa):	Yuzhi11_12045 Zhongzhi13_18075	1	0	1	NA	NA	NA	NA
39572	ORTHOMCL39572(2 genes,2 taxa):	Yuzhi11_12521 Zhongzhi13_18834	1	0	1	RNH_HALSA Ribonuclease HI OS=Halobacterium salinarum (strain ATCC 700922 / JCM 11081 / NRC-1) GN=rnhA PE=1 SV=1	IPR002156; Ribonuclease H domain IPR005162; Retrotransposon gag domain IPR012337; Ribonuclease H-like domain	GO:0004523: ribonuclease H activity ; GO:0003676: nucleic acid binding ;	uncharacterized LOC102610907; K12153 phenylalanine N-monooxygenase [EC:1.14.13.124]
39573	ORTHOMCL39573(2 genes,2 taxa):	Yuzhi11_12524 Zhongzhi13_18841	1	0	1	NA	NA	NA	NA
39574	ORTHOMCL39574(2 genes,2 taxa):	Yuzhi11_12546 Zhongzhi13_19310	1	0	1	NA	NA	NA	NA
39575	ORTHOMCL39575(2 genes,2 taxa):	Yuzhi11_12549 Zhongzhi13_19322	1	0	1	NA	NA	NA	NA
39576	ORTHOMCL39576(2 genes,2 taxa):	Yuzhi11_12562 Zhongzhi13_19338	1	0	1	RNHX1_ARATH Putative ribonuclease H protein At1g65750 OS=Arabidopsis thaliana GN=At1g65750 PE=3 SV=1	IPR012337; Ribonuclease H-like domain	GO:0003676: nucleic acid binding ;	protein TRANSPARENT TESTA 12; K03327 multidrug resistance protein, MATE family
39577	ORTHOMCL39577(2 genes,2 taxa):	Yuzhi11_12771	0	0	1	CNBL3_ORYSJ Calcineurin B-like protein 3 OS=Oryza sativa subsp. japonica GN=CBL3 PE=1 SV=1	IPR002048; EF-hand domain IPR011992; EF-hand domain pair	GO:0005509: calcium ion binding ;	calcineurin B-like protein 3; K06268 serine/threonine-protein phosphatase 2B regulatory subunit
39578	ORTHOMCL39578(2 genes,2 taxa):	Yuzhi11_12887 Zhongzhi13_19746	1	0	1	NA	NA	NA	NA
39579	ORTHOMCL39579(2 genes,2 taxa):	Yuzhi11_12888 Zhongzhi13_19747	1	0	1	GSTUI_ARATH Glutathione S-transferase U18 OS=Arabidopsis thaliana GN=GSTU18 PE=2 SV=1	IPR004045; Glutathione S-transferase, N-terminal IPR012336; Thioredoxin-like fold	GO:0005515: protein binding ;	Glutathione S-transferase family protein; K00799 glutathione S-transferase [EC:2.5.1.18]
39580	ORTHOMCL39580(2 genes,2 taxa):	Yuzhi11_13128 Zhongzhi13_20028	1	0	1	FAOMT_VITVI Flavonoid 3',5'-methyltransferase OS=Vitis vinifera GN=FAOMT PE=1 SV=1	IPR002935; O-methyltransferase, family 3 IPR018247; EF-Hand 1, calcium-binding site IPR029063; S-adenosyl-L-methionine-dependent methyltransferase	GO:0008171: O-methyltransferase activity ;	flavonoid 3',5'-methyltransferase-like; K13272 flavonoid O-methyltransferase [EC:2.1.1.267]
39581	ORTHOMCL39581(2 genes,2 taxa):	Yuzhi11_14244 Zhongzhi13_21452	1	0	1	UBP12_ARATH Ubiquitin carboxyl-terminal hydrolase 12 OS=Arabidopsis thaliana GN=UBP12 PE=1 SV=2	NA	NA	Os07g0163800; K11838 ubiquitin carboxyl-terminal hydrolase 7 [EC:3.4.19.12]
39582	ORTHOMCL39582(2 genes,2 taxa):	Yuzhi11_14355 Zhongzhi13_17904	1	0	1	HIP26_ARATH Heavy metal-associated isoprenylated plant protein 26 OS=Arabidopsis thaliana GN=HIPP26 PE=1 SV=1	IPR006121; Heavy metal-associated domain, HMA	GO:0046872: metal ion binding ; GO:0030001: metal ion transport ;	atx1; hypothetical protein; K07213 copper chaperone
39583	ORTHOMCL39583(2 genes,2 taxa):	Yuzhi11_14419	0	0	1	EF1A_MANES Elongation factor 1-alpha OS=Manihot esculenta GN=EF1 PE=3 SV=1	IPR000795; Transcription factor, GTP-binding domain IPR004160; Translation elongation factor EFTu/EF1A, C-terminal IPR009001; Translation elongation factor EF1A/initiation factor IF2gamma, C-terminal IPR027417; P-loop containing nucleoside triphosphate hydrolase IPR031157; Tr-type G domain, conserved site	GO:0005525: GTP binding ; GO:0003924: GTPase activity ;	hypothetical protein; K03231 elongation factor 1-alpha
39584	ORTHOMCL39584(2 genes,2 taxa):	Yuzhi11_14489 Zhongzhi13_21707	1	0	1	ADF2_ARATH Actin-depolymerizing factor 2 OS=Arabidopsis thaliana GN=ADF2 PE=2 SV=1	IPR002108; Actin-depolymerising factor homology domain	GO:0003779: actin binding ; GO:0005622: intracellular ;	hypothetical protein; K05765 cofilin
39585	ORTHOMCL39585(2 genes,2 taxa):	Yuzhi11_14760 Zhongzhi13_22036	1	0	1	NA	NA	NA	NA
[truncated: 184 more rows]

## Sheet: cultivar_unclustered_genes
GeneID	KEGG
[truncated: 5,931 more rows]

## Sheet: KO_Orthologs_for_cultivar
KO ID	Description	Numbers of orthologous gene clusters and unclustered genes
[truncated: 2,167 more rows]

[truncated: 5 more sheets: Pathways_for_cultivar, landrace_gene_families, landrace_unclustered_genes, KO_Orthologs_for_landrace, Pathways_for_landrace]
