# Supplementary material for: Insight into the evolution and functional characteristics of the pan‐genome assembly from sesame landraces and modern cultivars
Source: Plant Biotechnol J. 2018 Dec 8;17(5):881–92. doi: 10.1111/pbi.13022 (PMC6587448; doi:10.1111/pbi.13022)
Supplement: Supplementary file 11 — Data S5 The specific genes in Chinese and Indian modern cultivars. [file PBI-17-881-s007.xls]

## Sheet: Chinese_cultivars
Fam_id	OrthoMCL	GeneList	Zhongzhi13	Yuzhi11	Swissprot	InterPro	GO	KEGG
812	ORTHOMCL812(36 genes,2 taxa):	Zhongzhi13_31582	1	0	NA	NA	NA	NA
1061	ORTHOMCL1061(31 genes,2 taxa):	SIN_1008552	1	0	NA	NA	NA	NA
2377	ORTHOMCL2377(21 genes,5 taxa):	SIN_1014493 Yuzhi11_20181	1	1	STS2_THAGA Sesquiterpene synthase 2 OS=Thapsia garganica GN=STS2 PE=1 SV=1	IPR001906; Terpene synthase, N-terminal domain IPR005630; Terpene synthase, metal-binding domain IPR008930; Terpenoid cyclases/protein prenyltransferase alpha-alpha toroid IPR008949; Isoprenoid synthase domain	GO:0008152: metabolic process ; GO:0016829: lyase activity ; GO:0010333: terpene synthase activity ;	(E)-beta-caryophyllene synthase; K15803 (-)-germacrene D synthase [EC:4.2.3.22 4.2.3.75]
2960	ORTHOMCL2960(19 genes,2 taxa):	Zhongzhi13_02154	1	0	NA	NA	NA	NA
4833	ORTHOMCL4833(15 genes,3 taxa):	Yuzhi11_14416	0	1	EF1A_MANES Elongation factor 1-alpha OS=Manihot esculenta GN=EF1 PE=3 SV=1	IPR027417; P-loop containing nucleoside triphosphate hydrolase	NA	Elongation factor 1-alpha; K03231 elongation factor 1-alpha
5357	ORTHOMCL5357(14 genes,7 taxa):	Yuzhi11_09058	0	1	GLYT5_ARATH Probable glycosyltransferase At5g20260 OS=Arabidopsis thaliana GN=At5g20260 PE=3 SV=3	IPR004263; Exostosin-like	GO:0016020: membrane ;	probable glycosyltransferase At5g11130; K18789 xylogalacturonan beta-1,3-xylosyltransferase [EC:2.4.2.41]
5379	ORTHOMCL5379(14 genes,8 taxa):	Zhongzhi13_23498	1	0	ARL8B_RAT ADP-ribosylation factor-like protein 8B OS=Rattus norvegicus GN=Arl8b PE=2 SV=1	IPR005225; Small GTP-binding protein domain IPR006689; Small GTPase superfamily, ARF/SAR type IPR024156; Small GTPase superfamily, ARF type IPR027417; P-loop containing nucleoside triphosphate hydrolase	GO:0005525: GTP binding ;	hypothetical protein; K07955 ADP-ribosylation factor-like protein 8
6906	ORTHOMCL6906(13 genes,8 taxa):	Yuzhi11_23911	0	1	TOC34_PEA Translocase of chloroplast 34 OS=Pisum sativum GN=TOC34 PE=1 SV=1	IPR005688; Chloroplast protein import component Toc34 IPR006703; AIG1-type guanine nucleotide-binding (G) domain IPR027417; P-loop containing nucleoside triphosphate hydrolase	GO:0009707: chloroplast outer membrane ; GO:0015450: P-P-bond-hydrolysis-driven protein transmembrane transporter activity ; GO:0006886: intracellular protein transport ;	NA
7293	ORTHOMCL7293(13 genes,4 taxa):	SIN_1023609	1	0	POLX_TOBAC Retrovirus-related Pol polyprotein from transposon TNT 1-94 OS=Nicotiana tabacum PE=2 SV=1	IPR013103; Reverse transcriptase, RNA-dependent DNA polymerase	NA	uncharacterized LOC104905624; K05658 ATP-binding cassette, subfamily B (MDR/TAP), member 1 [EC:3.6.3.44]
7302	ORTHOMCL7302(13 genes,2 taxa):	Yuzhi11_15257	0	1	POLX_TOBAC Retrovirus-related Pol polyprotein from transposon TNT 1-94 OS=Nicotiana tabacum PE=2 SV=1	IPR025724; GAG-pre-integrase domain	NA	uncharacterized LOC102707106; K12619 5'-3' exoribonuclease 2 [EC:3.1.13.-]
7347	ORTHOMCL7347(12 genes,8 taxa):	SIN_1008246 SIN_1025024 Yuzhi11_18298	2	1	NA	NA	NA	formate--tetrahydrofolate ligase-like; K01938 formate--tetrahydrofolate ligase [EC:6.3.4.3]
7642	ORTHOMCL7642(12 genes,9 taxa):	SIN_1000064 Yuzhi11_00743 Zhongzhi13_01725 Zhongzhi13_03361	3	1	TAF9_ARATH Transcription initiation factor TFIID subunit 9 OS=Arabidopsis thaliana GN=TAF9 PE=1 SV=1	IPR003162; Transcription initiation factor TAFII31 IPR009072; Histone-fold	GO:0006352: DNA-dependent transcription, initiation ;	transcription initiation factor TFIID subunit 9; K03133 transcription initiation factor TFIID subunit 9B
8084	ORTHOMCL8084(12 genes,8 taxa):	SIN_1009964 SIN_1014097	2	0	BPS1_ARATH Protein BPS1, chloroplastic OS=Arabidopsis thaliana GN=BPS1 PE=2 SV=1	IPR004320; Protein of unknown function DUF241, plant	NA	NA
8186	ORTHOMCL8186(12 genes,8 taxa):	SIN_1025246	1	0	RSI1_SOLLC Protein RSI-1 OS=Solanum lycopersicum GN=RSI-1 PE=2 SV=1	IPR003854; Gibberellin regulated protein	NA	NA
9336	ORTHOMCL9336(11 genes,8 taxa):	SIN_1025945	1	0	NA	IPR011011; Zinc finger, FYVE/PHD-type	NA	NA
9477	ORTHOMCL9477(11 genes,6 taxa):	Yuzhi11_14909 Zhongzhi13_22219	1	1	F6H1_ARATH Feruloyl CoA ortho-hydroxylase 1 OS=Arabidopsis thaliana GN=F6'H1 PE=1 SV=1	IPR005123; Oxoglutarate/iron-dependent dioxygenase IPR026992; Non-haem dioxygenase N-terminal domain	GO:0055114: oxidation-reduction process ; GO:0016491: oxidoreductase activity ; GO:0016706: oxidoreductase activity, acting on paired donors, with incorporation or reduction of molecular oxygen, 2-oxoglutarate as one donor, and incorporation of one atom each of oxygen into both donors ;	feruloyl CoA ortho-hydroxylase 2-like; K06892 feruloyl-CoA ortho-hydroxylase [EC:1.14.11.-]
9905	ORTHOMCL9905(11 genes,9 taxa):	SIN_1010559 Yuzhi11_14127	1	1	QCR9_SOLTU Cytochrome b-c1 complex subunit 9 OS=Solanum tuberosum PE=1 SV=1	IPR008027; Cytochrome b-c1 complex subunit 9	GO:0008121: ubiquinol-cytochrome-c reductase activity ; GO:0005740: mitochondrial envelope ; GO:0006122: mitochondrial electron transport, ubiquinol to cytochrome c ;	cytochrome b-c1 complex subunit 9; K00419 ubiquinol-cytochrome c reductase subunit 9
10588	ORTHOMCL10588(10 genes,8 taxa):	SIN_1012845	1	0	PRP18_HUMAN Pre-mRNA-splicing factor 18 OS=Homo sapiens GN=PRPF18 PE=1 SV=1	IPR004098; Prp18 IPR014906; Pre-mRNA processing factor 4 (PRP4)-like	GO:0005681: spliceosomal complex ; GO:0008380: RNA splicing ;	pre-mRNA-splicing factor 18; K12817 pre-mRNA-splicing factor 18
10752	ORTHOMCL10752(10 genes,8 taxa):	SIN_1014577 SIN_1014578 Yuzhi11_14675 Zhongzhi13_21907	3	1	PP158_ARATH Pentatricopeptide repeat-containing protein At2g17140 OS=Arabidopsis thaliana GN=At2g17140 PE=2 SV=1	IPR002885; Pentatricopeptide repeat	NA	hypothetical protein; K17710 pentatricopeptide repeat domain-containing protein 1
10848	ORTHOMCL10848(10 genes,8 taxa):	SIN_1011509 Zhongzhi13_20675	2	0	Y2012_DICDI Putative elongation of fatty acids protein DDB_G0272012 OS=Dictyostelium discoideum GN=DDB_G0272012 PE=3 SV=1	IPR002076; ELO family IPR030457; ELO family, conserved site	GO:0016021: integral to membrane ;	hypothetical protein; K10249 elongation of very long chain fatty acids protein 4 [EC:2.3.1.199]
10850	ORTHOMCL10850(10 genes,7 taxa):	SIN_1010203	1	0	NA	NA	NA	NA
11471	ORTHOMCL11471(9 genes,8 taxa):	Zhongzhi13_29946	1	0	TYDP2_XENTR Tyrosyl-DNA phosphodiesterase 2 OS=Xenopus tropicalis GN=tdp2 PE=2 SV=2	IPR001876; Zinc finger, RanBP2-type IPR005135; Endonuclease/exonuclease/phosphatase	GO:0005622: intracellular ; GO:0008270: zinc ion binding ;	tyrosyl-DNA phosphodiesterase 2; K19619 tyrosyl-DNA phosphodiesterase 2 [EC:3.1.4.-]
11481	ORTHOMCL11481(9 genes,8 taxa):	SIN_1022843	1	0	NDB3B_ARATH NADH dehydrogenase [ubiquinone] 1 beta subcomplex subunit 3-B OS=Arabidopsis thaliana GN=At1g14450 PE=3 SV=1	IPR012576; NADH dehydrogenase [ubiquinone] 1 beta subcomplex subunit 3	GO:0008137: NADH dehydrogenase (ubiquinone) activity ; GO:0005739: mitochondrion ;	NA
11537	ORTHOMCL11537(9 genes,8 taxa):	SIN_1021884	1	0	NA	NA	NA	NA
11592	ORTHOMCL11592(9 genes,6 taxa):	Zhongzhi13_10379	1	0	RT04_ARATH Ribosomal protein S4, mitochondrial OS=Arabidopsis thaliana GN=RPS4 PE=2 SV=2	IPR002942; RNA-binding S4 domain	GO:0003723: RNA binding ;	rps4, ViviM_p108; ribosomal protein S4; K02986 small subunit ribosomal protein S4
11625	ORTHOMCL11625(9 genes,8 taxa):	SIN_1005463	1	0	ZN593_XENTR Zinc finger protein 593 OS=Xenopus tropicalis GN=znf593 PE=2 SV=1	IPR003604; Matrin/U1-C-like, C2H2-type zinc finger IPR013087; Zinc finger C2H2-type IPR022755; Zinc finger, double-stranded RNA binding	GO:0003676: nucleic acid binding ; GO:0008270: zinc ion binding ;	zinc finger protein 593; K14821 bud site selection protein 20
11654	ORTHOMCL11654(9 genes,5 taxa):	SIN_1010137	1	0	RL33_MAGSA 50S ribosomal protein L33 OS=Magnetospirillum magneticum (strain AMB-1 / ATCC 700264) GN=rpmG PE=3 SV=1	IPR001705; Ribosomal protein L33 IPR011332; Zinc-binding ribosomal protein	GO:0003735: structural constituent of ribosome ; GO:0005840: ribosome ; GO:0006412: translation ; GO:0005622: intracellular ;	54S ribosomal protein L39, mitochondrial-like; K02913 large subunit ribosomal protein L33
11655	ORTHOMCL11655(9 genes,9 taxa):	Yuzhi11_17799 Zhongzhi13_26489	1	1	HYPK_MOUSE Huntingtin-interacting protein K OS=Mus musculus GN=Hypk PE=2 SV=2	NA	NA	NA
11668	ORTHOMCL11668(9 genes,8 taxa):	SIN_1009515	1	0	RL34_PSEA6 50S ribosomal protein L34 OS=Pseudoalteromonas atlantica (strain T6c / ATCC BAA-1087) GN=rpmH PE=3 SV=1	IPR000271; Ribosomal protein L34 IPR020939; Ribosomal protein L34, conserved site	GO:0003735: structural constituent of ribosome ; GO:0005840: ribosome ; GO:0006412: translation ; GO:0005622: intracellular ;	uncharacterized LOC103932752; K02914 large subunit ribosomal protein L34
11683	ORTHOMCL11683(9 genes,8 taxa):	SIN_1004371	1	0	EBP2_ARATH Probable rRNA-processing protein EBP2 homolog OS=Arabidopsis thaliana GN=At3g22660 PE=2 SV=1	IPR008610; Eukaryotic rRNA processing	NA	probable rRNA-processing protein EBP2 homolog; K14823 rRNA-processing protein EBP2
11782	ORTHOMCL11782(9 genes,5 taxa):	Yuzhi11_25792	0	1	XTH26_ARATH Probable xyloglucan endotransglucosylase/hydrolase protein 26 OS=Arabidopsis thaliana GN=XTH26 PE=2 SV=1	IPR000757; Glycoside hydrolase family 16 IPR008263; Glycoside hydrolase, family 16, active site IPR008264; Beta-glucanase IPR010713; Xyloglucan endo-transglycosylase, C-terminal IPR013320; Concanavalin A-like lectin/glucanase domain IPR016455; Xyloglucan endotransglucosylase/hydrolase	GO:0005975: carbohydrate metabolic process ; GO:0004553: hydrolase activity, hydrolyzing O-glycosyl compounds ;	probable xyloglucan endotransglucosylase/hydrolase protein 26; K08235 xyloglucan:xyloglucosyl transferase [EC:2.4.1.207]
11800	ORTHOMCL11800(9 genes,9 taxa):	SIN_1012147 Yuzhi11_06520	1	1	PH1_ARATH Pleckstrin homology domain-containing protein 1 OS=Arabidopsis thaliana GN=PH1 PE=2 SV=2	IPR001849; Pleckstrin homology domain IPR011993; PH domain-like	GO:0005515: protein binding ; GO:0005543: phospholipid binding ;	NA
11809	ORTHOMCL11809(9 genes,8 taxa):	SIN_1014758 Yuzhi11_13656	1	1	PAS2_ARATH Very-long-chain (3R)-3-hydroxyacyl-CoA dehydratase PASTICCINO 2 OS=Arabidopsis thaliana GN=PAS2 PE=1 SV=1	IPR007482; Protein-tyrosine phosphatase-like, PTPLA	NA	very-long-chain (3R)-3-hydroxyacyl-CoA dehydratase PASTICCINO 2-like; K10703 very-long-chain (3R)-3-hydroxyacyl-CoA dehydratase [EC:4.2.1.134]
11840	ORTHOMCL11840(9 genes,9 taxa):	Yuzhi11_12291 Zhongzhi13_19132	1	1	HS157_ARATH 15.7 kDa heat shock protein, peroxisomal OS=Arabidopsis thaliana GN=HSP15.7 PE=2 SV=1	IPR002068; Alpha crystallin/Hsp20 domain IPR002902; Gnk2-homologous domain IPR008978; HSP20-like chaperone	NA	15.7 kDa heat shock protein, peroxisomal-like; K13993 HSP20 family protein
12241	ORTHOMCL12241(9 genes,3 taxa):	Yuzhi11_13792	0	1	SCGT_TOBAC Scopoletin glucosyltransferase OS=Nicotiana tabacum GN=TOGT1 PE=1 SV=1	IPR002213; UDP-glucuronosyl/UDP-glucosyltransferase	GO:0016758: transferase activity, transferring hexosyl groups ; GO:0008152: metabolic process ;	scopoletin glucosyltransferase; K13496 UDP-glucosyl transferase 73C [EC:2.4.1.-]
12279	ORTHOMCL12279(8 genes,8 taxa):	Yuzhi11_00265	0	1	NA	NA	NA	NA
12283	ORTHOMCL12283(8 genes,7 taxa):	SIN_1013631	1	0	GATL3_ARATH Probable galacturonosyltransferase-like 3 OS=Arabidopsis thaliana GN=GATL3 PE=2 SV=1	IPR002495; Glycosyl transferase, family 8 IPR029044; Nucleotide-diphospho-sugar transferases	GO:0016757: transferase activity, transferring glycosyl groups ;	probable galacturonosyltransferase 15; K13648 alpha-1,4-galacturonosyltransferase [EC:2.4.1.43]
12284	ORTHOMCL12284(8 genes,8 taxa):	SIN_1010294	1	0	NA	IPR005616; CcmH/CycL/Ccl2/NrfF family	NA	uncharacterized LOC102593427; K02200 cytochrome c-type biogenesis protein CcmH
12303	ORTHOMCL12303(8 genes,7 taxa):	Yuzhi11_12954	0	1	LS12A_DANRE Protein LSM12 homolog A OS=Danio rerio GN=lsm12a PE=2 SV=1	IPR019181; Anticodon-binding domain	NA	NA
12319	ORTHOMCL12319(8 genes,8 taxa):	Zhongzhi13_07926	1	0	CHAC2_XENLA Cation transport regulator-like protein 2 OS=Xenopus laevis GN=chac2 PE=2 SV=1	IPR006840; Glutathione-specific gamma-glutamylcyclotransferase IPR013024; Gamma-glutamyl cyclotransferase-like	NA	ChaC-like family protein; K07232 cation transport protein ChaC
12327	ORTHOMCL12327(8 genes,7 taxa):	Zhongzhi13_17535	1	0	TPPC1_RAT Trafficking protein particle complex subunit 1 OS=Rattus norvegicus GN=Trappc1 PE=2 SV=1	IPR007233; Trafficking protein particle complex subunit IPR011012; Longin-like domain	GO:0006888: ER to Golgi vesicle-mediated transport ; GO:0005801: cis-Golgi network ;	NA
12369	ORTHOMCL12369(8 genes,8 taxa):	SIN_1001375	1	0	PCL1_ARATH Transcription factor LUX OS=Arabidopsis thaliana GN=LUX PE=1 SV=1	IPR001005; SANT/Myb domain IPR006447; Myb domain, plants IPR009057; Homeobox domain-like IPR017930; Myb domain	GO:0003682: chromatin binding ;	two-component response regulator ARR18-like; K14491 two-component response regulator ARR-B family
12381	ORTHOMCL12381(8 genes,8 taxa):	SIN_1007395	1	0	PP161_ARATH Pentatricopeptide repeat-containing protein At2g17670 OS=Arabidopsis thaliana GN=At2g17670 PE=2 SV=1	IPR002885; Pentatricopeptide repeat	NA	hypothetical protein; K17964 leucine-rich PPR motif-containing protein, mitochondrial
12396	ORTHOMCL12396(8 genes,8 taxa):	Yuzhi11_14198	0	1	DPOE3_PONAB DNA polymerase epsilon subunit 3 OS=Pongo abelii GN=POLE3 PE=2 SV=1	IPR003958; Transcription factor CBF/NF-Y/archaeal histone domain IPR009072; Histone-fold	GO:0005622: intracellular ; GO:0043565: sequence-specific DNA binding ;	hypothetical protein; K02326 DNA polymerase epsilon subunit 3 [EC:2.7.7.7]
12420	ORTHOMCL12420(8 genes,8 taxa):	SIN_1014057	1	0	NA	NA	NA	NA
12435	ORTHOMCL12435(8 genes,8 taxa):	SIN_1010030	1	0	TI221_ARATH Mitochondrial import inner membrane translocase subunit TIM22-1 OS=Arabidopsis thaliana GN=TIM22-1 PE=1 SV=1	IPR003397; Mitochondrial inner membrane translocase subunit Tim17/Tim22/Tim23/peroxisomal protein PMP24	NA	mitochondrial import inner membrane translocase subunit TIM22-4-like; K17790 mitochondrial import inner membrane translocase subunit TIM22
12437	ORTHOMCL12437(8 genes,8 taxa):	Yuzhi11_06538 Zhongzhi13_09743	1	1	ACCO2_SOLLC 1-aminocyclopropane-1-carboxylate oxidase 2 OS=Solanum lycopersicum GN=ACO2 PE=2 SV=1	NA	NA	hypothetical protein; K04125 gibberellin 2-oxidase [EC:1.14.11.13]
12439	ORTHOMCL12439(8 genes,8 taxa):	SIN_1024908	1	0	NA	NA	NA	NA
12448	ORTHOMCL12448(8 genes,7 taxa):	Yuzhi11_13712	0	1	ATL65_ARATH RING-H2 finger protein ATL65 OS=Arabidopsis thaliana GN=ATL65 PE=2 SV=2	IPR001841; Zinc finger, RING-type	GO:0008270: zinc ion binding ; GO:0005515: protein binding ;	RING finger protein; K19041 E3 ubiquitin-protein ligase RNF38/44 [EC:2.3.2.27]
12469	ORTHOMCL12469(8 genes,8 taxa):	SIN_1015080	1	0	NA	IPR004864; Late embryogenesis abundant protein, LEA-14 IPR013990; Water stress and hypersensitive response domain	NA	NA
12475	ORTHOMCL12475(8 genes,7 taxa):	SIN_1008189 Yuzhi11_01140	1	1	NA	NA	NA	NA
12478	ORTHOMCL12478(8 genes,8 taxa):	SIN_1019074	1	0	NA	NA	NA	NA
12479	ORTHOMCL12479(8 genes,7 taxa):	Zhongzhi13_33895	1	0	BASS4_ARATH Probable sodium/metabolite cotransporter BASS4, chloroplastic OS=Arabidopsis thaliana GN=BASS4 PE=3 SV=1	IPR016833; Putative sodium bile acid cotransporter	NA	probable sodium/metabolite cotransporter BASS4, chloroplastic; K14347 solute carrier family 10 (sodium/bile acid cotransporter), member 7
12481	ORTHOMCL12481(8 genes,8 taxa):	Yuzhi11_04883	0	1	GUN4C_ARATH Tetrapyrrole-binding protein, chloroplastic OS=Arabidopsis thaliana GN=GUN4 PE=1 SV=1	IPR008629; GUN4-like	NA	NA
12529	ORTHOMCL12529(8 genes,7 taxa):	SIN_1025394	1	0	NA	NA	NA	NA
12530	ORTHOMCL12530(8 genes,8 taxa):	Zhongzhi13_21147	1	0	MET13_MOUSE Methyltransferase-like protein 13 OS=Mus musculus GN=Mettl13 PE=1 SV=1	IPR025714; Methyltransferase domain IPR029063; S-adenosyl-L-methionine-dependent methyltransferase	NA	decapping nuclease DXO homolog, chloroplastic-like; K14845 RAT1-interacting protein
12552	ORTHOMCL12552(8 genes,8 taxa):	SIN_1020588	1	0	Y5620_ARATH Putative RNA methyltransferase At5g10620 OS=Arabidopsis thaliana GN=At5g10620 PE=3 SV=1	IPR003742; RNA methyltransferase RlmH IPR029028; Alpha/beta knot methyltransferases	GO:0008168: methyltransferase activity ; GO:0006364: rRNA processing ; GO:0005737: cytoplasm ;	putative RNA methyltransferase At5g10620; K00783 23S rRNA (pseudouridine1915-N3)-methyltransferase [EC:2.1.1.177]
12561	ORTHOMCL12561(8 genes,8 taxa):	SIN_1020591	1	0	PAP8_ARATH Probable plastid-lipid-associated protein 8, chloroplastic OS=Arabidopsis thaliana GN=PAP8 PE=2 SV=1	IPR006843; Plastid lipid-associated protein/fibrillin conserved domain	GO:0005198: structural molecule activity ; GO:0009507: chloroplast ;	NA
12571	ORTHOMCL12571(8 genes,8 taxa):	Yuzhi11_10896	0	1	BRE_XENTR BRCA1-A complex subunit BRE OS=Xenopus tropicalis GN=bre PE=2 SV=1	IPR010358; BRCA1-A complex subunit BRE	NA	BRCA1-A complex subunit BRE; K12173 BRCA1-A complex subunit BRE
12599	ORTHOMCL12599(8 genes,8 taxa):	Yuzhi11_21886	0	1	NA	IPR011990; Tetratricopeptide-like helical domain IPR013026; Tetratricopeptide repeat-containing domain IPR019734; Tetratricopeptide repeat	GO:0005515: protein binding ;	NA
13040	ORTHOMCL13040(8 genes,6 taxa):	SIN_1025241	1	0	NA	NA	NA	NA
13051	ORTHOMCL13051(8 genes,7 taxa):	SIN_1015234	1	0	NA	NA	NA	NA
13062	ORTHOMCL13062(8 genes,6 taxa):	Yuzhi11_19237	0	1	NA	NA	NA	NA
13084	ORTHOMCL13084(8 genes,5 taxa):	SIN_1014385	1	0	WAXS5_ARATH Probable long-chain-alcohol O-fatty-acyltransferase 5 OS=Arabidopsis thaliana GN=AT5 PE=2 SV=1	IPR017088; Wax synthase IPR032805; Wax synthase domain	NA	NA
13094	ORTHOMCL13094(8 genes,3 taxa):	SIN_1000658	1	0	NA	IPR004332; Transposase, MuDR, plant	NA	uncharacterized LOC101300290; K17086 transmembrane 9 superfamily member 2/4
13115	ORTHOMCL13115(8 genes,1 taxa):	Yuzhi11_04740 Yuzhi11_24213 Yuzhi11_25143 Yuzhi11_25383 Yuzhi11_25742 Yuzhi11_25749 Yuzhi11_25750 Yuzhi11_25763	0	8	TCTD_SALTY Transcriptional regulatory protein tctD OS=Salmonella typhimurium (strain LT2 / SGSC1412 / ATCC 700720) GN=tctD PE=2 SV=1	IPR001789; Signal transduction response regulator, receiver domain IPR001867; OmpR/PhoB-type DNA-binding domain IPR002104; Integrase, catalytic domain IPR003660; HAMP domain IPR003661; Signal transduction histidine kinase, dimerisation/phosphoacceptor domain IPR005631; Flavinator of succinate dehydrogenase IPR011006; CheY-like superfamily IPR011010; DNA breaking-rejoining enzyme, catalytic core I…	GO:0000156: two-component response regulator activity ; GO:0006355: regulation of transcription, DNA-dependent ; GO:0000160: two-component signal transduction system (phosphorelay) ;	two-component system sensor histidine kinase/response regulator, putative; K02483 two-component system, OmpR family, response regulator
13194	ORTHOMCL13194(7 genes,6 taxa):	SIN_1010351	1	0	NA	NA	NA	NA
13217	ORTHOMCL13217(7 genes,7 taxa):	SIN_1007617	1	0	NA	NA	NA	NA
13228	ORTHOMCL13228(7 genes,6 taxa):	SIN_1002328 SIN_1009055	2	0	NA	NA	NA	NA
13230	ORTHOMCL13230(7 genes,7 taxa):	Zhongzhi13_07878	1	0	DNJ10_ARATH Chaperone protein dnaJ 10 OS=Arabidopsis thaliana GN=ATJ10 PE=2 SV=2	IPR001623; DnaJ domain IPR026894; DNAJ-containing protein, X-domain	GO:0031072: heat shock protein binding ;	Chaperone protein dnaJ; K03686 molecular chaperone DnaJ
13246	ORTHOMCL13246(7 genes,6 taxa):	Yuzhi11_10723	0	1	CCMC_ARATH Putative cytochrome c biosynthesis ccmC-like mitochondrial protein OS=Arabidopsis thaliana GN=CCMC PE=2 SV=4	IPR002541; Cytochrome c assembly protein IPR003557; Cytochrome c-type biogenesis protein CcmC	GO:0006461: protein complex assembly ; GO:0016020: membrane ; GO:0008535: respiratory chain complex IV assembly ;	NA
13299	ORTHOMCL13299(7 genes,5 taxa):	SIN_1024300	1	0	PR4_PHAVU Wound-induced basic protein OS=Phaseolus vulgaris GN=PR4 PE=2 SV=1	IPR012643; Wound-inducible basic	NA	NA
13312	ORTHOMCL13312(7 genes,7 taxa):	SIN_1010314	1	0	NA	NA	NA	NA
13313	ORTHOMCL13313(7 genes,7 taxa):	SIN_1025351	1	0	NA	NA	NA	NA
13315	ORTHOMCL13315(7 genes,5 taxa):	SIN_1005020	1	0	NDR1_ARATH Protein NDR1 OS=Arabidopsis thaliana GN=NDR1 PE=1 SV=1	NA	NA	NA
13319	ORTHOMCL13319(7 genes,6 taxa):	SIN_1000018	1	0	RT10_PEA Ribosomal protein S10, mitochondrial OS=Pisum sativum GN=RPS10 PE=2 SV=1	IPR001848; Ribosomal protein S10 IPR027486; Ribosomal protein S10 domain	GO:0005622: intracellular ; GO:0006412: translation ; GO:0005840: ribosome ; GO:0003735: structural constituent of ribosome ;	ribosomal protein S10, mitochondrial; K02946 small subunit ribosomal protein S10
13325	ORTHOMCL13325(7 genes,7 taxa):	Yuzhi11_24243	0	1	SAP12_ARATH Zinc finger AN1 domain-containing stress-associated protein 12 OS=Arabidopsis thaliana GN=SAP12 PE=2 SV=2	IPR000058; Zinc finger, AN1-type	GO:0008270: zinc ion binding ;	NA
13326	ORTHOMCL13326(7 genes,7 taxa):	SIN_1006547	1	0	TM230_HUMAN Transmembrane protein 230 OS=Homo sapiens GN=TMEM230 PE=1 SV=1	IPR008590; Protein of unknown function DUF872, transmembrane	NA	NA
13354	ORTHOMCL13354(7 genes,6 taxa):	SIN_1021073	1	0	NA	NA	NA	NA
13381	ORTHOMCL13381(7 genes,6 taxa):	Yuzhi11_01239	0	1	NA	NA	NA	NA
13383	ORTHOMCL13383(7 genes,6 taxa):	SIN_1003902	1	0	LAX_ORYSJ Transcription factor LAX PANICLE OS=Oryza sativa subsp. japonica GN=LAX PE=1 SV=1	IPR011598; Myc-type, basic helix-loop-helix (bHLH) domain	GO:0046983: protein dimerization activity ;	basic helix-loop-helix family protein; K10863 aprataxin [EC:3.-.-.-]
13384	ORTHOMCL13384(7 genes,7 taxa):	SIN_1011064	1	0	SFC1_ARATH Mitochondrial succinate-fumarate transporter 1 OS=Arabidopsis thaliana GN=SFC1 PE=2 SV=1	IPR002067; Mitochondrial carrier protein IPR018108; Mitochondrial substrate/solute carrier IPR023395; Mitochondrial carrier domain	GO:0055085: transmembrane transport ;	hypothetical protein; K15100 solute carrier family 25 (mitochondrial citrate transporter), member 1
13410	ORTHOMCL13410(7 genes,7 taxa):	SIN_1025753 Yuzhi11_16808	1	1	NA	NA	NA	NA
13421	ORTHOMCL13421(7 genes,7 taxa):	SIN_1007969	1	0	TLPH_ARATH Thaumatin-like protein OS=Arabidopsis thaliana GN=At1g18250 PE=2 SV=2	IPR001938; Thaumatin	NA	nuclear pore complex protein Nup96 homolog; K14297 nuclear pore complex protein Nup98-Nup96
13423	ORTHOMCL13423(7 genes,7 taxa):	Yuzhi11_13157	0	1	NFYC6_ARATH Nuclear transcription factor Y subunit C-6 OS=Arabidopsis thaliana GN=NFYC6 PE=2 SV=1	IPR003958; Transcription factor CBF/NF-Y/archaeal histone domain IPR009072; Histone-fold	GO:0043565: sequence-specific DNA binding ; GO:0005622: intracellular ;	DNA polymerase epsilon subunit C-like; K03004 DNA-directed RNA polymerase I subunit RPA43
13443	ORTHOMCL13443(7 genes,7 taxa):	Zhongzhi13_27908	1	0	MIFH_TRITR Macrophage migration inhibitory factor homolog OS=Trichuris trichiura PE=1 SV=2	IPR001398; Macrophage migration inhibitory factor IPR014347; Tautomerase/MIF superfamily	NA	macrophage migration inhibitory factor homolog; K07253 phenylpyruvate tautomerase [EC:5.3.2.1]
13445	ORTHOMCL13445(7 genes,7 taxa):	SIN_1023837	1	0	IAA33_ARATH Auxin-responsive protein IAA33 OS=Arabidopsis thaliana GN=IAA33 PE=2 SV=1	IPR000270; PB1 domain IPR033389; AUX/IAA domain	GO:0005515: protein binding ;	auxin-responsive protein IAA30-like; K14484 auxin-responsive protein IAA
13459	ORTHOMCL13459(7 genes,6 taxa):	Zhongzhi13_06583	1	0	PSBC_OENPA Photosystem II CP43 chlorophyll apoprotein OS=Oenothera parviflora GN=psbC PE=3 SV=1	IPR000932; Photosystem antenna protein-like IPR001280; Photosystem I PsaA/PsaB	GO:0009767: photosynthetic electron transport chain ; GO:0019684: photosynthesis, light reaction ; GO:0009521: photosystem ; GO:0016020: membrane ; GO:0016168: chlorophyll binding ;	psbC, CiarC_p015; photosystem II 44 kDa protein; K02705 photosystem II CP43 chlorophyll apoprotein
13462	ORTHOMCL13462(7 genes,6 taxa):	Yuzhi11_09184	0	1	PHAAB_RHIME Probable K(+)/H(+) antiporter subunit A/B OS=Rhizobium meliloti (strain 1021) GN=phaAB PE=3 SV=2	IPR001516; NADH-Ubiquinone oxidoreductase (complex I), chain 5 N-terminal IPR001750; NADH:quinone oxidoreductase/Mrp antiporter, membrane subunit	GO:0055114: oxidation-reduction process ; GO:0042773: ATP synthesis coupled electron transport ; GO:0008137: NADH dehydrogenase (ubiquinone) activity ;	nad5, ndhF; ndhF; K03883 NADH-ubiquinone oxidoreductase chain 5 [EC:1.6.5.3]
13463	ORTHOMCL13463(7 genes,4 taxa):	Zhongzhi13_11161	1	0	NA	NA	NA	NA
13979	ORTHOMCL13979(7 genes,5 taxa):	Zhongzhi13_30282	1	0	E1312_ARATH Glucan endo-1,3-beta-glucosidase 12 OS=Arabidopsis thaliana GN=At4g29360 PE=1 SV=1	IPR012946; X8 domain	NA	hypothetical protein; K19619 tyrosyl-DNA phosphodiesterase 2 [EC:3.1.4.-]
13998	ORTHOMCL13998(7 genes,7 taxa):	Yuzhi11_03250	0	1	HMA6_ARATH Copper-transporting ATPase PAA1, chloroplastic OS=Arabidopsis thaliana GN=PAA1 PE=2 SV=1	IPR006121; Heavy metal-associated domain, HMA IPR017969; Heavy-metal-associated, conserved site	GO:0030001: metal ion transport ; GO:0046872: metal ion binding ;	hypothetical protein; K01533 Cu2+-exporting ATPase [EC:3.6.3.4]
14024	ORTHOMCL14024(7 genes,6 taxa):	SIN_1010035	1	0	NA	NA	NA	NA
14065	ORTHOMCL14065(7 genes,2 taxa):	Zhongzhi13_11480 Zhongzhi13_25310	2	0	IPT5_ARATH Adenylate isopentenyltransferase 5, chloroplastic OS=Arabidopsis thaliana GN=IPT5 PE=1 SV=2	IPR018022; tRNA dimethylallyltransferase IPR027417; P-loop containing nucleoside triphosphate hydrolase	GO:0008033: tRNA processing ;	POPTRDRAFT_768739; hypothetical protein; K10760 adenylate isopentenyltransferase (cytokinin synthase)
14071	ORTHOMCL14071(7 genes,4 taxa):	SIN_1000028	1	0	NDUS2_NICSY NADH dehydrogenase [ubiquinone] iron-sulfur protein 2 OS=Nicotiana sylvestris GN=NAD7 PE=2 SV=1	IPR001135; NADH-quinone oxidoreductase, subunit D IPR029014; NiFe hydrogenase-like	GO:0048038: quinone binding ; GO:0051287: NAD binding ; GO:0016651: oxidoreductase activity, acting on NADH or NADPH ; GO:0055114: oxidation-reduction process ;	nad7, ViviM_p020; NADH dehydrogenase subunit 7; K03935 NADH dehydrogenase (ubiquinone) Fe-S protein 2 [EC:1.6.5.3 1.6.99.3]
14085	ORTHOMCL14085(7 genes,6 taxa):	Zhongzhi13_11692	1	0	NA	IPR016024; Armadillo-type fold	GO:0005488: binding ;	NA
14097	ORTHOMCL14097(7 genes,2 taxa):	SIN_1007326 Yuzhi11_25338 Zhongzhi13_11952 Zhongzhi13_14017 Zhongzhi13_16860 Zhongzhi13_27781 Zhongzhi13_31524	6	1	NA	IPR004332; Transposase, MuDR, plant	NA	uncharacterized LOC102702220; K07407 alpha-galactosidase [EC:3.2.1.22]
14197	ORTHOMCL14197(6 genes,5 taxa):	SIN_1017219	1	0	NA	NA	NA	NA
14210	ORTHOMCL14210(6 genes,4 taxa):	SIN_1024842	1	0	NA	NA	NA	NA
14238	ORTHOMCL14238(6 genes,5 taxa):	Yuzhi11_25989	0	1	CYB_ALLVD Cytochrome b OS=Allochromatium vinosum (strain ATCC 17899 / DSM 180 / NBRC 103801 / D) GN=petB PE=3 SV=2	IPR005797; Cytochrome b/b6, N-terminal IPR005798; Cytochrome b/b6, C-terminal IPR016174; Di-haem cytochrome, transmembrane IPR030689; Cytochrome b	GO:0009055: electron carrier activity ; GO:0016020: membrane ; GO:0016491: oxidoreductase activity ;	cob; apocytochrome b; K00412 ubiquinol-cytochrome c reductase cytochrome b subunit
14283	ORTHOMCL14283(6 genes,6 taxa):	SIN_1003137	1	0	NA	NA	NA	NA
14311	ORTHOMCL14311(6 genes,6 taxa):	SIN_1013375	1	0	NA	IPR021899; Protein of unknown function DUF3511	NA	NA
14393	ORTHOMCL14393(6 genes,6 taxa):	Zhongzhi13_32611	1	0	PSAC_VITVI Photosystem I iron-sulfur center OS=Vitis vinifera GN=psaC PE=3 SV=1	IPR017491; Photosystem I protein PsaC IPR017896; 4Fe-4S ferredoxin-type, iron-sulphur binding domain IPR017900; 4Fe-4S ferredoxin, iron-sulphur binding, conserved site	GO:0051539: 4 iron, 4 sulfur cluster binding ; GO:0042651: thylakoid membrane ; GO:0009773: photosynthetic electron transport in photosystem I ; GO:0015979: photosynthesis ; GO:0009522: photosystem I ; GO:0009055: electron carrier activity ;	psaC, AmtrCp079; photosystem I iron-sulfur center; K02691 photosystem I subunit VII
15569	ORTHOMCL15569(6 genes,6 taxa):	SIN_1012052	1	0	UCR11_SOLTU Ubiquinol-cytochrome c reductase complex 6.7 kDa protein OS=Solanum tuberosum PE=1 SV=2	NA	NA	NA
15587	ORTHOMCL15587(6 genes,6 taxa):	Yuzhi11_06066	0	1	Y5248_ARATH G-type lectin S-receptor-like serine/threonine-protein kinase At5g24080 OS=Arabidopsis thaliana GN=At5g24080 PE=2 SV=1	IPR000719; Protein kinase domain IPR000858; S-locus glycoprotein domain IPR001480; Bulb-type lectin domain IPR003609; PAN/Apple domain IPR008271; Serine/threonine-protein kinase, active site IPR011009; Protein kinase-like domain IPR013032; EGF-like, conserved site IPR017441; Protein kinase, ATP binding site IPR024171; S-receptor-like serine/threonine-protein kinase	GO:0005524: ATP binding ; GO:0006468: protein phosphorylation ; GO:0004672: protein kinase activity ;	hypothetical protein; K04733 interleukin-1 receptor-associated kinase 4 [EC:2.7.11.1]
15649	ORTHOMCL15649(6 genes,5 taxa):	Zhongzhi13_17623	1	0	ESCA_ARATH Putative DNA-binding protein ESCAROLA OS=Arabidopsis thaliana GN=ESC PE=2 SV=1	IPR005175; PPC domain	NA	putative DNA-binding protein ESCAROLA-like; K07374 tubulin alpha
15695	ORTHOMCL15695(6 genes,2 taxa):	Zhongzhi13_31166	1	0	NA	IPR018289; MULE transposase domain	NA	uncharacterized LOC101497921; K19042 E3 ubiquitin-protein ligase BOI and related proteins [EC:2.3.2.27]
15707	ORTHOMCL15707(6 genes,2 taxa):	Yuzhi11_24629	0	1	NA	NA	NA	disease resistance protein At4g27190-like; K13459 disease resistance protein RPS2
15713	ORTHOMCL15713(6 genes,1 taxa):	Zhongzhi13_05922 Zhongzhi13_05961 Zhongzhi13_11117 Zhongzhi13_11189 Zhongzhi13_19154 Zhongzhi13_33420	6	0	NA	NA	NA	NA
15714	ORTHOMCL15714(6 genes,1 taxa):	Zhongzhi13_10305 Zhongzhi13_21290 Zhongzhi13_33283 Zhongzhi13_33284 Zhongzhi13_33443 Zhongzhi13_33830	6	0	NA	IPR029472; Gag-polypeptide of LTR copia-type	NA	uncharacterized LOC102590164; K01183 chitinase [EC:3.2.1.14]
15784	ORTHOMCL15784(5 genes,5 taxa):	SIN_1026070	1	0	NA	NA	NA	NA
15841	ORTHOMCL15841(5 genes,5 taxa):	SIN_1010974	1	0	PPA1_SOLLC Acid phosphatase 1 OS=Solanum lycopersicum GN=APS1 PE=2 SV=1	IPR005519; Acid phosphatase, class B-like IPR010028; Acid phosphatase, plant IPR014403; Vegetative storage protein/acid phosphatase IPR023214; HAD-like domain	GO:0003993: acid phosphatase activity ;	Os03g0332500; K02866 large subunit ribosomal protein L10e
15849	ORTHOMCL15849(5 genes,3 taxa):	Yuzhi11_18354 Zhongzhi13_27473	1	1	ATL60_ARATH RING-H2 finger protein ATL60 OS=Arabidopsis thaliana GN=ATL60 PE=2 SV=1	IPR001841; Zinc finger, RING-type	GO:0008270: zinc ion binding ; GO:0005515: protein binding ;	RING-H2 finger protein ATL40-like; K19038 E3 ubiquitin-protein ligase ATL41 [EC:2.3.2.27]
15907	ORTHOMCL15907(5 genes,5 taxa):	Yuzhi11_23505	0	1	NA	NA	NA	NA
15949	ORTHOMCL15949(5 genes,5 taxa):	Yuzhi11_11728	0	1	FIL1_ANTMA Stamen-specific protein FIL1 OS=Antirrhinum majus GN=FIL1 PE=2 SV=1	IPR016140; Bifunctional inhibitor/plant lipid transfer protein/seed storage helical domain	NA	NA
15954	ORTHOMCL15954(5 genes,5 taxa):	SIN_1024148	1	0	NA	NA	NA	NA
15956	ORTHOMCL15956(5 genes,5 taxa):	Yuzhi11_21913 Zhongzhi13_32176	1	1	OVCA2_XENTR Ovarian cancer-associated gene 2 protein homolog OS=Xenopus tropicalis GN=ovca2 PE=2 SV=2	IPR005645; Serine hydrolase FSH IPR029058; Alpha/Beta hydrolase fold	NA	UPF0483 protein AGAP003155-like; K02183 calmodulin
15957	ORTHOMCL15957(5 genes,5 taxa):	SIN_1004884 Yuzhi11_16150	1	1	NA	NA	NA	NA
15958	ORTHOMCL15958(5 genes,5 taxa):	Zhongzhi13_29116	1	0	RR4_BUXMI 30S ribosomal protein S4, chloroplastic OS=Buxus microphylla GN=rps4 PE=3 SV=1	IPR001912; Ribosomal protein S4/S9, N-terminal IPR002942; RNA-binding S4 domain IPR005709; Ribosomal protein S4, bacterial-type IPR018079; Ribosomal protein S4, conserved site	GO:0005622: intracellular ; GO:0019843: rRNA binding ;	rps4; ribosomal protein S4; K02986 small subunit ribosomal protein S4
15963	ORTHOMCL15963(5 genes,4 taxa):	SIN_1015026	1	0	RM16_ARATH 60S ribosomal protein L16, mitochondrial OS=Arabidopsis thaliana GN=RPL16 PE=2 SV=3	IPR016180; Ribosomal protein L10e/L16	GO:0005840: ribosome ; GO:0003735: structural constituent of ribosome ; GO:0006412: translation ;	60S ribosomal protein L16, putative; K02878 large subunit ribosomal protein L16
15965	ORTHOMCL15965(5 genes,5 taxa):	SIN_1005875	1	0	NU2M_ARATH NADH-ubiquinone oxidoreductase chain 2 OS=Arabidopsis thaliana GN=ND2 PE=2 SV=2	NA	NA	nad2; NADH dehydrogenase subunit 2 (EC:1.6.99.3); K03879 NADH-ubiquinone oxidoreductase chain 2 [EC:1.6.5.3]
19431	ORTHOMCL19431(5 genes,3 taxa):	SIN_1020342	1	0	NA	NA	NA	NA
19488	ORTHOMCL19488(5 genes,5 taxa):	SIN_1024594	1	0	NA	NA	NA	NA
19606	ORTHOMCL19606(5 genes,3 taxa):	Zhongzhi13_08315 Zhongzhi13_25576	2	0	PMEI_ACTDE Pectinesterase inhibitor OS=Actinidia deliciosa GN=PMEI PE=1 SV=2	IPR006501; Pectinesterase inhibitor domain IPR034086; Pectinesterase inhibitor, plant	GO:0030599: pectinesterase activity ; GO:0004857: enzyme inhibitor activity ;	NA
19617	ORTHOMCL19617(5 genes,3 taxa):	Zhongzhi13_28833	1	0	WNK11_ARATH Probable serine/threonine-protein kinase WNK11 OS=Arabidopsis thaliana GN=WNK11 PE=2 SV=1	IPR000719; Protein kinase domain IPR011009; Protein kinase-like domain	GO:0006468: protein phosphorylation ; GO:0004672: protein kinase activity ; GO:0005524: ATP binding ;	probable serine/threonine-protein kinase WNK11; K08867 WNK lysine deficient protein kinase [EC:2.7.11.1]
19662	ORTHOMCL19662(5 genes,5 taxa):	SIN_1000029 Yuzhi11_25072	1	1	NA	NA	NA	NA
19678	ORTHOMCL19678(5 genes,4 taxa):	SIN_1024968 Yuzhi11_07727	1	1	POLX_TOBAC Retrovirus-related Pol polyprotein from transposon TNT 1-94 OS=Nicotiana tabacum PE=2 SV=1	IPR001878; Zinc finger, CCHC-type IPR025724; GAG-pre-integrase domain	GO:0003676: nucleic acid binding ; GO:0008270: zinc ion binding ;	uncharacterized LOC103449689; K16570 gamma-tubulin complex component 3
19681	ORTHOMCL19681(5 genes,3 taxa):	SIN_1008221	1	0	NA	NA	NA	NA
19682	ORTHOMCL19682(5 genes,5 taxa):	SIN_1026144	1	0	PSK5_ARATH Phytosulfokines 5 OS=Arabidopsis thaliana GN=PSK5 PE=2 SV=1	IPR009438; Phytosulfokine	GO:0008283: cell proliferation ; GO:0008083: growth factor activity ; GO:0005576: extracellular region ;	NA
19709	ORTHOMCL19709(5 genes,4 taxa):	SIN_1022424	1	0	POL_CAMVN Enzymatic polyprotein OS=Cauliflower mosaic virus (strain NY8153) GN=ORF V PE=3 SV=1	NA	NA	uncharacterized LOC101311565; K01303 acylaminoacyl-peptidase [EC:3.4.19.1]
19714	ORTHOMCL19714(5 genes,5 taxa):	Zhongzhi13_23741	1	0	NA	NA	NA	NA
19763	ORTHOMCL19763(5 genes,2 taxa):	Yuzhi11_24190 Yuzhi11_24998 Yuzhi11_25032 Yuzhi11_25727	0	4	Y1727_PSEAE Uncharacterized signaling protein PA1727 OS=Pseudomonas aeruginosa (strain ATCC 15692 / PAO1 / 1C / PRS 101 / LMG 12228) GN=PA1727 PE=4 SV=1	IPR000014; PAS domain IPR000160; GGDEF domain IPR000700; PAS-associated, C-terminal IPR001610; PAC motif IPR001633; EAL domain IPR013655; PAS fold-3 IPR029787; Nucleotide cyclase	GO:0007165: signal transduction ; GO:0004871: signal transducer activity ;	NA
19764	ORTHOMCL19764(5 genes,2 taxa):	Yuzhi11_24189 Yuzhi11_25139 Yuzhi11_25140 Yuzhi11_25997	0	4	APRD_PSEAE Alkaline protease secretion ATP-binding protein AprD OS=Pseudomonas aeruginosa (strain ATCC 15692 / PAO1 / 1C / PRS 101 / LMG 12228) GN=aprD PE=3 SV=1	IPR003439; ABC transporter-like IPR003593; AAA+ ATPase domain IPR011527; ABC transporter type 1, transmembrane domain IPR017871; ABC transporter, conserved site IPR027417; P-loop containing nucleoside triphosphate hydrolase	GO:0005524: ATP binding ; GO:0016887: ATPase activity ;	ABC transporter, subfamily B, ATP-binding & transmembrane domain; K05662 ATP-binding cassette, subfamily B (MDR/TAP), member 7
19800	ORTHOMCL19800(5 genes,1 taxa):	Yuzhi11_24212 Yuzhi11_24888 Yuzhi11_25144 Yuzhi11_25690 Yuzhi11_25816	0	5	GLNQ_GEOSE Glutamine transport ATP-binding protein GlnQ OS=Geobacillus stearothermophilus GN=glnQ PE=2 SV=1	IPR003439; ABC transporter-like IPR017871; ABC transporter, conserved site IPR027417; P-loop containing nucleoside triphosphate hydrolase	GO:0016887: ATPase activity ; GO:0005524: ATP binding ;	hypothetical protein; K02045 sulfate transport system ATP-binding protein [EC:3.6.3.25]
19801	ORTHOMCL19801(5 genes,1 taxa):	Zhongzhi13_11179 Zhongzhi13_11285 Zhongzhi13_11341 Zhongzhi13_11367 Zhongzhi13_32875	5	0	NA	NA	NA	hydroquinone glucosyltransferase-like; K08237 hydroquinone glucosyltransferase [EC:2.4.1.218]
19879	ORTHOMCL19879(4 genes,4 taxa):	SIN_1026924	1	0	NA	NA	NA	NA
19915	ORTHOMCL19915(4 genes,2 taxa):	SIN_1017825	1	0	NA	IPR010666; Zinc finger, GRF-type	GO:0008270: zinc ion binding ;	NA
19933	ORTHOMCL19933(4 genes,4 taxa):	SIN_1017374	1	0	NA	NA	NA	NA
19995	ORTHOMCL19995(4 genes,3 taxa):	SIN_1022736 SIN_1025881	2	0	NA	IPR021899; Protein of unknown function DUF3511	NA	NA
20024	ORTHOMCL20024(4 genes,4 taxa):	Yuzhi11_06832	0	1	NA	IPR018392; LysM domain	GO:0016998: cell wall macromolecule catabolic process ;	Cell division cycle protein-like protein; K03363 cell division cycle 20, cofactor of APC complex
20039	ORTHOMCL20039(4 genes,4 taxa):	SIN_1002859	1	0	NA	IPR008480; Protein of unknown function DUF761, plant	NA	NA
20077	ORTHOMCL20077(4 genes,4 taxa):	SIN_1022821 Yuzhi11_22025	1	1	NA	NA	NA	NA
20090	ORTHOMCL20090(4 genes,4 taxa):	SIN_1014271	1	0	PR1G2_ARATH PRA1 family protein G2 OS=Arabidopsis thaliana GN=PRA1G2 PE=2 SV=1	IPR004895; Prenylated rab acceptor PRA1	NA	3-epi-6-deoxocathasterone 23-monooxygenase-like; K12638 3-epi-6-deoxocathasterone 23-monooxygenase [EC:1.14.13.112]
20106	ORTHOMCL20106(4 genes,4 taxa):	Zhongzhi13_32613	1	0	YCF4_NICTO Photosystem I assembly protein Ycf4 OS=Nicotiana tomentosiformis GN=ycf4 PE=3 SV=1	IPR003359; Photosystem I Ycf4, assembly	GO:0016021: integral to membrane ; GO:0009522: photosystem I ; GO:0015979: photosynthesis ; GO:0009579: thylakoid ;	NA
22725	ORTHOMCL22725(4 genes,2 taxa):	SIN_1023253	1	0	NA	NA	NA	NA
22756	ORTHOMCL22756(4 genes,2 taxa):	Zhongzhi13_04122	1	0	NA	NA	NA	NA
22771	ORTHOMCL22771(4 genes,2 taxa):	SIN_1023625	1	0	NA	NA	NA	NA
22840	ORTHOMCL22840(4 genes,4 taxa):	SIN_1006920 Yuzhi11_20519	1	1	CYT5_ARATH Cysteine proteinase inhibitor 5 OS=Arabidopsis thaliana GN=CYS5 PE=2 SV=2	IPR000010; Cystatin domain	GO:0004869: cysteine-type endopeptidase inhibitor activity ;	cysteine proteinase inhibitor 1 {ECO:0000303|PubMed:14697268}-like; K13899 cystatin-C
22908	ORTHOMCL22908(4 genes,4 taxa):	SIN_1012059	1	0	NA	NA	NA	NA
23004	ORTHOMCL23004(4 genes,4 taxa):	SIN_1017461	1	0	NA	NA	NA	NA
23136	ORTHOMCL23136(4 genes,3 taxa):	Yuzhi11_17200	0	1	NA	NA	NA	NA
23143	ORTHOMCL23143(4 genes,4 taxa):	SIN_1018295	1	0	NA	NA	NA	NA
23152	ORTHOMCL23152(4 genes,4 taxa):	SIN_1025443	1	0	NA	IPR003676; Small auxin-up RNA	NA	hypothetical protein; K14488 SAUR family protein
23167	ORTHOMCL23167(4 genes,4 taxa):	Yuzhi11_17986	0	1	RLP12_ARATH Receptor-like protein 12 OS=Arabidopsis thaliana GN=RLP12 PE=2 SV=2	IPR001611; Leucine-rich repeat IPR032675; Leucine-rich repeat domain, L domain-like	GO:0005515: protein binding ;	Di-glucose binding protein with Kinesin motor domain; K10406 kinesin family member C2/C3
23194	ORTHOMCL23194(4 genes,4 taxa):	SIN_1003798	1	0	NA	NA	NA	NA
23201	ORTHOMCL23201(4 genes,4 taxa):	Yuzhi11_24706	0	1	CLC1_ARATH Clathrin light chain 1 OS=Arabidopsis thaliana GN=At2g20760 PE=2 SV=1	IPR000996; Clathrin light chain	GO:0005198: structural molecule activity ; GO:0016192: vesicle-mediated transport ; GO:0006886: intracellular protein transport ; GO:0030130: clathrin coat of trans-Golgi network vesicle ; GO:0030132: clathrin coat of coated pit ;	NA
23212	ORTHOMCL23212(4 genes,4 taxa):	SIN_1020962	1	0	ERLL1_ARATH pEARLI1-like lipid transfer protein 1 OS=Arabidopsis thaliana GN=AZI1 PE=1 SV=1	IPR016140; Bifunctional inhibitor/plant lipid transfer protein/seed storage helical domain IPR027923; Hydrophobic seed protein	NA	uncharacterized LOC103646289; K02883 large subunit ribosomal protein L18e
23219	ORTHOMCL23219(4 genes,3 taxa):	SIN_1017169	1	0	NA	IPR029071; Ubiquitin-related domain	NA	NA
23244	ORTHOMCL23244(4 genes,4 taxa):	Yuzhi11_00814	0	1	FLA14_ARATH Fasciclin-like arabinogalactan protein 14 OS=Arabidopsis thaliana GN=FLA14 PE=2 SV=1	IPR000782; FAS1 domain	NA	serine/threonine-protein phosphatase 2A 65 kDa regulatory subunit A beta isoform-like; K03456 serine/threonine-protein phosphatase 2A regulatory subunit A
23257	ORTHOMCL23257(4 genes,4 taxa):	Zhongzhi13_04539	1	0	NA	NA	NA	NA
23261	ORTHOMCL23261(4 genes,3 taxa):	Zhongzhi13_30962 Zhongzhi13_33737	2	0	ART2_YEAST Putative uncharacterized protein ART2 OS=Saccharomyces cerevisiae (strain ATCC 204508 / S288c) GN=ART2 PE=5 SV=1	NA	NA	NA
23311	ORTHOMCL23311(4 genes,1 taxa):	SIN_1001174 Zhongzhi13_08731 Zhongzhi13_25192 Zhongzhi13_33167	4	0	NA	NA	NA	ubiquinone biosynthesis monooxygenase COQ6; K06126 ubiquinone biosynthesis monooxygenase Coq6 [EC:1.14.13.-]
23316	ORTHOMCL23316(4 genes,3 taxa):	SIN_1021301 Yuzhi11_08351 Zhongzhi13_04485	2	1	DEF_NELNU Defensin-like protein OS=Nelumbo nucifera PE=3 SV=1	IPR003614; Knottin, scorpion toxin-like IPR008176; Defensin, plant	GO:0006952: defense response ;	NA
23423	ORTHOMCL23423(4 genes,2 taxa):	Yuzhi11_25141 Yuzhi11_25145 Yuzhi11_25299	0	3	PINE_ECOLI DNA-invertase from lambdoid prophage e14 OS=Escherichia coli (strain K12) GN=pinE PE=3 SV=2	IPR006118; Recombinase, conserved site IPR006119; Resolvase, N-terminal catalytic domain IPR006120; Resolvase, HTH domain IPR009057; Homeobox domain-like	GO:0006310: DNA recombination ; GO:0000150: recombinase activity ;	NA
23472	ORTHOMCL23472(4 genes,1 taxa):	Zhongzhi13_00359 Zhongzhi13_01848 Zhongzhi13_18635 Zhongzhi13_29890	4	0	NA	NA	NA	NA
23473	ORTHOMCL23473(4 genes,1 taxa):	Zhongzhi13_00640 Zhongzhi13_13733 Zhongzhi13_32720 Zhongzhi13_33365	4	0	PREP1_ARATH Presequence protease 1, chloroplastic/mitochondrial OS=Arabidopsis thaliana GN=PREP1 PE=1 SV=2	IPR011249; Metalloenzyme, LuxS/M16 peptidase-like IPR013578; Peptidase M16C associated	GO:0003824: catalytic activity ; GO:0046872: metal ion binding ;	presequence protease 2, chloroplastic/mitochondrial-like; K06972 uncharacterized protein
23474	ORTHOMCL23474(4 genes,1 taxa):	Zhongzhi13_00672 Zhongzhi13_18907 Zhongzhi13_27194 Zhongzhi13_32718	4	0	PREP1_ARATH Presequence protease 1, chloroplastic/mitochondrial OS=Arabidopsis thaliana GN=PREP1 PE=1 SV=2	NA	NA	presequence protease 2, chloroplastic/mitochondrial-like; K06972 uncharacterized protein
23475	ORTHOMCL23475(4 genes,1 taxa):	Zhongzhi13_01116 Zhongzhi13_02010 Zhongzhi13_16683 Zhongzhi13_22842	4	0	NA	IPR007527; Zinc finger, SWIM-type	GO:0008270: zinc ion binding ;	NA
23476	ORTHOMCL23476(4 genes,1 taxa):	Zhongzhi13_03649 Zhongzhi13_08836 Zhongzhi13_28721 Zhongzhi13_28985	4	0	NA	NA	NA	pumilio homolog 1-like; K17943 pumilio RNA-binding family
23477	ORTHOMCL23477(4 genes,1 taxa):	Zhongzhi13_18928 Zhongzhi13_18980 Zhongzhi13_18994 Zhongzhi13_19304	4	0	NA	NA	NA	NA
23748	ORTHOMCL23748(3 genes,3 taxa):	Yuzhi11_25764	0	1	CCMF_PSEFL Cytochrome c-type biogenesis protein CcmF OS=Pseudomonas fluorescens GN=ccmF PE=3 SV=1	IPR002541; Cytochrome c assembly protein IPR003567; Cytochrome c-type biogenesis protein IPR003568; Cytochrome c-type biogenesis protein CcmF IPR032523; Cytochrome c-type biogenesis protein CcmF, C-terminal	GO:0006461: protein complex assembly ; GO:0016020: membrane ; GO:0008535: respiratory chain complex IV assembly ;	NA
23783	ORTHOMCL23783(3 genes,3 taxa):	SIN_1005471	1	0	NA	IPR012552; DVL	NA	NA
23827	ORTHOMCL23827(3 genes,3 taxa):	SIN_1013607	1	0	NA	NA	NA	NA
23843	ORTHOMCL23843(3 genes,3 taxa):	SIN_1007397 Yuzhi11_01948	1	1	NA	IPR004320; Protein of unknown function DUF241, plant	NA	NA
23864	ORTHOMCL23864(3 genes,2 taxa):	SIN_1012319	1	0	NA	NA	NA	NA
23915	ORTHOMCL23915(3 genes,3 taxa):	SIN_1004511 Yuzhi11_16376	1	1	NA	NA	NA	DNA-directed RNA polymerase II subunit rpb2-like; K03010 DNA-directed RNA polymerase II subunit RPB2 [EC:2.7.7.6]
23924	ORTHOMCL23924(3 genes,3 taxa):	Yuzhi11_00880	0	1	NA	NA	NA	NA
23933	ORTHOMCL23933(3 genes,3 taxa):	SIN_1023962	1	0	NA	IPR031632; Small VCP/p97-interacting protein	NA	NA
23941	ORTHOMCL23941(3 genes,3 taxa):	Zhongzhi13_27780	1	0	ACCD_COFAR Acetyl-coenzyme A carboxylase carboxyl transferase subunit beta, chloroplastic OS=Coffea arabica GN=accD PE=3 SV=2	IPR000438; Acetyl-CoA carboxylase carboxyl transferase, beta subunit IPR003359; Photosystem I Ycf4, assembly IPR011762; Acetyl-coenzyme A carboxyltransferase, N-terminal IPR029045; ClpP/crotonase-like domain IPR034733; Acetyl-CoA carboxylase	GO:0009317: acetyl-CoA carboxylase complex ; GO:0006633: fatty acid biosynthetic process ; GO:0003989: acetyl-CoA carboxylase activity ;	accD; acetyl-CoA carboxylase carboxyltransferase beta subunit; K01963 acetyl-CoA carboxylase carboxyl transferase subunit beta [EC:6.4.1.2]
23954	ORTHOMCL23954(3 genes,3 taxa):	Yuzhi11_15263 Zhongzhi13_22847	1	1	M310_ARATH Uncharacterized mitochondrial protein AtMg00310 OS=Arabidopsis thaliana GN=AtMg00310 PE=4 SV=1	IPR025836; Zinc knuckle CX2CX4HX4C	NA	uncharacterized LOC100821137; K12616 enhancer of mRNA-decapping protein 4
23956	ORTHOMCL23956(3 genes,3 taxa):	Yuzhi11_19650	0	1	M860_ARATH Uncharacterized mitochondrial protein AtMg00860 OS=Arabidopsis thaliana GN=AtMg00860 PE=4 SV=1	NA	NA	uncharacterized LOC103696395; K13356 alcohol-forming fatty acyl-CoA reductase [EC:1.2.1.84]
26410	ORTHOMCL26410(3 genes,3 taxa):	Zhongzhi13_26190	1	0	HMT3_ARATH Homocysteine S-methyltransferase 3 OS=Arabidopsis thaliana GN=HMT3 PE=1 SV=2	IPR003726; Homocysteine-binding domain IPR017226; Betaine-homocysteine S-methyltransferase, BHMT	GO:0008898: homocysteine S-methyltransferase activity ;	HMT3; homocysteine S-methyltransferase 3; K00547 homocysteine S-methyltransferase [EC:2.1.1.10]
26628	ORTHOMCL26628(3 genes,3 taxa):	SIN_1003281	1	0	NA	NA	NA	NA
27169	ORTHOMCL27169(3 genes,2 taxa):	Yuzhi11_25362	0	1	ROMT_VITVI Trans-resveratrol di-O-methyltransferase OS=Vitis vinifera GN=ROMT PE=1 SV=2	IPR001077; O-methyltransferase, family 2 IPR016461; O-methyltransferase COMT-type IPR029063; S-adenosyl-L-methionine-dependent methyltransferase	GO:0008171: O-methyltransferase activity ;	OMT2.1; O-methyltransferase; K16040 trans-resveratrol di-O-methyltransferase [EC:2.1.1.240]
27267	ORTHOMCL27267(3 genes,3 taxa):	SIN_1015985	1	0	NA	NA	NA	NA
27436	ORTHOMCL27436(3 genes,3 taxa):	SIN_1013527	1	0	AGP22_ARATH Arabinogalactan peptide 22 OS=Arabidopsis thaliana GN=AGP22 PE=3 SV=1	IPR009424; Arabinogalactan peptide, AGP	NA	NA
27453	ORTHOMCL27453(3 genes,3 taxa):	SIN_1006534	1	0	NA	NA	NA	NA
27455	ORTHOMCL27455(3 genes,3 taxa):	Yuzhi11_15201	0	1	NA	IPR027806; Harbinger transposase-derived nuclease domain	NA	poly(ADP-ribose) glycohydrolase 1-like; K07759 poly(ADP-ribose) glycohydrolase [EC:3.2.1.143]
27469	ORTHOMCL27469(3 genes,3 taxa):	SIN_1010353	1	0	NA	NA	NA	NA
27486	ORTHOMCL27486(3 genes,3 taxa):	Yuzhi11_10870	0	1	ARG7_VIGRR Indole-3-acetic acid-induced protein ARG7 OS=Vigna radiata var. radiata GN=ARG7 PE=2 SV=1	IPR003676; Small auxin-up RNA	NA	hypothetical protein; K14488 SAUR family protein
27582	ORTHOMCL27582(3 genes,3 taxa):	SIN_1013844	1	0	NA	NA	NA	NA
27646	ORTHOMCL27646(3 genes,3 taxa):	SIN_1002631	1	0	NA	NA	NA	NA
27710	ORTHOMCL27710(3 genes,3 taxa):	SIN_1021513	1	0	GRXC6_ARATH Glutaredoxin-C6 OS=Arabidopsis thaliana GN=GRXC6 PE=2 SV=2	IPR002109; Glutaredoxin IPR012336; Thioredoxin-like fold	GO:0015035: protein disulfide oxidoreductase activity ; GO:0045454: cell redox homeostasis ; GO:0009055: electron carrier activity ;	glutaredoxin-C6-like; K03676 glutaredoxin 3
27985	ORTHOMCL27985(3 genes,1 taxa):	SIN_1001332 Zhongzhi13_26404 Zhongzhi13_33088	3	0	ACR1_ACIAD Fatty acyl-CoA reductase OS=Acinetobacter baylyi (strain ATCC 33305 / BD413 / ADP1) GN=acr1 PE=1 SV=2	IPR002347; Short-chain dehydrogenase/reductase SDR IPR016040; NAD(P)-binding domain IPR020904; Short-chain dehydrogenase/reductase, conserved site	NA	hypothetical protein; K06123 1-acylglycerone phosphate reductase [EC:1.1.1.101]
27986	ORTHOMCL27986(3 genes,1 taxa):	SIN_1001643 Zhongzhi13_11335 Zhongzhi13_33564	3	0	NA	NA	NA	NA
27991	ORTHOMCL27991(3 genes,1 taxa):	SIN_1002150 SIN_1002154 Zhongzhi13_33304	3	0	MDA1_ARATH Mediator-associated protein 1 OS=Arabidopsis thaliana GN=At4g25210 PE=1 SV=1	IPR007592; GLABROUS1 enhancer-binding protein family	NA	NA
27992	ORTHOMCL27992(3 genes,1 taxa):	SIN_1003031 Zhongzhi13_11445 Zhongzhi13_32721	3	0	GRV2_ARATH DnaJ homolog subfamily C GRV2 OS=Arabidopsis thaliana GN=GRV2 PE=1 SV=1	NA	NA	dnaJ homolog subfamily C GRV2; K09533 DnaJ homolog subfamily C member 13
28001	ORTHOMCL28001(3 genes,3 taxa):	SIN_1005144	1	0	UBP3_ARATH Ubiquitin carboxyl-terminal hydrolase 3 OS=Arabidopsis thaliana GN=UBP3 PE=1 SV=1	IPR001394; Peptidase C19, ubiquitin carboxyl-terminal hydrolase IPR018200; Ubiquitin specific protease, conserved site	GO:0004221: ubiquitin thiolesterase activity ; GO:0006511: ubiquitin-dependent protein catabolic process ;	uncharacterized LOC100305765; K11842 ubiquitin carboxyl-terminal hydrolase 12/46 [EC:3.4.19.12]
28018	ORTHOMCL28018(3 genes,3 taxa):	SIN_1016780 Yuzhi11_19401	1	1	NA	NA	NA	NA
28029	ORTHOMCL28029(3 genes,1 taxa):	SIN_1019224 Zhongzhi13_31612 Zhongzhi13_31613	3	0	NA	NA	NA	NA
28033	ORTHOMCL28033(3 genes,3 taxa):	SIN_1021163	1	0	NA	NA	NA	NA
28062	ORTHOMCL28062(3 genes,3 taxa):	Yuzhi11_14689	0	1	PUR_ARATH Transcription factor Pur-alpha 1 OS=Arabidopsis thaliana GN=PURA1 PE=1 SV=2	IPR006628; Purine-rich element binding protein family	NA	NA
28079	ORTHOMCL28079(3 genes,3 taxa):	Yuzhi11_22485 Zhongzhi13_23384	1	1	Y1670_ARATH Probable receptor-like protein kinase At1g67000 OS=Arabidopsis thaliana GN=At1g67000 PE=2 SV=2	IPR025287; Wall-associated receptor kinase, galacturonan-binding domain IPR032872; Wall-associated receptor kinase, C-terminal	GO:0030247: polysaccharide binding ;	hypothetical protein; K04730 interleukin-1 receptor-associated kinase 1 [EC:2.7.11.1]
28120	ORTHOMCL28120(3 genes,2 taxa):	Yuzhi11_25625	0	1	NA	NA	NA	lysosomal alpha-mannosidase-like; K01191 alpha-mannosidase [EC:3.2.1.24]
28122	ORTHOMCL28122(3 genes,3 taxa):	Yuzhi11_00869	0	1	NA	IPR005540; KNOX1	GO:0005634: nucleus ; GO:0003677: DNA binding ;	NA
28148	ORTHOMCL28148(3 genes,3 taxa):	Zhongzhi13_30609	1	0	NA	NA	NA	glutathione S-transferase-like; K00799 glutathione S-transferase [EC:2.5.1.18]
28152	ORTHOMCL28152(3 genes,3 taxa):	Zhongzhi13_22802	1	0	NA	NA	NA	NA
28305	ORTHOMCL28305(3 genes,3 taxa):	Yuzhi11_23167 Zhongzhi13_04564	1	1	NA	NA	NA	NA
28317	ORTHOMCL28317(3 genes,3 taxa):	Zhongzhi13_30265	1	0	AIR3_ARATH Subtilisin-like protease SBT5.3 OS=Arabidopsis thaliana GN=AIR3 PE=2 SV=1	IPR000209; Peptidase S8/S53 domain IPR010259; Peptidase S8 propeptide/proteinase inhibitor I9 IPR015500; Peptidase S8, subtilisin-related IPR034197; Cucumisin-like catalytic domain	GO:0004252: serine-type endopeptidase activity ; GO:0006508: proteolysis ;	peptidase, putative (EC:3.4.21.25); K18443 golgi-specific brefeldin A-resistance guanine nucleotide exchange factor 1
28340	ORTHOMCL28340(3 genes,2 taxa):	Zhongzhi13_15709	1	0	M820_ARATH Uncharacterized mitochondrial protein AtMg00820 OS=Arabidopsis thaliana GN=AtMg00820 PE=4 SV=1	IPR013103; Reverse transcriptase, RNA-dependent DNA polymerase	NA	vacuolar-processing enzyme-like; K01369 legumain [EC:3.4.22.34]
28347	ORTHOMCL28347(3 genes,2 taxa):	Zhongzhi13_18571	1	0	NA	IPR003656; Zinc finger, BED-type	GO:0003677: DNA binding ;	Elongation factor 1-alpha; K03231 elongation factor 1-alpha
28366	ORTHOMCL28366(3 genes,3 taxa):	Zhongzhi13_30243	1	0	BEH4_ARATH BES1/BZR1 homolog protein 4 OS=Arabidopsis thaliana GN=BEH4 PE=1 SV=1	IPR008540; BES1/BZR1 plant transcription factor, N-terminal	NA	hypothetical protein; K14503 brassinosteroid resistant 1/2
28548	ORTHOMCL28548(3 genes,2 taxa):	Yuzhi11_02198 Zhongzhi13_03527 Zhongzhi13_33892	2	1	HHP2_ARATH Heptahelical transmembrane protein 2 OS=Arabidopsis thaliana GN=HHP2 PE=2 SV=1	IPR004254; AdipoR/Haemolysin-III-related	GO:0016021: integral to membrane ;	heptahelical transmembrane protein 2-like; K07297 adiponectin receptor
28549	ORTHOMCL28549(3 genes,2 taxa):	Yuzhi11_10719 Zhongzhi13_15957 Zhongzhi13_16023	2	1	NA	IPR005135; Endonuclease/exonuclease/phosphatase	NA	S-linalool synthase-like; K17982 geranyllinalool synthase [EC:4.2.3.144]
28550	ORTHOMCL28550(3 genes,1 taxa):	Zhongzhi13_00642 Zhongzhi13_25188 Zhongzhi13_33634	3	0	NA	NA	NA	26S proteasome non-ATPase regulatory subunit 12 homolog A-like; K03035 26S proteasome regulatory subunit N5
28551	ORTHOMCL28551(3 genes,1 taxa):	Zhongzhi13_00797 Zhongzhi13_13831 Zhongzhi13_19096	3	0	NA	NA	NA	NA
28552	ORTHOMCL28552(3 genes,1 taxa):	Zhongzhi13_00925 Zhongzhi13_33100 Zhongzhi13_33111	3	0	NA	NA	NA	uncharacterized LOC104435557; K15115 solute carrier family 25 (mitochondrial folate transporter), member 32
28553	ORTHOMCL28553(3 genes,1 taxa):	Zhongzhi13_01195 Zhongzhi13_03030 Zhongzhi13_28492	3	0	NA	NA	NA	NA
28554	ORTHOMCL28554(3 genes,1 taxa):	Zhongzhi13_05754 Zhongzhi13_11192 Zhongzhi13_32971	3	0	POL_CERV Enzymatic polyprotein OS=Carnation etched ring virus GN=ORF V PE=3 SV=1	NA	NA	NA
28555	ORTHOMCL28555(3 genes,1 taxa):	Zhongzhi13_05907 Zhongzhi13_32707 Zhongzhi13_33887	3	0	NA	NA	NA	NA
28556	ORTHOMCL28556(3 genes,1 taxa):	Zhongzhi13_08410 Zhongzhi13_08411 Zhongzhi13_18194	3	0	OCT1_ARATH Organic cation/carnitine transporter 1 OS=Arabidopsis thaliana GN=OCT1 PE=2 SV=1	IPR005828; Major facilitator, sugar transporter-like IPR020846; Major facilitator superfamily domain	GO:0016021: integral to membrane ; GO:0055085: transmembrane transport ; GO:0022857: transmembrane transporter activity ;	hypothetical protein; K08202 MFS transporter, OCT family, solute carrier family 22 (organic cation transporter), member 4/5
28557	ORTHOMCL28557(3 genes,1 taxa):	Zhongzhi13_08649 Zhongzhi13_18922 Zhongzhi13_19137	3	0	COQ6_RAT Ubiquinone biosynthesis monooxygenase COQ6 OS=Rattus norvegicus GN=Coq6 PE=2 SV=1	NA	NA	monoxygenase, putative; K06126 ubiquinone biosynthesis monooxygenase Coq6 [EC:1.14.13.-]
28558	ORTHOMCL28558(3 genes,2 taxa):	Zhongzhi13_08686	1	0	NHLC2_HUMAN NHL repeat-containing protein 2 OS=Homo sapiens GN=NHLRC2 PE=1 SV=1	IPR001258; NHL repeat	GO:0005515: protein binding ;	NA
28559	ORTHOMCL28559(3 genes,1 taxa):	Zhongzhi13_13597 Zhongzhi13_13708 Zhongzhi13_31020	3	0	AP1G1_ARATH AP-1 complex subunit gamma-1 OS=Arabidopsis thaliana GN=GAMMA-ADR PE=1 SV=1	IPR016024; Armadillo-type fold	GO:0005488: binding ;	AP-1 complex subunit gamma-2; K12391 AP-1 complex subunit gamma-1
28560	ORTHOMCL28560(3 genes,1 taxa):	Zhongzhi13_13598 Zhongzhi13_13707 Zhongzhi13_31019	3	0	NA	IPR008974; TRAF-like	GO:0005515: protein binding ;	NA
28561	ORTHOMCL28561(3 genes,1 taxa):	Zhongzhi13_13793 Zhongzhi13_19105 Zhongzhi13_33045	3	0	NA	IPR026960; Reverse transcriptase zinc-binding domain	NA	NA
28562	ORTHOMCL28562(3 genes,1 taxa):	Zhongzhi13_13961 Zhongzhi13_22675 Zhongzhi13_32997	3	0	NA	NA	NA	uncharacterized LOC102590164; K01183 chitinase [EC:3.2.1.14]
28563	ORTHOMCL28563(3 genes,1 taxa):	Zhongzhi13_21295 Zhongzhi13_33444 Zhongzhi13_33673	3	0	NA	NA	NA	NA
28564	ORTHOMCL28564(3 genes,1 taxa):	Zhongzhi13_22733 Zhongzhi13_32988 Zhongzhi13_33883	3	0	NA	NA	NA	NA
28565	ORTHOMCL28565(3 genes,1 taxa):	Zhongzhi13_26423 Zhongzhi13_30246 Zhongzhi13_32103	3	0	NA	NA	NA	U6 snRNA-associated Sm-like protein LSm7; K12626 U6 snRNA-associated Sm-like protein LSm7
28566	ORTHOMCL28566(3 genes,1 taxa):	Zhongzhi13_27130 Zhongzhi13_27216 Zhongzhi13_32699	3	0	NA	NA	NA	NA
28567	ORTHOMCL28567(3 genes,1 taxa):	Zhongzhi13_32609 Zhongzhi13_32738 Zhongzhi13_32815	3	0	NA	IPR029472; Gag-polypeptide of LTR copia-type	NA	probable protein phosphatase 2C 42; K01102 pyruvate dehydrogenase phosphatase [EC:3.1.3.43]
29145	ORTHOMCL29145(2 genes,2 taxa):	Yuzhi11_16414	0	1	PRB1_TOBAC Basic form of pathogenesis-related protein 1 OS=Nicotiana tabacum PE=3 SV=1	IPR001283; Cysteine-rich secretory protein, allergen V5/Tpx-1-related IPR014044; CAP domain IPR018244; Allergen V5/Tpx-1-related, conserved site IPR034111; Pathogenesis-related protein 1-like, SCP domain	NA	pathogenesis-related leaf protein 6; K13449 pathogenesis-related protein 1
29279	ORTHOMCL29279(2 genes,2 taxa):	SIN_1006613	1	0	NA	NA	NA	NA
32367	ORTHOMCL32367(2 genes,2 taxa):	SIN_1004601	1	0	NA	NA	NA	NA
32518	ORTHOMCL32518(2 genes,2 taxa):	SIN_1008682	1	0	NA	NA	NA	NA
32618	ORTHOMCL32618(2 genes,2 taxa):	SIN_1023481	1	0	NA	NA	NA	NA
32792	ORTHOMCL32792(2 genes,2 taxa):	Yuzhi11_21444	0	1	C79A1_SORBI Tyrosine N-monooxygenase OS=Sorghum bicolor GN=CYP79A1 PE=1 SV=3	IPR001128; Cytochrome P450 IPR002401; Cytochrome P450, E-class, group I IPR017972; Cytochrome P450, conserved site	GO:0009055: electron carrier activity ; GO:0055114: oxidation-reduction process ; GO:0016705: oxidoreductase activity, acting on paired donors, with incorporation or reduction of molecular oxygen ; GO:0020037: heme binding ; GO:0005506: iron ion binding ;	Cytochrome p450 79a2; K12153 phenylalanine N-monooxygenase [EC:1.14.13.124]
32983	ORTHOMCL32983(2 genes,2 taxa):	SIN_1000068	1	0	CER26_ARATH Protein ECERIFERUM 26 OS=Arabidopsis thaliana GN=CER26 PE=2 SV=1	NA	NA	NA
33158	ORTHOMCL33158(2 genes,2 taxa):	SIN_1021345	1	0	NA	NA	NA	DDB1- and CUL4-associated factor 13-like; K11806 WD repeat and SOF domain-containing protein 1
34127	ORTHOMCL34127(2 genes,2 taxa):	Zhongzhi13_30079	1	0	YFHM_BACSU AB hydrolase superfamily protein YfhM OS=Bacillus subtilis (strain 168) GN=yfhM PE=3 SV=1	IPR000073; Alpha/beta hydrolase fold-1 IPR000639; Epoxide hydrolase-like IPR029058; Alpha/Beta hydrolase fold	NA	hypothetical protein; K08726 soluble epoxide hydrolase / lipid-phosphate phosphatase [EC:3.3.2.10 3.1.3.76]
35192	ORTHOMCL35192(2 genes,2 taxa):	Yuzhi11_08949	0	1	C7D95_MENGR Cytochrome P450 71D95 OS=Mentha gracilis GN=CYP71D95 PE=1 SV=1	IPR001128; Cytochrome P450 IPR002401; Cytochrome P450, E-class, group I IPR017972; Cytochrome P450, conserved site	GO:0005506: iron ion binding ; GO:0020037: heme binding ; GO:0055114: oxidation-reduction process ; GO:0016705: oxidoreductase activity, acting on paired donors, with incorporation or reduction of molecular oxygen ; GO:0009055: electron carrier activity ;	premnaspirodiene oxygenase; K15472 premnaspirodiene oxygenase [EC:1.14.13.121]
35447	ORTHOMCL35447(2 genes,2 taxa):	SIN_1000017	1	0	NA	NA	NA	NA
35461	ORTHOMCL35461(2 genes,2 taxa):	SIN_1012000	1	0	NA	NA	NA	NA
35525	ORTHOMCL35525(2 genes,2 taxa):	Yuzhi11_06286	0	1	HFB2A_ARATH Heat stress transcription factor B-2a OS=Arabidopsis thaliana GN=HSFB2A PE=2 SV=1	IPR000232; Heat shock factor (HSF)-type, DNA-binding IPR011991; Winged helix-turn-helix DNA-binding domain	GO:0006355: regulation of transcription, DNA-dependent ; GO:0043565: sequence-specific DNA binding ; GO:0003700: sequence-specific DNA binding transcription factor activity ; GO:0005634: nucleus ;	Heat shock transcription factor B2A, putative; K09419 heat shock transcription factor, other eukaryote
35918	ORTHOMCL35918(2 genes,2 taxa):	Zhongzhi13_33415	1	0	PTRB_MORLA Protease 2 OS=Moraxella lacunata GN=ptrB PE=3 SV=1	IPR023302; Peptidase S9A, N-terminal domain	GO:0070008: serine-type exopeptidase activity ; GO:0004252: serine-type endopeptidase activity ;	hypothetical protein; K04485 DNA repair protein RadA/Sms
36396	ORTHOMCL36396(2 genes,2 taxa):	SIN_1019978	1	0	MAD50_ORYSJ MADS-box transcription factor 50 OS=Oryza sativa subsp. japonica GN=MADS50 PE=2 SV=1	IPR002100; Transcription factor, MADS-box	GO:0046983: protein dimerization activity ; GO:0003677: DNA binding ;	PPMA10; MIKC MADS-domain protein PPMA10; K09265 MADS-box transcription factor, other eukaryote
36559	ORTHOMCL36559(2 genes,2 taxa):	Yuzhi11_16830	0	1	NA	NA	NA	receptor-like cytosolic serine/threonine-protein kinase RBK2; K04733 interleukin-1 receptor-associated kinase 4 [EC:2.7.11.1]
36670	ORTHOMCL36670(2 genes,2 taxa):	Zhongzhi13_15901	1	0	NA	NA	NA	uncharacterized LOC101253660; K10760 adenylate isopentenyltransferase (cytokinin synthase)
37291	ORTHOMCL37291(2 genes,1 taxa):	SIN_1000011 SIN_1000012	2	0	NA	NA	NA	NA
37292	ORTHOMCL37292(2 genes,2 taxa):	SIN_1000040	1	0	SBT1_SOYBN Subtilisin-like protease Glyma18g48580 OS=Glycine max GN=Glyma18g48580 PE=1 SV=3	IPR010259; Peptidase S8 propeptide/proteinase inhibitor I9	GO:0043086: negative regulation of catalytic activity ; GO:0004252: serine-type endopeptidase activity ; GO:0042802: identical protein binding ;	Sister chromatid cohesion protein PDS5-like protein; K11267 sister chromatid cohesion protein PDS5
37293	ORTHOMCL37293(2 genes,1 taxa):	SIN_1000054 SIN_1012260	2	0	HSP12_MEDSA 18.2 kDa class I heat shock protein OS=Medicago sativa GN=HSP18.2 PE=2 SV=1	IPR002068; Alpha crystallin/Hsp20 domain IPR008978; HSP20-like chaperone	NA	uncharacterized LOC100500307; K13993 HSP20 family protein
37294	ORTHOMCL37294(2 genes,2 taxa):	SIN_1000057 Yuzhi11_16163	1	1	NA	NA	NA	NA
37296	ORTHOMCL37296(2 genes,2 taxa):	SIN_1000074	1	0	NA	NA	NA	NA
37298	ORTHOMCL37298(2 genes,2 taxa):	SIN_1000092 Yuzhi11_12472	1	1	NA	NA	NA	NA
37299	ORTHOMCL37299(2 genes,1 taxa):	SIN_1000098 Zhongzhi13_33717	2	0	ATRX_MOUSE Transcriptional regulator ATRX OS=Mus musculus GN=Atrx PE=1 SV=3	IPR000330; SNF2-related, N-terminal domain	GO:0005524: ATP binding ; GO:0003677: DNA binding ;	protein CHROMATIN REMODELING 20; K10779 transcriptional regulator ATRX [EC:3.6.4.12]
37300	ORTHOMCL37300(2 genes,1 taxa):	SIN_1000103 SIN_1019930	2	0	NA	NA	NA	NA
37301	ORTHOMCL37301(2 genes,1 taxa):	SIN_1000107 SIN_1019672	2	0	NA	NA	NA	NA
37302	ORTHOMCL37302(2 genes,1 taxa):	SIN_1000135 SIN_1000143	2	0	ATL34_ARATH RING-H2 finger protein ATL34 OS=Arabidopsis thaliana GN=ATL34 PE=2 SV=1	IPR001841; Zinc finger, RING-type	GO:0008270: zinc ion binding ; GO:0005515: protein binding ;	RING-H2 finger protein ATL5-like; K19041 E3 ubiquitin-protein ligase RNF38/44 [EC:2.3.2.27]
37303	ORTHOMCL37303(2 genes,1 taxa):	SIN_1000136 Zhongzhi13_17232	2	0	NA	NA	NA	NA
37305	ORTHOMCL37305(2 genes,1 taxa):	SIN_1000487 Zhongzhi13_33185	2	0	IPT5_ARATH Adenylate isopentenyltransferase 5, chloroplastic OS=Arabidopsis thaliana GN=IPT5 PE=1 SV=2	IPR002648; Adenylate dimethylallyltransferase	GO:0009058: biosynthetic process ; GO:0004161: dimethylallyltranstransferase activity ;	hypothetical protein; K10760 adenylate isopentenyltransferase (cytokinin synthase)
37306	ORTHOMCL37306(2 genes,1 taxa):	SIN_1000601 SIN_1000795	2	0	NA	NA	NA	NA
37307	ORTHOMCL37307(2 genes,1 taxa):	SIN_1000947 Zhongzhi13_32931	2	0	NA	NA	NA	NA
37310	ORTHOMCL37310(2 genes,1 taxa):	SIN_1001017 SIN_1002869	2	0	NA	NA	NA	NA
37311	ORTHOMCL37311(2 genes,2 taxa):	SIN_1001036 Yuzhi11_25839	1	1	NA	IPR005135; Endonuclease/exonuclease/phosphatase	NA	NA
37312	ORTHOMCL37312(2 genes,1 taxa):	SIN_1001757 SIN_1008423	2	0	NA	NA	NA	NA
37314	ORTHOMCL37314(2 genes,2 taxa):	SIN_1002141 Yuzhi11_25634	1	1	NA	NA	NA	NA
37315	ORTHOMCL37315(2 genes,2 taxa):	SIN_1002212 Yuzhi11_21589	1	1	NA	NA	NA	NA
37316	ORTHOMCL37316(2 genes,2 taxa):	SIN_1002827 Yuzhi11_24303	1	1	PTR3_ARATH Protein NRT1/ PTR FAMILY 5.2 OS=Arabidopsis thaliana GN=NPF5.2 PE=2 SV=1	IPR000109; Proton-dependent oligopeptide transporter family	GO:0005215: transporter activity ; GO:0016020: membrane ; GO:0006810: transport ;	POPTRDRAFT_421158; proton-dependent oligopeptide transport family protein; K14638 solute carrier family 15 (peptide/histidine transporter), member 3/4
37317	ORTHOMCL37317(2 genes,1 taxa):	SIN_1002921 SIN_1002922	2	0	NA	NA	NA	NA
37319	ORTHOMCL37319(2 genes,2 taxa):	SIN_1002944	1	0	MPC2_HUMAN Mitochondrial pyruvate carrier 2 OS=Homo sapiens GN=MPC2 PE=1 SV=1	IPR005336; Mitochondrial pyruvate carrier	NA	NA
37320	ORTHOMCL37320(2 genes,1 taxa):	SIN_1003386 SIN_1006004	2	0	NA	NA	NA	NA
37321	ORTHOMCL37321(2 genes,2 taxa):	SIN_1003421 Yuzhi11_10724	1	1	NA	NA	NA	NA
37322	ORTHOMCL37322(2 genes,1 taxa):	SIN_1003817 SIN_1003821	2	0	NA	NA	NA	NA
37324	ORTHOMCL37324(2 genes,1 taxa):	SIN_1003927 Zhongzhi13_24674	2	0	NA	NA	NA	NA
37326	ORTHOMCL37326(2 genes,1 taxa):	SIN_1004269 Zhongzhi13_05015	2	0	NA	IPR024752; Myb/SANT-like domain	NA	NA
37328	ORTHOMCL37328(2 genes,2 taxa):	SIN_1004735 Yuzhi11_11367	1	1	NA	IPR000504; RNA recognition motif domain	GO:0003676: nucleic acid binding ;	hypothetical protein; K12885 heterogeneous nuclear ribonucleoprotein G
37331	ORTHOMCL37331(2 genes,2 taxa):	SIN_1005186 Yuzhi11_07506	1	1	NA	NA	NA	NA
37332	ORTHOMCL37332(2 genes,1 taxa):	SIN_1005204 SIN_1023795	2	0	NA	NA	NA	NA
37335	ORTHOMCL37335(2 genes,2 taxa):	SIN_1006172 Yuzhi11_11101	1	1	NA	NA	NA	NA
37339	ORTHOMCL37339(2 genes,2 taxa):	SIN_1006504 Yuzhi11_15145	1	1	NA	NA	NA	NA
37340	ORTHOMCL37340(2 genes,2 taxa):	SIN_1006523 Yuzhi11_15174	1	1	NA	NA	NA	NA
37344	ORTHOMCL37344(2 genes,2 taxa):	SIN_1007208 Yuzhi11_19603	1	1	U71B2_ARATH UDP-glycosyltransferase 71B2 OS=Arabidopsis thaliana GN=UGT71B2 PE=1 SV=1	NA	NA	anthocyanidin 3-O-glucosyltransferase 5-like; K12356 coniferyl-alcohol glucosyltransferase [EC:2.4.1.111]
37345	ORTHOMCL37345(2 genes,2 taxa):	SIN_1007389 Yuzhi11_01941	1	1	NA	IPR004320; Protein of unknown function DUF241, plant	NA	NA
37347	ORTHOMCL37347(2 genes,2 taxa):	SIN_1008332 Yuzhi11_15220	1	1	NA	NA	NA	NA
37351	ORTHOMCL37351(2 genes,2 taxa):	SIN_1008426 Yuzhi11_07689	1	1	NA	IPR001878; Zinc finger, CCHC-type IPR025836; Zinc knuckle CX2CX4HX4C	GO:0003676: nucleic acid binding ; GO:0008270: zinc ion binding ;	NA
37353	ORTHOMCL37353(2 genes,2 taxa):	SIN_1008563 Yuzhi11_18149	1	1	NA	NA	NA	NA
37354	ORTHOMCL37354(2 genes,2 taxa):	SIN_1009116	1	0	NA	NA	NA	NA
37356	ORTHOMCL37356(2 genes,2 taxa):	SIN_1009374 Yuzhi11_19737	1	1	NA	NA	NA	NA
37359	ORTHOMCL37359(2 genes,2 taxa):	SIN_1009718	1	0	NA	NA	NA	NA
37361	ORTHOMCL37361(2 genes,2 taxa):	SIN_1010558	1	0	NA	NA	NA	NA
37363	ORTHOMCL37363(2 genes,2 taxa):	SIN_1011398	1	0	NA	NA	NA	NA
37366	ORTHOMCL37366(2 genes,2 taxa):	SIN_1011903 Yuzhi11_07210	1	1	NA	NA	NA	NA
37368	ORTHOMCL37368(2 genes,2 taxa):	SIN_1012265 Yuzhi11_16873	1	1	NA	NA	NA	NA
37369	ORTHOMCL37369(2 genes,1 taxa):	SIN_1012733 SIN_1018395	2	0	NA	NA	NA	NA
37370	ORTHOMCL37370(2 genes,1 taxa):	SIN_1013021 SIN_1013022	2	0	NA	NA	NA	NA
37372	ORTHOMCL37372(2 genes,2 taxa):	SIN_1013281 Yuzhi11_02106	1	1	NA	NA	NA	NA
37373	ORTHOMCL37373(2 genes,2 taxa):	SIN_1013427 Yuzhi11_07841	1	1	NA	NA	NA	NA
37377	ORTHOMCL37377(2 genes,2 taxa):	SIN_1016099 Yuzhi11_07577	1	1	NA	NA	NA	NA
37378	ORTHOMCL37378(2 genes,2 taxa):	SIN_1016207 Yuzhi11_03462	1	1	NA	NA	NA	NA
37379	ORTHOMCL37379(2 genes,2 taxa):	SIN_1016457 Yuzhi11_06181	1	1	NA	NA	NA	NA
37380	ORTHOMCL37380(2 genes,1 taxa):	SIN_1016763 Zhongzhi13_09602	2	0	NA	NA	NA	NA
37381	ORTHOMCL37381(2 genes,2 taxa):	SIN_1016778 Yuzhi11_19399	1	1	NA	NA	NA	NA
37382	ORTHOMCL37382(2 genes,2 taxa):	SIN_1016973 Yuzhi11_19564	1	1	NA	NA	NA	NA
37384	ORTHOMCL37384(2 genes,2 taxa):	SIN_1017277 Yuzhi11_01585	1	1	NA	NA	NA	NA
37387	ORTHOMCL37387(2 genes,2 taxa):	SIN_1017736 Yuzhi11_17005	1	1	NA	NA	NA	NA
37398	ORTHOMCL37398(2 genes,2 taxa):	SIN_1019307 Yuzhi11_25963	1	1	NA	NA	NA	NA
37399	ORTHOMCL37399(2 genes,2 taxa):	SIN_1019588 Yuzhi11_25985	1	1	NA	NA	NA	NA
37402	ORTHOMCL37402(2 genes,2 taxa):	SIN_1019784 Yuzhi11_22320	1	1	NA	NA	NA	NA
37403	ORTHOMCL37403(2 genes,2 taxa):	SIN_1019794 Yuzhi11_22331	1	1	NA	NA	NA	NA
37404	ORTHOMCL37404(2 genes,2 taxa):	SIN_1019914 Yuzhi11_12177	1	1	NA	IPR026960; Reverse transcriptase zinc-binding domain	NA	DNA-directed RNA polymerase III subunit RPC6; K03025 DNA-directed RNA polymerase III subunit RPC6
37408	ORTHOMCL37408(2 genes,2 taxa):	SIN_1021034 Yuzhi11_23694	1	1	NA	IPR025836; Zinc knuckle CX2CX4HX4C	NA	NA
37411	ORTHOMCL37411(2 genes,2 taxa):	SIN_1021364 Yuzhi11_23183	1	1	BGIA_MOMCH Glu S.griseus protease inhibitor OS=Momordica charantia PE=1 SV=1	IPR000864; Proteinase inhibitor I13, potato inhibitor I	GO:0004867: serine-type endopeptidase inhibitor activity ; GO:0009611: response to wounding ;	NA
37415	ORTHOMCL37415(2 genes,1 taxa):	SIN_1022423 Zhongzhi13_32992	2	0	NA	NA	NA	NA
37418	ORTHOMCL37418(2 genes,2 taxa):	SIN_1023032 Yuzhi11_03249	1	1	NA	NA	NA	NA
37423	ORTHOMCL37423(2 genes,2 taxa):	SIN_1023774	1	0	NA	IPR006969; Stigma-specific protein Stig1	NA	NA
37424	ORTHOMCL37424(2 genes,2 taxa):	SIN_1023814 Yuzhi11_02507	1	1	NA	NA	NA	NA
37427	ORTHOMCL37427(2 genes,1 taxa):	SIN_1024001 Zhongzhi13_08548	2	0	NA	NA	NA	NA
37435	ORTHOMCL37435(2 genes,2 taxa):	SIN_1025844 Yuzhi11_16694	1	1	NA	NA	NA	NA
37437	ORTHOMCL37437(2 genes,2 taxa):	SIN_1026651 Yuzhi11_13003	1	1	NA	NA	NA	NA
37440	ORTHOMCL37440(2 genes,2 taxa):	SIN_1027137 Yuzhi11_12563	1	1	U90A1_ARATH UDP-glycosyltransferase 90A1 OS=Arabidopsis thaliana GN=UGT90A1 PE=2 SV=1	IPR002213; UDP-glucuronosyl/UDP-glucosyltransferase	GO:0016758: transferase activity, transferring hexosyl groups ; GO:0008152: metabolic process ;	zeatin O-glucosyltransferase-like; K13495 cis-zeatin O-glucosyltransferase [EC:2.4.1.215]
37682	ORTHOMCL37682(2 genes,2 taxa):	Yuzhi11_20182	0	1	TPS6_PHYDL Beta-caryophyllene synthase OS=Phyla dulcis PE=1 SV=1	IPR008949; Isoprenoid synthase domain	NA	(-)-germacrene D synthase-like; K15803 (-)-germacrene D synthase [EC:4.2.3.22 4.2.3.75]
37698	ORTHOMCL37698(2 genes,2 taxa):	Zhongzhi13_33736	1	0	NA	NA	NA	lysosomal alpha-mannosidase-like; K01191 alpha-mannosidase [EC:3.2.1.24]
37734	ORTHOMCL37734(2 genes,2 taxa):	Yuzhi11_16051	0	1	NA	IPR001876; Zinc finger, RanBP2-type	GO:0005622: intracellular ; GO:0008270: zinc ion binding ;	nudix hydrolase 19, chloroplastic-like; K03426 NAD+ diphosphatase [EC:3.6.1.22]
37823	ORTHOMCL37823(2 genes,2 taxa):	Yuzhi11_13799	0	1	NA	NA	NA	uncharacterized LOC100855389; K11292 transcription elongation factor SPT6
38677	ORTHOMCL38677(2 genes,2 taxa):	Yuzhi11_09599	0	1	BEL1_ARATH Homeobox protein BEL1 homolog OS=Arabidopsis thaliana GN=BEL1 PE=1 SV=2	NA	NA	NA
38708	ORTHOMCL38708(2 genes,2 taxa):	Yuzhi11_05983	0	1	SCP34_ARATH Serine carboxypeptidase-like 34 OS=Arabidopsis thaliana GN=SCPL34 PE=2 SV=2	IPR001563; Peptidase S10, serine carboxypeptidase IPR018202; Serine carboxypeptidase, serine active site IPR029058; Alpha/Beta hydrolase fold IPR033124; Serine carboxypeptidases, histidine active site	GO:0006508: proteolysis ; GO:0004185: serine-type carboxypeptidase activity ;	POPTRDRAFT_1093341; serine carboxypeptidase S10 family protein; K16297 serine carboxypeptidase-like clade II [EC:3.4.16.-]
38709	ORTHOMCL38709(2 genes,2 taxa):	Yuzhi11_13209	0	1	NA	NA	NA	NA
38711	ORTHOMCL38711(2 genes,2 taxa):	Yuzhi11_03357	0	1	NIPA2_PONAB Magnesium transporter NIPA2 OS=Pongo abelii GN=NIPA2 PE=2 SV=1	IPR008521; Magnesium transporter NIPA	GO:0015693: magnesium ion transport ; GO:0015095: magnesium ion transmembrane transporter activity ; GO:0016020: membrane ;	NA
38720	ORTHOMCL38720(2 genes,2 taxa):	Yuzhi11_00967	0	1	CLU_ARATH Clustered mitochondria protein OS=Arabidopsis thaliana GN=FMT PE=2 SV=1	NA	NA	hypothetical protein; K03255 protein TIF31
38784	ORTHOMCL38784(2 genes,2 taxa):	Zhongzhi13_10130	1	0	NA	NA	NA	NA
38795	ORTHOMCL38795(2 genes,2 taxa):	Yuzhi11_05943	0	1	R1B16_SOLDE Putative late blight resistance protein homolog R1B-16 OS=Solanum demissum GN=R1B-16 PE=3 SV=1	IPR032675; Leucine-rich repeat domain, L domain-like	NA	putative late blight resistance protein homolog R1B-23-like; K13457 disease resistance protein RPM1
38804	ORTHOMCL38804(2 genes,2 taxa):	Zhongzhi13_33810	1	0	BASS4_ORYSJ Probable sodium/metabolite cotransporter BASS4, chloroplastic OS=Oryza sativa subsp. japonica GN=BASS4 PE=3 SV=1	NA	NA	probable sodium/metabolite cotransporter BASS4, chloroplastic-like; K14347 solute carrier family 10 (sodium/bile acid cotransporter), member 7
38845	ORTHOMCL38845(2 genes,2 taxa):	Yuzhi11_10380	0	1	GSTF2_TOBAC Glutathione S-transferase APIC OS=Nicotiana tabacum GN=APIC PE=2 SV=1	IPR004046; Glutathione S-transferase, C-terminal IPR010987; Glutathione S-transferase, C-terminal-like	NA	hypothetical protein; K00799 glutathione S-transferase [EC:2.5.1.18]
38873	ORTHOMCL38873(2 genes,2 taxa):	Yuzhi11_02582	0	1	VP52A_ARATH Vacuolar protein sorting-associated protein 52 A OS=Arabidopsis thaliana GN=VPS52 PE=1 SV=1	IPR007258; Vps52	NA	NA
38887	ORTHOMCL38887(2 genes,2 taxa):	Yuzhi11_14558	0	1	C93A1_SOYBN 3,9-dihydroxypterocarpan 6A-monooxygenase OS=Glycine max GN=CYP93A1 PE=1 SV=1	IPR001128; Cytochrome P450 IPR002401; Cytochrome P450, E-class, group I	GO:0009055: electron carrier activity ; GO:0055114: oxidation-reduction process ; GO:0016705: oxidoreductase activity, acting on paired donors, with incorporation or reduction of molecular oxygen ; GO:0020037: heme binding ; GO:0005506: iron ion binding ;	CYP93A1, D6aH; cytochrome P450 93A1-like (EC:1.14.13.28); K13261 3,9-dihydroxypterocarpan 6a-monooxygenase [EC:1.14.13.28]
38892	ORTHOMCL38892(2 genes,2 taxa):	Yuzhi11_18817	0	1	INO1_SESIN Inositol-3-phosphate synthase OS=Sesamum indicum PE=2 SV=1	IPR002587; Myo-inositol-1-phosphate synthase IPR016040; NAD(P)-binding domain	GO:0006021: inositol biosynthetic process ; GO:0004512: inositol-3-phosphate synthase activity ; GO:0008654: phospholipid biosynthetic process ;	myo-inositol-1 phosphate synthase, putative (EC:5.5.1.4); K01858 myo-inositol-1-phosphate synthase [EC:5.5.1.4]
38902	ORTHOMCL38902(2 genes,2 taxa):	Yuzhi11_18042	0	1	NA	IPR004088; K Homology domain, type 1	GO:0003723: RNA binding ;	poly(rC)-binding protein 4-like; K13162 poly(rC)-binding protein 2/3/4
38912	ORTHOMCL38912(2 genes,2 taxa):	Yuzhi11_03934	0	1	NA	IPR001623; DnaJ domain	GO:0031072: heat shock protein binding ;	chaperone protein DnaJ; K09536 DnaJ homolog subfamily C member 16
38921	ORTHOMCL38921(2 genes,2 taxa):	Zhongzhi13_14480	1	0	NA	NA	NA	NA
38935	ORTHOMCL38935(2 genes,2 taxa):	Yuzhi11_25968	0	1	GLMM_PSEFS Phosphoglucosamine mutase OS=Pseudomonas fluorescens (strain SBW25) GN=glmM PE=3 SV=1	IPR005841; Alpha-D-phosphohexomutase superfamily IPR005843; Alpha-D-phosphohexomutase, C-terminal IPR005844; Alpha-D-phosphohexomutase, alpha/beta/alpha domain I IPR005845; Alpha-D-phosphohexomutase, alpha/beta/alpha domain II IPR005846; Alpha-D-phosphohexomutase, alpha/beta/alpha domain III IPR006352; Phosphoglucosamine mutase, bacterial type IPR016055; Alpha-D-phosphohexomutase, alpha/beta/alph…	GO:0016868: intramolecular transferase activity, phosphotransferases ; GO:0005975: carbohydrate metabolic process ;	Phosphoglucomutase isoform 1; K01835 phosphoglucomutase [EC:5.4.2.2]
38942	ORTHOMCL38942(2 genes,2 taxa):	Yuzhi11_25951	0	1	RPFC_XANCP Sensory/regulatory protein RpfC OS=Xanthomonas campestris pv. campestris (strain ATCC 33913 / NCPPB 528 / LMG 568) GN=rpfC PE=1 SV=2	IPR001789; Signal transduction response regulator, receiver domain IPR003018; GAF domain IPR003594; Histidine kinase-like ATPase, C-terminal domain IPR003661; Signal transduction histidine kinase, dimerisation/phosphoacceptor domain IPR004358; Signal transduction histidine kinase-related protein, C-terminal IPR005467; Histidine kinase domain IPR011006; CheY-like superfamily IPR029016; GAF domain-…	GO:0000156: two-component response regulator activity ; GO:0006355: regulation of transcription, DNA-dependent ; GO:0000160: two-component signal transduction system (phosphorelay) ;	ETR3; ETR3 ethylene receptor protein; K14509 ethylene receptor [EC:2.7.13.-]
38948	ORTHOMCL38948(2 genes,2 taxa):	Zhongzhi13_19913	1	0	NA	NA	NA	protein TRANSPARENT TESTA 12-like; K03327 multidrug resistance protein, MATE family
38954	ORTHOMCL38954(2 genes,2 taxa):	Yuzhi11_24917	0	1	UVRC_PSEFS UvrABC system protein C OS=Pseudomonas fluorescens (strain SBW25) GN=uvrC PE=3 SV=1	IPR000305; GIY-YIG nuclease superfamily IPR000462; CDP-alcohol phosphatidyltransferase IPR000792; Transcription regulator LuxR, C-terminal IPR001162; UvrC family homology region IPR001387; Cro/C1-type helix-turn-helix domain IPR001789; Signal transduction response regulator, receiver domain IPR001943; UVR domain IPR003583; Helix-hairpin-helix DNA-binding motif, class 1 IPR004570; CDP-diacylglycer…	NA	excinuclease ABC subunit C; K03703 excinuclease ABC subunit C
38955	ORTHOMCL38955(2 genes,2 taxa):	Yuzhi11_25765	0	1	ATOC_ECOLI Acetoacetate metabolism regulatory protein AtoC OS=Escherichia coli (strain K12) GN=atoC PE=3 SV=2	IPR001789; Signal transduction response regulator, receiver domain IPR002078; RNA polymerase sigma factor 54 interaction domain IPR002197; DNA binding HTH domain, Fis-type IPR003593; AAA+ ATPase domain IPR003594; Histidine kinase-like ATPase, C-terminal domain IPR003661; Signal transduction histidine kinase, dimerisation/phosphoacceptor domain IPR004358; Signal transduction histidine kinase-relat…	GO:0000156: two-component response regulator activity ; GO:0006355: regulation of transcription, DNA-dependent ; GO:0000160: two-component signal transduction system (phosphorelay) ;	3-oxoacyl-[acyl-carrier-protein] synthase III, chloroplastic; K00648 3-oxoacyl-[acyl-carrier-protein] synthase III [EC:2.3.1.180]
38981	ORTHOMCL38981(2 genes,2 taxa):	Yuzhi11_25865	0	1	RPOH_PSEAE RNA polymerase sigma factor RpoH OS=Pseudomonas aeruginosa (strain ATCC 15692 / PAO1 / 1C / PRS 101 / LMG 12228) GN=rpoH PE=3 SV=2	IPR000897; Signal recognition particle, SRP54 subunit, GTPase domain IPR000943; RNA polymerase sigma-70 IPR001647; DNA-binding HTH domain, TetR-type IPR003439; ABC transporter-like IPR003593; AAA+ ATPase domain IPR004390; Signal-recognition particle receptor FtsY IPR007627; RNA polymerase sigma-70 region 2 IPR007630; RNA polymerase sigma-70 region 4 IPR009042; RNA polymerase sigma-70 region 1.2 I…	GO:0005525: GTP binding ; GO:0006614: SRP-dependent cotranslational protein targeting to membrane ;	hypothetical protein; K03110 fused signal recognition particle receptor
38998	ORTHOMCL38998(2 genes,2 taxa):	Yuzhi11_25686	0	1	EX7L_PSEFS Exodeoxyribonuclease 7 large subunit OS=Pseudomonas fluorescens (strain SBW25) GN=xseA PE=3 SV=1	IPR003753; Exonuclease VII, large subunit IPR020579; Exonuclease VII, large subunit, C-terminal IPR025824; OB-fold nucleic acid binding domain	GO:0006308: DNA catabolic process ; GO:0008855: exodeoxyribonuclease VII activity ; GO:0009318: exodeoxyribonuclease VII complex ;	NA
39011	ORTHOMCL39011(2 genes,2 taxa):	Yuzhi11_25743	0	1	POTH_ECOLI Putrescine transport system permease protein PotH OS=Escherichia coli (strain K12) GN=potH PE=1 SV=1	IPR000515; ABC transporter type 1, transmembrane domain MetI-like	GO:0016020: membrane ; GO:0006810: transport ; GO:0005215: transporter activity ;	cysT; sulfate transport protein; K02046 sulfate transport system permease protein
39114	ORTHOMCL39114(2 genes,2 taxa):	Zhongzhi13_03884	1	0	BCAT5_ARATH Branched-chain-amino-acid aminotransferase 5, chloroplastic OS=Arabidopsis thaliana GN=BCAT5 PE=1 SV=1	IPR001544; Aminotransferase class IV	GO:0008152: metabolic process ; GO:0003824: catalytic activity ;	branched-chain-amino-acid aminotransferase 5, chloroplastic-like; K00826 branched-chain amino acid aminotransferase [EC:2.6.1.42]
39198	ORTHOMCL39198(2 genes,2 taxa):	Yuzhi11_01672	0	1	EGS1_OCIBA Eugenol synthase 1 OS=Ocimum basilicum GN=EGS1 PE=1 SV=1	IPR008030; NmrA-like domain IPR016040; NAD(P)-binding domain	NA	Leucoanthocyanidin reductase 1; K13081 leucoanthocyanidin reductase [EC:1.17.1.3]
39254	ORTHOMCL39254(2 genes,2 taxa):	Yuzhi11_09837	0	1	MUTYH_ARATH A/G-specific adenine DNA glycosylase OS=Arabidopsis thaliana GN=MYH PE=3 SV=1	IPR011257; DNA glycosylase IPR015797; NUDIX hydrolase domain-like IPR029119; MutY, C-terminal	GO:0006281: DNA repair ; GO:0003824: catalytic activity ;	A/G-specific adenine DNA glycosylase; K03575 A/G-specific adenine glycosylase [EC:3.2.2.-]
39413	ORTHOMCL39413(2 genes,2 taxa):	Yuzhi11_15709	0	1	Y1670_ARATH Probable receptor-like protein kinase At1g67000 OS=Arabidopsis thaliana GN=At1g67000 PE=2 SV=2	IPR000719; Protein kinase domain IPR001245; Serine-threonine/tyrosine-protein kinase, catalytic domain IPR011009; Protein kinase-like domain	GO:0004672: protein kinase activity ; GO:0005524: ATP binding ; GO:0006468: protein phosphorylation ;	Kinase superfamily protein; K04730 interleukin-1 receptor-associated kinase 1 [EC:2.7.11.1]
39518	ORTHOMCL39518(2 genes,2 taxa):	Yuzhi11_00008 Zhongzhi13_00012	1	1	NA	NA	NA	NA
39519	ORTHOMCL39519(2 genes,2 taxa):	Yuzhi11_00232 Zhongzhi13_00550	1	1	NA	NA	NA	NA
39520	ORTHOMCL39520(2 genes,2 taxa):	Yuzhi11_00278 Zhongzhi13_00638	1	1	PRS6B_ARATH 26S protease regulatory subunit 6B homolog OS=Arabidopsis thaliana GN=RPT3 PE=1 SV=1	IPR003959; ATPase, AAA-type, core IPR027417; P-loop containing nucleoside triphosphate hydrolase	GO:0005524: ATP binding ;	26S protease regulatory subunit 6B homolog; K03063 26S proteasome regulatory subunit T3
39521	ORTHOMCL39521(2 genes,2 taxa):	Yuzhi11_00320 Zhongzhi13_01061	1	1	NA	NA	NA	NA
39522	ORTHOMCL39522(2 genes,2 taxa):	Yuzhi11_00330 Zhongzhi13_01074	1	1	NA	NA	NA	NA
39523	ORTHOMCL39523(2 genes,2 taxa):	Yuzhi11_00351 Zhongzhi13_01106	1	1	NA	NA	NA	uncharacterized LOC104435557; K15115 solute carrier family 25 (mitochondrial folate transporter), member 32
39524	ORTHOMCL39524(2 genes,2 taxa):	Yuzhi11_00352 Zhongzhi13_01107	1	1	NA	IPR025558; Domain of unknown function DUF4283	NA	NA
39525	ORTHOMCL39525(2 genes,2 taxa):	Yuzhi11_00353 Zhongzhi13_01109	1	1	NA	NA	NA	pyruvate kinase, cytosolic isozyme-like; K00873 pyruvate kinase [EC:2.7.1.40]
39526	ORTHOMCL39526(2 genes,2 taxa):	Yuzhi11_00354 Zhongzhi13_01130	1	1	NA	NA	NA	NA
39527	ORTHOMCL39527(2 genes,2 taxa):	Yuzhi11_00361 Zhongzhi13_01145	1	1	NA	NA	NA	NA
39528	ORTHOMCL39528(2 genes,2 taxa):	Yuzhi11_00456 Zhongzhi13_01252	1	1	NA	IPR029472; Gag-polypeptide of LTR copia-type	NA	uncharacterized LOC102590164; K01183 chitinase [EC:3.2.1.14]
39529	ORTHOMCL39529(2 genes,2 taxa):	Yuzhi11_00480 Zhongzhi13_01280	1	1	NA	NA	NA	NA
39530	ORTHOMCL39530(2 genes,2 taxa):	Yuzhi11_00925 Zhongzhi13_02157	1	1	LORF2_MOUSE LINE-1 retrotransposable element ORF2 protein OS=Mus musculus GN=Pol PE=1 SV=2	NA	NA	uncharacterized LOC103644393; K11000 callose synthase [EC:2.4.1.-]
39531	ORTHOMCL39531(2 genes,2 taxa):	Yuzhi11_01205 Zhongzhi13_02369	1	1	ALG12_ARATH Dol-P-Man:Man(7)GlcNAc(2)-PP-Dol alpha-1,6-mannosyltransferase OS=Arabidopsis thaliana GN=ALG12 PE=1 SV=1	NA	NA	dol-P-Man:Man(7)GlcNAc(2)-PP-Dol alpha-1,6-mannosyltransferase-like; K03847 alpha-1,6-mannosyltransferase [EC:2.4.1.260]
39532	ORTHOMCL39532(2 genes,2 taxa):	Yuzhi11_01935 Zhongzhi13_03283	1	1	NA	IPR004320; Protein of unknown function DUF241, plant	NA	NA
39533	ORTHOMCL39533(2 genes,2 taxa):	Yuzhi11_01980 Zhongzhi13_03176	1	1	NA	NA	NA	NA
39534	ORTHOMCL39534(2 genes,2 taxa):	Yuzhi11_02285 Zhongzhi13_03733	1	1	NA	NA	NA	NA
39535	ORTHOMCL39535(2 genes,2 taxa):	Yuzhi11_02288 Zhongzhi13_03737	1	1	NA	NA	NA	NA
39536	ORTHOMCL39536(2 genes,1 taxa):	Yuzhi11_02625 Yuzhi11_02628	0	2	MT878_ARATH Probable S-adenosylmethionine-dependent methyltransferase At5g38780 OS=Arabidopsis thaliana GN=At5g38780 PE=2 SV=1	IPR005299; SAM dependent carboxyl methyltransferase IPR029063; S-adenosyl-L-methionine-dependent methyltransferase	GO:0008168: methyltransferase activity ;	POPTRDRAFT_573689; hypothetical protein; K18848 indole-3-acetate O-methyltransferase [EC:2.1.1.278]
39537	ORTHOMCL39537(2 genes,2 taxa):	Yuzhi11_02678 Zhongzhi13_04254	1	1	NA	NA	NA	NA
39538	ORTHOMCL39538(2 genes,2 taxa):	Yuzhi11_02884 Zhongzhi13_04466	1	1	NA	NA	NA	NA
39539	ORTHOMCL39539(2 genes,2 taxa):	Yuzhi11_02897 Zhongzhi13_04481	1	1	NA	NA	NA	NA
39540	ORTHOMCL39540(2 genes,2 taxa):	Yuzhi11_02979 Zhongzhi13_04730	1	1	NA	NA	NA	peptidyl-prolyl cis-trans isomerase E; K09564 peptidyl-prolyl isomerase E (cyclophilin E) [EC:5.2.1.8]
39541	ORTHOMCL39541(2 genes,2 taxa):	Yuzhi11_03514 Zhongzhi13_05133	1	1	CSPL7_SOYBN CASP-like protein 7 OS=Glycine max PE=2 SV=1	IPR006459; Casparian strip membrane protein IPR006702; Domain of unknown function DUF588	NA	NA
39542	ORTHOMCL39542(2 genes,2 taxa):	Yuzhi11_03635 Zhongzhi13_05308	1	1	NA	NA	NA	NA
39543	ORTHOMCL39543(2 genes,2 taxa):	Yuzhi11_03840 Zhongzhi13_05655	1	1	NA	NA	NA	NA
39544	ORTHOMCL39544(2 genes,2 taxa):	Yuzhi11_03881 Zhongzhi13_05697	1	1	NA	NA	NA	NA
39545	ORTHOMCL39545(2 genes,2 taxa):	Yuzhi11_03882 Zhongzhi13_05698	1	1	NA	NA	NA	NA
39546	ORTHOMCL39546(2 genes,2 taxa):	Yuzhi11_03999 Zhongzhi13_06093	1	1	POL_AVIRE Pol polyprotein (Fragment) OS=Avian reticuloendotheliosis virus GN=pol PE=3 SV=1	IPR000477; Reverse transcriptase domain IPR001584; Integrase, catalytic core IPR005162; Retrotransposon gag domain IPR012337; Ribonuclease H-like domain	GO:0003964: RNA-directed DNA polymerase activity ; GO:0006278: RNA-dependent DNA replication ; GO:0003723: RNA binding ;	probable linoleate 9S-lipoxygenase 4; K15718 linoleate 9S-lipoxygenase [EC:1.13.11.58]
39547	ORTHOMCL39547(2 genes,2 taxa):	Yuzhi11_04338 Zhongzhi13_06554	1	1	NA	NA	NA	NA
39548	ORTHOMCL39548(2 genes,2 taxa):	Yuzhi11_04358 Zhongzhi13_06530	1	1	NA	NA	NA	NA
39549	ORTHOMCL39549(2 genes,2 taxa):	Yuzhi11_04471	0	1	NA	NA	NA	NA
39550	ORTHOMCL39550(2 genes,2 taxa):	Yuzhi11_04722 Zhongzhi13_11870	1	1	NA	NA	NA	NA
39551	ORTHOMCL39551(2 genes,2 taxa):	Yuzhi11_04775 Zhongzhi13_07089	1	1	NA	NA	NA	NA
39552	ORTHOMCL39552(2 genes,1 taxa):	Yuzhi11_05169 Yuzhi11_10895	0	2	SYR_SYNE7 Arginine--tRNA ligase OS=Synechococcus elongatus (strain PCC 7942) GN=argS PE=3 SV=2	IPR001278; Arginine-tRNA ligase IPR008909; DALR anticodon binding IPR009080; Aminoacyl-tRNA synthetase, class Ia, anticodon-binding	GO:0004814: arginine-tRNA ligase activity ; GO:0006420: arginyl-tRNA aminoacylation ; GO:0005737: cytoplasm ; GO:0005524: ATP binding ;	arginine--tRNA ligase, cytoplasmic; K01887 arginyl-tRNA synthetase [EC:6.1.1.19]
39553	ORTHOMCL39553(2 genes,2 taxa):	Yuzhi11_05259 Zhongzhi13_07669	1	1	NA	NA	NA	NA
39554	ORTHOMCL39554(2 genes,2 taxa):	Yuzhi11_05892 Zhongzhi13_08430	1	1	NA	NA	NA	NA
39555	ORTHOMCL39555(2 genes,2 taxa):	Yuzhi11_06018 Zhongzhi13_08848	1	1	NA	NA	NA	NA
39556	ORTHOMCL39556(2 genes,2 taxa):	Yuzhi11_06613 Zhongzhi13_06264	1	1	NA	NA	NA	NA
39557	ORTHOMCL39557(2 genes,2 taxa):	Yuzhi11_06823 Zhongzhi13_10124	1	1	SELFP_SOLLC Protein SELF-PRUNING OS=Solanum lycopersicum GN=SP PE=2 SV=1	IPR001858; Phosphatidylethanolamine-binding, conserved site IPR008914; Phosphatidylethanolamine-binding protein	NA	protein HEADING DATE 3A-like; K16223 protein FLOWERING LOCUS T
39558	ORTHOMCL39558(2 genes,2 taxa):	Yuzhi11_07515 Zhongzhi13_11238	1	1	NA	NA	NA	NA
39559	ORTHOMCL39559(2 genes,2 taxa):	Yuzhi11_07617 Zhongzhi13_11580	1	1	NA	NA	NA	NA
39560	ORTHOMCL39560(2 genes,2 taxa):	Yuzhi11_07620 Zhongzhi13_11582	1	1	RNHX1_ARATH Putative ribonuclease H protein At1g65750 OS=Arabidopsis thaliana GN=At1g65750 PE=3 SV=1	IPR012337; Ribonuclease H-like domain	GO:0003676: nucleic acid binding ;	NA
39561	ORTHOMCL39561(2 genes,2 taxa):	Yuzhi11_07622 Zhongzhi13_11586	1	1	NA	NA	NA	NA
39562	ORTHOMCL39562(2 genes,2 taxa):	Yuzhi11_08339 Zhongzhi13_22379	1	1	NA	NA	NA	NA
39563	ORTHOMCL39563(2 genes,2 taxa):	Yuzhi11_08432 Zhongzhi13_12656	1	1	NA	NA	NA	NA
39564	ORTHOMCL39564(2 genes,2 taxa):	Yuzhi11_09196 Zhongzhi13_14009	1	1	AYR1_SCHPO NADPH-dependent 1-acyldihydroxyacetone phosphate reductase OS=Schizosaccharomyces pombe (strain 972 / ATCC 24843) GN=ayr1 PE=3 SV=2	IPR002347; Short-chain dehydrogenase/reductase SDR IPR016040; NAD(P)-binding domain	NA	hypothetical protein; K06123 1-acylglycerone phosphate reductase [EC:1.1.1.101]
39565	ORTHOMCL39565(2 genes,2 taxa):	Yuzhi11_09331 Zhongzhi13_14271	1	1	TIP_ANTMA Probable aquaporin TIP-type OS=Antirrhinum majus GN=DIP PE=2 SV=1	IPR000425; Major intrinsic protein IPR022357; Major intrinsic protein, conserved site IPR023271; Aquaporin-like	GO:0016020: membrane ; GO:0005215: transporter activity ; GO:0006810: transport ;	TIP, LeTIP; TIP protein; K09873 aquaporin TIP
39566	ORTHOMCL39566(2 genes,2 taxa):	Yuzhi11_09462 Zhongzhi13_14471	1	1	NA	NA	NA	NA
39567	ORTHOMCL39567(2 genes,2 taxa):	Yuzhi11_09723 Zhongzhi13_14767	1	1	NA	NA	NA	NA
39568	ORTHOMCL39568(2 genes,2 taxa):	Yuzhi11_09803 Zhongzhi13_14845	1	1	NA	NA	NA	NA
39569	ORTHOMCL39569(2 genes,2 taxa):	Yuzhi11_10714 Zhongzhi13_16016	1	1	NA	NA	NA	NA
39570	ORTHOMCL39570(2 genes,2 taxa):	Yuzhi11_10722 Zhongzhi13_16272	1	1	NA	NA	NA	NA
39571	ORTHOMCL39571(2 genes,2 taxa):	Yuzhi11_12045 Zhongzhi13_18075	1	1	NA	NA	NA	NA
39572	ORTHOMCL39572(2 genes,2 taxa):	Yuzhi11_12521 Zhongzhi13_18834	1	1	RNH_HALSA Ribonuclease HI OS=Halobacterium salinarum (strain ATCC 700922 / JCM 11081 / NRC-1) GN=rnhA PE=1 SV=1	IPR002156; Ribonuclease H domain IPR005162; Retrotransposon gag domain IPR012337; Ribonuclease H-like domain	GO:0004523: ribonuclease H activity ; GO:0003676: nucleic acid binding ;	uncharacterized LOC102610907; K12153 phenylalanine N-monooxygenase [EC:1.14.13.124]
39573	ORTHOMCL39573(2 genes,2 taxa):	Yuzhi11_12524 Zhongzhi13_18841	1	1	NA	NA	NA	NA
39574	ORTHOMCL39574(2 genes,2 taxa):	Yuzhi11_12546 Zhongzhi13_19310	1	1	NA	NA	NA	NA
39575	ORTHOMCL39575(2 genes,2 taxa):	Yuzhi11_12549 Zhongzhi13_19322	1	1	NA	NA	NA	NA
39576	ORTHOMCL39576(2 genes,2 taxa):	Yuzhi11_12562 Zhongzhi13_19338	1	1	RNHX1_ARATH Putative ribonuclease H protein At1g65750 OS=Arabidopsis thaliana GN=At1g65750 PE=3 SV=1	IPR012337; Ribonuclease H-like domain	GO:0003676: nucleic acid binding ;	protein TRANSPARENT TESTA 12; K03327 multidrug resistance protein, MATE family
39577	ORTHOMCL39577(2 genes,2 taxa):	Yuzhi11_12771	0	1	CNBL3_ORYSJ Calcineurin B-like protein 3 OS=Oryza sativa subsp. japonica GN=CBL3 PE=1 SV=1	IPR002048; EF-hand domain IPR011992; EF-hand domain pair	GO:0005509: calcium ion binding ;	calcineurin B-like protein 3; K06268 serine/threonine-protein phosphatase 2B regulatory subunit
39578	ORTHOMCL39578(2 genes,2 taxa):	Yuzhi11_12887 Zhongzhi13_19746	1	1	NA	NA	NA	NA
39579	ORTHOMCL39579(2 genes,2 taxa):	Yuzhi11_12888 Zhongzhi13_19747	1	1	GSTUI_ARATH Glutathione S-transferase U18 OS=Arabidopsis thaliana GN=GSTU18 PE=2 SV=1	IPR004045; Glutathione S-transferase, N-terminal IPR012336; Thioredoxin-like fold	GO:0005515: protein binding ;	Glutathione S-transferase family protein; K00799 glutathione S-transferase [EC:2.5.1.18]
39580	ORTHOMCL39580(2 genes,2 taxa):	Yuzhi11_13128 Zhongzhi13_20028	1	1	FAOMT_VITVI Flavonoid 3',5'-methyltransferase OS=Vitis vinifera GN=FAOMT PE=1 SV=1	IPR002935; O-methyltransferase, family 3 IPR018247; EF-Hand 1, calcium-binding site IPR029063; S-adenosyl-L-methionine-dependent methyltransferase	GO:0008171: O-methyltransferase activity ;	flavonoid 3',5'-methyltransferase-like; K13272 flavonoid O-methyltransferase [EC:2.1.1.267]
39581	ORTHOMCL39581(2 genes,2 taxa):	Yuzhi11_14244 Zhongzhi13_21452	1	1	UBP12_ARATH Ubiquitin carboxyl-terminal hydrolase 12 OS=Arabidopsis thaliana GN=UBP12 PE=1 SV=2	NA	NA	Os07g0163800; K11838 ubiquitin carboxyl-terminal hydrolase 7 [EC:3.4.19.12]
39582	ORTHOMCL39582(2 genes,2 taxa):	Yuzhi11_14355 Zhongzhi13_17904	1	1	HIP26_ARATH Heavy metal-associated isoprenylated plant protein 26 OS=Arabidopsis thaliana GN=HIPP26 PE=1 SV=1	IPR006121; Heavy metal-associated domain, HMA	GO:0046872: metal ion binding ; GO:0030001: metal ion transport ;	atx1; hypothetical protein; K07213 copper chaperone
39583	ORTHOMCL39583(2 genes,2 taxa):	Yuzhi11_14419	0	1	EF1A_MANES Elongation factor 1-alpha OS=Manihot esculenta GN=EF1 PE=3 SV=1	IPR000795; Transcription factor, GTP-binding domain IPR004160; Translation elongation factor EFTu/EF1A, C-terminal IPR009001; Translation elongation factor EF1A/initiation factor IF2gamma, C-terminal IPR027417; P-loop containing nucleoside triphosphate hydrolase IPR031157; Tr-type G domain, conserved site	GO:0005525: GTP binding ; GO:0003924: GTPase activity ;	hypothetical protein; K03231 elongation factor 1-alpha
39584	ORTHOMCL39584(2 genes,2 taxa):	Yuzhi11_14489 Zhongzhi13_21707	1	1	ADF2_ARATH Actin-depolymerizing factor 2 OS=Arabidopsis thaliana GN=ADF2 PE=2 SV=1	IPR002108; Actin-depolymerising factor homology domain	GO:0003779: actin binding ; GO:0005622: intracellular ;	hypothetical protein; K05765 cofilin
39585	ORTHOMCL39585(2 genes,2 taxa):	Yuzhi11_14760 Zhongzhi13_22036	1	1	NA	NA	NA	NA
39586	ORTHOMCL39586(2 genes,2 taxa):	Yuzhi11_14853 Zhongzhi13_22141	1	1	NA	NA	NA	NA
39587	ORTHOMCL39587(2 genes,2 taxa):	Yuzhi11_14881 Zhongzhi13_22187	1	1	NA	IPR000477; Reverse transcriptase domain	GO:0006278: RNA-dependent DNA replication ; GO:0003964: RNA-directed DNA polymerase activity ; GO:0003723: RNA binding ;	uncharacterized LOC104435557; K15115 solute carrier family 25 (mitochondrial folate transporter), member 32
39588	ORTHOMCL39588(2 genes,2 taxa):	Yuzhi11_14885 Zhongzhi13_22193	1	1	NA	NA	NA	NA
39589	ORTHOMCL39589(2 genes,2 taxa):	Yuzhi11_14893 Zhongzhi13_22202	1	1	NA	IPR025558; Domain of unknown function DUF4283	NA	NA
39590	ORTHOMCL39590(2 genes,2 taxa):	Yuzhi11_14956 Zhongzhi13_22267	1	1	NA	IPR002156; Ribonuclease H domain IPR012337; Ribonuclease H-like domain	GO:0003676: nucleic acid binding ; GO:0004523: ribonuclease H activity ;	hypothetical protein; K03283 heat shock 70kDa protein 1/8; K06758 L1 cell adhesion molecule like protein
39591	ORTHOMCL39591(2 genes,2 taxa):	Yuzhi11_14983 Zhongzhi13_22295	1	1	FACR3_ARATH Fatty acyl-CoA reductase 3 OS=Arabidopsis thaliana GN=FAR3 PE=2 SV=1	IPR033640; Fatty acyl-CoA reductase, C-terminal	NA	fatty acyl-CoA reductase 3-like; K13356 alcohol-forming fatty acyl-CoA reductase [EC:1.2.1.84]
39592	ORTHOMCL39592(2 genes,2 taxa):	Yuzhi11_15068 Zhongzhi13_22473	1	1	IP5P3_ARATH Type I inositol 1,4,5-trisphosphate 5-phosphatase CVP2 OS=Arabidopsis thaliana GN=CVP2 PE=1 SV=2	IPR005135; Endonuclease/exonuclease/phosphatase	NA	type I inositol 1,4,5-trisphosphate 5-phosphatase CVP2-like; K01099 phosphatidylinositol-bisphosphatase [EC:3.1.3.36]
39593	ORTHOMCL39593(2 genes,2 taxa):	Yuzhi11_15114 Zhongzhi13_22551	1	1	NA	NA	NA	NA
39594	ORTHOMCL39594(2 genes,2 taxa):	Yuzhi11_15115 Zhongzhi13_22556	1	1	NA	NA	NA	protein FIZZY-RELATED 2-like; K03364 cell division cycle 20-like protein 1, cofactor of APC complex
39595	ORTHOMCL39595(2 genes,2 taxa):	Yuzhi11_15134 Zhongzhi13_22589	1	1	NA	NA	NA	NA
39596	ORTHOMCL39596(2 genes,2 taxa):	Yuzhi11_15226 Zhongzhi13_22798	1	1	NA	NA	NA	NA
39597	ORTHOMCL39597(2 genes,2 taxa):	Yuzhi11_16004 Zhongzhi13_05352	1	1	NA	NA	NA	uncharacterized LOC102597361; K08900 mitochondrial chaperone BCS1
39598	ORTHOMCL39598(2 genes,2 taxa):	Yuzhi11_16427 Zhongzhi13_24355	1	1	NA	NA	NA	formin-like protein 20; K05747 Wiskott-Aldrich syndrome protein
39599	ORTHOMCL39599(2 genes,2 taxa):	Yuzhi11_16751 Zhongzhi13_24759	1	1	NA	NA	NA	NA
39600	ORTHOMCL39600(2 genes,2 taxa):	Yuzhi11_16762 Zhongzhi13_03688	1	1	CAES_ARATH Probable carbohydrate esterase At4g34215 OS=Arabidopsis thaliana GN=At4g34215 PE=1 SV=2	IPR005181; Sialate O-acetylesterase domain IPR013830; SGNH hydrolase-type esterase domain	NA	NA
39601	ORTHOMCL39601(2 genes,2 taxa):	Yuzhi11_17008 Zhongzhi13_27493	1	1	NA	IPR029480; Transposase-associated domain	NA	NA
39602	ORTHOMCL39602(2 genes,2 taxa):	Yuzhi11_17059 Zhongzhi13_25445	1	1	NA	NA	NA	NA
39603	ORTHOMCL39603(2 genes,2 taxa):	Yuzhi11_17289 Zhongzhi13_25756	1	1	NA	NA	NA	NA
39604	ORTHOMCL39604(2 genes,2 taxa):	Yuzhi11_17440 Zhongzhi13_26111	1	1	NA	NA	NA	Tetratricopeptide repeat (TPR)-like superfamily protein, putative isoform 2; K17710 pentatricopeptide repeat domain-containing protein 1
39605	ORTHOMCL39605(2 genes,2 taxa):	Yuzhi11_17891 Zhongzhi13_26595	1	1	NA	NA	NA	NA
39606	ORTHOMCL39606(2 genes,2 taxa):	Yuzhi11_18000 Zhongzhi13_26712	1	1	FOLD4_ARATH Bifunctional protein FolD 4, chloroplastic OS=Arabidopsis thaliana GN=FOLD4 PE=2 SV=1	IPR000672; Tetrahydrofolate dehydrogenase/cyclohydrolase IPR016040; NAD(P)-binding domain IPR020630; Tetrahydrofolate dehydrogenase/cyclohydrolase, catalytic domain IPR020631; Tetrahydrofolate dehydrogenase/cyclohydrolase, NAD(P)-binding domain	GO:0004488: methylenetetrahydrofolate dehydrogenase (NADP+) activity ; GO:0003824: catalytic activity ; GO:0009396: folic acid-containing compound biosynthetic process ; GO:0055114: oxidation-reduction process ;	bifunctional protein FolD 2-like; K00288 methylenetetrahydrofolate dehydrogenase (NADP+) / methenyltetrahydrofolate cyclohydrolase / formyltetrahydrofolate synthetase [EC:1.5.1.5 3.5.4.9 6.3.4.3]
39607	ORTHOMCL39607(2 genes,2 taxa):	Yuzhi11_18193 Zhongzhi13_27198	1	1	NA	NA	NA	uncharacterized LOC103427975; K12819 pre-mRNA-processing factor SLU7
39608	ORTHOMCL39608(2 genes,2 taxa):	Yuzhi11_18871 Zhongzhi13_32314	1	1	NA	NA	NA	NA
39609	ORTHOMCL39609(2 genes,2 taxa):	Yuzhi11_18916 Zhongzhi13_28061	1	1	NA	NA	NA	NA
39610	ORTHOMCL39610(2 genes,2 taxa):	Yuzhi11_18944 Zhongzhi13_28090	1	1	H2B9_ARATH Histone H2B.9 OS=Arabidopsis thaliana GN=At5g02570 PE=1 SV=3	IPR000558; Histone H2B IPR009072; Histone-fold	GO:0003677: DNA binding ; GO:0000786: nucleosome ; GO:0006334: nucleosome assembly ; GO:0005634: nucleus ;	Histone H2B; K11252 histone H2B
39611	ORTHOMCL39611(2 genes,2 taxa):	Yuzhi11_19286 Zhongzhi13_00285	1	1	NA	NA	NA	NA
39612	ORTHOMCL39612(2 genes,2 taxa):	Yuzhi11_19582 Zhongzhi13_28601	1	1	NA	NA	NA	NA
39613	ORTHOMCL39613(2 genes,2 taxa):	Yuzhi11_19607 Zhongzhi13_28637	1	1	NA	NA	NA	NA
39614	ORTHOMCL39614(2 genes,2 taxa):	Yuzhi11_19612 Zhongzhi13_28642	1	1	POL_CERV Enzymatic polyprotein OS=Carnation etched ring virus GN=ORF V PE=3 SV=1	NA	NA	NA
39615	ORTHOMCL39615(2 genes,2 taxa):	Yuzhi11_19613 Zhongzhi13_28643	1	1	NA	NA	NA	NA
39616	ORTHOMCL39616(2 genes,2 taxa):	Yuzhi11_19636 Zhongzhi13_28680	1	1	RPOB_GOSHI DNA-directed RNA polymerase subunit beta OS=Gossypium hirsutum GN=rpoB PE=3 SV=1	IPR007120; DNA-directed RNA polymerase, subunit 2, domain 6	GO:0006351: transcription, DNA-dependent ; GO:0003899: DNA-directed RNA polymerase activity ; GO:0003677: DNA binding ;	rpoB; RNA polymerase beta subunit; K03043 DNA-directed RNA polymerase subunit beta [EC:2.7.7.6]
39617	ORTHOMCL39617(2 genes,2 taxa):	Yuzhi11_19780 Zhongzhi13_28933	1	1	NA	NA	NA	NA
39618	ORTHOMCL39618(2 genes,2 taxa):	Yuzhi11_19782 Zhongzhi13_33655	1	1	NA	IPR025558; Domain of unknown function DUF4283 IPR025836; Zinc knuckle CX2CX4HX4C	NA	coatomer subunit beta'-1-like; K17302 coatomer, subunit beta'
39619	ORTHOMCL39619(2 genes,2 taxa):	Yuzhi11_19811 Zhongzhi13_01015	1	1	NA	NA	NA	NA
39620	ORTHOMCL39620(2 genes,2 taxa):	Yuzhi11_20863 Zhongzhi13_30593	1	1	NA	NA	NA	NA
39621	ORTHOMCL39621(2 genes,2 taxa):	Yuzhi11_21468 Zhongzhi13_31570	1	1	NA	NA	NA	NA
39622	ORTHOMCL39622(2 genes,2 taxa):	Yuzhi11_21593 Zhongzhi13_31762	1	1	NA	NA	NA	NA
39623	ORTHOMCL39623(2 genes,2 taxa):	Yuzhi11_21870 Zhongzhi13_32139	1	1	NA	IPR025558; Domain of unknown function DUF4283	NA	uncharacterized LOC100256016; K06630 14-3-3 protein epsilon
39624	ORTHOMCL39624(2 genes,2 taxa):	Yuzhi11_21897 Zhongzhi13_32158	1	1	NA	NA	NA	NA
39625	ORTHOMCL39625(2 genes,2 taxa):	Yuzhi11_21904 Zhongzhi13_32165	1	1	NA	NA	NA	NA
39626	ORTHOMCL39626(2 genes,2 taxa):	Yuzhi11_21918 Zhongzhi13_32173	1	1	RNHX1_ARATH Putative ribonuclease H protein At1g65750 OS=Arabidopsis thaliana GN=At1g65750 PE=3 SV=1	IPR002156; Ribonuclease H domain IPR012337; Ribonuclease H-like domain	GO:0004523: ribonuclease H activity ; GO:0003676: nucleic acid binding ;	mitotic checkpoint serine/threonine-protein kinase BUB1; K02178 checkpoint serine/threonine-protein kinase [EC:2.7.11.1]
39627	ORTHOMCL39627(2 genes,2 taxa):	Yuzhi11_21920 Zhongzhi13_32177	1	1	NA	NA	NA	NA
39628	ORTHOMCL39628(2 genes,2 taxa):	Yuzhi11_21938 Zhongzhi13_32208	1	1	NA	NA	NA	NA
39629	ORTHOMCL39629(2 genes,2 taxa):	Yuzhi11_22189 Zhongzhi13_16777	1	1	NA	NA	NA	NA
39630	ORTHOMCL39630(2 genes,2 taxa):	Yuzhi11_22295 Zhongzhi13_18176	1	1	NA	NA	NA	NA
39631	ORTHOMCL39631(2 genes,2 taxa):	Yuzhi11_22296 Zhongzhi13_18177	1	1	NA	NA	NA	NA
39632	ORTHOMCL39632(2 genes,2 taxa):	Yuzhi11_22297 Zhongzhi13_18178	1	1	NA	NA	NA	uncharacterized LOC102610907; K12153 phenylalanine N-monooxygenase [EC:1.14.13.124]
39633	ORTHOMCL39633(2 genes,2 taxa):	Yuzhi11_22298 Zhongzhi13_18179	1	1	NA	NA	NA	NA
39634	ORTHOMCL39634(2 genes,2 taxa):	Yuzhi11_22587 Zhongzhi13_25813	1	1	NA	NA	NA	NA
39635	ORTHOMCL39635(2 genes,2 taxa):	Yuzhi11_23591 Zhongzhi13_10227	1	1	NA	NA	NA	NA
39636	ORTHOMCL39636(2 genes,2 taxa):	Yuzhi11_23661 Zhongzhi13_09123	1	1	LORF2_HUMAN LINE-1 retrotransposable element ORF2 protein OS=Homo sapiens PE=1 SV=1	NA	NA	CNGC5-like protein; K05391 cyclic nucleotide gated channel, other eukaryote
39637	ORTHOMCL39637(2 genes,2 taxa):	Yuzhi11_23888 Zhongzhi13_32384	1	1	NA	NA	NA	NA
39638	ORTHOMCL39638(2 genes,2 taxa):	Yuzhi11_24103 Zhongzhi13_33441	1	1	NA	NA	NA	NA
39639	ORTHOMCL39639(2 genes,2 taxa):	Yuzhi11_24105 Zhongzhi13_32466	1	1	NA	NA	NA	NA
39640	ORTHOMCL39640(2 genes,2 taxa):	Yuzhi11_24179 Zhongzhi13_06466	1	1	IF5A_MANES Eukaryotic translation initiation factor 5A OS=Manihot esculenta PE=2 SV=2	IPR008991; Translation protein SH3-like domain	NA	eukaryotic translation initiation factor 5A-like; K03263 translation initiation factor 5A
39641	ORTHOMCL39641(2 genes,1 taxa):	Yuzhi11_24191 Yuzhi11_25555	0	2	Y1252_HAEIN Uncharacterized ABC transporter ATP-binding protein HI_1252 OS=Haemophilus influenzae (strain ATCC 51907 / DSM 11121 / KW20 / Rd) GN=HI_1252 PE=1 SV=1	IPR003439; ABC transporter-like IPR003593; AAA+ ATPase domain IPR017871; ABC transporter, conserved site IPR022374; ABC transporter, ATP-binding protein, ChvD IPR027417; P-loop containing nucleoside triphosphate hydrolase IPR032781; ABC-transporter extension domain	GO:0016887: ATPase activity ; GO:0005524: ATP binding ;	FAP151; flagellar associated protein; K06185 ATP-binding cassette, subfamily F, member 2
39642	ORTHOMCL39642(2 genes,1 taxa):	Yuzhi11_24197 Yuzhi11_26020	0	2	AAT_RHILP Aspartate aminotransferase OS=Rhizobium leguminosarum bv. phaseoli GN=aspC PE=3 SV=1	IPR004838; Aminotransferases, class-I, pyridoxal-phosphate-binding site IPR004839; Aminotransferase, class I/classII IPR015424; Pyridoxal phosphate-dependent transferase	GO:0009058: biosynthetic process ; GO:0003824: catalytic activity ; GO:0030170: pyridoxal phosphate binding ;	bifunctional aspartate aminotransferase and glutamate/aspartate-prephenate aminotransferase; K15849 bifunctional aspartate aminotransferase and glutamate/aspartate-prephenate aminotransferase [EC:2.6.1.1 2.6.1.78 2.6.1.79]
39643	ORTHOMCL39643(2 genes,2 taxa):	Yuzhi11_24297 Zhongzhi13_26026	1	1	SBSN_MOUSE Suprabasin OS=Mus musculus GN=Sbsn PE=2 SV=1	NA	NA	NA
39644	ORTHOMCL39644(2 genes,2 taxa):	Yuzhi11_24445 Zhongzhi13_05245	1	1	NA	NA	NA	NA
39645	ORTHOMCL39645(2 genes,2 taxa):	Yuzhi11_24630 Zhongzhi13_02400	1	1	NA	NA	NA	NA
39646	ORTHOMCL39646(2 genes,2 taxa):	Yuzhi11_24669 Zhongzhi13_16553	1	1	NA	NA	NA	NA
39647	ORTHOMCL39647(2 genes,2 taxa):	Yuzhi11_24881 Zhongzhi13_22153	1	1	MEP1_SOYBN Metalloendoproteinase 1 OS=Glycine max PE=1 SV=2	IPR001818; Peptidase M10, metallopeptidase IPR006026; Peptidase, metallopeptidase IPR021190; Peptidase M10A	GO:0008270: zinc ion binding ; GO:0031012: extracellular matrix ; GO:0004222: metalloendopeptidase activity ; GO:0006508: proteolysis ;	metalloendoproteinase 1-like; K01402 matrix metalloproteinase-8 (neutrophil collagenase) [EC:3.4.24.34]
39648	ORTHOMCL39648(2 genes,2 taxa):	Yuzhi11_25085 Zhongzhi13_01129	1	1	NA	NA	NA	NA
39649	ORTHOMCL39649(2 genes,2 taxa):	Yuzhi11_25096 Zhongzhi13_01117	1	1	NA	NA	NA	NA
39650	ORTHOMCL39650(2 genes,2 taxa):	Yuzhi11_25120 Zhongzhi13_05608	1	1	NA	IPR004312; Arabidopsis retrotransposon Orf1	NA	NA
39651	ORTHOMCL39651(2 genes,2 taxa):	Yuzhi11_25200 Zhongzhi13_01005	1	1	NA	IPR025312; Domain of unknown function DUF4216	NA	NA
39652	ORTHOMCL39652(2 genes,2 taxa):	Yuzhi11_25282 Zhongzhi13_16340	1	1	NA	NA	NA	NA
39653	ORTHOMCL39653(2 genes,2 taxa):	Yuzhi11_25525 Zhongzhi13_22636	1	1	NA	NA	NA	NA
39654	ORTHOMCL39654(2 genes,2 taxa):	Yuzhi11_25538 Zhongzhi13_00612	1	1	NA	NA	NA	NA
39655	ORTHOMCL39655(2 genes,2 taxa):	Yuzhi11_25643 Zhongzhi13_19014	1	1	NA	NA	NA	NA
39656	ORTHOMCL39656(2 genes,2 taxa):	Yuzhi11_25652 Zhongzhi13_19000	1	1	NA	NA	NA	NA
39657	ORTHOMCL39657(2 genes,2 taxa):	Yuzhi11_25653 Zhongzhi13_18999	1	1	NA	NA	NA	NA
39658	ORTHOMCL39658(2 genes,2 taxa):	Yuzhi11_25654 Zhongzhi13_33837	1	1	NA	NA	NA	NA
39659	ORTHOMCL39659(2 genes,2 taxa):	Yuzhi11_25660 Zhongzhi13_19332	1	1	NA	NA	NA	NA
39660	ORTHOMCL39660(2 genes,1 taxa):	Yuzhi11_25725 Yuzhi11_25726	0	2	UGL_BURM1 Ureidoglycolate lyase OS=Burkholderia multivorans (strain ATCC 17616 / 249) GN=Bmul_3283 PE=3 SV=1	IPR002347; Short-chain dehydrogenase/reductase SDR IPR011234; Fumarylacetoacetase, C-terminal-related IPR016040; NAD(P)-binding domain IPR020904; Short-chain dehydrogenase/reductase, conserved site	NA	hypothetical protein; K01557 acylpyruvate hydrolase [EC:3.7.1.5]
39661	ORTHOMCL39661(2 genes,1 taxa):	Yuzhi11_25744 Yuzhi11_25934	0	2	POTG_ECOLI Putrescine transport ATP-binding protein PotG OS=Escherichia coli (strain K12) GN=potG PE=3 SV=2	IPR003439; ABC transporter-like IPR003593; AAA+ ATPase domain IPR005893; Spermidine/putrescine ABC transporter, ATP-binding subunit IPR008995; Molybdate/tungstate binding, C-terminal IPR013611; Transport-associated OB, type 2 IPR017871; ABC transporter, conserved site IPR027417; P-loop containing nucleoside triphosphate hydrolase	GO:0016887: ATPase activity ; GO:0005524: ATP binding ;	CysA-like protein; K02045 sulfate transport system ATP-binding protein [EC:3.6.3.25]
39662	ORTHOMCL39662(2 genes,2 taxa):	Yuzhi11_25785 Zhongzhi13_33698	1	1	NA	IPR029480; Transposase-associated domain	NA	NA
39663	ORTHOMCL39663(2 genes,2 taxa):	Yuzhi11_25841 Zhongzhi13_13868	1	1	NA	NA	NA	uncharacterized LOC102610907; K12153 phenylalanine N-monooxygenase [EC:1.14.13.124]
39664	ORTHOMCL39664(2 genes,2 taxa):	Yuzhi11_25842 Zhongzhi13_13869	1	1	NA	NA	NA	NA
39665	ORTHOMCL39665(2 genes,2 taxa):	Yuzhi11_25848 Zhongzhi13_13873	1	1	NA	NA	NA	NA
39666	ORTHOMCL39666(2 genes,2 taxa):	Yuzhi11_25854 Zhongzhi13_15835	1	1	NA	IPR025558; Domain of unknown function DUF4283	NA	transmembrane 9 superfamily member 4-like; K17086 transmembrane 9 superfamily member 2/4
39667	ORTHOMCL39667(2 genes,2 taxa):	Yuzhi11_25922 Zhongzhi13_33803	1	1	NA	NA	NA	NA
39668	ORTHOMCL39668(2 genes,2 taxa):	Yuzhi11_26014 Zhongzhi13_18092	1	1	NA	NA	NA	NA
39669	ORTHOMCL39669(2 genes,1 taxa):	Zhongzhi13_00409 Zhongzhi13_14268	2	0	NA	NA	NA	NA
39670	ORTHOMCL39670(2 genes,1 taxa):	Zhongzhi13_00670 Zhongzhi13_19148	2	0	NA	NA	NA	NA
39671	ORTHOMCL39671(2 genes,1 taxa):	Zhongzhi13_00736 Zhongzhi13_31058	2	0	RNHX1_ARATH Putative ribonuclease H protein At1g65750 OS=Arabidopsis thaliana GN=At1g65750 PE=3 SV=1	NA	NA	uncharacterized LOC104435557; K15115 solute carrier family 25 (mitochondrial folate transporter), member 32
39672	ORTHOMCL39672(2 genes,1 taxa):	Zhongzhi13_00926 Zhongzhi13_32493	2	0	NA	NA	NA	S-linalool synthase-like; K17982 geranyllinalool synthase [EC:4.2.3.144]
39673	ORTHOMCL39673(2 genes,1 taxa):	Zhongzhi13_00970 Zhongzhi13_33345	2	0	NA	NA	NA	NA
39674	ORTHOMCL39674(2 genes,2 taxa):	Zhongzhi13_03523	1	0	HHP3_ARATH Heptahelical transmembrane protein 3 OS=Arabidopsis thaliana GN=HHP3 PE=2 SV=2	IPR004254; AdipoR/Haemolysin-III-related	GO:0016021: integral to membrane ;	Heptahelical transmembrane protein2; K07297 adiponectin receptor
39675	ORTHOMCL39675(2 genes,1 taxa):	Zhongzhi13_03584 Zhongzhi13_11430	2	0	NA	NA	NA	NA
39676	ORTHOMCL39676(2 genes,1 taxa):	Zhongzhi13_03668 Zhongzhi13_08603	2	0	NA	NA	NA	NA
39677	ORTHOMCL39677(2 genes,1 taxa):	Zhongzhi13_05364 Zhongzhi13_05365	2	0	NA	NA	NA	disease resistance protein RPM1-like; K13457 disease resistance protein RPM1
39678	ORTHOMCL39678(2 genes,1 taxa):	Zhongzhi13_05753 Zhongzhi13_32972	2	0	NA	NA	NA	NA
39679	ORTHOMCL39679(2 genes,1 taxa):	Zhongzhi13_05771 Zhongzhi13_22329	2	0	NA	IPR029472; Gag-polypeptide of LTR copia-type	NA	uncharacterized LOC102590164; K01183 chitinase [EC:3.2.1.14]
39680	ORTHOMCL39680(2 genes,1 taxa):	Zhongzhi13_05840 Zhongzhi13_33042	2	0	NA	NA	NA	NA
39681	ORTHOMCL39681(2 genes,1 taxa):	Zhongzhi13_05842 Zhongzhi13_33039	2	0	NA	NA	NA	NA
39682	ORTHOMCL39682(2 genes,1 taxa):	Zhongzhi13_05865 Zhongzhi13_05968	2	0	NA	NA	NA	uncharacterized LOC104435557; K15115 solute carrier family 25 (mitochondrial folate transporter), member 32
39683	ORTHOMCL39683(2 genes,1 taxa):	Zhongzhi13_05904 Zhongzhi13_05941	2	0	NA	NA	NA	NA
39684	ORTHOMCL39684(2 genes,1 taxa):	Zhongzhi13_05912 Zhongzhi13_05971	2	0	NA	NA	NA	ubiquitin carboxyl-terminal hydrolase 12-like; K11838 ubiquitin carboxyl-terminal hydrolase 7 [EC:3.4.19.12]
39685	ORTHOMCL39685(2 genes,1 taxa):	Zhongzhi13_05919 Zhongzhi13_05987	2	0	PUM16_ARATH Putative pumilio homolog 16 OS=Arabidopsis thaliana GN=APUM16 PE=3 SV=2	IPR001313; Pumilio RNA-binding repeat IPR016024; Armadillo-type fold	GO:0003723: RNA binding ;	hypothetical protein; K17943 pumilio RNA-binding family
39686	ORTHOMCL39686(2 genes,1 taxa):	Zhongzhi13_05920 Zhongzhi13_33421	2	0	POL_FMVD Enzymatic polyprotein OS=Figwort mosaic virus (strain DxS) GN=ORF V PE=3 SV=1	NA	NA	NA
39687	ORTHOMCL39687(2 genes,1 taxa):	Zhongzhi13_05926 Zhongzhi13_05978	2	0	UBP13_ARATH Ubiquitin carboxyl-terminal hydrolase 13 OS=Arabidopsis thaliana GN=UBP13 PE=1 SV=1	IPR024729; Ubiquitin carboxyl-terminal hydrolase 7, ICP0-binding domain IPR029346; Ubiquitin carboxyl-terminal hydrolase, C-terminal	NA	ubiquitin carboxyl-terminal hydrolase 12-like; K11838 ubiquitin carboxyl-terminal hydrolase 7 [EC:3.4.19.12]
39688	ORTHOMCL39688(2 genes,1 taxa):	Zhongzhi13_05949 Zhongzhi13_32708	2	0	NA	IPR005135; Endonuclease/exonuclease/phosphatase	NA	NA
39689	ORTHOMCL39689(2 genes,1 taxa):	Zhongzhi13_05957 Zhongzhi13_32710	2	0	NA	NA	NA	NA
39690	ORTHOMCL39690(2 genes,1 taxa):	Zhongzhi13_05963 Zhongzhi13_33417	2	0	NA	IPR001313; Pumilio RNA-binding repeat IPR016024; Armadillo-type fold	GO:0003723: RNA binding ;	hypothetical protein; K17943 pumilio RNA-binding family
39691	ORTHOMCL39691(2 genes,1 taxa):	Zhongzhi13_05985 Zhongzhi13_32543	2	0	POL_FMVD Enzymatic polyprotein OS=Figwort mosaic virus (strain DxS) GN=ORF V PE=3 SV=1	NA	NA	uncharacterized LOC103443119; K06883 uncharacterized protein
39692	ORTHOMCL39692(2 genes,1 taxa):	Zhongzhi13_06786 Zhongzhi13_06789	2	0	NA	IPR009489; PAR1	NA	NA
39693	ORTHOMCL39693(2 genes,1 taxa):	Zhongzhi13_07011 Zhongzhi13_07012	2	0	NA	NA	NA	NA
39694	ORTHOMCL39694(2 genes,1 taxa):	Zhongzhi13_08635 Zhongzhi13_09936	2	0	NA	NA	NA	NA
39695	ORTHOMCL39695(2 genes,1 taxa):	Zhongzhi13_08646 Zhongzhi13_32959	2	0	NA	NA	NA	NA
39696	ORTHOMCL39696(2 genes,1 taxa):	Zhongzhi13_08714 Zhongzhi13_32903	2	0	NA	NA	NA	NA
39697	ORTHOMCL39697(2 genes,1 taxa):	Zhongzhi13_08728 Zhongzhi13_25098	2	0	NA	NA	NA	NA
39698	ORTHOMCL39698(2 genes,1 taxa):	Zhongzhi13_09027 Zhongzhi13_27005	2	0	NA	NA	NA	uncharacterized LOC102610907; K12153 phenylalanine N-monooxygenase [EC:1.14.13.124]
39699	ORTHOMCL39699(2 genes,1 taxa):	Zhongzhi13_09084 Zhongzhi13_25066	2	0	COPIA_DROME Copia protein OS=Drosophila melanogaster GN=GIP PE=1 SV=3	IPR029472; Gag-polypeptide of LTR copia-type	NA	uncharacterized LOC102590164; K01183 chitinase [EC:3.2.1.14]
39700	ORTHOMCL39700(2 genes,1 taxa):	Zhongzhi13_09451 Zhongzhi13_14267	2	0	NA	IPR029472; Gag-polypeptide of LTR copia-type	NA	uncharacterized LOC102590164; K01183 chitinase [EC:3.2.1.14]
39701	ORTHOMCL39701(2 genes,1 taxa):	Zhongzhi13_11077 Zhongzhi13_19374	2	0	NA	NA	NA	NA
39702	ORTHOMCL39702(2 genes,1 taxa):	Zhongzhi13_11088 Zhongzhi13_11172	2	0	NA	NA	NA	NA
39703	ORTHOMCL39703(2 genes,1 taxa):	Zhongzhi13_11092 Zhongzhi13_11198	2	0	NA	NA	NA	NA
39704	ORTHOMCL39704(2 genes,1 taxa):	Zhongzhi13_11208 Zhongzhi13_11329	2	0	NA	NA	NA	NA
39705	ORTHOMCL39705(2 genes,1 taxa):	Zhongzhi13_11279 Zhongzhi13_11369	2	0	NA	IPR005162; Retrotransposon gag domain	NA	probable linoleate 9S-lipoxygenase 4; K15718 linoleate 9S-lipoxygenase [EC:1.13.11.58]
39706	ORTHOMCL39706(2 genes,1 taxa):	Zhongzhi13_11344 Zhongzhi13_11370	2	0	NA	IPR025558; Domain of unknown function DUF4283	NA	NA
39707	ORTHOMCL39707(2 genes,1 taxa):	Zhongzhi13_13113 Zhongzhi13_33309	2	0	NA	NA	NA	NA
39708	ORTHOMCL39708(2 genes,1 taxa):	Zhongzhi13_13798 Zhongzhi13_30579	2	0	NA	NA	NA	NA
39709	ORTHOMCL39709(2 genes,1 taxa):	Zhongzhi13_13862 Zhongzhi13_32717	2	0	GRV2_ARATH DnaJ homolog subfamily C GRV2 OS=Arabidopsis thaliana GN=GRV2 PE=1 SV=1	NA	NA	dnaJ homolog subfamily C GRV2; K09533 DnaJ homolog subfamily C member 13
39710	ORTHOMCL39710(2 genes,1 taxa):	Zhongzhi13_13875 Zhongzhi13_15764	2	0	MVP_CERV Movement protein OS=Carnation etched ring virus GN=ORF I PE=3 SV=1	IPR028919; Viral movement protein	NA	NA
39711	ORTHOMCL39711(2 genes,1 taxa):	Zhongzhi13_13902 Zhongzhi13_32741	2	0	RNHX1_ARATH Putative ribonuclease H protein At1g65750 OS=Arabidopsis thaliana GN=At1g65750 PE=3 SV=1	IPR000477; Reverse transcriptase domain	GO:0003723: RNA binding ; GO:0006278: RNA-dependent DNA replication ; GO:0003964: RNA-directed DNA polymerase activity ;	uncharacterized LOC104435557; K15115 solute carrier family 25 (mitochondrial folate transporter), member 32
39712	ORTHOMCL39712(2 genes,1 taxa):	Zhongzhi13_13907 Zhongzhi13_33631	2	0	NA	NA	NA	NA
39713	ORTHOMCL39713(2 genes,1 taxa):	Zhongzhi13_13963 Zhongzhi13_33553	2	0	NA	NA	NA	NA
39714	ORTHOMCL39714(2 genes,1 taxa):	Zhongzhi13_13968 Zhongzhi13_33209	2	0	NA	NA	NA	NA
39715	ORTHOMCL39715(2 genes,1 taxa):	Zhongzhi13_13969 Zhongzhi13_33741	2	0	NA	NA	NA	NA
39716	ORTHOMCL39716(2 genes,1 taxa):	Zhongzhi13_15773 Zhongzhi13_33828	2	0	NA	NA	NA	NA
39717	ORTHOMCL39717(2 genes,1 taxa):	Zhongzhi13_15892 Zhongzhi13_16048	2	0	NA	NA	NA	NA
39718	ORTHOMCL39718(2 genes,1 taxa):	Zhongzhi13_16211 Zhongzhi13_25087	2	0	RNHX1_ARATH Putative ribonuclease H protein At1g65750 OS=Arabidopsis thaliana GN=At1g65750 PE=3 SV=1	IPR000477; Reverse transcriptase domain	GO:0006278: RNA-dependent DNA replication ; GO:0003964: RNA-directed DNA polymerase activity ; GO:0003723: RNA binding ;	uncharacterized LOC104435557; K15115 solute carrier family 25 (mitochondrial folate transporter), member 32
39719	ORTHOMCL39719(2 genes,1 taxa):	Zhongzhi13_16269 Zhongzhi13_33653	2	0	NA	IPR025558; Domain of unknown function DUF4283 IPR025836; Zinc knuckle CX2CX4HX4C	NA	coatomer subunit beta'-1-like; K17302 coatomer, subunit beta'
39720	ORTHOMCL39720(2 genes,1 taxa):	Zhongzhi13_18838 Zhongzhi13_28864	2	0	MVP_CAMVD Movement protein OS=Cauliflower mosaic virus (strain D/H) GN=ORF I PE=3 SV=1	IPR028919; Viral movement protein	NA	NA
39721	ORTHOMCL39721(2 genes,1 taxa):	Zhongzhi13_18893 Zhongzhi13_29070	2	0	NA	NA	NA	NA
39722	ORTHOMCL39722(2 genes,1 taxa):	Zhongzhi13_18956 Zhongzhi13_18965	2	0	NA	NA	NA	NA
39723	ORTHOMCL39723(2 genes,1 taxa):	Zhongzhi13_18970 Zhongzhi13_19305	2	0	NA	NA	NA	NA
39724	ORTHOMCL39724(2 genes,1 taxa):	Zhongzhi13_19101 Zhongzhi13_32743	2	0	NA	NA	NA	NA
39725	ORTHOMCL39725(2 genes,1 taxa):	Zhongzhi13_19125 Zhongzhi13_33291	2	0	NA	IPR005135; Endonuclease/exonuclease/phosphatase	NA	S-linalool synthase-like; K17982 geranyllinalool synthase [EC:4.2.3.144]
39726	ORTHOMCL39726(2 genes,1 taxa):	Zhongzhi13_19206 Zhongzhi13_19213	2	0	NA	NA	NA	NA
39727	ORTHOMCL39727(2 genes,1 taxa):	Zhongzhi13_19226 Zhongzhi13_22714	2	0	NA	NA	NA	NA
39728	ORTHOMCL39728(2 genes,1 taxa):	Zhongzhi13_19239 Zhongzhi13_33319	2	0	NA	NA	NA	NA
39729	ORTHOMCL39729(2 genes,1 taxa):	Zhongzhi13_19241 Zhongzhi13_33557	2	0	NA	NA	NA	NA
39730	ORTHOMCL39730(2 genes,1 taxa):	Zhongzhi13_19487 Zhongzhi13_19490	2	0	NA	NA	NA	NA
39731	ORTHOMCL39731(2 genes,1 taxa):	Zhongzhi13_19588 Zhongzhi13_28691	2	0	NA	IPR005162; Retrotransposon gag domain	NA	probable linoleate 9S-lipoxygenase 4; K15718 linoleate 9S-lipoxygenase [EC:1.13.11.58]
39732	ORTHOMCL39732(2 genes,1 taxa):	Zhongzhi13_22553 Zhongzhi13_32702	2	0	NA	IPR005135; Endonuclease/exonuclease/phosphatase	NA	NA
39733	ORTHOMCL39733(2 genes,1 taxa):	Zhongzhi13_22688 Zhongzhi13_33329	2	0	NA	NA	NA	NA
39734	ORTHOMCL39734(2 genes,1 taxa):	Zhongzhi13_22730 Zhongzhi13_32991	2	0	NA	IPR013176; Protein of unknown function DUF1712, fungi	NA	NA
39735	ORTHOMCL39735(2 genes,1 taxa):	Zhongzhi13_22734 Zhongzhi13_32987	2	0	LE14B_LITER LEC14B protein OS=Lithospermum erythrorhizon PE=2 SV=1	NA	NA	LEC14B protein-like; K11801 WD repeat-containing protein 23
39736	ORTHOMCL39736(2 genes,1 taxa):	Zhongzhi13_23724 Zhongzhi13_23725	2	0	NA	NA	NA	kinesin-like protein KIF22; K10403 kinesin family member 22
39737	ORTHOMCL39737(2 genes,1 taxa):	Zhongzhi13_25089 Zhongzhi13_25320	2	0	NA	NA	NA	NA
39738	ORTHOMCL39738(2 genes,1 taxa):	Zhongzhi13_25091 Zhongzhi13_25245	2	0	RNHX1_ARATH Putative ribonuclease H protein At1g65750 OS=Arabidopsis thaliana GN=At1g65750 PE=3 SV=1	NA	NA	uncharacterized LOC104435557; K15115 solute carrier family 25 (mitochondrial folate transporter), member 32
39739	ORTHOMCL39739(2 genes,1 taxa):	Zhongzhi13_25107 Zhongzhi13_33083	2	0	NA	NA	NA	NA
39740	ORTHOMCL39740(2 genes,1 taxa):	Zhongzhi13_25136 Zhongzhi13_32643	2	0	NA	NA	NA	NA
39741	ORTHOMCL39741(2 genes,1 taxa):	Zhongzhi13_25243 Zhongzhi13_25330	2	0	RNHX1_ARATH Putative ribonuclease H protein At1g65750 OS=Arabidopsis thaliana GN=At1g65750 PE=3 SV=1	NA	NA	uncharacterized LOC104435557; K15115 solute carrier family 25 (mitochondrial folate transporter), member 32
39742	ORTHOMCL39742(2 genes,1 taxa):	Zhongzhi13_25252 Zhongzhi13_33187	2	0	IPT5_ARATH Adenylate isopentenyltransferase 5, chloroplastic OS=Arabidopsis thaliana GN=IPT5 PE=1 SV=2	IPR002648; Adenylate dimethylallyltransferase IPR027417; P-loop containing nucleoside triphosphate hydrolase	GO:0004161: dimethylallyltranstransferase activity ; GO:0009058: biosynthetic process ;	adenylate isopentenyltransferase 5, chloroplastic-like; K10760 adenylate isopentenyltransferase (cytokinin synthase)
39743	ORTHOMCL39743(2 genes,1 taxa):	Zhongzhi13_25277 Zhongzhi13_33311	2	0	IPT5_ARATH Adenylate isopentenyltransferase 5, chloroplastic OS=Arabidopsis thaliana GN=IPT5 PE=1 SV=2	IPR018022; tRNA dimethylallyltransferase IPR027417; P-loop containing nucleoside triphosphate hydrolase	GO:0008033: tRNA processing ;	hypothetical protein; K10760 adenylate isopentenyltransferase (cytokinin synthase)
39744	ORTHOMCL39744(2 genes,1 taxa):	Zhongzhi13_25711 Zhongzhi13_30052	2	0	NA	IPR029472; Gag-polypeptide of LTR copia-type	NA	uncharacterized LOC102590164; K01183 chitinase [EC:3.2.1.14]
39745	ORTHOMCL39745(2 genes,1 taxa):	Zhongzhi13_27128 Zhongzhi13_33617	2	0	NA	IPR026960; Reverse transcriptase zinc-binding domain	NA	NA
39746	ORTHOMCL39746(2 genes,1 taxa):	Zhongzhi13_27195 Zhongzhi13_32719	2	0	NA	NA	NA	NA
39747	ORTHOMCL39747(2 genes,1 taxa):	Zhongzhi13_28866 Zhongzhi13_28880	2	0	LRE_ARATH GPI-anchored protein LORELEI OS=Arabidopsis thaliana GN=LRE PE=2 SV=1	NA	NA	NA
39748	ORTHOMCL39748(2 genes,1 taxa):	Zhongzhi13_29068 Zhongzhi13_33772	2	0	NA	NA	NA	NA
39749	ORTHOMCL39749(2 genes,1 taxa):	Zhongzhi13_30920 Zhongzhi13_30931	2	0	UBP13_ARATH Ubiquitin carboxyl-terminal hydrolase 13 OS=Arabidopsis thaliana GN=UBP13 PE=1 SV=1	IPR024729; Ubiquitin carboxyl-terminal hydrolase 7, ICP0-binding domain	NA	ubiquitin carboxyl-terminal hydrolase 12-like; K11838 ubiquitin carboxyl-terminal hydrolase 7 [EC:3.4.19.12]
39750	ORTHOMCL39750(2 genes,1 taxa):	Zhongzhi13_30968 Zhongzhi13_30977	2	0	NA	NA	NA	NA
39751	ORTHOMCL39751(2 genes,1 taxa):	Zhongzhi13_32497 Zhongzhi13_32505	2	0	NA	NA	NA	NA
39752	ORTHOMCL39752(2 genes,1 taxa):	Zhongzhi13_32750 Zhongzhi13_32796	2	0	NA	IPR025836; Zinc knuckle CX2CX4HX4C	NA	NA
39753	ORTHOMCL39753(2 genes,1 taxa):	Zhongzhi13_32752 Zhongzhi13_32794	2	0	RNHX1_ARATH Putative ribonuclease H protein At1g65750 OS=Arabidopsis thaliana GN=At1g65750 PE=3 SV=1	NA	NA	uncharacterized LOC104435557; K15115 solute carrier family 25 (mitochondrial folate transporter), member 32
39754	ORTHOMCL39754(2 genes,1 taxa):	Zhongzhi13_32757 Zhongzhi13_32795	2	0	NA	NA	NA	NA
39755	ORTHOMCL39755(2 genes,1 taxa):	Zhongzhi13_32818 Zhongzhi13_33395	2	0	NA	NA	NA	NA
39756	ORTHOMCL39756(2 genes,1 taxa):	Zhongzhi13_32924 Zhongzhi13_33267	2	0	NA	NA	NA	NA
39757	ORTHOMCL39757(2 genes,1 taxa):	Zhongzhi13_32926 Zhongzhi13_32930	2	0	NA	NA	NA	NA
39758	ORTHOMCL39758(2 genes,1 taxa):	Zhongzhi13_33127 Zhongzhi13_33227	2	0	NA	NA	NA	NA
39759	ORTHOMCL39759(2 genes,1 taxa):	Zhongzhi13_33134 Zhongzhi13_33285	2	0	NA	NA	NA	NA
39760	ORTHOMCL39760(2 genes,1 taxa):	Zhongzhi13_33279 Zhongzhi13_33399	2	0	UBP13_ARATH Ubiquitin carboxyl-terminal hydrolase 13 OS=Arabidopsis thaliana GN=UBP13 PE=1 SV=1	NA	NA	Ubiquitin carboxyl-terminal hydrolase, putative (EC:3.1.2.15); K11838 ubiquitin carboxyl-terminal hydrolase 7 [EC:3.4.19.12]
39761	ORTHOMCL39761(2 genes,1 taxa):	Zhongzhi13_33301 Zhongzhi13_33511	2	0	NA	NA	NA	NA
39762	ORTHOMCL39762(2 genes,1 taxa):	Zhongzhi13_33363 Zhongzhi13_33491	2	0	NA	NA	NA	NA
39763	ORTHOMCL39763(2 genes,1 taxa):	Zhongzhi13_33445 Zhongzhi13_33893	2	0	NA	NA	NA	NA
39764	ORTHOMCL39764(2 genes,1 taxa):	Zhongzhi13_33693 Zhongzhi13_33801	2	0	NA	NA	NA	probable linoleate 9S-lipoxygenase 4; K15718 linoleate 9S-lipoxygenase [EC:1.13.11.58]
39765	ORTHOMCL39765(2 genes,1 taxa):	Zhongzhi13_33739 Zhongzhi13_33744	2	0	NA	NA	NA	NA
39766	ORTHOMCL39766(2 genes,1 taxa):	Zhongzhi13_33784 Zhongzhi13_33785	2	0	NA	IPR026960; Reverse transcriptase zinc-binding domain	NA	NA
39767	ORTHOMCL39767(2 genes,1 taxa):	Zhongzhi13_33790 Zhongzhi13_33809	2	0	NA	NA	NA	S-linalool synthase-like; K17982 geranyllinalool synthase [EC:4.2.3.144]
39768	ORTHOMCL39768(2 genes,1 taxa):	Zhongzhi13_33839 Zhongzhi13_33840	2	0	NA	NA	NA	NA
39769	ORTHOMCL39769(2 genes,1 taxa):	Zhongzhi13_33879 Zhongzhi13_33880	2	0	NA	NA	NA	NA

## Sheet: Chinese_cultivar_unclustered
GeneID	KEGG
SIN_1000008	hypothetical protein; K15639 PHYB activation tagged suppressor 1 [EC:1.14.-.-]
SIN_1000009	probable LRR receptor-like serine/threonine-protein kinase At3g47570-like; K04730 interleukin-1 receptor-associated kinase 1 [EC:2.7.11.1]
SIN_1000020	dnaJ homolog subfamily C GRV2; K09533 DnaJ homolog subfamily C member 13
SIN_1000032	geraniol 8-hydroxylase-like; K00512 steroid 17alpha-monooxygenase / 17alpha-hydroxyprogesterone aldolase [EC:1.14.99.9 4.1.2.30]
SIN_1000044	adenylate isopentenyltransferase 5, chloroplastic-like; K10760 adenylate isopentenyltransferase (cytokinin synthase)
SIN_1000047	diphosphomevalonate decarboxylase; K01597 diphosphomevalonate decarboxylase [EC:4.1.1.33]
SIN_1000048	beta-glucosidase 12-like; K01188 beta-glucosidase [EC:3.2.1.21]
SIN_1000052	hypothetical protein; K03469 ribonuclease HI [EC:3.1.26.4]
SIN_1000055	(-)-germacrene D synthase; K15803 (-)-germacrene D synthase [EC:4.2.3.22 4.2.3.75]
SIN_1000058	bidirectional sugar transporter SWEET14-like; K15382 solute carrier family 50 (sugar transporter)
SIN_1000065	anthocyanidin reductase; K08695 anthocyanidin reductase [EC:1.3.1.77]
SIN_1000066	alcohol-forming fatty acyl-CoA reductase; K13356 alcohol-forming fatty acyl-CoA reductase [EC:1.2.1.84]
SIN_1000069	uncharacterized LOC102659976; K03469 ribonuclease HI [EC:3.1.26.4]
SIN_1000077	hypothetical protein; K13416 brassinosteroid insensitive 1-associated receptor kinase 1 [EC:2.7.10.1 2.7.11.1]
SIN_1000081	bidirectional sugar transporter NEC1-like; K15382 solute carrier family 50 (sugar transporter)
SIN_1000082	UDP-glycosyltransferase 84B2-like; K13692 UDP-glucose:(indol-3-yl)acetate beta-D-glucosyltransferase [EC:2.4.1.121]
SIN_1000083	UDP-glycosyltransferase 74E2-like; K13691 pathogen-inducible salicylic acid glucosyltransferase [EC:2.4.1.-]
SIN_1000084	1-aminocyclopropane-1-carboxylate oxidase 5; K05933 aminocyclopropanecarboxylate oxidase [EC:1.14.17.4]
SIN_1000085	hypothetical protein; K13217 pre-mRNA-processing factor 39
SIN_1000087	hypothetical protein; K01184 polygalacturonase [EC:3.2.1.15]
SIN_1000097	hypothetical protein; K16055 trehalose 6-phosphate synthase/phosphatase [EC:2.4.1.15 3.1.3.12]
SIN_1000105	HMG-Y-related protein A-like; K11275 histone H1/5
SIN_1000106	uncharacterized LOC103403193; K18730 PERQ amino acid-rich with GYF domain-containing protein
SIN_1000111	SORBIDRAFT_01g028220, Sb01g028220; hypothetical protein; K09533 DnaJ homolog subfamily C member 13
SIN_1000112	hypothetical protein; K04733 interleukin-1 receptor-associated kinase 4 [EC:2.7.11.1]
SIN_1000114	beta-glucosidase 24-like; K01188 beta-glucosidase [EC:3.2.1.21]
SIN_1000118	hypothetical protein; K02915 large subunit ribosomal protein L34e
SIN_1000120	DNA-directed RNA polymerase 1B, mitochondrial-like; K10908 DNA-directed RNA polymerase, mitochondrial [EC:2.7.7.6]
SIN_1000126	dnaJ homolog subfamily C GRV2; K09533 DnaJ homolog subfamily C member 13
SIN_1000467	GHMP kinase family protein isoform 1; K01597 diphosphomevalonate decarboxylase [EC:4.1.1.33]
SIN_1000552	nuclear pore complex protein NUP205; K14310 nuclear pore complex protein Nup205
SIN_1000788	dol-P-Man:Man(7)GlcNAc(2)-PP-Dol alpha-1,6-mannosyltransferase-like; K03847 alpha-1,6-mannosyltransferase [EC:2.4.1.260]
SIN_1000859	protein AUXIN SIGNALING F-BOX 2-like; K14485 transport inhibitor response 1
SIN_1000876	adenylate isopentenyltransferase 3, chloroplastic; K10760 adenylate isopentenyltransferase (cytokinin synthase)
SIN_1000917	hypothetical protein; K06123 1-acylglycerone phosphate reductase [EC:1.1.1.101]
SIN_1001071	RING-H2 finger protein ATL5-like; K19041 E3 ubiquitin-protein ligase RNF38/44 [EC:2.3.2.27]
SIN_1001336	probable serine/threonine-protein kinase At1g09600-like; K08819 cyclin-dependent kinase 12/13 [EC:2.7.11.22 2.7.11.23]
SIN_1001984	uncharacterized LOC103408058; K03453 bile acid:Na+ symporter, BASS family
SIN_1002151	hypothetical protein; K01870 isoleucyl-tRNA synthetase [EC:6.1.1.5]
SIN_1002459	hydroquinone glucosyltransferase-like; K08237 hydroquinone glucosyltransferase [EC:2.4.1.218]
SIN_1002542	probable protein phosphatase 2C 42; K01102 pyruvate dehydrogenase phosphatase [EC:3.1.3.43]
SIN_1002714	POPTRDRAFT_766811; hypothetical protein; K10760 adenylate isopentenyltransferase (cytokinin synthase)
SIN_1002985	uncharacterized LOC102590164; K01183 chitinase [EC:3.2.1.14]
SIN_1003631	DNA-directed RNA polymerase II, putative; K03017 DNA-directed RNA polymerase II subunit RPB9
SIN_1004260	putative MO25-like protein At5g47540; K08272 calcium binding protein 39
SIN_1004391	SYP71; syntaxin-71; K08506 syntaxin of plants SYP7
SIN_1004503	auxin-induced protein 15A-like; K14488 SAUR family protein
SIN_1004980	uncharacterized LOC103450227; K17982 geranyllinalool synthase [EC:4.2.3.144]
SIN_1005122	hypothetical protein; K02690 photosystem I P700 chlorophyll a apoprotein A2
SIN_1005753	probable xyloglucan endotransglucosylase/hydrolase protein 28; K08235 xyloglucan:xyloglucosyl transferase [EC:2.4.1.207]
SIN_1006189	Cyclophilin-like peptidyl-prolyl cis-trans isomerase family protein isoform 1; K03768 peptidyl-prolyl cis-trans isomerase B (cyclophilin B) [EC:5.2.1.8]
SIN_1006325	40S ribosomal protein S9-2; K02997 small subunit ribosomal protein S9e
SIN_1006384	hypothetical protein; K11778 ditrans,polycis-polyprenyl diphosphate synthase [EC:2.5.1.87]
SIN_1007357	uncharacterized LOC100256016; K06630 14-3-3 protein epsilon
SIN_1007680	cytochrome P450 CYP73A100-like; K00487 trans-cinnamate 4-monooxygenase [EC:1.14.13.11]
SIN_1007783	ATSYP24; syntaxin-24; K08488 syntaxin 7
SIN_1008352	anthocyanidin 5,3-O-glucosyltransferase; K08237 hydroquinone glucosyltransferase [EC:2.4.1.218]
SIN_1008416	uncharacterized LOC103707976; K01191 alpha-mannosidase [EC:3.2.1.24]
SIN_1008472	uncharacterized LOC103427975; K12819 pre-mRNA-processing factor SLU7
SIN_1008565	uncharacterized LOC103850010; K17604 zinc finger SWIM domain-containing protein 3
SIN_1009064	DNA-directed RNA polymerase II subunit rpb2-like; K03010 DNA-directed RNA polymerase II subunit RPB2 [EC:2.7.7.6]
SIN_1009354	hypothetical protein; K03232 elongation factor 1-beta
SIN_1010460	probable U6 snRNA-associated Sm-like protein LSm1; K12620 U6 snRNA-associated Sm-like protein LSm1
SIN_1011819	cytochrome c oxidase subunit 6b-2; K02267 cytochrome c oxidase subunit 6b
SIN_1011870	DUF572-domain-containing protein; K13115 coiled-coil domain-containing protein 130
SIN_1011959	Heat shock protein; K03283 heat shock 70kDa protein 1/8; K06758 L1 cell adhesion molecule like protein
SIN_1012347	uncharacterized LOC101311565; K01303 acylaminoacyl-peptidase [EC:3.4.19.1]
SIN_1012760	vacuolar-processing enzyme-like; K01369 legumain [EC:3.4.22.34]
SIN_1013560	uncharacterized LOC103963017; K03453 bile acid:Na+ symporter, BASS family
SIN_1013671	50S ribosomal protein L15, chloroplastic; K02876 large subunit ribosomal protein L15
SIN_1015934	queuine tRNA-ribosyltransferase subunit qtrtd1-like; K15407 queuine tRNA-ribosyltransferase subunit QTRTD1 [EC:2.4.2.29]
SIN_1015999	uncharacterized LOC104884951; K03549 KUP system potassium uptake protein
SIN_1016271	serine/arginine-rich splicing factor 33-like; K12900 FUS-interacting serine-arginine-rich protein 1
SIN_1016345	peroxidase 55; K00430 peroxidase [EC:1.11.1.7]
SIN_1016798	OMT2.1; O-methyltransferase; K16040 trans-resveratrol di-O-methyltransferase [EC:2.1.1.240]
SIN_1016868	G2/mitotic-specific cyclin S13-7-like; K05868 cyclin B
SIN_1017447	ethylene-responsive transcription factor 1A-like; K09286 EREBP-like factor
SIN_1017606	ethylene-insensitive protein 2-like; K14513 ethylene-insensitive protein 2
SIN_1017702	POPTRDRAFT_414863; hypothetical protein; K03626 nascent polypeptide-associated complex subunit alpha
SIN_1017834	nuclear pore complex protein Nup96 homolog; K14297 nuclear pore complex protein Nup98-Nup96
SIN_1018142	two-component response regulator ARR5; K14492 two-component response regulator ARR-A family
SIN_1018406	Bile acid Na+ symporter family protein; K03453 bile acid:Na+ symporter, BASS family
SIN_1018512	uncharacterized LOC102597361; K08900 mitochondrial chaperone BCS1
SIN_1018566	heavy metal-associated isoprenylated plant protein 26-like; K10752 histone-binding protein RBBP4
SIN_1018574	uncharacterized LOC102597361; K08900 mitochondrial chaperone BCS1
SIN_1020441	RNA-binding protein pno1; K11884 RNA-binding protein PNO1
SIN_1020446	4-hydroxybenzoate polyprenyltransferase, mitochondrial; K06125 4-hydroxybenzoate polyprenyltransferase [EC:2.5.1.39]
SIN_1020490	ATPase WRNIP1; K07478 putative ATPase
SIN_1020797	small nuclear ribonucleoprotein-associated proteins B and B'-like; K11086 small nuclear ribonucleoprotein B and B'
SIN_1021078	U6 snRNA-associated Sm-like protein LSm6; K12625 U6 snRNA-associated Sm-like protein LSm6
SIN_1021531	NADH dehydrogenase [ubiquinone] iron-sulfur protein 7, mitochondrial; K03940 NADH dehydrogenase (ubiquinone) Fe-S protein 7 [EC:1.6.5.3 1.6.99.3]
SIN_1021681	protein arginine N-methyltransferase 1.5; K02516 protein arginine N-methyltransferase 5 [EC:2.1.1.125]
SIN_1022335	uncharacterized LOC100217058; K10956 protein transport protein SEC61 subunit alpha
SIN_1022439	endoribonuclease Dicer homolog 3b-like; K11592 endoribonuclease Dicer [EC:3.1.26.-]
SIN_1022461	uncharacterized LOC103427975; K12819 pre-mRNA-processing factor SLU7
SIN_1022545	histone-lysine N-methyltransferase ASHH3-like; K11423 histone-lysine N-methyltransferase SETD2 [EC:2.1.1.43]
SIN_1023272	uncharacterized LOC100821137; K12616 enhancer of mRNA-decapping protein 4
SIN_1023302	uncharacterized LOC104435557; K15115 solute carrier family 25 (mitochondrial folate transporter), member 32
SIN_1025008	endoribonuclease Dicer homolog 3b-like; K11592 endoribonuclease Dicer [EC:3.1.26.-]
SIN_1025021	protein arginine N-methyltransferase 1.5-like; K02516 protein arginine N-methyltransferase 5 [EC:2.1.1.125]
SIN_1025030	Cysteine/Histidine-rich C1 domain family protein, putative; K16219 protein N-terminal methyltransferase [EC:2.1.1.244]
SIN_1025033	uncharacterized LOC102597361; K08900 mitochondrial chaperone BCS1
SIN_1025480	hypothetical protein; K13456 RPM1-interacting protein 4
SIN_1026726	hypothetical protein; K07393 putative glutathione S-transferase
SIN_1026763	beta-1,3-galactosyltransferase 15; K14413 beta-1,3-galactosyltransferase [EC:2.4.1.-]
Yuzhi11_00115	ubiquitin-NEDD8-like protein RUB2; K12158 ubiquitin-like protein Nedd8
Yuzhi11_00133	mitochondrial import inner membrane translocase subunit TIM22-4-like; K17790 mitochondrial import inner membrane translocase subunit TIM22
Yuzhi11_00153	Ubiquitin-activating enzyme E1; K03178 ubiquitin-activating enzyme E1 [EC:6.2.1.45]
Yuzhi11_00210	uncharacterized LOC102610907; K12153 phenylalanine N-monooxygenase [EC:1.14.13.124]
Yuzhi11_00211	probable linoleate 9S-lipoxygenase 4; K15718 linoleate 9S-lipoxygenase [EC:1.13.11.58]
Yuzhi11_00217	disease resistance protein RPM1-like; K13457 disease resistance protein RPM1
Yuzhi11_00251	probable linoleate 9S-lipoxygenase 4; K15718 linoleate 9S-lipoxygenase [EC:1.13.11.58]
Yuzhi11_00267	protein FIZZY-RELATED 2-like; K03364 cell division cycle 20-like protein 1, cofactor of APC complex
Yuzhi11_00270	probable linoleate 9S-lipoxygenase 4; K15718 linoleate 9S-lipoxygenase [EC:1.13.11.58]
Yuzhi11_00355	uncharacterized LOC104435557; K15115 solute carrier family 25 (mitochondrial folate transporter), member 32
Yuzhi11_00379	nuclear pore complex protein Nup96 homolog; K14297 nuclear pore complex protein Nup98-Nup96
Yuzhi11_00579	hypothetical protein; K18848 indole-3-acetate O-methyltransferase [EC:2.1.1.278]
Yuzhi11_00580	probable S-adenosylmethionine-dependent methyltransferase At5g38100; K18848 indole-3-acetate O-methyltransferase [EC:2.1.1.278]
Yuzhi11_00675	probable galacturonosyltransferase 4; K13648 alpha-1,4-galacturonosyltransferase [EC:2.4.1.43]
Yuzhi11_00737	abscisate beta-glucosyltransferase-like; K14595 abscisate beta-glucosyltransferase [EC:2.4.1.263]
Yuzhi11_00740	probable glutathione S-transferase-like; K00799 glutathione S-transferase [EC:2.5.1.18]
Yuzhi11_00746	eukaryotic initiation factor 4A-8; K03257 translation initiation factor 4A
Yuzhi11_00747	WD-40 repeat protein MSI4; K10752 histone-binding protein RBBP4
Yuzhi11_00778	Aquaporin NIP6,1; K09874 aquaporin NIP
Yuzhi11_00780	Aquaporin NIP1.1, putative; K09874 aquaporin NIP
Yuzhi11_00812	Kinase superfamily protein isoform 1; K08835 serine/threonine-protein kinase OSR1/STK39 [EC:2.7.11.1]
Yuzhi11_00858	Beta-galactosidase 17; K12309 beta-galactosidase [EC:3.2.1.23]
Yuzhi11_00912	putative late blight resistance protein homolog R1B-23-like; K13457 disease resistance protein RPM1
Yuzhi11_00919	putative late blight resistance protein homolog R1A-10; K13457 disease resistance protein RPM1
Yuzhi11_01115	clustered mitochondria protein; K03255 protein TIF31
Yuzhi11_01189	cytokinin dehydrogenase 9; K00279 cytokinin dehydrogenase [EC:1.5.99.12]
Yuzhi11_01391	hypothetical protein; K15095 (+)-neomenthol dehydrogenase [EC:1.1.1.208]
Yuzhi11_01437	(+)-neomenthol dehydrogenase; K15095 (+)-neomenthol dehydrogenase [EC:1.1.1.208]
Yuzhi11_01584	cytochrome P450 98A3-like; K09754 coumaroylquinate(coumaroylshikimate) 3'-monooxygenase [EC:1.14.13.36]
Yuzhi11_01689	12-oxophytodienoate reductase; K05894 12-oxophytodienoic acid reductase [EC:1.3.1.42]
Yuzhi11_01808	hypothetical protein; K13066 caffeic acid 3-O-methyltransferase [EC:2.1.1.68]
Yuzhi11_01809	o-methyltransferase, putative (EC:2.1.1.68); K13066 caffeic acid 3-O-methyltransferase [EC:2.1.1.68]
Yuzhi11_01817	methionine aminopeptidase 1D, chloroplastic/mitochondrial; K17710 pentatricopeptide repeat domain-containing protein 1
Yuzhi11_01819	GSTF5; glutathione S-transferase GST 22; K00799 glutathione S-transferase [EC:2.5.1.18]
Yuzhi11_01820	GSTF5; glutathione S-transferase GST 22; K00799 glutathione S-transferase [EC:2.5.1.18]
Yuzhi11_01821	proteasome subunit alpha type-6-like; K02730 20S proteasome subunit alpha 1 [EC:3.4.25.1]
Yuzhi11_01854	Ubiquitin-activating enzyme E1; K03178 ubiquitin-activating enzyme E1 [EC:6.2.1.45]
Yuzhi11_01966	hypothetical protein; K12854 pre-mRNA-splicing helicase BRR2 [EC:3.6.4.13]
Yuzhi11_02029	POPTRDRAFT_820971; hypothetical protein; K05868 cyclin B
Yuzhi11_02060	probable linoleate 9S-lipoxygenase 4; K15718 linoleate 9S-lipoxygenase [EC:1.13.11.58]
Yuzhi11_02186	caffeic acid 3-O-methyltransferase-like; K13066 caffeic acid 3-O-methyltransferase [EC:2.1.1.68]
Yuzhi11_02213	LRR receptor-like serine/threonine-protein kinase FLS2-like; K13420 LRR receptor-like serine/threonine-protein kinase FLS2 [EC:2.7.11.1]
Yuzhi11_02219	uncharacterized LOC104435557; K15115 solute carrier family 25 (mitochondrial folate transporter), member 32
Yuzhi11_02270	probable S-adenosylmethionine-dependent methyltransferase At5g38100; K18848 indole-3-acetate O-methyltransferase [EC:2.1.1.278]
Yuzhi11_02324	S-linalool synthase-like; K17982 geranyllinalool synthase [EC:4.2.3.144]
Yuzhi11_02335	pyruvate decarboxylase 2; K01568 pyruvate decarboxylase [EC:4.1.1.1]
Yuzhi11_02406	hypothetical protein; K16296 serine carboxypeptidase-like clade I [EC:3.4.16.-]
Yuzhi11_02551	40S ribosomal protein S2-4-like; K02981 small subunit ribosomal protein S2e
Yuzhi11_02607	probable fructose-bisphosphate aldolase 3, chloroplastic; K01623 fructose-bisphosphate aldolase, class I [EC:4.1.2.13]
Yuzhi11_02608	probable fructose-bisphosphate aldolase 3, chloroplastic; K01623 fructose-bisphosphate aldolase, class I [EC:4.1.2.13]
Yuzhi11_02672	Vacuolar protein sorting-associated protein 13A; K19525 vacuolar protein sorting-associated protein 13A/C
Yuzhi11_02848	inositol transporter 4-like; K08150 MFS transporter, SP family, solute carrier family 2 (myo-inositol transporter), member 13
Yuzhi11_02991	14-3-3-like protein D; K06630 14-3-3 protein epsilon
Yuzhi11_03011	TIDP2933; LOC100193571; K18635 protein SPIRAL1 and related proteins
Yuzhi11_03168	soluble inorganic pyrophosphatase 1, chloroplastic-like; K01507 inorganic pyrophosphatase [EC:3.6.1.1]
Yuzhi11_03207	hypothetical protein; K09264 MADS-box transcription factor, plant
Yuzhi11_03343	E3 ubiquitin-protein ligase RNF170-like; K15707 RING finger protein 170 [EC:2.3.2.27]
Yuzhi11_03381	hypothetical protein; K02906 large subunit ribosomal protein L3
Yuzhi11_03474	S-linalool synthase-like; K17982 geranyllinalool synthase [EC:4.2.3.144]
Yuzhi11_03570	HIDH; 2-hydroxyisoflavanone dehydratase (EC:3.1.1.1 4.2.1.105); K13258 2-hydroxyisoflavanone dehydratase [EC:4.2.1.105]
Yuzhi11_03575	salicylate carboxymethyltransferase-like; K08241 jasmonate O-methyltransferase [EC:2.1.1.141]
Yuzhi11_03582	hypothetical protein; K00660 chalcone synthase [EC:2.3.1.74]
Yuzhi11_03583	hypothetical protein; K04733 interleukin-1 receptor-associated kinase 4 [EC:2.7.11.1]
Yuzhi11_03634	cyanogenic beta-glucosidase-like; K01188 beta-glucosidase [EC:3.2.1.21]
Yuzhi11_03645	uncharacterized LOC103414113; K18577 mannosylglycoprotein endo-beta-mannosidase [EC:3.2.1.152]
Yuzhi11_03669	uncharacterized LOC100500444; K09377 cysteine and glycine-rich protein
Yuzhi11_03718	putative late blight resistance protein homolog R1B-23-like; K13457 disease resistance protein RPM1
Yuzhi11_03724	probable serine/threonine-protein kinase GCN2; K16196 eukaryotic translation initiation factor 2-alpha kinase 4 [EC:2.7.11.1]
Yuzhi11_03745	uncharacterized LOC102590164; K01183 chitinase [EC:3.2.1.14]
Yuzhi11_03797	hydroquinone glucosyltransferase-like; K08237 hydroquinone glucosyltransferase [EC:2.4.1.218]
Yuzhi11_03978	acyl-protein thioesterase 2; K06130 lysophospholipase II [EC:3.1.1.5]
Yuzhi11_03989	hypothetical protein; K03661 V-type H+-transporting ATPase 21kDa proteolipid subunit
Yuzhi11_04156	eukaryotic initiation factor 4A-11; K03257 translation initiation factor 4A
Yuzhi11_04279	formin-like protein 20; K02184 formin 2
Yuzhi11_04476	mitogen-activated protein kinase kinase 9-like; K04368 mitogen-activated protein kinase kinase 1 [EC:2.7.12.2]
Yuzhi11_04489	caffeoylshikimate esterase-like; K18368 caffeoylshikimate esterase [EC:3.1.1.-]
Yuzhi11_04499	methylecgonone reductase-like; K00011 aldehyde reductase [EC:1.1.1.21]
Yuzhi11_04522	probable N-acetylglucosaminyl-phosphatidylinositol de-N-acetylase; K03434 N-acetylglucosaminylphosphatidylinositol deacetylase [EC:3.5.1.89]
Yuzhi11_04691	LRR receptor-like serine/threonine-protein kinase FLS2-like; K13420 LRR receptor-like serine/threonine-protein kinase FLS2 [EC:2.7.11.1]
Yuzhi11_04694	calmodulin-like protein 11; K13448 calcium-binding protein CML
Yuzhi11_04738	uncharacterized LOC104435557; K15115 solute carrier family 25 (mitochondrial folate transporter), member 32
Yuzhi11_04739	glycine dehydrogenase (EC:1.4.4.2); K00281 glycine dehydrogenase [EC:1.4.4.2]
Yuzhi11_04741	aldehyde dehydrogenase; K00128 aldehyde dehydrogenase (NAD+) [EC:1.2.1.3]
Yuzhi11_04742	alcohol dehydrogenase (zinc-containing) (EC:1.1.1.1); K00121 S-(hydroxymethyl)glutathione dehydrogenase / alcohol dehydrogenase [EC:1.1.1.284 1.1.1.1]
Yuzhi11_04744	hypothetical protein; K01937 CTP synthase [EC:6.3.4.2]
Yuzhi11_04745	Undecaprenyl pyrophosphate synthetase family protein; K11778 ditrans,polycis-polyprenyl diphosphate synthase [EC:2.5.1.87]
Yuzhi11_04746	ribosome-recycling factor, chloroplastic; K02838 ribosome recycling factor
Yuzhi11_04807	xylosyltransferase 1-like; K00771 protein xylosyltransferase [EC:2.4.2.26]
Yuzhi11_04813	dihydroxy-acid dehydratase, chloroplastic; K01687 dihydroxy-acid dehydratase [EC:4.2.1.9]
Yuzhi11_04886	uncharacterized LOC100272747; K05275 pyridoxine 4-dehydrogenase [EC:1.1.1.65]
Yuzhi11_04903	probable aquaporin NIP5-1; K09874 aquaporin NIP
Yuzhi11_05068	heavy metal-associated isoprenylated plant protein 26-like; K10752 histone-binding protein RBBP4
Yuzhi11_05417	actin-101-like; K10355 actin, other eukaryote
Yuzhi11_05596	CYP93A1, D6aH; cytochrome P450 93A1-like (EC:1.14.13.28); K13261 3,9-dihydroxypterocarpan 6a-monooxygenase [EC:1.14.13.28]
Yuzhi11_05682	CYP93A1, D6aH; cytochrome P450 93A1-like (EC:1.14.13.28); K13261 3,9-dihydroxypterocarpan 6a-monooxygenase [EC:1.14.13.28]
Yuzhi11_05740	kinesin-4; K10406 kinesin family member C2/C3
Yuzhi11_05744	transcription initiation factor IIB-2-like; K03124 transcription initiation factor TFIIB
Yuzhi11_05818	tubulin beta-5 chain; K07375 tubulin beta
Yuzhi11_05819	tubulin beta-6 chain; K07375 tubulin beta
Yuzhi11_05896	AP-3 complex subunit mu; K12398 AP-3 complex subunit mu
Yuzhi11_05897	hypothetical protein; K17710 pentatricopeptide repeat domain-containing protein 1
Yuzhi11_05921	uncharacterized LOC104435557; K15115 solute carrier family 25 (mitochondrial folate transporter), member 32
Yuzhi11_05953	uncharacterized LOC102590164; K01183 chitinase [EC:3.2.1.14]
Yuzhi11_06004	uncharacterized LOC104435557; K15115 solute carrier family 25 (mitochondrial folate transporter), member 32
Yuzhi11_06021	probable linoleate 9S-lipoxygenase 4; K15718 linoleate 9S-lipoxygenase [EC:1.13.11.58]
Yuzhi11_06075	poly(ADP-ribose) glycohydrolase 1-like; K07759 poly(ADP-ribose) glycohydrolase [EC:3.2.1.143]
Yuzhi11_06100	hypothetical protein; K14379 tartrate-resistant acid phosphatase type 5 [EC:3.1.3.2]
Yuzhi11_06139	60S acidic ribosomal family protein; K02942 large subunit ribosomal protein LP1
Yuzhi11_06186	Leucine-rich repeat protein kinase family protein; K13420 LRR receptor-like serine/threonine-protein kinase FLS2 [EC:2.7.11.1]
Yuzhi11_06366	40S ribosomal protein S13; K02953 small subunit ribosomal protein S13e
Yuzhi11_06434	mitogen-activated protein kinase kinase kinase ANP1-like; K11228 mitogen-activated protein kinase kinase kinase [EC:2.7.11.1]
Yuzhi11_06443	POPTRDRAFT_761211; hypothetical protein; K04120 ent-copalyl diphosphate synthase [EC:5.5.1.13]
Yuzhi11_06444	hypothetical protein; K04120 ent-copalyl diphosphate synthase [EC:5.5.1.13]
Yuzhi11_06460	santalene and bergamotene synthase, chloroplastic; K04121 ent-kaurene synthase [EC:4.2.3.19]
Yuzhi11_06553	hypothetical protein; K13065 shikimate O-hydroxycinnamoyltransferase [EC:2.3.1.133]
Yuzhi11_06703	40S ribosomal protein SA-like; K02998 small subunit ribosomal protein SAe
Yuzhi11_06790	InvGF; beta-fructofuranosidase, insoluble isoenzyme 1-like; K01193 beta-fructofuranosidase [EC:3.2.1.26]
Yuzhi11_06952	MLO-like protein 6-like; K08472 mlo protein
Yuzhi11_06981	Glutathione-S-transferase; K00799 glutathione S-transferase [EC:2.5.1.18]
Yuzhi11_06999	uncharacterized LOC102704525; K01227 mannosyl-glycoprotein endo-beta-N-acetylglucosaminidase [EC:3.2.1.96]
Yuzhi11_07072	peroxidase 5-like; K00430 peroxidase [EC:1.11.1.7]
Yuzhi11_07125	hypothetical protein; K03320 ammonium transporter, Amt family
Yuzhi11_07206	uncharacterized LOC102610907; K12153 phenylalanine N-monooxygenase [EC:1.14.13.124]
Yuzhi11_07229	serine carboxypeptidase, putative (EC:3.4.16.6); K16297 serine carboxypeptidase-like clade II [EC:3.4.16.-]
Yuzhi11_07230	1-aminocyclopropane-1-carboxylate oxidase 5-like; K05933 aminocyclopropanecarboxylate oxidase [EC:1.14.17.4]
Yuzhi11_07231	1-aminocyclopropane-1-carboxylate oxidase 5; K05933 aminocyclopropanecarboxylate oxidase [EC:1.14.17.4]
Yuzhi11_07261	probable fructose-bisphosphate aldolase 3, chloroplastic; K01623 fructose-bisphosphate aldolase, class I [EC:4.1.2.13]
Yuzhi11_07299	ELMO domain-containing protein A; K19241 engulfment and cell motility protein 3
Yuzhi11_07329	hydroxysteroid dehydrogenase-like protein 2 isoform X1; K02934 large subunit ribosomal protein L6e
Yuzhi11_07346	omega-6 fatty acid desaturase, endoplasmic reticulum isozyme 1-like; K10256 omega-6 fatty acid desaturase (delta-12 desaturase) [EC:1.14.19.-]
Yuzhi11_07349	pyrophosphate--fructose 6-phosphate 1-phosphotransferase subunit beta; K00895 pyrophosphate--fructose-6-phosphate 1-phosphotransferase [EC:2.7.1.90]
Yuzhi11_07353	nudix hydrolase 16, mitochondrial; K07766 diphosphoinositol-polyphosphate diphosphatase [EC:3.6.1.52]
Yuzhi11_07373	hypothetical protein; K01001 UDP-N-acetylglucosamine--dolichyl-phosphate N-acetylglucosaminephosphotransferase [EC:2.7.8.15]
Yuzhi11_07418	inositol transporter 1-like; K08150 MFS transporter, SP family, solute carrier family 2 (myo-inositol transporter), member 13
Yuzhi11_07484	40S ribosomal protein S5; K02989 small subunit ribosomal protein S5e
Yuzhi11_07491	hypothetical protein; K03686 molecular chaperone DnaJ
Yuzhi11_07549	probable linoleate 9S-lipoxygenase 4; K15718 linoleate 9S-lipoxygenase [EC:1.13.11.58]
Yuzhi11_07550	uncharacterized LOC102610907; K12153 phenylalanine N-monooxygenase [EC:1.14.13.124]
Yuzhi11_07636	transcription factor RAX1-like; K09422 myb proto-oncogene protein, plant
Yuzhi11_07646	uncharacterized LOC102610907; K12153 phenylalanine N-monooxygenase [EC:1.14.13.124]
Yuzhi11_07669	uncharacterized LOC102590164; K01183 chitinase [EC:3.2.1.14]
Yuzhi11_07677	MKN1-3; KNOX class 2 protein MKN1-3; K15613 homeobox protein Meis1
Yuzhi11_07710	disease resistance protein RPM1-like; K13457 disease resistance protein RPM1
Yuzhi11_07747	FAS1-2; hypothetical protein; K10750 chromatin assembly factor 1 subunit A
Yuzhi11_07749	uncharacterized LOC101300290; K17086 transmembrane 9 superfamily member 2/4
Yuzhi11_07757	cytochrome P450 81E8-like; K13260 isoflavone 2'-hydroxylase [EC:1.14.13.89]
Yuzhi11_07798	uncharacterized LOC102590164; K01183 chitinase [EC:3.2.1.14]
Yuzhi11_07812	ethylene-responsive transcription factor TINY-like; K09286 EREBP-like factor
Yuzhi11_07821	uncharacterized LOC100250295; K03452 magnesium/proton exchanger
Yuzhi11_07864	POPTRDRAFT_762657; 1-aminocyclopropene-1-carboxylate synthase 3c family protein; K01762 1-aminocyclopropane-1-carboxylate synthase [EC:4.4.1.14]
Yuzhi11_07866	1-aminocyclopropane-1-carboxylate synthase 7; K01762 1-aminocyclopropane-1-carboxylate synthase [EC:4.4.1.14]
Yuzhi11_07868	probable phospholipase A2 homolog 1; K01047 secretory phospholipase A2 [EC:3.1.1.4]
Yuzhi11_07903	POPTRDRAFT_762685; Cytokinin dehydrogenase 3 precursor family protein; K00279 cytokinin dehydrogenase [EC:1.5.99.12]
Yuzhi11_07987	putative pectinesterase/pectinesterase inhibitor 22; K01051 pectinesterase [EC:3.1.1.11]
Yuzhi11_08161	COMT1-2; caffeic acid O-methyltransferase (EC:2.1.1.68); K05279 flavonol 3-O-methyltransferase [EC:2.1.1.76]
Yuzhi11_08328	cytochrome P450 84A1-like; K09755 ferulate-5-hydroxylase [EC:1.14.-.-]
Yuzhi11_08356	vacuolar protein sorting-associated protein 2 homolog 3; K12192 charged multivesicular body protein 2B
Yuzhi11_08407	uncharacterized LOC103414113; K18577 mannosylglycoprotein endo-beta-mannosidase [EC:3.2.1.152]
Yuzhi11_08441	potassium transporter 5-like; K03549 KUP system potassium uptake protein
Yuzhi11_08534	26S proteasome non-ATPase regulatory subunit 10; K06694 26S proteasome non-ATPase regulatory subunit 10
Yuzhi11_08671	uncharacterized LOC105641263; K17604 zinc finger SWIM domain-containing protein 3
Yuzhi11_08691	uncharacterized LOC102590164; K01183 chitinase [EC:3.2.1.14]
Yuzhi11_08708	uncharacterized LOC104435557; K15115 solute carrier family 25 (mitochondrial folate transporter), member 32
Yuzhi11_08779	cytokinin-O-glucosyltransferase 2; K13030 cyanohydrin beta-glucosyltransferase [EC:2.4.1.85]
Yuzhi11_08945	serine decarboxylase 1-like; K01590 histidine decarboxylase [EC:4.1.1.22]
Yuzhi11_08946	group II plp decarboxylase, putative (EC:4.1.1.22); K01590 histidine decarboxylase [EC:4.1.1.22]
Yuzhi11_08948	premnaspirodiene oxygenase; K15472 premnaspirodiene oxygenase [EC:1.14.13.121]
Yuzhi11_09007	beta-glucosidase 4-like; K01188 beta-glucosidase [EC:3.2.1.21]
Yuzhi11_09091	uncharacterized LOC104435557; K15115 solute carrier family 25 (mitochondrial folate transporter), member 32
Yuzhi11_09130	uncharacterized LOC104435557; K15115 solute carrier family 25 (mitochondrial folate transporter), member 32
Yuzhi11_09178	uncharacterized LOC103414975; K02328 DNA polymerase delta subunit 2
Yuzhi11_09185	UDP-glucose 4-epimerase 5; K01784 UDP-glucose 4-epimerase [EC:5.1.3.2]
Yuzhi11_09190	uncharacterized LOC104435557; K15115 solute carrier family 25 (mitochondrial folate transporter), member 32
Yuzhi11_09193	calmodulin-binding receptor-like cytoplasmic kinase 1; K04733 interleukin-1 receptor-associated kinase 4 [EC:2.7.11.1]
Yuzhi11_09218	uncharacterized LOC102610907; K12153 phenylalanine N-monooxygenase [EC:1.14.13.124]
Yuzhi11_09228	hydroquinone glucosyltransferase-like; K08237 hydroquinone glucosyltransferase [EC:2.4.1.218]
Yuzhi11_09238	uncharacterized LOC102590164; K01183 chitinase [EC:3.2.1.14]
Yuzhi11_09242	Glycerol-3-phosphate acyltransferase; K00630 glycerol-3-phosphate O-acyltransferase [EC:2.3.1.15]
Yuzhi11_09271	uncharacterized LOC102610907; K12153 phenylalanine N-monooxygenase [EC:1.14.13.124]
Yuzhi11_09351	hypothetical protein; K09597 signal peptide peptidase-like 2B [EC:3.4.23.-]
Yuzhi11_09408	uncharacterized LOC104435557; K15115 solute carrier family 25 (mitochondrial folate transporter), member 32
Yuzhi11_09465	putative DNA-binding protein ESCAROLA-like; K07374 tubulin alpha
Yuzhi11_09584	hypothetical protein; K09597 signal peptide peptidase-like 2B [EC:3.4.23.-]
Yuzhi11_09619	uncharacterized LOC104435557; K15115 solute carrier family 25 (mitochondrial folate transporter), member 32
Yuzhi11_09663	laccase-4; K05909 laccase [EC:1.10.3.2]
Yuzhi11_09719	probable linoleate 9S-lipoxygenase 4; K15718 linoleate 9S-lipoxygenase [EC:1.13.11.58]
Yuzhi11_09730	uncharacterized LOC103414113; K18577 mannosylglycoprotein endo-beta-mannosidase [EC:3.2.1.152]
Yuzhi11_09992	uncharacterized LOC101265358; K12275 translocation protein SEC62
Yuzhi11_10000	TPS33; vetispiradiene synthase 1; K14182 vetispiradiene synthase [EC:4.2.3.21]
Yuzhi11_10001	putative vetispiradiene synthase 3; K14182 vetispiradiene synthase [EC:4.2.3.21]
Yuzhi11_10095	transcription factor PIF4-like; K16189 phytochrome-interacting factor 4
Yuzhi11_10203	signal recognition particle 9 kDa protein; K03109 signal recognition particle subunit SRP9
Yuzhi11_10204	serine/threonine-protein phosphatase 6 regulatory ankyrin repeat subunit B isoform X1; K06867 uncharacterized protein
Yuzhi11_10298	Glutathione peroxidase 4; K00432 glutathione peroxidase [EC:1.11.1.9]
Yuzhi11_10377	putative indole-3-acetic acid-amido synthetase GH3.9; K14487 auxin responsive GH3 gene family
Yuzhi11_10381	60S ribosomal protein L18-2; K02883 large subunit ribosomal protein L18e
Yuzhi11_10640	uncharacterized LOC102610907; K12153 phenylalanine N-monooxygenase [EC:1.14.13.124]
Yuzhi11_10644	Replication protein A 70 kDa DNA-binding subunit; K07466 replication factor A1
Yuzhi11_10770	beta-amyrin synthase-like; K15813 beta-amyrin synthase [EC:5.4.99.39]
Yuzhi11_10831	histone-lysine N-methyltransferase ASHH3; K11423 histone-lysine N-methyltransferase SETD2 [EC:2.1.1.43]
Yuzhi11_10899	hypothetical protein; K03875 F-box and leucine-rich repeat protein 1 (S-phase kinase-associated protein 2)
Yuzhi11_10944	geranylgeranyl pyrophosphate synthase, chloroplastic-like; K13789 geranylgeranyl diphosphate synthase, type II [EC:2.5.1.1 2.5.1.10 2.5.1.29]
Yuzhi11_11076	uncharacterized LOC102590164; K01183 chitinase [EC:3.2.1.14]
Yuzhi11_11103	ATPase 8, plasma membrane-type-like; K01535 H+-transporting ATPase [EC:3.6.3.6]
Yuzhi11_11104	ATPase 9, plasma membrane-type; K01535 H+-transporting ATPase [EC:3.6.3.6]
Yuzhi11_11106	ATPase 8, plasma membrane-type-like; K01535 H+-transporting ATPase [EC:3.6.3.6]
Yuzhi11_11115	ATPase 8, plasma membrane-type-like; K01535 H+-transporting ATPase [EC:3.6.3.6]
Yuzhi11_11218	uncharacterized LOC100272747; K05275 pyridoxine 4-dehydrogenase [EC:1.1.1.65]
Yuzhi11_11234	Drug/Metabolite transporter superfamily; K15273 solute carrier family 35 (probable UDP-sugar transporter), member A4
Yuzhi11_11284	Prohibitin 2; K17081 prohibitin 2
Yuzhi11_11729	protein FAR1-RELATED SEQUENCE 5-like; K17604 zinc finger SWIM domain-containing protein 3
Yuzhi11_11814	DMT family transporter: glucose-6-phosphate/phosphate; K15283 solute carrier family 35, member E1
Yuzhi11_11908	cytochrome P450 CYP72A219; K07426 cytochrome P450, family 4, subfamily B, polypeptide 1 [EC:1.14.14.1]
Yuzhi11_12078	Os06g0684000; K17871 NADH:ubiquinone reductase (non-electrogenic) [EC:1.6.5.9]
Yuzhi11_12083	hydroquinone glucosyltransferase-like; K08237 hydroquinone glucosyltransferase [EC:2.4.1.218]
Yuzhi11_12226	hypothetical protein; K10712 cysteamine dioxygenase [EC:1.13.11.19]
Yuzhi11_12238	inositol hexakisphosphate and diphosphoinositol-pentakisphosphate kinase 1-like; K13024 inositol-hexakisphosphate/diphosphoinositol- pentakisphosphate 1-kinase [EC:2.7.4.24]
Yuzhi11_12277	putative mannan endo-1,4-beta-mannosidase 9; K19355 mannan endo-1,4-beta-mannosidase [EC:3.2.1.78]
Yuzhi11_12280	putative mannan endo-1,4-beta-mannosidase 9; K19355 mannan endo-1,4-beta-mannosidase [EC:3.2.1.78]
Yuzhi11_12325	potassium channel KOR1; K04957 hyperpolarization activated cyclic nucleotide-gated potassium channel 4
Yuzhi11_12329	potassium channel KOR1; K04957 hyperpolarization activated cyclic nucleotide-gated potassium channel 4
Yuzhi11_12379	probable protein phosphatase 2C 75-like; K14497 protein phosphatase 2C [EC:3.1.3.16]
Yuzhi11_12414	hypothetical protein; K18858 (Z)-3-hexen-1-ol acetyltransferase [EC:2.3.1.195]
Yuzhi11_12418	chat-3-HEXEN-1-OL ACETYLTRANSFERASE; K18858 (Z)-3-hexen-1-ol acetyltransferase [EC:2.3.1.195]
Yuzhi11_12435	uncharacterized LOC104435557; K15115 solute carrier family 25 (mitochondrial folate transporter), member 32
Yuzhi11_12463	uncharacterized LOC104435557; K15115 solute carrier family 25 (mitochondrial folate transporter), member 32
Yuzhi11_12491	uncharacterized LOC103443119; K06883 uncharacterized protein
Yuzhi11_12494	coatomer subunit beta'-1-like; K17302 coatomer, subunit beta'
Yuzhi11_12512	uncharacterized LOC102610907; K12153 phenylalanine N-monooxygenase [EC:1.14.13.124]
Yuzhi11_12523	uncharacterized LOC102610907; K12153 phenylalanine N-monooxygenase [EC:1.14.13.124]
Yuzhi11_12544	poly [ADP-ribose] polymerase 3; K10798 poly [ADP-ribose] polymerase [EC:2.4.2.30]
Yuzhi11_12555	uncharacterized LOC102590164; K01183 chitinase [EC:3.2.1.14]
Yuzhi11_12569	uncharacterized LOC101251741; K01365 cathepsin L [EC:3.4.22.15]
Yuzhi11_12664	POPTRDRAFT_831063; Oxygen-evolving enhancer protein 3-1; K08901 photosystem II oxygen-evolving enhancer protein 3
Yuzhi11_12666	POPTRDRAFT_831063; Oxygen-evolving enhancer protein 3-1; K08901 photosystem II oxygen-evolving enhancer protein 3
Yuzhi11_12727	mediator of RNA polymerase II transcription subunit 11; K15131 mediator of RNA polymerase II transcription subunit 11
Yuzhi11_12842	UDP-galactose transporter 3 isoform 1; K15275 solute carrier family 35 (UDP-galactose transporter), member B1
Yuzhi11_13014	homeobox protein KNOX3; K16670 homeobox protein Meis2
Yuzhi11_13015	2-phytyl-1,4-beta-naphthoquinone methyltransferase, chloroplastic; K03183 demethylmenaquinone methyltransferase / 2-methoxy-6-polyprenyl-1,4-benzoquinol methylase [EC:2.1.1.163 2.1.1.201]
Yuzhi11_13022	homeotic protein knotted-1-like; K16670 homeobox protein Meis2
Yuzhi11_13371	putative late blight resistance protein homolog R1B-23-like; K13457 disease resistance protein RPM1
Yuzhi11_13437	hypothetical protein; K08472 mlo protein
Yuzhi11_13581	POPTRDRAFT_821113; hypothetical protein; K01802 peptidylprolyl isomerase [EC:5.2.1.8]
Yuzhi11_13716	40S ribosomal protein S25-2-like; K02975 small subunit ribosomal protein S25e
Yuzhi11_13752	A/G-specific adenine glycosylase muty, putative; K03575 A/G-specific adenine glycosylase [EC:3.2.2.-]
Yuzhi11_13808	uncharacterized LOC104435557; K15115 solute carrier family 25 (mitochondrial folate transporter), member 32
Yuzhi11_14061	uncharacterized LOC101291573; K18734 protein SMG8
Yuzhi11_14062	uncharacterized LOC102592220; K18734 protein SMG8
Yuzhi11_14099	prephenate dehydratase, putative (EC:4.2.1.51); K05359 arogenate/prephenate dehydratase [EC:4.2.1.91 4.2.1.51]
Yuzhi11_14116	fatty acyl-CoA reductase 3-like; K13356 alcohol-forming fatty acyl-CoA reductase [EC:1.2.1.84]
Yuzhi11_14125	POPTRDRAFT_1085955; bZIP family transcription factor family protein; K14431 transcription factor TGA
Yuzhi11_14153	glucomannan 4-beta-mannosyltransferase 2-like; K13680 beta-mannan synthase [EC:2.4.1.32]
Yuzhi11_14249	lysosomal beta glucosidase-like; K05349 beta-glucosidase [EC:3.2.1.21]
Yuzhi11_14353	hypothetical protein; K14431 transcription factor TGA
Yuzhi11_14415	elongation factor 1-alpha; K03231 elongation factor 1-alpha
Yuzhi11_14485	NADH dehydrogenase [ubiquinone] 1 alpha subcomplex subunit 2; K03946 NADH dehydrogenase (ubiquinone) 1 alpha subcomplex subunit 2
Yuzhi11_14488	Actin depolymerizing factor; K05765 cofilin
Yuzhi11_14538	hypothetical protein; K07277 outer membrane protein insertion porin family
Yuzhi11_14554	trans-cinnamate 4-monooxygenase-like; K00487 trans-cinnamate 4-monooxygenase [EC:1.14.13.11]
Yuzhi11_14557	calcium-transporting ATPase 4, endoplasmic reticulum-type-like; K01537 Ca2+-transporting ATPase [EC:3.6.3.8]
Yuzhi11_14715	40S ribosomal protein S15a; K02957 small subunit ribosomal protein S15Ae
Yuzhi11_14738	hypothetical protein; K12309 beta-galactosidase [EC:3.2.1.23]
Yuzhi11_15002	1-acyl-sn-glycerol-3-phosphate acyltransferase; K13523 lysophosphatidic acid acyltransferase / lysophosphatidylinositol acyltransferase [EC:2.3.1.51 2.3.1.-]
Yuzhi11_15067	hypothetical protein; K03036 26S proteasome regulatory subunit N6
Yuzhi11_15076	uncharacterized LOC102610907; K12153 phenylalanine N-monooxygenase [EC:1.14.13.124]
Yuzhi11_15093	protein hir1-like; K10751 chromatin assembly factor 1 subunit B
Yuzhi11_15164	S-linalool synthase-like; K17982 geranyllinalool synthase [EC:4.2.3.144]
Yuzhi11_15203	uncharacterized LOC104435557; K15115 solute carrier family 25 (mitochondrial folate transporter), member 32
Yuzhi11_15265	uncharacterized LOC102610907; K12153 phenylalanine N-monooxygenase [EC:1.14.13.124]
Yuzhi11_15293	uncharacterized LOC102590164; K01183 chitinase [EC:3.2.1.14]
Yuzhi11_15372	probable E3 ubiquitin-protein ligase ARI7-like; K11968 ariadne-1 [EC:2.3.2.27]
Yuzhi11_15375	serine carboxypeptidase-like 18; K16296 serine carboxypeptidase-like clade I [EC:3.4.16.-]
Yuzhi11_15376	serine carboxypeptidase-like 18; K16296 serine carboxypeptidase-like clade I [EC:3.4.16.-]
Yuzhi11_15382	mitochondrial uncoupling protein 5; K15104 solute carrier family 25 (mitochondrial oxoglutarate transporter), member 11
Yuzhi11_15465	uncharacterized LOC18445533; K08518 syntaxin-binding protein 5
Yuzhi11_15479	ubiquitin-conjugating enzyme E2 10-like; K06689 ubiquitin-conjugating enzyme E2 D/E [EC:2.3.2.23]
Yuzhi11_15506	WD repeat-containing protein 82-B-like; K14962 COMPASS component SWD2
Yuzhi11_15601	Ribulose bisphosphate carboxylase (small chain) family protein isoform 1; K01602 ribulose-bisphosphate carboxylase small chain [EC:4.1.1.39]
Yuzhi11_15602	Ribulose bisphosphate carboxylase (small chain) family protein isoform 1; K01602 ribulose-bisphosphate carboxylase small chain [EC:4.1.1.39]
Yuzhi11_15624	lysine-specific demethylase JMJ25-like; K15601 lysine-specific demethylase 3 [EC:1.14.11.-]
Yuzhi11_15695	Ribulose bisphosphate carboxylase (small chain) family protein isoform 1; K01602 ribulose-bisphosphate carboxylase small chain [EC:4.1.1.39]
Yuzhi11_15889	methylesterase 2-like; K08233 polyneuridine-aldehyde esterase [EC:3.1.1.78]
Yuzhi11_15939	hypothetical protein; K15121 solute carrier family 25, member 44
Yuzhi11_15941	solute carrier family 25 member 44-like; K15121 solute carrier family 25, member 44
Yuzhi11_16015	ent-kaur-16-ene synthase, chloroplastic-like; K04121 ent-kaurene synthase [EC:4.2.3.19]
Yuzhi11_16025	POPTRDRAFT_559359; serine decarboxylase family protein; K01590 histidine decarboxylase [EC:4.1.1.22]
Yuzhi11_16132	CO; zinc finger protein CONSTANS; K12135 zinc finger protein CONSTANS
Yuzhi11_16241	ftrbpot; ferredoxin-thioredoxin reductase catalytic chain, chloroplastic-like; K17892 ferredoxin-thioredoxin reductase catalytic chain [EC:1.8.7.2]
Yuzhi11_16242	40S ribosomal protein S19-3; K02966 small subunit ribosomal protein S19e
Yuzhi11_16274	caffeoyl-CoA O-methyltransferase; K00588 caffeoyl-CoA O-methyltransferase [EC:2.1.1.104]
Yuzhi11_16290	peptidyl-prolyl cis-trans isomerase CYP40-like; K05864 peptidyl-prolyl isomerase D [EC:5.2.1.8]
Yuzhi11_16333	glycine-rich RNA-binding family protein; K13195 cold-inducible RNA-binding protein
Yuzhi11_16411	MOB kinase activator-like 1; K06685 MOB kinase activator 1
Yuzhi11_16412	POPTRDRAFT_649581; caffeoyl-CoA O-methyltransferase family protein; K00588 caffeoyl-CoA O-methyltransferase [EC:2.1.1.104]
Yuzhi11_16476	nucleoporin SEH1-like; K14299 nucleoporin SEH1
Yuzhi11_16556	embryogenesis-associated family protein; K13696 abhydrolase domain-containing protein 1/3
Yuzhi11_16616	hypothetical protein; K18819 inositol 3-alpha-galactosyltransferase [EC:2.4.1.123]
Yuzhi11_16745	putative proline--tRNA ligase YHR020W; K01881 prolyl-tRNA synthetase [EC:6.1.1.15]
Yuzhi11_16752	OMT2.1; O-methyltransferase; K16040 trans-resveratrol di-O-methyltransferase [EC:2.1.1.240]
Yuzhi11_16843	vacuolar protein sorting-associated protein 54, chloroplastic-like; K17600 vacuolar protein sorting-associated protein 54
Yuzhi11_16848	uncharacterized LOC102610907; K12153 phenylalanine N-monooxygenase [EC:1.14.13.124]
Yuzhi11_16918	protein FIZZY-RELATED 2-like; K03364 cell division cycle 20-like protein 1, cofactor of APC complex
Yuzhi11_16940	uncharacterized LOC102610907; K12153 phenylalanine N-monooxygenase [EC:1.14.13.124]
Yuzhi11_17014	ABC transporter B family member 2-like; K05658 ATP-binding cassette, subfamily B (MDR/TAP), member 1 [EC:3.6.3.44]
Yuzhi11_17036	S-linalool synthase-like; K17982 geranyllinalool synthase [EC:4.2.3.144]
Yuzhi11_17106	uncharacterized LOC102590164; K01183 chitinase [EC:3.2.1.14]
Yuzhi11_17221	electron transfer flavoprotein-ubiquinone oxidoreductase, mitochondrial; K00311 electron-transferring-flavoprotein dehydrogenase [EC:1.5.5.1]
Yuzhi11_17255	ethanolamine-phosphate cytidylyltransferase-like; K00967 ethanolamine-phosphate cytidylyltransferase [EC:2.7.7.14]
Yuzhi11_17260	OMT2.1; O-methyltransferase; K16040 trans-resveratrol di-O-methyltransferase [EC:2.1.1.240]
Yuzhi11_17263	salutaridinol 7-O-acetyltransferase-like; K13065 shikimate O-hydroxycinnamoyltransferase [EC:2.3.1.133]
Yuzhi11_17269	OMT2.1; O-methyltransferase; K16040 trans-resveratrol di-O-methyltransferase [EC:2.1.1.240]
Yuzhi11_17274	uncharacterized LOC104427090; K10523 speckle-type POZ protein
Yuzhi11_17294	F1N19.15; K17964 leucine-rich PPR motif-containing protein, mitochondrial
Yuzhi11_17301	pentatricopeptide repeat-containing protein At1g62930, chloroplastic; K17710 pentatricopeptide repeat domain-containing protein 1
Yuzhi11_17343	probable cation-transporting ATPase PDR2; K14950 cation-transporting ATPase 13A1 [EC:3.6.3.-]
Yuzhi11_17366	uncharacterized LOC104906773; K02553 regulator of ribonuclease activity A
Yuzhi11_17382	casein kinase I; K08960 casein kinase 1, epsilon [EC:2.7.11.1]
Yuzhi11_17402	bx6; benzoxazin6 (EC:1.14.20.2); K13229 2,4-dihydroxy-1,4-benzoxazin-3-one-glucoside dioxygenase [EC:1.14.20.2]
Yuzhi11_17432	cellulose synthase A catalytic subunit 5 [UDP-forming]-like; K10999 cellulose synthase A [EC:2.4.1.12]
Yuzhi11_17662	serine/threonine-protein kinase PBS1; K13430 serine/threonine-protein kinase PBS1 [EC:2.7.11.1]
Yuzhi11_17910	cyclic nucleotide-gated ion channel 1; K05391 cyclic nucleotide gated channel, other eukaryote
Yuzhi11_17912	poly [ADP-ribose] polymerase 3; K10798 poly [ADP-ribose] polymerase [EC:2.4.2.30]
Yuzhi11_17959	hypothetical protein; K04496 C-terminal binding protein
Yuzhi11_17988	putative DNA-binding protein ESCAROLA-like; K07374 tubulin alpha
Yuzhi11_18030	uncharacterized LOC104435689; K03469 ribonuclease HI [EC:3.1.26.4]
Yuzhi11_18050	mitochondrial import inner membrane translocase subunit TIM22-4-like; K17790 mitochondrial import inner membrane translocase subunit TIM22
Yuzhi11_18081	protein FIZZY-RELATED 2-like; K03364 cell division cycle 20-like protein 1, cofactor of APC complex
Yuzhi11_18136	uncharacterized LOC102610907; K12153 phenylalanine N-monooxygenase [EC:1.14.13.124]
Yuzhi11_18179	Os11g0157000; K12619 5'-3' exoribonuclease 2 [EC:3.1.13.-]
Yuzhi11_18206	NDKB; nucleoside diphosphate kinase B; K00940 nucleoside-diphosphate kinase [EC:2.7.4.6]
Yuzhi11_18257	beta-glucosidase 12-like; K01188 beta-glucosidase [EC:3.2.1.21]
Yuzhi11_18344	hypothetical protein; K10260 F-box and WD-40 domain protein 7
Yuzhi11_18352	protein ECERIFERUM 1-like; K15404 aldehyde decarbonylase [EC:4.1.99.5]
Yuzhi11_18373	protein ECERIFERUM 1-like; K15404 aldehyde decarbonylase [EC:4.1.99.5]
Yuzhi11_18406	60S ribosomal protein L31; K02910 large subunit ribosomal protein L31e
Yuzhi11_18440	hypothetical protein; K13418 somatic embryogenesis receptor kinase 1 [EC:2.7.10.1 2.7.11.1]
Yuzhi11_18501	hydrogen-transporting ATP synthase, rotational mechanism, putative; K02140 F-type H+-transporting ATPase subunit g
Yuzhi11_18554	hypothetical protein; K14945 protein quaking
Yuzhi11_18667	cycloartenol synthase-like; K01853 cycloartenol synthase [EC:5.4.99.8]
Yuzhi11_18734	hypothetical protein; K14794 ribosomal RNA-processing protein 12
Yuzhi11_18861	hypothetical protein; K15429 tRNA (guanine37-N1)-methyltransferase [EC:2.1.1.228]
Yuzhi11_18949	Histone H2B; K11252 histone H2B
Yuzhi11_19190	malate dehydrogenase [NADP], chloroplastic-like; K00051 malate dehydrogenase (NADP+) [EC:1.1.1.82]
Yuzhi11_19309	hypothetical protein; K14496 abscisic acid receptor PYR/PYL family
Yuzhi11_19344	L-galactono-1,4-lactone dehydrogenase 2, mitochondrial-like; K00225 L-galactono-1,4-lactone dehydrogenase [EC:1.3.2.3]
Yuzhi11_19383	Na+-independent Cl/HCO3 exchanger AE1 and related transporters (SLC4 family) (ISS); K13862 solute carrier family 4 (sodium borate transporter), member 11
Yuzhi11_19549	O-acyltransferase WSD1; K15406 wax-ester synthase / diacylglycerol O-acyltransferase [EC:2.3.1.75 2.3.1.20]
Yuzhi11_19555	WSD1; o-acyltransferase WSD1; K15406 wax-ester synthase / diacylglycerol O-acyltransferase [EC:2.3.1.75 2.3.1.20]
Yuzhi11_19588	zinc transporter 5-like; K14709 solute carrier family 39 (zinc transporter), member 1/2/3
Yuzhi11_19601	uncharacterized LOC100855389; K11292 transcription elongation factor SPT6
Yuzhi11_19602	anthocyanidin 5,3-O-glucosyltransferase; K08237 hydroquinone glucosyltransferase [EC:2.4.1.218]
Yuzhi11_19605	uncharacterized LOC105038444; K03386 peroxiredoxin (alkyl hydroperoxide reductase subunit C) [EC:1.11.1.15]
Yuzhi11_19609	anthocyanidin 3-O-glucosyltransferase 5-like; K12356 coniferyl-alcohol glucosyltransferase [EC:2.4.1.111]
Yuzhi11_19630	uncharacterized LOC103412975; K08081 tropinone reductase I [EC:1.1.1.206]
Yuzhi11_19684	protein arginine N-methyltransferase 1.5-like; K02516 protein arginine N-methyltransferase 5 [EC:2.1.1.125]
Yuzhi11_19701	uncharacterized LOC101300290; K17086 transmembrane 9 superfamily member 2/4
Yuzhi11_19766	transmembrane 9 superfamily member 4-like; K17086 transmembrane 9 superfamily member 2/4
Yuzhi11_19822	uncharacterized LOC104435557; K15115 solute carrier family 25 (mitochondrial folate transporter), member 32
Yuzhi11_19828	carotenoid 9,10(9',10')-cleavage dioxygenase 1-like; K11159 carotenoid cleavage dioxygenase
Yuzhi11_19846	inorganic phosphate transporter 1-4; K08176 MFS transporter, PHS family, inorganic phosphate transporter
Yuzhi11_19898	ras-related protein Rab11D-like; K07904 Ras-related protein Rab-11A
Yuzhi11_19904	phospholipase A(1) DAD1, chloroplastic-like; K16818 phospholipase A1 [EC:3.1.1.32]
Yuzhi11_19916	probable xyloglucan endotransglucosylase/hydrolase protein 16; K08235 xyloglucan:xyloglucosyl transferase [EC:2.4.1.207]
Yuzhi11_20174	(-)-germacrene D synthase; K15803 (-)-germacrene D synthase [EC:4.2.3.22 4.2.3.75]
Yuzhi11_20406	cytochrome P450 86B1-like; K15402 fatty acid omega-hydroxylase [EC:1.14.-.-]
Yuzhi11_20407	cytochrome P450 86B1-like; K15402 fatty acid omega-hydroxylase [EC:1.14.-.-]
Yuzhi11_20409	cytochrome P450 86B1-like; K15402 fatty acid omega-hydroxylase [EC:1.14.-.-]
Yuzhi11_20442	glycine cleavage system H protein 2, mitochondrial-like; K02437 glycine cleavage system H protein
Yuzhi11_20559	POPTRDRAFT_1093171; hypothetical protein; K17893 ubiquinol oxidase [EC:1.10.3.11]
Yuzhi11_20646	fructose-bisphosphate aldolase 2, chloroplastic-like; K01623 fructose-bisphosphate aldolase, class I [EC:4.1.2.13]
Yuzhi11_20782	hypothetical protein; K04733 interleukin-1 receptor-associated kinase 4 [EC:2.7.11.1]
Yuzhi11_20843	cytochrome P450, putative (EC:1.6.2.4); K00327 NADPH-ferrihemoprotein reductase [EC:1.6.2.4]
Yuzhi11_20906	mitochondrial import inner membrane translocase subunit TIM22-4-like; K17790 mitochondrial import inner membrane translocase subunit TIM22
Yuzhi11_20910	uncharacterized LOC103443119; K06883 uncharacterized protein
Yuzhi11_20961	protein FIZZY-RELATED 2-like; K03364 cell division cycle 20-like protein 1, cofactor of APC complex
Yuzhi11_20973	DNA gyrase subunit A; K02469 DNA gyrase subunit A [EC:5.99.1.3]
Yuzhi11_20983	40S ribosomal protein S7; K02993 small subunit ribosomal protein S7e
Yuzhi11_21013	coatomer subunit beta'-1-like; K17302 coatomer, subunit beta'
Yuzhi11_21028	ubiquitin carboxyl-terminal hydrolase 12; K11838 ubiquitin carboxyl-terminal hydrolase 7 [EC:3.4.19.12]
Yuzhi11_21044	Pentatricopeptide repeat-containing protein; K07178 RIO kinase 1 [EC:2.7.11.1]
Yuzhi11_21089	hypothetical protein; K12863 protein CWC15
Yuzhi11_21321	DNA binding protein, putative; K10639 E3 ubiquitin-protein ligase CCNP1IP1 [EC:2.3.2.27]
Yuzhi11_21347	probable glutathione S-transferase parC; K00799 glutathione S-transferase [EC:2.5.1.18]
Yuzhi11_21487	auxin response factor 5; K14486 auxin response factor
Yuzhi11_21531	S-linalool synthase-like; K17982 geranyllinalool synthase [EC:4.2.3.144]
Yuzhi11_21606	ammonium transporter 3 member 1-like; K03320 ammonium transporter, Amt family
Yuzhi11_21693	Protein kinase APK1B, chloroplast precursor, putative (EC:2.7.12.2); K04733 interleukin-1 receptor-associated kinase 4 [EC:2.7.11.1]
Yuzhi11_21728	homeobox-leucine zipper protein HAT22; K09338 homeobox-leucine zipper protein
Yuzhi11_21978	hypothetical protein; K15429 tRNA (guanine37-N1)-methyltransferase [EC:2.1.1.228]
Yuzhi11_22052	uncharacterized LOC103325206; K00809 deoxyhypusine synthase [EC:2.5.1.46]
Yuzhi11_22063	ARF1A1C; ADP-ribosylation factor 1; K07937 ADP-ribosylation factor 1
Yuzhi11_22162	proteasome subunit alpha type-1-B-like; K02725 20S proteasome subunit alpha 6 [EC:3.4.25.1]
Yuzhi11_22219	geranylgeranyl pyrophosphate synthase, chloroplastic; K13789 geranylgeranyl diphosphate synthase, type II [EC:2.5.1.1 2.5.1.10 2.5.1.29]
Yuzhi11_22321	uncharacterized LOC104435557; K15115 solute carrier family 25 (mitochondrial folate transporter), member 32
Yuzhi11_22582	hypothetical protein; K11968 ariadne-1 [EC:2.3.2.27]
Yuzhi11_22720	uncharacterized LOC104435557; K15115 solute carrier family 25 (mitochondrial folate transporter), member 32
Yuzhi11_22814	HXXXD-type acyl-transferase family protein, putative; K13065 shikimate O-hydroxycinnamoyltransferase [EC:2.3.1.133]
Yuzhi11_22845	exonuclease family protein (ISS); K14570 RNA exonuclease 1 [EC:3.1.-.-]
Yuzhi11_22986	geranylgeranyl diphosphate reductase, chloroplastic; K10960 geranylgeranyl reductase [EC:1.3.1.83]
Yuzhi11_23082	40S ribosomal protein S9-2; K02997 small subunit ribosomal protein S9e
Yuzhi11_23197	hypothetical protein; K08311 putative (di)nucleoside polyphosphate hydrolase [EC:3.6.1.-]
Yuzhi11_23432	proteasome subunit beta type-1-like; K02732 20S proteasome subunit beta 6 [EC:3.4.25.1]
Yuzhi11_23488	(3S,6E)-nerolidol synthase 1-like; K15086 (3S)-linalool synthase [EC:4.2.3.25]
Yuzhi11_23489	(3S,6E)-nerolidol synthase 1-like; K15086 (3S)-linalool synthase [EC:4.2.3.25]
Yuzhi11_23640	pentatricopeptide repeat-containing protein At3g18110, chloroplastic-like; K17964 leucine-rich PPR motif-containing protein, mitochondrial
Yuzhi11_23643	uncharacterized LOC103443119; K06883 uncharacterized protein
Yuzhi11_23842	Elongation factor 1-alpha; K03231 elongation factor 1-alpha
Yuzhi11_24060	lysosomal beta glucosidase-like; K05349 beta-glucosidase [EC:3.2.1.21]
Yuzhi11_24113	hydroquinone glucosyltransferase-like; K08237 hydroquinone glucosyltransferase [EC:2.4.1.218]
Yuzhi11_24175	putative late blight resistance protein homolog R1B-23-like; K13457 disease resistance protein RPM1
Yuzhi11_24183	formin-like protein 20-like; K02184 formin 2
Yuzhi11_24188	SORBIDRAFT_01g049070, Sb01g049070; hypothetical protein; K14777 ATP-dependent RNA helicase DDX47/RRP3 [EC:3.6.4.13]
Yuzhi11_24193	hypothetical protein; K03979 GTPase [EC:3.6.5.-]
Yuzhi11_24194	glutamate 5-kinase isoform 1 (EC:2.7.2.11); K00931 glutamate 5-kinase [EC:2.7.2.11]
Yuzhi11_24195	hypothetical protein; K01580 glutamate decarboxylase [EC:4.1.1.15]
Yuzhi11_24198	D-3-phosphoglycerate dehydrogenase 1, chloroplastic; K00058 D-3-phosphoglycerate dehydrogenase [EC:1.1.1.95]
Yuzhi11_24199	serine/threonine-protein kinase ATG1-like; K08269 serine/threonine-protein kinase ULK/ATG1 [EC:2.7.11.1]
Yuzhi11_24200	methylmalonate-semialdehyde dehydrogenase [acylating], mitochondrial; K00140 malonate-semialdehyde dehydrogenase (acetylating) / methylmalonate-semialdehyde dehydrogenase [EC:1.2.1.18 1.2.1.27]
Yuzhi11_24201	hypothetical protein; K01583 arginine decarboxylase [EC:4.1.1.19]
Yuzhi11_24202	hypothetical protein; K01961 acetyl-CoA carboxylase, biotin carboxylase subunit [EC:6.4.1.2 6.3.4.14]
Yuzhi11_24203	urease; K01427 urease [EC:3.5.1.5]
Yuzhi11_24204	hypothetical protein; K03189 urease accessory protein
Yuzhi11_24206	hypothetical protein; K01939 adenylosuccinate synthase [EC:6.3.4.4]
Yuzhi11_24208	POPTRDRAFT_416717; hypothetical protein; K02470 DNA gyrase subunit B [EC:5.99.1.3]
Yuzhi11_24209	Peptide-methionine--S-oxide reductase; K07304 peptide-methionine (S)-S-oxide reductase [EC:1.8.4.11]
Yuzhi11_24211	AROB, DHQS; dehydroquinate synthase (EC:4.2.3.4); K01735 3-dehydroquinate synthase [EC:4.2.3.4]
Yuzhi11_24216	glutaredoxin-C6; K03676 glutaredoxin 3
Yuzhi11_24217	phosphoglycerate mutase; K15633 2,3-bisphosphoglycerate-independent phosphoglycerate mutase [EC:5.4.2.12]
Yuzhi11_24218	hypothetical protein; K01693 imidazoleglycerol-phosphate dehydratase [EC:4.2.1.19]
Yuzhi11_24270	uncharacterized LOC104435557; K15115 solute carrier family 25 (mitochondrial folate transporter), member 32
Yuzhi11_24283	casein kinase I-like; K08960 casein kinase 1, epsilon [EC:2.7.11.1]
Yuzhi11_24388	hypothetical protein; K04730 interleukin-1 receptor-associated kinase 1 [EC:2.7.11.1]
Yuzhi11_24504	probable linoleate 9S-lipoxygenase 4; K15718 linoleate 9S-lipoxygenase [EC:1.13.11.58]
Yuzhi11_24508	1-aminocyclopropane-1-carboxylate oxidase 5; K05933 aminocyclopropanecarboxylate oxidase [EC:1.14.17.4]
Yuzhi11_24665	S-linalool synthase-like; K17982 geranyllinalool synthase [EC:4.2.3.144]
Yuzhi11_24685	vignain-like; K16292 KDEL-tailed cysteine endopeptidase [EC:3.4.22.-]
Yuzhi11_24713	HFO1503; histone H4; K11254 histone H4
Yuzhi11_24775	probable E3 ubiquitin ligase SUD1; K10661 E3 ubiquitin-protein ligase MARCH6 [EC:2.3.2.27]
Yuzhi11_24885	hypothetical protein; K09487 heat shock protein 90kDa beta
Yuzhi11_24886	hypothetical protein; K01464 dihydropyrimidinase [EC:3.5.2.2]
Yuzhi11_24887	3-isopropylmalate dehydrogenase 2, chloroplastic-like; K00052 3-isopropylmalate dehydrogenase [EC:1.1.1.85]
Yuzhi11_24913	hypothetical protein; K05539 tRNA-dihydrouridine synthase A [EC:1.-.-.-]
Yuzhi11_24914	hypothetical protein; K02433 aspartyl-tRNA(Asn)/glutamyl-tRNA(Gln) amidotransferase subunit A [EC:6.3.5.6 6.3.5.7]
Yuzhi11_24915	4-coumarate--CoA ligase 2-like; K01904 4-coumarate--CoA ligase [EC:6.2.1.12]
Yuzhi11_24916	4-coumarate--CoA ligase-like 5; K10526 OPC-8:0 CoA ligase 1 [EC:6.2.1.-]
Yuzhi11_24919	threonine dehydratase biosynthetic, chloroplastic; K01754 threonine dehydratase [EC:4.3.1.19]
Yuzhi11_24920	hypothetical protein; K03671 thioredoxin 1
Yuzhi11_24921	porphobilinogen deaminase, chloroplastic-like; K01749 hydroxymethylbilane synthase [EC:2.5.1.61]
Yuzhi11_24966	uncharacterized LOC102610907; K12153 phenylalanine N-monooxygenase [EC:1.14.13.124]
Yuzhi11_24968	uncharacterized LOC102610907; K12153 phenylalanine N-monooxygenase [EC:1.14.13.124]
Yuzhi11_24995	hypothetical protein; K18592 gamma-glutamyltranspeptidase / glutathione hydrolase / leukotriene-C4 hydrolase [EC:2.3.2.2 3.4.19.13 3.4.19.14]
Yuzhi11_24996	glutathione reductase (NADPH) (EC:1.8.1.7); K00383 glutathione reductase (NADPH) [EC:1.8.1.7]
Yuzhi11_24997	hypothetical protein; K01698 porphobilinogen synthase [EC:4.2.1.24]
Yuzhi11_25030	probable gamma-aminobutyrate transaminase 3, mitochondrial; K16871 4-aminobutyrate---pyruvate transaminase [EC:2.6.1.96]
Yuzhi11_25033	hypothetical protein; K01783 ribulose-phosphate 3-epimerase [EC:5.1.3.1]
Yuzhi11_25034	hypothetical protein; K10251 17beta-estradiol 17-dehydrogenase / very-long-chain 3-oxoacyl-CoA reductase [EC:1.1.1.62 1.1.1.330]
Yuzhi11_25035	phospholipase A1-IIbeta; K00145 N-acetyl-gamma-glutamyl-phosphate reductase [EC:1.2.1.38]
Yuzhi11_25036	hypothetical protein; K13628 iron-sulfur cluster assembly protein
Yuzhi11_25041	PRPL6; Plastid ribosomal protein L6 large ribosomal subunit; K02933 large subunit ribosomal protein L6
Yuzhi11_25042	30S ribosomal protein S5, chloroplastic; K02988 small subunit ribosomal protein S5
Yuzhi11_25043	preprotein translocase subunit SCY1, chloroplastic; K10956 protein transport protein SEC61 subunit alpha
Yuzhi11_25044	prpS13; plastid/chloroplast ribosomal protein S13; K02952 small subunit ribosomal protein S13
Yuzhi11_25046	hypothetical protein; K02879 large subunit ribosomal protein L17
Yuzhi11_25047	riboflavin biosynthesis protein PYRD, chloroplastic-like; K11752 diaminohydroxyphosphoribosylaminopyrimidine deaminase / 5-amino-6-(5-phosphoribosylamino)uracil reductase [EC:3.5.4.26 1.1.1.193]
Yuzhi11_25048	riboflavin synthase; K00793 riboflavin synthase [EC:2.5.1.9]
Yuzhi11_25049	hypothetical protein; K14652 3,4-dihydroxy 2-butanone 4-phosphate synthase / GTP cyclohydrolase II [EC:4.1.99.12 3.5.4.25]
Yuzhi11_25050	hypothetical protein; K00794 6,7-dimethyl-8-ribityllumazine synthase [EC:2.5.1.78]
Yuzhi11_25052	hypothetical protein; K03801 lipoyl(octanoyl) transferase [EC:2.3.1.181]
Yuzhi11_25113	putative late blight resistance protein homolog R1A-10; K13457 disease resistance protein RPM1
Yuzhi11_25142	putative GDP-L-fucose synthase 2; K02377 GDP-L-fucose synthase [EC:1.1.1.271]
Yuzhi11_25151	protein ECERIFERUM 26-like; K09419 heat shock transcription factor, other eukaryote
Yuzhi11_25221	hypothetical protein; K08176 MFS transporter, PHS family, inorganic phosphate transporter
Yuzhi11_25296	lipoic acid synthetase, putative; K03644 lipoic acid synthetase [EC:2.8.1.8]
Yuzhi11_25297	hypothetical protein; K00600 glycine hydroxymethyltransferase [EC:2.1.2.1]
Yuzhi11_25298	hypothetical protein; K06675 structural maintenance of chromosome 4
Yuzhi11_25300	NagB/RpiA/CoA transferase-like superfamily protein isoform 1; K08963 methylthioribose-1-phosphate isomerase [EC:5.3.1.23]
Yuzhi11_25301	hexaprenyldihydroxybenzoate methyltransferase, mitochondrial; K00591 polyprenyldihydroxybenzoate methyltransferase / 3-demethylubiquinol 3-O-methyltransferase [EC:2.1.1.114 2.1.1.64]
Yuzhi11_25302	hypothetical protein; K07478 putative ATPase
Yuzhi11_25375	hypothetical protein; K06942 uncharacterized protein
Yuzhi11_25376	hypothetical protein; K00761 uracil phosphoribosyltransferase [EC:2.4.2.9]
Yuzhi11_25377	glutamyl-tRNA(Gln) amidotransferase subunit B, chloroplastic/mitochondrial; K02434 aspartyl-tRNA(Asn)/glutamyl-tRNA(Gln) amidotransferase subunit B [EC:6.3.5.6 6.3.5.7]
Yuzhi11_25378	GAT1; glutamyl tRNA amidotransferase, subunit A (EC:6.3.5.-); K02433 aspartyl-tRNA(Asn)/glutamyl-tRNA(Gln) amidotransferase subunit A [EC:6.3.5.6 6.3.5.7]
Yuzhi11_25379	hypothetical protein; K01679 fumarate hydratase, class II [EC:4.2.1.2]
Yuzhi11_25380	manganese superoxide dismutase; K04564 superoxide dismutase, Fe-Mn family [EC:1.15.1.1]
Yuzhi11_25381	Zinc transporter zupT; K07238 zinc transporter, ZIP family
Yuzhi11_25382	CysA-like protein; K02045 sulfate transport system ATP-binding protein [EC:3.6.3.25]
Yuzhi11_25384	hypothetical protein; K06123 1-acylglycerone phosphate reductase [EC:1.1.1.101]
Yuzhi11_25387	bifunctional 3,4-dihydroxy 2-butanone 4-phosphate synthase \ GTP cyclohydrolase II (EC:4.1.99.12 3.5.4.25); K14652 3,4-dihydroxy 2-butanone 4-phosphate synthase / GTP cyclohydrolase II [EC:4.1.99.12 3.5.4.25]
Yuzhi11_25388	Lysyl-tRNA synthetase; K04567 lysyl-tRNA synthetase, class II [EC:6.1.1.6]
Yuzhi11_25398	HSP20 chaperones superfamily protein; K13993 HSP20 family protein
Yuzhi11_25519	ATP-dependent DNA helicase PIF1-like; K15255 ATP-dependent DNA helicase PIF1 [EC:3.6.4.12]
Yuzhi11_25531	uncharacterized LOC102590164; K01183 chitinase [EC:3.2.1.14]
Yuzhi11_25554	uncharacterized LOC104906773; K02553 regulator of ribonuclease activity A
Yuzhi11_25556	DNA topoisomerase I (EC:5.99.1.2); K03168 DNA topoisomerase I [EC:5.99.1.2]
Yuzhi11_25557	citrate synthase 3, peroxisomal-like; K01647 citrate synthase [EC:2.3.3.1]
Yuzhi11_25559	Succinyl-CoA ligase [GDP-forming] subunit alpha-1; K01899 succinyl-CoA synthetase alpha subunit [EC:6.2.1.4 6.2.1.5]
Yuzhi11_25626	uncharacterized LOC103414975; K02328 DNA polymerase delta subunit 2
Yuzhi11_25644	1-aminocyclopropane-1-carboxylate oxidase 5-like; K05933 aminocyclopropanecarboxylate oxidase [EC:1.14.17.4]
Yuzhi11_25685	tRNA(adenine(34)) deaminase, chloroplastic; K11991 tRNA(adenine34) deaminase [EC:3.5.4.33]
Yuzhi11_25687	molecular chaperone DnaK; K04043 molecular chaperone DnaK
Yuzhi11_25688	hypothetical protein; K13628 iron-sulfur cluster assembly protein
Yuzhi11_25689	ISU3; Iron-sulfur cluster assembly protein 3; K04488 nitrogen fixation protein NifU and related proteins
Yuzhi11_25694	uncharacterized LOC101212996; K07056 16S rRNA (cytidine1402-2'-O)-methyltransferase [EC:2.1.1.198]
Yuzhi11_25695	ABC(ABCD) family transporter: long-chain fatty acid; K05677 ATP-binding cassette, subfamily D (ALD), member 3
Yuzhi11_25719	threonine dehydratase (EC:4.3.1.19); K01754 threonine dehydratase [EC:4.3.1.19]
Yuzhi11_25720	CAT1; catalase/peroxidase (EC:1.11.1.6); K03781 catalase [EC:1.11.1.6]
Yuzhi11_25721	hypothetical protein; K06927 diphthine-ammonia ligase [EC:6.3.1.14]
Yuzhi11_25722	aldehyde dehydrogenase family 2 member C4-like; K12355 coniferyl-aldehyde dehydrogenase [EC:1.2.1.68]
Yuzhi11_25723	hypothetical protein; K01620 threonine aldolase [EC:4.1.2.5]
Yuzhi11_25745	oxygen-dependent coproporphyrinogen-III oxidase, chloroplastic; K00228 coproporphyrinogen III oxidase [EC:1.3.3.3]
Yuzhi11_25746	probable quinone oxidoreductase; K00344 NADPH2:quinone reductase [EC:1.6.5.5]
Yuzhi11_25747	hypothetical protein; K01246 DNA-3-methyladenine glycosylase I [EC:3.2.2.20]
Yuzhi11_25760	parvulin-type peptidyl-prolyl cis-trans isomerase; K09578 peptidyl-prolyl cis-trans isomerase NIMA-interacting 1 [EC:5.2.1.8]
Yuzhi11_25762	hypothetical protein; K01886 glutaminyl-tRNA synthetase [EC:6.1.1.18]
Yuzhi11_25772	hypothetical protein; K01534 Cd2+/Zn2+-exporting ATPase [EC:3.6.3.3 3.6.3.5]
Yuzhi11_25779	protein arginine N-methyltransferase 1.5-like; K02516 protein arginine N-methyltransferase 5 [EC:2.1.1.125]
Yuzhi11_25800	ATP-binding cassette superfamily; K05643 ATP-binding cassette, subfamily A (ABC1), member 3
Yuzhi11_25813	hypothetical protein; K00799 glutathione S-transferase [EC:2.5.1.18]
Yuzhi11_25814	hypothetical protein; K01940 argininosuccinate synthase [EC:6.3.4.5]
Yuzhi11_25815	glycerol-3-phosphate dehydrogenase (EC:1.1.5.3); K00111 glycerol-3-phosphate dehydrogenase [EC:1.1.5.3]
Yuzhi11_25858	acetyl-CoA acetyltransferase, cytosolic 1-like; K00626 acetyl-CoA C-acetyltransferase [EC:2.3.1.9]
Yuzhi11_25864	aldehyde dehydrogenase family 3 member H1-like; K00128 aldehyde dehydrogenase (NAD+) [EC:1.2.1.3]
Yuzhi11_25866	hypothetical protein; K12823 ATP-dependent RNA helicase DDX5/DBP2 [EC:3.6.4.13]
Yuzhi11_25867	hypothetical protein; K01433 formyltetrahydrofolate deformylase [EC:3.5.1.10]
Yuzhi11_25868	SORBIDRAFT_03g045690, Sb03g045690; hypothetical protein; K00286 pyrroline-5-carboxylate reductase [EC:1.5.1.2]
Yuzhi11_25869	probable proline synthetase associated protein; K06997 PLP dependent protein
Yuzhi11_25872	disease resistance protein RPM1-like; K13457 disease resistance protein RPM1
Yuzhi11_25880	hypothetical protein; K08740 DNA mismatch repair protein MSH4
Yuzhi11_25881	3-oxoacyl-[acyl-carrier-protein] reductase 4-like; K00059 3-oxoacyl-[acyl-carrier protein] reductase [EC:1.1.1.100]
Yuzhi11_25892	LRR receptor-like serine/threonine-protein kinase FLS2-like; K13420 LRR receptor-like serine/threonine-protein kinase FLS2 [EC:2.7.11.1]
Yuzhi11_25899	protein FIZZY-RELATED 2-like; K03364 cell division cycle 20-like protein 1, cofactor of APC complex
Yuzhi11_25912	calcium-transporting P-type ATPase (EC:3.6.3.8); K05853 Ca2+ transporting ATPase, sarcoplasmic/endoplasmic reticulum [EC:3.6.3.8]
Yuzhi11_25928	SORBIDRAFT_10g001210, Sb10g001210; hypothetical protein; K00851 gluconokinase [EC:2.7.1.12]
Yuzhi11_25932	POPTRDRAFT_548063; hypothetical protein; K12663 delta(3,5)-Delta(2,4)-dienoyl-CoA isomerase [EC:5.3.3.-]
Yuzhi11_25935	POPTRDRAFT_571216; short-chain dehydrogenase/reductase family protein; K00059 3-oxoacyl-[acyl-carrier protein] reductase [EC:1.1.1.100]
Yuzhi11_25949	pyruvate kinase, cytosolic isozyme-like; K00873 pyruvate kinase [EC:2.7.1.40]
Yuzhi11_25950	hypothetical protein; K01738 cysteine synthase A [EC:2.5.1.47]
Yuzhi11_25961	3-oxoacyl-[acyl-carrier-protein] synthase, mitochondrial; K09458 3-oxoacyl-[acyl-carrier-protein] synthase II [EC:2.3.1.179]
Yuzhi11_25964	flavonoid 3-hydroxylase, putative (EC:1.14.13.21); K05280 flavonoid 3'-monooxygenase [EC:1.14.13.21]
Yuzhi11_25967	POPTRDRAFT_419321; hypothetical protein; K13941 2-amino-4-hydroxy-6-hydroxymethyldihydropteridine diphosphokinase / dihydropteroate synthase [EC:2.7.6.3 2.5.1.15]
Yuzhi11_25969	triosephosphate isomerase, chloroplastic; K01803 triosephosphate isomerase (TIM) [EC:5.3.1.1]
Yuzhi11_25972	endoribonuclease Dicer homolog 3b-like; K11592 endoribonuclease Dicer [EC:3.1.26.-]
Yuzhi11_25980	hypothetical protein; K01520 dUTP pyrophosphatase [EC:3.6.1.23]
Yuzhi11_25982	hypothetical protein; K00930 acetylglutamate kinase [EC:2.7.2.8]
Yuzhi11_25987	homeobox-leucine zipper protein HDG11-like; K09338 homeobox-leucine zipper protein
Yuzhi11_25988	30S ribosomal protein S9, chloroplastic; K02996 small subunit ribosomal protein S9
Yuzhi11_25990	ferredoxin-A-like; K02639 ferredoxin
Yuzhi11_25991	hypothetical protein; K03070 preprotein translocase subunit SecA
Yuzhi11_25995	hypothetical protein; K14026 SEL1 protein
Yuzhi11_25996	POPTRDRAFT_825892; hypothetical protein; K17623 pseudouridine-5'-monophosphatase [EC:3.1.3.-]
Yuzhi11_25998	ast1; aspartate aminotransferase; K14454 aspartate aminotransferase, cytoplasmic [EC:2.6.1.1]
Yuzhi11_25999	proline iminopeptidase; K01259 proline iminopeptidase [EC:3.4.11.5]
Yuzhi11_26006	aminomethyltransferase; K00605 aminomethyltransferase [EC:2.1.2.10]
Yuzhi11_26009	BTB/POZ domain-containing protein At1g30440; K03294 basic amino acid/polyamine antiporter, APA family
Yuzhi11_26010	Tetraacyldisaccharide 4'-kinase; K00912 tetraacyldisaccharide 4'-kinase [EC:2.7.1.130]
Yuzhi11_26016	hypothetical protein; K01933 phosphoribosylformylglycinamidine cyclo-ligase [EC:6.3.3.1]
Yuzhi11_26017	SORBIDRAFT_01g007300, Sb01g007300; hypothetical protein; K03593 ATP-binding protein involved in chromosome partitioning
Yuzhi11_26018	hypothetical protein; K01874 methionyl-tRNA synthetase [EC:6.1.1.10]
Yuzhi11_26019	omega-6 fatty acid desaturase, endoplasmic reticulum isozyme 1-like; K10256 omega-6 fatty acid desaturase (delta-12 desaturase) [EC:1.14.19.-]
Zhongzhi13_00047	uncharacterized LOC102590164; K01183 chitinase [EC:3.2.1.14]
Zhongzhi13_00289	thioredoxin-like protein YLS8; K12859 U5 snRNP protein, DIM1 family
Zhongzhi13_00368	uncharacterized LOC104905624; K05658 ATP-binding cassette, subfamily B (MDR/TAP), member 1 [EC:3.6.3.44]
Zhongzhi13_00381	galactoside 2-alpha-L-fucosyltransferase; K13681 xyloglucan fucosyltransferase [EC:2.4.1.-]
Zhongzhi13_00431	uncharacterized LOC103331954; K09903 uridylate kinase [EC:2.7.4.22]
Zhongzhi13_00447	uncharacterized LOC103342269; K10395 kinesin family member 4/21/27
Zhongzhi13_00502	Os02g0569400; Cytochrome P450 family protein.; K16084 ent-cassa-12,15-diene 11-hydroxylase [EC:1.14.13.145]
Zhongzhi13_00565	uncharacterized LOC103721336; K01886 glutaminyl-tRNA synthetase [EC:6.1.1.18]
Zhongzhi13_00611	uncharacterized LOC100855389; K11292 transcription elongation factor SPT6
Zhongzhi13_00637	S-linalool synthase-like; K17982 geranyllinalool synthase [EC:4.2.3.144]
Zhongzhi13_00662	S-linalool synthase-like; K17982 geranyllinalool synthase [EC:4.2.3.144]
Zhongzhi13_00663	dnaJ homolog subfamily C GRV2; K09533 DnaJ homolog subfamily C member 13
Zhongzhi13_00665	FAD/NAD(P)-binding oxidoreductase family protein isoform 1; K06126 ubiquinone biosynthesis monooxygenase Coq6 [EC:1.14.13.-]
Zhongzhi13_00667	uncharacterized LOC104435557; K15115 solute carrier family 25 (mitochondrial folate transporter), member 32
Zhongzhi13_00673	zinc metalloprotease, putative; K06972 uncharacterized protein
Zhongzhi13_00682	uncharacterized LOC104435557; K15115 solute carrier family 25 (mitochondrial folate transporter), member 32
Zhongzhi13_00683	uncharacterized LOC104435557; K15115 solute carrier family 25 (mitochondrial folate transporter), member 32
Zhongzhi13_00686	uncharacterized LOC104435557; K15115 solute carrier family 25 (mitochondrial folate transporter), member 32
Zhongzhi13_00689	uncharacterized LOC104435557; K15115 solute carrier family 25 (mitochondrial folate transporter), member 32
Zhongzhi13_00695	uncharacterized LOC104435557; K15115 solute carrier family 25 (mitochondrial folate transporter), member 32
Zhongzhi13_00702	uncharacterized LOC104435557; K15115 solute carrier family 25 (mitochondrial folate transporter), member 32
Zhongzhi13_00707	S-linalool synthase-like; K17982 geranyllinalool synthase [EC:4.2.3.144]
Zhongzhi13_00709	coatomer subunit beta'-1-like; K17302 coatomer, subunit beta'
Zhongzhi13_00710	uncharacterized LOC104435557; K15115 solute carrier family 25 (mitochondrial folate transporter), member 32
Zhongzhi13_00720	uncharacterized LOC104435557; K15115 solute carrier family 25 (mitochondrial folate transporter), member 32
Zhongzhi13_00727	uncharacterized LOC100781932; K04730 interleukin-1 receptor-associated kinase 1 [EC:2.7.11.1]
Zhongzhi13_00744	coatomer subunit beta'-1-like; K17302 coatomer, subunit beta'
Zhongzhi13_00749	uncharacterized LOC104435557; K15115 solute carrier family 25 (mitochondrial folate transporter), member 32
Zhongzhi13_00753	uncharacterized LOC104435557; K15115 solute carrier family 25 (mitochondrial folate transporter), member 32
Zhongzhi13_00754	uncharacterized LOC104435557; K15115 solute carrier family 25 (mitochondrial folate transporter), member 32
Zhongzhi13_00756	uncharacterized LOC104435557; K15115 solute carrier family 25 (mitochondrial folate transporter), member 32
Zhongzhi13_00762	uncharacterized LOC104435557; K15115 solute carrier family 25 (mitochondrial folate transporter), member 32
Zhongzhi13_00768	uncharacterized LOC103414113; K18577 mannosylglycoprotein endo-beta-mannosidase [EC:3.2.1.152]
Zhongzhi13_00784	coatomer subunit beta'-1-like; K17302 coatomer, subunit beta'
Zhongzhi13_00788	uncharacterized LOC104435557; K15115 solute carrier family 25 (mitochondrial folate transporter), member 32
Zhongzhi13_00792	uncharacterized LOC104435557; K15115 solute carrier family 25 (mitochondrial folate transporter), member 32
Zhongzhi13_00800	disease resistance protein RPM1-like; K13457 disease resistance protein RPM1
Zhongzhi13_00807	uncharacterized LOC100855389; K11292 transcription elongation factor SPT6
Zhongzhi13_00809	uncharacterized LOC104435557; K15115 solute carrier family 25 (mitochondrial folate transporter), member 32
Zhongzhi13_00810	coatomer subunit beta'-1-like; K17302 coatomer, subunit beta'
Zhongzhi13_00820	uncharacterized LOC104435557; K15115 solute carrier family 25 (mitochondrial folate transporter), member 32
Zhongzhi13_00822	uncharacterized LOC104435557; K15115 solute carrier family 25 (mitochondrial folate transporter), member 32
Zhongzhi13_00827	uncharacterized LOC104435557; K15115 solute carrier family 25 (mitochondrial folate transporter), member 32
Zhongzhi13_00829	uncharacterized LOC104435557; K15115 solute carrier family 25 (mitochondrial folate transporter), member 32
Zhongzhi13_00835	uncharacterized LOC104435557; K15115 solute carrier family 25 (mitochondrial folate transporter), member 32
Zhongzhi13_00846	coatomer subunit beta'-1-like; K17302 coatomer, subunit beta'
Zhongzhi13_00860	uncharacterized LOC104435557; K15115 solute carrier family 25 (mitochondrial folate transporter), member 32
Zhongzhi13_00867	Ran-binding protein-like protein; K15306 Ran-binding protein 1
Zhongzhi13_00874	S-linalool synthase-like; K17982 geranyllinalool synthase [EC:4.2.3.144]
Zhongzhi13_00877	uncharacterized LOC104435557; K15115 solute carrier family 25 (mitochondrial folate transporter), member 32
Zhongzhi13_00882	uncharacterized LOC104435557; K15115 solute carrier family 25 (mitochondrial folate transporter), member 32
Zhongzhi13_00884	uncharacterized LOC104435557; K15115 solute carrier family 25 (mitochondrial folate transporter), member 32
Zhongzhi13_00898	coatomer subunit beta'-1-like; K17302 coatomer, subunit beta'
Zhongzhi13_00903	S-linalool synthase-like; K17982 geranyllinalool synthase [EC:4.2.3.144]
Zhongzhi13_00904	uncharacterized LOC104435557; K15115 solute carrier family 25 (mitochondrial folate transporter), member 32
Zhongzhi13_00922	uncharacterized LOC104435557; K15115 solute carrier family 25 (mitochondrial folate transporter), member 32
Zhongzhi13_00932	uncharacterized LOC104435557; K15115 solute carrier family 25 (mitochondrial folate transporter), member 32
Zhongzhi13_00935	uncharacterized LOC104435557; K15115 solute carrier family 25 (mitochondrial folate transporter), member 32
Zhongzhi13_00938	disease resistance protein RPM1-like; K13457 disease resistance protein RPM1
Zhongzhi13_00941	uncharacterized LOC104435557; K15115 solute carrier family 25 (mitochondrial folate transporter), member 32
Zhongzhi13_00951	disease resistance protein RPM1-like; K13457 disease resistance protein RPM1
Zhongzhi13_00963	S-linalool synthase-like; K17982 geranyllinalool synthase [EC:4.2.3.144]
Zhongzhi13_00975	uncharacterized LOC104435557; K15115 solute carrier family 25 (mitochondrial folate transporter), member 32
Zhongzhi13_00976	uncharacterized LOC103414113; K18577 mannosylglycoprotein endo-beta-mannosidase [EC:3.2.1.152]
Zhongzhi13_00979	uncharacterized LOC104435557; K15115 solute carrier family 25 (mitochondrial folate transporter), member 32
Zhongzhi13_00992	uncharacterized LOC100855389; K11292 transcription elongation factor SPT6
Zhongzhi13_00993	uncharacterized LOC104435557; K15115 solute carrier family 25 (mitochondrial folate transporter), member 32
Zhongzhi13_00995	uncharacterized LOC104435557; K15115 solute carrier family 25 (mitochondrial folate transporter), member 32
Zhongzhi13_00998	uncharacterized LOC104435557; K15115 solute carrier family 25 (mitochondrial folate transporter), member 32
Zhongzhi13_01001	cell cycle checkpoint protein RAD17; K06662 cell cycle checkpoint protein
Zhongzhi13_01008	hypothetical protein; K17604 zinc finger SWIM domain-containing protein 3
Zhongzhi13_01010	transmembrane 9 superfamily member 4-like; K17086 transmembrane 9 superfamily member 2/4
Zhongzhi13_01012	Transducin/WD40 repeat-like superfamily protein; K03363 cell division cycle 20, cofactor of APC complex
Zhongzhi13_01021	uncharacterized LOC102590164; K01183 chitinase [EC:3.2.1.14]
Zhongzhi13_01058	uncharacterized LOC103443119; K06883 uncharacterized protein
Zhongzhi13_01078	uncharacterized LOC104435557; K15115 solute carrier family 25 (mitochondrial folate transporter), member 32
Zhongzhi13_01187	hypothetical protein; K03564 peroxiredoxin Q/BCP [EC:1.11.1.15]
Zhongzhi13_01251	uncharacterized LOC102590164; K01183 chitinase [EC:3.2.1.14]
Zhongzhi13_01501	probable S-adenosylmethionine-dependent methyltransferase At5g38100; K18848 indole-3-acetate O-methyltransferase [EC:2.1.1.278]
Zhongzhi13_01621	probable calcium-binding protein CML15; K13448 calcium-binding protein CML
Zhongzhi13_01781	histidine-containing phosphotransfer protein 4; K14490 histidine-containing phosphotransfer peotein
Zhongzhi13_01959	ATP-dependent CLP protease; K03696 ATP-dependent Clp protease ATP-binding subunit ClpC
Zhongzhi13_02011	Ubiquitin-activating enzyme E1; K03178 ubiquitin-activating enzyme E1 [EC:6.2.1.45]
Zhongzhi13_02065	guanine nucleotide-binding protein subunit beta-like protein-like; K14753 guanine nucleotide-binding protein subunit beta-2-like 1 protein
Zhongzhi13_02128	acyl carrier protein 1, mitochondrial-like; K03955 NADH dehydrogenase (ubiquinone) 1 alpha/beta subcomplex 1
Zhongzhi13_02502	arginase 1, mitochondrial; K01476 arginase [EC:3.5.3.1]
Zhongzhi13_02525	LOB domain-containing protein 16; K13944
Zhongzhi13_02785	probable linoleate 9S-lipoxygenase 4; K15718 linoleate 9S-lipoxygenase [EC:1.13.11.58]
Zhongzhi13_02801	proteasome subunit alpha type-1-B-like; K02725 20S proteasome subunit alpha 6 [EC:3.4.25.1]
Zhongzhi13_02998	flavonol synthase, putative (EC:1.14.11.23); K05278 flavonol synthase [EC:1.14.11.23]
Zhongzhi13_03378	uncharacterized LOC101248824; K14826 FK506-binding nuclear protein [EC:5.2.1.8]
Zhongzhi13_03484	caffeic acid 3-O-methyltransferase-like; K13066 caffeic acid 3-O-methyltransferase [EC:2.1.1.68]
Zhongzhi13_03502	flavonol synthase/flavanone 3-hydroxylase; K05278 flavonol synthase [EC:1.14.11.23]
Zhongzhi13_03524	uncharacterized LOC103408058; K03453 bile acid:Na+ symporter, BASS family
Zhongzhi13_03530	uncharacterized LOC102609326; K09833 homogentisate phytyltransferase / homogentisate geranylgeranyltransferase [EC:2.5.1.115 2.5.1.116]
Zhongzhi13_03547	uncharacterized LOC104435557; K15115 solute carrier family 25 (mitochondrial folate transporter), member 32
Zhongzhi13_03581	disease resistance protein RPM1-like; K13457 disease resistance protein RPM1
Zhongzhi13_03588	S-linalool synthase-like; K17982 geranyllinalool synthase [EC:4.2.3.144]
Zhongzhi13_03589	uncharacterized LOC104435557; K15115 solute carrier family 25 (mitochondrial folate transporter), member 32
Zhongzhi13_03595	26S proteasome non-ATPase regulatory subunit 12 homolog A; K03035 26S proteasome regulatory subunit N5
Zhongzhi13_03605	S-linalool synthase-like; K17982 geranyllinalool synthase [EC:4.2.3.144]
Zhongzhi13_03606	S-linalool synthase-like; K17982 geranyllinalool synthase [EC:4.2.3.144]
Zhongzhi13_03664	Os10g0166600; K00517
Zhongzhi13_03693	Transducin/WD40 repeat-like superfamily protein; K03363 cell division cycle 20, cofactor of APC complex
Zhongzhi13_03701	probable mitochondrial-processing peptidase subunit beta; K17732 mitochondrial-processing peptidase subunit beta [EC:3.4.24.64]
Zhongzhi13_03704	probable mitochondrial-processing peptidase subunit beta; K17732 mitochondrial-processing peptidase subunit beta [EC:3.4.24.64]
Zhongzhi13_03714	WRKY transcription factor 23, putative; K13425 WRKY transcription factor 22
Zhongzhi13_03821	Replication protein A 70 kDa DNA-binding subunit; K07466 replication factor A1
Zhongzhi13_03824	uncharacterized LOC103412975; K08081 tropinone reductase I [EC:1.1.1.206]
Zhongzhi13_03931	glutamate receptor 2.3-like; K05387 glutamate receptor, ionotropic, plant
Zhongzhi13_03970	uncharacterized LOC104435557; K15115 solute carrier family 25 (mitochondrial folate transporter), member 32
Zhongzhi13_03971	Replication protein A 70 kDa DNA-binding subunit; K07466 replication factor A1
Zhongzhi13_03973	Transducin/WD40 repeat-like superfamily protein; K03363 cell division cycle 20, cofactor of APC complex
Zhongzhi13_04075	ABSCISIC ACID-INSENSITIVE 5-like protein 2-like; K14432 ABA responsive element binding factor
Zhongzhi13_04277	probable calcium-binding protein CML18-like; K13448 calcium-binding protein CML
Zhongzhi13_04396	poly [ADP-ribose] polymerase 3; K10798 poly [ADP-ribose] polymerase [EC:2.4.2.30]
Zhongzhi13_04641	ubiquitin receptor RAD23c-like; K10839 UV excision repair protein RAD23
Zhongzhi13_04707	DNA-3-methyladenine glycosylase, putative (EC:3.2.2.20); K01246 DNA-3-methyladenine glycosylase I [EC:3.2.2.20]
Zhongzhi13_04774	malate dehydrogenase [NADP], chloroplastic-like; K00051 malate dehydrogenase (NADP+) [EC:1.1.1.82]
Zhongzhi13_04990	uncharacterized LOC100855389; K11292 transcription elongation factor SPT6
Zhongzhi13_05032	hypothetical protein; K01206 alpha-L-fucosidase [EC:3.2.1.51]
Zhongzhi13_05144	Cu/Zn superoxide dismutase family protein; K04565 superoxide dismutase, Cu-Zn family [EC:1.15.1.1]
Zhongzhi13_05204	uncharacterized LOC103443119; K06883 uncharacterized protein
Zhongzhi13_05319	S-linalool synthase-like; K17982 geranyllinalool synthase [EC:4.2.3.144]
Zhongzhi13_05344	xanthoxin dehydrogenase-like; K09841 xanthoxin dehydrogenase [EC:1.1.1.288]
Zhongzhi13_05463	uncharacterized LOC104435557; K15115 solute carrier family 25 (mitochondrial folate transporter), member 32
Zhongzhi13_05485	U3 small nucleolar RNA-associated protein 21 homolog; K14554 U3 small nucleolar RNA-associated protein 21
Zhongzhi13_05510	disease resistance protein RPP8-like; K13457 disease resistance protein RPM1
Zhongzhi13_05547	disease resistance protein RPM1-like; K13457 disease resistance protein RPM1
Zhongzhi13_05573	60S ribosomal protein L27a-3-like; K02900 large subunit ribosomal protein L27Ae
Zhongzhi13_05611	uncharacterized LOC103430988; K00602 phosphoribosylaminoimidazolecarboxamide formyltransferase / IMP cyclohydrolase [EC:2.1.2.3 3.5.4.10]
Zhongzhi13_05612	uncharacterized LOC102707106; K12619 5'-3' exoribonuclease 2 [EC:3.1.13.-]
Zhongzhi13_05644	S-linalool synthase-like; K17982 geranyllinalool synthase [EC:4.2.3.144]
Zhongzhi13_05672	probable linoleate 9S-lipoxygenase 4; K15718 linoleate 9S-lipoxygenase [EC:1.13.11.58]
Zhongzhi13_05841	protein FIZZY-RELATED 2-like; K03364 cell division cycle 20-like protein 1, cofactor of APC complex
Zhongzhi13_05864	ubiquitin carboxyl-terminal hydrolase 12-like; K11838 ubiquitin carboxyl-terminal hydrolase 7 [EC:3.4.19.12]
Zhongzhi13_05881	ubiquitin carboxyl-terminal hydrolase 13-like; K11838 ubiquitin carboxyl-terminal hydrolase 7 [EC:3.4.19.12]
Zhongzhi13_05886	uncharacterized LOC103408058; K03453 bile acid:Na+ symporter, BASS family
Zhongzhi13_05897	ubiquitin carboxyl-terminal hydrolase 12-like; K11838 ubiquitin carboxyl-terminal hydrolase 7 [EC:3.4.19.12]
Zhongzhi13_05906	protein FIZZY-RELATED 2-like; K03364 cell division cycle 20-like protein 1, cofactor of APC complex
Zhongzhi13_05913	ubiquitin carboxyl-terminal hydrolase 13; K11838 ubiquitin carboxyl-terminal hydrolase 7 [EC:3.4.19.12]
Zhongzhi13_05914	Ubiquitin-specific protease 12; K11838 ubiquitin carboxyl-terminal hydrolase 7 [EC:3.4.19.12]
Zhongzhi13_05942	uncharacterized LOC102610907; K12153 phenylalanine N-monooxygenase [EC:1.14.13.124]
Zhongzhi13_05943	uncharacterized LOC102610907; K12153 phenylalanine N-monooxygenase [EC:1.14.13.124]
Zhongzhi13_05944	hypothetical protein; K17943 pumilio RNA-binding family
Zhongzhi13_05950	uncharacterized LOC102590164; K01183 chitinase [EC:3.2.1.14]
Zhongzhi13_05954	ubiquitin carboxyl-terminal hydrolase 12-like; K11838 ubiquitin carboxyl-terminal hydrolase 7 [EC:3.4.19.12]
Zhongzhi13_05955	Ubiquitin carboxyl-terminal hydrolase, putative (EC:3.1.2.15); K11838 ubiquitin carboxyl-terminal hydrolase 7 [EC:3.4.19.12]
Zhongzhi13_05962	uncharacterized LOC102610907; K12153 phenylalanine N-monooxygenase [EC:1.14.13.124]
Zhongzhi13_05966	Ubiquitin-specific protease 12 isoform 1; K11838 ubiquitin carboxyl-terminal hydrolase 7 [EC:3.4.19.12]
Zhongzhi13_05967	SORBIDRAFT_03g035900, Sb03g035900; hypothetical protein; K11838 ubiquitin carboxyl-terminal hydrolase 7 [EC:3.4.19.12]
Zhongzhi13_05970	ubiquitin carboxyl-terminal hydrolase 13-like; K11838 ubiquitin carboxyl-terminal hydrolase 7 [EC:3.4.19.12]
Zhongzhi13_05974	S-linalool synthase-like; K17982 geranyllinalool synthase [EC:4.2.3.144]
Zhongzhi13_06106	Auxin-responsive protein IAA1, putative; K14484 auxin-responsive protein IAA
Zhongzhi13_06206	aquaporin TIP2-1; K09873 aquaporin TIP
Zhongzhi13_06221	hypothetical protein; K03350 anaphase-promoting complex subunit 3
Zhongzhi13_06283	uncharacterized LOC102590164; K01183 chitinase [EC:3.2.1.14]
Zhongzhi13_06465	uncharacterized LOC104435557; K15115 solute carrier family 25 (mitochondrial folate transporter), member 32
Zhongzhi13_06498	uncharacterized LOC102702220; K07407 alpha-galactosidase [EC:3.2.1.22]
Zhongzhi13_06705	bidirectional sugar transporter SWEET10-like; K15382 solute carrier family 50 (sugar transporter)
Zhongzhi13_07101	Actin-related protein 2/3 complex subunit 2; K05758 actin related protein 2/3 complex, subunit 2
Zhongzhi13_07446	uncharacterized LOC104435557; K15115 solute carrier family 25 (mitochondrial folate transporter), member 32
Zhongzhi13_07803	SKP1-like protein 1B; K03094 S-phase kinase-associated protein 1
Zhongzhi13_07809	malate dehydrogenase [NADP], chloroplastic-like; K00051 malate dehydrogenase (NADP+) [EC:1.1.1.82]
Zhongzhi13_07942	ubiquitin-fold modifier 1-like; K12162 ubiquitin-fold modifier 1
Zhongzhi13_08021	coatomer subunit beta'-1-like; K17302 coatomer, subunit beta'
Zhongzhi13_08292	UDP-galactose transporter 3 isoform 1; K15275 solute carrier family 35 (UDP-galactose transporter), member B1
Zhongzhi13_08306	poly [ADP-ribose] polymerase 3; K10798 poly [ADP-ribose] polymerase [EC:2.4.2.30]
Zhongzhi13_08434	AP-3 complex subunit mu; K12398 AP-3 complex subunit mu
Zhongzhi13_08435	AP-3 complex subunit mu; K12398 AP-3 complex subunit mu
Zhongzhi13_08438	uncharacterized LOC101497921; K19042 E3 ubiquitin-protein ligase BOI and related proteins [EC:2.3.2.27]
Zhongzhi13_08481	uncharacterized LOC103414113; K18577 mannosylglycoprotein endo-beta-mannosidase [EC:3.2.1.152]
Zhongzhi13_08482	S-linalool synthase-like; K17982 geranyllinalool synthase [EC:4.2.3.144]
Zhongzhi13_08483	probable linoleate 9S-lipoxygenase 4; K15718 linoleate 9S-lipoxygenase [EC:1.13.11.58]
Zhongzhi13_08501	Elongation factor 1-alpha; K03231 elongation factor 1-alpha
Zhongzhi13_08561	probable linoleate 9S-lipoxygenase 4; K15718 linoleate 9S-lipoxygenase [EC:1.13.11.58]
Zhongzhi13_08562	uncharacterized LOC102610907; K12153 phenylalanine N-monooxygenase [EC:1.14.13.124]
Zhongzhi13_08602	POPTRDRAFT_805321; hypothetical protein; K07964 heparanase 1 [EC:3.2.1.166]
Zhongzhi13_08641	uncharacterized LOC104435557; K15115 solute carrier family 25 (mitochondrial folate transporter), member 32
Zhongzhi13_08650	dnaJ homolog subfamily C GRV2-like; K09533 DnaJ homolog subfamily C member 13
Zhongzhi13_08680	pyruvate dehydrogenase E1 component subunit beta-1, mitochondrial-like; K00162 pyruvate dehydrogenase E1 component beta subunit [EC:1.2.4.1]
Zhongzhi13_08681	pyruvate dehydrogenase E1 component subunit beta, mitochondrial; K00162 pyruvate dehydrogenase E1 component beta subunit [EC:1.2.4.1]
Zhongzhi13_08696	pyruvate dehydrogenase E1 component subunit beta-1, mitochondrial-like; K00162 pyruvate dehydrogenase E1 component beta subunit [EC:1.2.4.1]
Zhongzhi13_08726	uncharacterized LOC104435557; K15115 solute carrier family 25 (mitochondrial folate transporter), member 32
Zhongzhi13_08729	uncharacterized LOC104435557; K15115 solute carrier family 25 (mitochondrial folate transporter), member 32
Zhongzhi13_08737	disease resistance protein RPM1-like; K13457 disease resistance protein RPM1
Zhongzhi13_08741	uncharacterized LOC104435557; K15115 solute carrier family 25 (mitochondrial folate transporter), member 32
Zhongzhi13_08752	uncharacterized LOC104435557; K15115 solute carrier family 25 (mitochondrial folate transporter), member 32
Zhongzhi13_08755	uncharacterized LOC104435557; K15115 solute carrier family 25 (mitochondrial folate transporter), member 32
Zhongzhi13_08760	uncharacterized LOC104435557; K15115 solute carrier family 25 (mitochondrial folate transporter), member 32
Zhongzhi13_09023	transcription factor RAX1-like; K09422 myb proto-oncogene protein, plant
Zhongzhi13_09048	uncharacterized LOC104884951; K03549 KUP system potassium uptake protein
Zhongzhi13_09135	long-chain-alcohol oxidase FAO4A; K17756 long-chain-alcohol oxidase [EC:1.1.3.20]
Zhongzhi13_09149	60S ribosomal protein L13-1-like; K02873 large subunit ribosomal protein L13e
Zhongzhi13_09184	60S acidic ribosomal family protein; K02942 large subunit ribosomal protein LP1
Zhongzhi13_09558	Os01g0819100; Similar to predicted protein.; K04733 interleukin-1 receptor-associated kinase 4 [EC:2.7.11.1]
Zhongzhi13_09577	transketolase, chloroplastic; K00615 transketolase [EC:2.2.1.1]
Zhongzhi13_09578	ent-copalyl diphosphate synthase, chloroplastic; K04120 ent-copalyl diphosphate synthase [EC:5.5.1.13]
Zhongzhi13_09605	pectinesterase 2-like; K01051 pectinesterase [EC:3.1.1.11]
Zhongzhi13_09606	pectinesterase 2-like; K01051 pectinesterase [EC:3.1.1.11]
Zhongzhi13_09879	dnaJ homolog subfamily C member 8-like; K09528 DnaJ homolog subfamily C member 8
Zhongzhi13_10054	epsin-2-like; K12471 epsin
Zhongzhi13_10269	60S ribosomal protein L9; K02940 large subunit ribosomal protein L9e
Zhongzhi13_10293	uncharacterized LOC103497624; K14861 nucleolar pre-ribosomal-associated protein 1
Zhongzhi13_10359	hypothetical protein; K18368 caffeoylshikimate esterase [EC:3.1.1.-]
Zhongzhi13_10669	eukaryotic translation initiation factor 5A3; K03263 translation initiation factor 5A
Zhongzhi13_10884	Replication protein A 70 kDa DNA-binding subunit; K07466 replication factor A1
Zhongzhi13_10903	nascent polypeptide-associated complex subunit alpha-like protein 1-like; K03626 nascent polypeptide-associated complex subunit alpha
Zhongzhi13_11006	uncharacterized LOC103698312; K14760 acyl-activating enzyme 14 [EC:6.2.1.26]
Zhongzhi13_11074	probable zinc transporter 10; K14709 solute carrier family 39 (zinc transporter), member 1/2/3
Zhongzhi13_11090	uncharacterized LOC100305708; K12160 small ubiquitin-related modifier
Zhongzhi13_11091	POPTRDRAFT_554585; disease resistance family protein; K13457 disease resistance protein RPM1
Zhongzhi13_11105	hypothetical protein; K19613 leucine-rich repeat protein SHOC2
Zhongzhi13_11107	hypothetical protein; K19613 leucine-rich repeat protein SHOC2
Zhongzhi13_11112	uncharacterized LOC102590164; K01183 chitinase [EC:3.2.1.14]
Zhongzhi13_11118	protein FIZZY-RELATED 2-like; K03364 cell division cycle 20-like protein 1, cofactor of APC complex
Zhongzhi13_11119	hypothetical protein; K19613 leucine-rich repeat protein SHOC2
Zhongzhi13_11152	Isopentenyltransferase 5, putative; K10760 adenylate isopentenyltransferase (cytokinin synthase)
Zhongzhi13_11176	uncharacterized LOC100305708; K12160 small ubiquitin-related modifier
Zhongzhi13_11177	hypothetical protein; K19613 leucine-rich repeat protein SHOC2
Zhongzhi13_11181	uncharacterized LOC102590164; K01183 chitinase [EC:3.2.1.14]
Zhongzhi13_11195	hypothetical protein; K19613 leucine-rich repeat protein SHOC2
Zhongzhi13_11212	uncharacterized LOC100305708; K12160 small ubiquitin-related modifier
Zhongzhi13_11226	uncharacterized LOC104435557; K15115 solute carrier family 25 (mitochondrial folate transporter), member 32
Zhongzhi13_11242	uncharacterized LOC105038444; K03386 peroxiredoxin (alkyl hydroperoxide reductase subunit C) [EC:1.11.1.15]
Zhongzhi13_11260	uncharacterized LOC103696395; K13356 alcohol-forming fatty acyl-CoA reductase [EC:1.2.1.84]
Zhongzhi13_11282	hydroquinone glucosyltransferase-like; K08237 hydroquinone glucosyltransferase [EC:2.4.1.218]
Zhongzhi13_11286	uncharacterized LOC102590164; K01183 chitinase [EC:3.2.1.14]
Zhongzhi13_11288	uncharacterized LOC104435557; K15115 solute carrier family 25 (mitochondrial folate transporter), member 32
Zhongzhi13_11295	protein FIZZY-RELATED 2-like; K03364 cell division cycle 20-like protein 1, cofactor of APC complex
Zhongzhi13_11296	hypothetical protein; K19613 leucine-rich repeat protein SHOC2
Zhongzhi13_11297	hypothetical protein; K19613 leucine-rich repeat protein SHOC2
Zhongzhi13_11317	adenylate isopentenyltransferase 3, chloroplastic; K10760 adenylate isopentenyltransferase (cytokinin synthase)
Zhongzhi13_11327	hypothetical protein; K19613 leucine-rich repeat protein SHOC2
Zhongzhi13_11339	hydroquinone glucosyltransferase-like; K08237 hydroquinone glucosyltransferase [EC:2.4.1.218]
Zhongzhi13_11375	eukaryotic translation initiation factor 3 subunit M-like; K15030 translation initiation factor 3 subunit M
Zhongzhi13_11377	nuclear pore complex protein NUP205; K14310 nuclear pore complex protein Nup205
Zhongzhi13_11439	coatomer subunit beta'-1-like; K17302 coatomer, subunit beta'
Zhongzhi13_11442	uncharacterized LOC104435557; K15115 solute carrier family 25 (mitochondrial folate transporter), member 32
Zhongzhi13_11443	uncharacterized LOC104435557; K15115 solute carrier family 25 (mitochondrial folate transporter), member 32
Zhongzhi13_11446	beta-amyrin synthase; K15813 beta-amyrin synthase [EC:5.4.99.39]
Zhongzhi13_11447	protein hir1-like; K10751 chromatin assembly factor 1 subunit B
Zhongzhi13_11455	poly [ADP-ribose] polymerase 3; K10798 poly [ADP-ribose] polymerase [EC:2.4.2.30]
Zhongzhi13_11456	uncharacterized LOC105038444; K03386 peroxiredoxin (alkyl hydroperoxide reductase subunit C) [EC:1.11.1.15]
Zhongzhi13_11482	adenylate isopentenyltransferase 5, chloroplastic; K10760 adenylate isopentenyltransferase (cytokinin synthase)
Zhongzhi13_11486	adenylate isopentenyltransferase 5, chloroplastic; K10760 adenylate isopentenyltransferase (cytokinin synthase)
Zhongzhi13_11720	Transducin/WD40 repeat-like superfamily protein; K03363 cell division cycle 20, cofactor of APC complex
Zhongzhi13_11722	uncharacterized LOC102590164; K01183 chitinase [EC:3.2.1.14]
Zhongzhi13_11726	probable aquaporin NIP5-1; K09874 aquaporin NIP
Zhongzhi13_11732	uncharacterized LOC102590164; K01183 chitinase [EC:3.2.1.14]
Zhongzhi13_11735	hypothetical protein; K05278 flavonol synthase [EC:1.14.11.23]
Zhongzhi13_11764	ADIPOR-like receptor CG5315-like; K07297 adiponectin receptor
Zhongzhi13_11780	uncharacterized LOC102590164; K01183 chitinase [EC:3.2.1.14]
Zhongzhi13_11904	hypothetical protein; K10683 BRCA1-associated RING domain protein 1
Zhongzhi13_11942	serine acetyltransferase 5; K00640 serine O-acetyltransferase [EC:2.3.1.30]
Zhongzhi13_11944	probable LRR receptor-like serine/threonine-protein kinase At3g47570; K13420 LRR receptor-like serine/threonine-protein kinase FLS2 [EC:2.7.11.1]
Zhongzhi13_11990	uncharacterized LOC104436476; K06889 uncharacterized protein
Zhongzhi13_12040	uncharacterized LOC101250545; K11426 SET and MYND domain-containing protein
Zhongzhi13_12318	ethylene-responsive transcription factor ERF023-like; K09286 EREBP-like factor
Zhongzhi13_12378	lipid phosphate phosphatase gamma, chloroplastic; K07252 dolichyldiphosphatase [EC:3.6.1.43]
Zhongzhi13_12423	ras-related protein RABE1c-like; K07901 Ras-related protein Rab-8A
Zhongzhi13_12452	protein hir1-like; K10751 chromatin assembly factor 1 subunit B
Zhongzhi13_12948	exopolygalacturonase-like; K01213 galacturan 1,4-alpha-galacturonidase [EC:3.2.1.67]
Zhongzhi13_13196	cytosolic sulfotransferase 15-like; K01025
Zhongzhi13_13394	Ubiquitin-activating enzyme E1; K03178 ubiquitin-activating enzyme E1 [EC:6.2.1.45]
Zhongzhi13_13603	N6-adenosine-methyltransferase MT-A70-like; K05925 mRNA (2'-O-methyladenosine-N6-)-methyltransferase [EC:2.1.1.62]
Zhongzhi13_13607	probable linoleate 9S-lipoxygenase 4; K15718 linoleate 9S-lipoxygenase [EC:1.13.11.58]
Zhongzhi13_13611	S-linalool synthase-like; K17982 geranyllinalool synthase [EC:4.2.3.144]
Zhongzhi13_13619	ubiquitin carboxyl-terminal hydrolase 12-like; K11838 ubiquitin carboxyl-terminal hydrolase 7 [EC:3.4.19.12]
Zhongzhi13_13675	uncharacterized LOC103414113; K18577 mannosylglycoprotein endo-beta-mannosidase [EC:3.2.1.152]
Zhongzhi13_13725	uncharacterized LOC101494075; K01094 phosphatidylglycerophosphatase GEP4 [EC:3.1.3.27]
Zhongzhi13_13758	ubiquitin carboxyl-terminal hydrolase 12; K11838 ubiquitin carboxyl-terminal hydrolase 7 [EC:3.4.19.12]
Zhongzhi13_13768	uncharacterized LOC104435557; K15115 solute carrier family 25 (mitochondrial folate transporter), member 32
Zhongzhi13_13776	S-linalool synthase-like; K17982 geranyllinalool synthase [EC:4.2.3.144]
Zhongzhi13_13781	coatomer subunit beta'-1-like; K17302 coatomer, subunit beta'
Zhongzhi13_13794	uncharacterized LOC104435557; K15115 solute carrier family 25 (mitochondrial folate transporter), member 32
Zhongzhi13_13796	uncharacterized LOC104435557; K15115 solute carrier family 25 (mitochondrial folate transporter), member 32
Zhongzhi13_13799	S-linalool synthase-like; K17982 geranyllinalool synthase [EC:4.2.3.144]
Zhongzhi13_13800	uncharacterized LOC104435557; K15115 solute carrier family 25 (mitochondrial folate transporter), member 32
Zhongzhi13_13803	S-linalool synthase-like; K17982 geranyllinalool synthase [EC:4.2.3.144]
Zhongzhi13_13809	uncharacterized LOC104435557; K15115 solute carrier family 25 (mitochondrial folate transporter), member 32
Zhongzhi13_13815	S-linalool synthase-like; K17982 geranyllinalool synthase [EC:4.2.3.144]
Zhongzhi13_13830	uncharacterized LOC104435557; K15115 solute carrier family 25 (mitochondrial folate transporter), member 32
Zhongzhi13_13832	uncharacterized LOC103414113; K18577 mannosylglycoprotein endo-beta-mannosidase [EC:3.2.1.152]
Zhongzhi13_13847	S-linalool synthase-like; K17982 geranyllinalool synthase [EC:4.2.3.144]
Zhongzhi13_13848	uncharacterized LOC104435557; K15115 solute carrier family 25 (mitochondrial folate transporter), member 32
Zhongzhi13_13855	uncharacterized LOC104435557; K15115 solute carrier family 25 (mitochondrial folate transporter), member 32
Zhongzhi13_13859	S-linalool synthase-like; K17982 geranyllinalool synthase [EC:4.2.3.144]
Zhongzhi13_13864	heat shock protein binding protein, putative; K09533 DnaJ homolog subfamily C member 13
Zhongzhi13_13879	coatomer subunit beta'-1-like; K17302 coatomer, subunit beta'
Zhongzhi13_13898	uncharacterized LOC104435557; K15115 solute carrier family 25 (mitochondrial folate transporter), member 32
Zhongzhi13_13903	uncharacterized LOC104435557; K15115 solute carrier family 25 (mitochondrial folate transporter), member 32
Zhongzhi13_13904	uncharacterized LOC104435557; K15115 solute carrier family 25 (mitochondrial folate transporter), member 32
Zhongzhi13_13910	coatomer subunit beta'-1-like; K17302 coatomer, subunit beta'
Zhongzhi13_13912	uncharacterized LOC104435557; K15115 solute carrier family 25 (mitochondrial folate transporter), member 32
Zhongzhi13_13919	coatomer subunit beta'-1-like; K17302 coatomer, subunit beta'
Zhongzhi13_13923	uncharacterized LOC104435557; K15115 solute carrier family 25 (mitochondrial folate transporter), member 32
Zhongzhi13_13928	uncharacterized LOC104435557; K15115 solute carrier family 25 (mitochondrial folate transporter), member 32
Zhongzhi13_13934	S-linalool synthase-like; K17982 geranyllinalool synthase [EC:4.2.3.144]
Zhongzhi13_13941	uncharacterized LOC104435557; K15115 solute carrier family 25 (mitochondrial folate transporter), member 32
Zhongzhi13_13942	uncharacterized LOC104435557; K15115 solute carrier family 25 (mitochondrial folate transporter), member 32
Zhongzhi13_13944	S-linalool synthase-like; K17982 geranyllinalool synthase [EC:4.2.3.144]
Zhongzhi13_13947	coatomer subunit beta'-1-like; K17302 coatomer, subunit beta'
Zhongzhi13_13952	uncharacterized LOC100828831; K08738 cytochrome c
Zhongzhi13_13953	uncharacterized LOC104435557; K15115 solute carrier family 25 (mitochondrial folate transporter), member 32
Zhongzhi13_13964	uncharacterized LOC102590164; K01183 chitinase [EC:3.2.1.14]
Zhongzhi13_13972	cytochrome P450 71A3-like; K07410 cytochrome P450, family 1, subfamily B, polypeptide 1 [EC:1.14.14.1]
Zhongzhi13_13976	hypothetical protein; K13338 peroxin-1
Zhongzhi13_13979	Transferases,tRNA-methyltransferases; K00566 tRNA-specific 2-thiouridylase [EC:2.8.1.-]
Zhongzhi13_13985	uncharacterized LOC103443119; K06883 uncharacterized protein
Zhongzhi13_14063	ap endonuclease, putative (EC:4.2.99.18); K10772 AP endonuclease 2 [EC:4.2.99.18]
Zhongzhi13_14127	uncharacterized LOC103427975; K12819 pre-mRNA-processing factor SLU7
Zhongzhi13_14145	DNA polymerase zeta catalytic subunit-like; K02350 DNA polymerase zeta [EC:2.7.7.7]
Zhongzhi13_14497	26S proteasome non-ATPase regulatory subunit 1; K06694 26S proteasome non-ATPase regulatory subunit 10
Zhongzhi13_14499	uncharacterized LOC102590164; K01183 chitinase [EC:3.2.1.14]
Zhongzhi13_14521	malate dehydrogenase [NADP], chloroplastic-like; K00051 malate dehydrogenase (NADP+) [EC:1.1.1.82]
Zhongzhi13_14751	Zeta-carotene desaturase, chloroplast precursor, putative (EC:1.14.99.30); K00514 zeta-carotene desaturase [EC:1.3.5.6]
Zhongzhi13_15162	hypothetical protein; K11778 ditrans,polycis-polyprenyl diphosphate synthase [EC:2.5.1.87]
Zhongzhi13_15247	60S ribosomal protein L14-1-like; K02875 large subunit ribosomal protein L14e
Zhongzhi13_15292	uncharacterized LOC103427975; K12819 pre-mRNA-processing factor SLU7
Zhongzhi13_15306	histone H1-like; K11275 histone H1/5
Zhongzhi13_15322	(3S,6E)-nerolidol synthase 1; K15086 (3S)-linalool synthase [EC:4.2.3.25]
Zhongzhi13_15571	uncharacterized LOC102590164; K01183 chitinase [EC:3.2.1.14]
Zhongzhi13_15715	probable linoleate 9S-lipoxygenase 4; K15718 linoleate 9S-lipoxygenase [EC:1.13.11.58]
Zhongzhi13_15720	S-linalool synthase-like; K17982 geranyllinalool synthase [EC:4.2.3.144]
Zhongzhi13_15755	probable protein phosphatase 2C 75-like; K14497 protein phosphatase 2C [EC:3.1.3.16]
Zhongzhi13_15790	uncharacterized LOC104435557; K15115 solute carrier family 25 (mitochondrial folate transporter), member 32
Zhongzhi13_15791	protein hir1-like; K10751 chromatin assembly factor 1 subunit B
Zhongzhi13_15836	probable LRR receptor-like serine/threonine-protein kinase At3g47570; K04730 interleukin-1 receptor-associated kinase 1 [EC:2.7.11.1]
Zhongzhi13_15838	uncharacterized LOC100855389; K11292 transcription elongation factor SPT6
Zhongzhi13_15841	transmembrane 9 superfamily member 4-like; K17086 transmembrane 9 superfamily member 2/4
Zhongzhi13_15885	uncharacterized LOC102590164; K01183 chitinase [EC:3.2.1.14]
Zhongzhi13_15886	uncharacterized LOC103450227; K17982 geranyllinalool synthase [EC:4.2.3.144]
Zhongzhi13_15893	guanosine nucleotide diphosphate dissociation inhibitor 2-like; K17255 Rab GDP dissociation inhibitor
Zhongzhi13_15895	coatomer subunit beta'-1-like; K17302 coatomer, subunit beta'
Zhongzhi13_15905	uncharacterized LOC102610907; K12153 phenylalanine N-monooxygenase [EC:1.14.13.124]
Zhongzhi13_15925	uncharacterized LOC104435557; K15115 solute carrier family 25 (mitochondrial folate transporter), member 32
Zhongzhi13_15956	transmembrane 9 superfamily member 4-like; K17086 transmembrane 9 superfamily member 2/4
Zhongzhi13_15963	probable protein phosphatase 2C 75-like; K14497 protein phosphatase 2C [EC:3.1.3.16]
Zhongzhi13_15972	uncharacterized LOC102590164; K01183 chitinase [EC:3.2.1.14]
Zhongzhi13_15973	uncharacterized LOC103450227; K17982 geranyllinalool synthase [EC:4.2.3.144]
Zhongzhi13_16014	uncharacterized LOC103427975; K12819 pre-mRNA-processing factor SLU7
Zhongzhi13_16021	protein hir1-like; K10751 chromatin assembly factor 1 subunit B
Zhongzhi13_16032	uncharacterized LOC102590164; K01183 chitinase [EC:3.2.1.14]
Zhongzhi13_16039	uncharacterized LOC102610907; K12153 phenylalanine N-monooxygenase [EC:1.14.13.124]
Zhongzhi13_16057	uncharacterized LOC103450227; K17982 geranyllinalool synthase [EC:4.2.3.144]
Zhongzhi13_16069	uncharacterized LOC100781932; K04730 interleukin-1 receptor-associated kinase 1 [EC:2.7.11.1]
Zhongzhi13_16075	uncharacterized LOC104435557; K15115 solute carrier family 25 (mitochondrial folate transporter), member 32
Zhongzhi13_16080	uncharacterized LOC104435557; K15115 solute carrier family 25 (mitochondrial folate transporter), member 32
Zhongzhi13_16099	uncharacterized LOC104435557; K15115 solute carrier family 25 (mitochondrial folate transporter), member 32
Zhongzhi13_16100	S-linalool synthase-like; K17982 geranyllinalool synthase [EC:4.2.3.144]
Zhongzhi13_16102	uncharacterized LOC104435557; K15115 solute carrier family 25 (mitochondrial folate transporter), member 32
Zhongzhi13_16111	coatomer subunit beta'-1-like; K17302 coatomer, subunit beta'
Zhongzhi13_16124	S-linalool synthase-like; K17982 geranyllinalool synthase [EC:4.2.3.144]
Zhongzhi13_16128	uncharacterized LOC104435557; K15115 solute carrier family 25 (mitochondrial folate transporter), member 32
Zhongzhi13_16133	uncharacterized LOC104435557; K15115 solute carrier family 25 (mitochondrial folate transporter), member 32
Zhongzhi13_16154	uncharacterized LOC104435557; K15115 solute carrier family 25 (mitochondrial folate transporter), member 32
Zhongzhi13_16159	uncharacterized LOC104435557; K15115 solute carrier family 25 (mitochondrial folate transporter), member 32
Zhongzhi13_16164	uncharacterized LOC104435557; K15115 solute carrier family 25 (mitochondrial folate transporter), member 32
Zhongzhi13_16166	uncharacterized LOC104435557; K15115 solute carrier family 25 (mitochondrial folate transporter), member 32
Zhongzhi13_16182	uncharacterized LOC104435557; K15115 solute carrier family 25 (mitochondrial folate transporter), member 32
Zhongzhi13_16183	S-linalool synthase-like; K17982 geranyllinalool synthase [EC:4.2.3.144]
Zhongzhi13_16192	uncharacterized LOC104435557; K15115 solute carrier family 25 (mitochondrial folate transporter), member 32
Zhongzhi13_16197	uncharacterized LOC104435557; K15115 solute carrier family 25 (mitochondrial folate transporter), member 32
Zhongzhi13_16200	uncharacterized LOC104435557; K15115 solute carrier family 25 (mitochondrial folate transporter), member 32
Zhongzhi13_16212	uncharacterized LOC104435557; K15115 solute carrier family 25 (mitochondrial folate transporter), member 32
Zhongzhi13_16219	coatomer subunit beta'-1-like; K17302 coatomer, subunit beta'
Zhongzhi13_16223	uncharacterized LOC104435557; K15115 solute carrier family 25 (mitochondrial folate transporter), member 32
Zhongzhi13_16228	S-linalool synthase-like; K17982 geranyllinalool synthase [EC:4.2.3.144]
Zhongzhi13_16229	coatomer subunit beta'-1-like; K17302 coatomer, subunit beta'
Zhongzhi13_16248	uncharacterized LOC104435557; K15115 solute carrier family 25 (mitochondrial folate transporter), member 32
Zhongzhi13_16254	uncharacterized LOC104435557; K15115 solute carrier family 25 (mitochondrial folate transporter), member 32
Zhongzhi13_16257	uncharacterized LOC104435557; K15115 solute carrier family 25 (mitochondrial folate transporter), member 32
Zhongzhi13_16264	coatomer subunit beta'-1-like; K17302 coatomer, subunit beta'
Zhongzhi13_16270	lysosomal alpha-mannosidase-like; K01191 alpha-mannosidase [EC:3.2.1.24]
Zhongzhi13_16276	uncharacterized LOC104435557; K15115 solute carrier family 25 (mitochondrial folate transporter), member 32
Zhongzhi13_16279	uncharacterized LOC104435557; K15115 solute carrier family 25 (mitochondrial folate transporter), member 32
Zhongzhi13_16281	uncharacterized LOC104435557; K15115 solute carrier family 25 (mitochondrial folate transporter), member 32
Zhongzhi13_16285	uncharacterized LOC104435557; K15115 solute carrier family 25 (mitochondrial folate transporter), member 32
Zhongzhi13_16289	S-linalool synthase-like; K17982 geranyllinalool synthase [EC:4.2.3.144]
Zhongzhi13_16294	uncharacterized LOC104435557; K15115 solute carrier family 25 (mitochondrial folate transporter), member 32
Zhongzhi13_16320	uncharacterized LOC104435557; K15115 solute carrier family 25 (mitochondrial folate transporter), member 32
Zhongzhi13_16325	coatomer subunit beta'-1-like; K17302 coatomer, subunit beta'
Zhongzhi13_16333	uncharacterized LOC104435557; K15115 solute carrier family 25 (mitochondrial folate transporter), member 32
Zhongzhi13_16334	S-linalool synthase-like; K17982 geranyllinalool synthase [EC:4.2.3.144]
Zhongzhi13_16335	uncharacterized LOC100855389; K11292 transcription elongation factor SPT6
Zhongzhi13_16380	uncharacterized LOC104435557; K15115 solute carrier family 25 (mitochondrial folate transporter), member 32
Zhongzhi13_16406	uncharacterized LOC100855389; K11292 transcription elongation factor SPT6
Zhongzhi13_16410	uncharacterized LOC104435557; K15115 solute carrier family 25 (mitochondrial folate transporter), member 32
Zhongzhi13_16567	cytochrome P450 71A3-like; K07410 cytochrome P450, family 1, subfamily B, polypeptide 1 [EC:1.14.14.1]
Zhongzhi13_16695	V-type proton ATPase 16 kDa proteolipid subunit; K02155 V-type H+-transporting ATPase 16kDa proteolipid subunit
Zhongzhi13_16698	uncharacterized LOC101497921; K19042 E3 ubiquitin-protein ligase BOI and related proteins [EC:2.3.2.27]
Zhongzhi13_16733	TAP3; K09264 MADS-box transcription factor, plant
Zhongzhi13_16811	hypothetical protein; K10666 E3 ubiquitin-protein ligase RNF5 [EC:2.3.2.27]
Zhongzhi13_16875	HIDH; 2-hydroxyisoflavanone dehydratase (EC:3.1.1.1 4.2.1.105); K13258 2-hydroxyisoflavanone dehydratase [EC:4.2.1.105]
Zhongzhi13_17025	eukaryotic translation initiation factor 1A-like; K03236 translation initiation factor 1A
Zhongzhi13_17169	probable amino-acid acetyltransferase NAGS1, chloroplastic-like; K14682 amino-acid N-acetyltransferase [EC:2.3.1.1]
Zhongzhi13_17367	LOB domain-containing protein 16; K13944
Zhongzhi13_17843	Mannose-1-phosphate guanyltransferase; K00966 mannose-1-phosphate guanylyltransferase [EC:2.7.7.13]
Zhongzhi13_17891	probable tyrosine--tRNA ligase, mitochondrial; K01866 tyrosyl-tRNA synthetase [EC:6.1.1.1]
Zhongzhi13_18009	chlorophyll A/B binding protein, putative; K08912 light-harvesting complex II chlorophyll a/b binding protein 1
Zhongzhi13_18066	uncharacterized LOC101300290; K17086 transmembrane 9 superfamily member 2/4
Zhongzhi13_18097	uncharacterized LOC101300290; K17086 transmembrane 9 superfamily member 2/4
Zhongzhi13_18098	Ubiquitin-activating enzyme E1; K03178 ubiquitin-activating enzyme E1 [EC:6.2.1.45]
Zhongzhi13_18193	serine/threonine-protein phosphatase 2A 65 kDa regulatory subunit A beta isoform-like; K03456 serine/threonine-protein phosphatase 2A regulatory subunit A
Zhongzhi13_18235	uncharacterized LOC102610907; K12153 phenylalanine N-monooxygenase [EC:1.14.13.124]
Zhongzhi13_18277	CDF1; cycling DOF factor 1; K16222 Dof zinc finger protein DOF5.5
Zhongzhi13_18366	60S ribosomal protein L39-3-like; K02924 large subunit ribosomal protein L39e
Zhongzhi13_18636	crooked neck protein, putative; K12869 crooked neck
Zhongzhi13_18757	uncharacterized LOC104905624; K05658 ATP-binding cassette, subfamily B (MDR/TAP), member 1 [EC:3.6.3.44]
Zhongzhi13_18778	protein hir1-like; K10751 chromatin assembly factor 1 subunit B
Zhongzhi13_18829	uncharacterized LOC101300290; K17086 transmembrane 9 superfamily member 2/4
Zhongzhi13_18831	coatomer subunit beta'-1-like; K17302 coatomer, subunit beta'
Zhongzhi13_18871	Ribulose bisphosphate carboxylase small chain 1B, chloroplast precursor, putative (EC:4.1.1.39); K01602 ribulose-bisphosphate carboxylase small chain [EC:4.1.1.39]
Zhongzhi13_18897	uncharacterized LOC104435557; K15115 solute carrier family 25 (mitochondrial folate transporter), member 32
Zhongzhi13_18908	monoxygenase, putative; K06126 ubiquinone biosynthesis monooxygenase Coq6 [EC:1.14.13.-]
Zhongzhi13_18921	S-linalool synthase-like; K17982 geranyllinalool synthase [EC:4.2.3.144]
Zhongzhi13_18924	peroxisome biogenesis protein 1-like; K13338 peroxin-1
Zhongzhi13_18925	dnaJ homolog subfamily C GRV2; K09533 DnaJ homolog subfamily C member 13
Zhongzhi13_18937	uncharacterized LOC102609326; K09833 homogentisate phytyltransferase / homogentisate geranylgeranyltransferase [EC:2.5.1.115 2.5.1.116]
Zhongzhi13_18946	nucleolar protein 10; K14788 ribosome biogenesis protein ENP2
Zhongzhi13_18963	calcium-transporting ATPase 12, plasma membrane-type-like; K01537 Ca2+-transporting ATPase [EC:3.6.3.8]
Zhongzhi13_18998	uncharacterized LOC103327155; K03469 ribonuclease HI [EC:3.1.26.4]
Zhongzhi13_19012	1-aminocyclopropane-1-carboxylate oxidase 5-like; K05933 aminocyclopropanecarboxylate oxidase [EC:1.14.17.4]
Zhongzhi13_19043	monoxygenase, putative; K06126 ubiquinone biosynthesis monooxygenase Coq6 [EC:1.14.13.-]
Zhongzhi13_19046	hypothetical protein; K06972 uncharacterized protein
Zhongzhi13_19047	hypothetical protein; K13338 peroxin-1
Zhongzhi13_19064	N6-adenosine-methyltransferase MT-A70-like; K05925 mRNA (2'-O-methyladenosine-N6-)-methyltransferase [EC:2.1.1.62]
Zhongzhi13_19071	uncharacterized LOC102590164; K01183 chitinase [EC:3.2.1.14]
Zhongzhi13_19112	S-linalool synthase-like; K17982 geranyllinalool synthase [EC:4.2.3.144]
Zhongzhi13_19118	S-linalool synthase-like; K17982 geranyllinalool synthase [EC:4.2.3.144]
Zhongzhi13_19121	S-linalool synthase-like; K17982 geranyllinalool synthase [EC:4.2.3.144]
Zhongzhi13_19126	uncharacterized LOC104435557; K15115 solute carrier family 25 (mitochondrial folate transporter), member 32
Zhongzhi13_19136	dnaJ homolog subfamily C GRV2-like; K09533 DnaJ homolog subfamily C member 13
Zhongzhi13_19140	S-linalool synthase-like; K17982 geranyllinalool synthase [EC:4.2.3.144]
Zhongzhi13_19169	uncharacterized LOC104435557; K15115 solute carrier family 25 (mitochondrial folate transporter), member 32
Zhongzhi13_19177	coatomer subunit beta'-1-like; K17302 coatomer, subunit beta'
Zhongzhi13_19187	uncharacterized LOC104435557; K15115 solute carrier family 25 (mitochondrial folate transporter), member 32
Zhongzhi13_19195	uncharacterized LOC104435557; K15115 solute carrier family 25 (mitochondrial folate transporter), member 32
Zhongzhi13_19198	uncharacterized LOC104435557; K15115 solute carrier family 25 (mitochondrial folate transporter), member 32
Zhongzhi13_19203	uncharacterized LOC104435557; K15115 solute carrier family 25 (mitochondrial folate transporter), member 32
Zhongzhi13_19208	uncharacterized LOC104435557; K15115 solute carrier family 25 (mitochondrial folate transporter), member 32
Zhongzhi13_19209	uncharacterized LOC104435557; K15115 solute carrier family 25 (mitochondrial folate transporter), member 32
Zhongzhi13_19214	S-linalool synthase-like; K17982 geranyllinalool synthase [EC:4.2.3.144]
Zhongzhi13_19218	uncharacterized LOC104435557; K15115 solute carrier family 25 (mitochondrial folate transporter), member 32
Zhongzhi13_19219	uncharacterized LOC104435557; K15115 solute carrier family 25 (mitochondrial folate transporter), member 32
Zhongzhi13_19232	S-linalool synthase-like; K17982 geranyllinalool synthase [EC:4.2.3.144]
Zhongzhi13_19244	S-linalool synthase-like; K17982 geranyllinalool synthase [EC:4.2.3.144]
Zhongzhi13_19249	coatomer subunit beta'-1-like; K17302 coatomer, subunit beta'
Zhongzhi13_19253	uncharacterized LOC104435557; K15115 solute carrier family 25 (mitochondrial folate transporter), member 32
Zhongzhi13_19267	uncharacterized LOC104435557; K15115 solute carrier family 25 (mitochondrial folate transporter), member 32
Zhongzhi13_19270	uncharacterized LOC104435557; K15115 solute carrier family 25 (mitochondrial folate transporter), member 32
Zhongzhi13_19280	uncharacterized LOC104435557; K15115 solute carrier family 25 (mitochondrial folate transporter), member 32
Zhongzhi13_19284	uncharacterized LOC104435557; K15115 solute carrier family 25 (mitochondrial folate transporter), member 32
Zhongzhi13_19286	uncharacterized LOC104435557; K15115 solute carrier family 25 (mitochondrial folate transporter), member 32
Zhongzhi13_19289	uncharacterized LOC103414113; K18577 mannosylglycoprotein endo-beta-mannosidase [EC:3.2.1.152]
Zhongzhi13_19291	uncharacterized LOC104435557; K15115 solute carrier family 25 (mitochondrial folate transporter), member 32
Zhongzhi13_19353	histone H4 variant TH011-like; K11254 histone H4
Zhongzhi13_19587	uncharacterized LOC104880399; K13104 zinc finger protein 830
Zhongzhi13_19650	auxin-induced protein X15; K14488 SAUR family protein
Zhongzhi13_19659	uncharacterized LOC103401222; K01738 cysteine synthase A [EC:2.5.1.47]
Zhongzhi13_19737	glutathione S-transferase U17-like; K00799 glutathione S-transferase [EC:2.5.1.18]
Zhongzhi13_19759	uncharacterized LOC101300290; K17086 transmembrane 9 superfamily member 2/4
Zhongzhi13_20027	flavonoid 3',5'-methyltransferase-like; K13272 flavonoid O-methyltransferase [EC:2.1.1.267]
Zhongzhi13_20055	developmental protein SEPALLATA 1; K09264 MADS-box transcription factor, plant
Zhongzhi13_20057	MADS-box protein CMB1-like; K09264 MADS-box transcription factor, plant
Zhongzhi13_20083	uncharacterized LOC103403193; K18730 PERQ amino acid-rich with GYF domain-containing protein
Zhongzhi13_20149	uncharacterized LOC102590164; K01183 chitinase [EC:3.2.1.14]
Zhongzhi13_20208	putative late blight resistance protein homolog R1A-10; K13457 disease resistance protein RPM1
Zhongzhi13_20399	60S ribosomal protein L44-like; K02929 large subunit ribosomal protein L44e
Zhongzhi13_20487	hypothetical protein; K05953 nicotianamine synthase [EC:2.5.1.43]
Zhongzhi13_20835	soluble inorganic pyrophosphatase 1, chloroplastic-like; K01507 inorganic pyrophosphatase [EC:3.6.1.1]
Zhongzhi13_20943	protein kinase, putative (EC:2.7.10.2); K17535 serine/threonine-protein kinase TNNI3K [EC:2.7.11.1]
Zhongzhi13_21024	auxin-induced protein X10A-like; K14488 SAUR family protein
Zhongzhi13_21111	NADH-ubiquinone oxidoreductase 23 kDa subunit, mitochondrial; K03941 NADH dehydrogenase (ubiquinone) Fe-S protein 8 [EC:1.6.5.3 1.6.99.3]
Zhongzhi13_21291	uncharacterized LOC102590164; K01183 chitinase [EC:3.2.1.14]
Zhongzhi13_21317	Histone H2B; K11252 histone H2B
Zhongzhi13_21409	zerumbone synthase-like; K09841 xanthoxin dehydrogenase [EC:1.1.1.288]
Zhongzhi13_21706	actin-depolymerizing factor 1-like; K05765 cofilin
Zhongzhi13_21905	hypothetical protein; K14833 nucleolar complex protein 2
Zhongzhi13_22044	alpha carbonic anhydrase 7-like; K01674 carbonic anhydrase [EC:4.2.1.1]
Zhongzhi13_22050	hypothetical protein; K07199 5'-AMP-activated protein kinase, regulatory beta subunit
Zhongzhi13_22134	actin-related protein 2/3 complex subunit 2A-like; K05758 actin related protein 2/3 complex, subunit 2
Zhongzhi13_22135	CCR1-2; cinnamoyl-CoA reductase (EC:1.2.1.44); K09753 cinnamoyl-CoA reductase [EC:1.2.1.44]
Zhongzhi13_22314	1-acyl-sn-glycerol-3-phosphate acyltransferase; K13523 lysophosphatidic acid acyltransferase / lysophosphatidylinositol acyltransferase [EC:2.3.1.51 2.3.1.-]
Zhongzhi13_22331	uncharacterized LOC102590164; K01183 chitinase [EC:3.2.1.14]
Zhongzhi13_22346	peptide transporter PTR1-like; K14638 solute carrier family 15 (peptide/histidine transporter), member 3/4
Zhongzhi13_22404	galactoside 2-alpha-L-fucosyltransferase-like; K13681 xyloglucan fucosyltransferase [EC:2.4.1.-]
Zhongzhi13_22452	S-linalool synthase-like; K17982 geranyllinalool synthase [EC:4.2.3.144]
Zhongzhi13_22552	protein FIZZY-RELATED 2-like; K03364 cell division cycle 20-like protein 1, cofactor of APC complex
Zhongzhi13_22698	S-linalool synthase-like; K17982 geranyllinalool synthase [EC:4.2.3.144]
Zhongzhi13_22699	uncharacterized LOC104435557; K15115 solute carrier family 25 (mitochondrial folate transporter), member 32
Zhongzhi13_22701	S-linalool synthase-like; K17982 geranyllinalool synthase [EC:4.2.3.144]
Zhongzhi13_22709	disease resistance protein RPM1-like; K13457 disease resistance protein RPM1
Zhongzhi13_22719	uncharacterized LOC104435557; K15115 solute carrier family 25 (mitochondrial folate transporter), member 32
Zhongzhi13_22725	S-linalool synthase-like; K17982 geranyllinalool synthase [EC:4.2.3.144]
Zhongzhi13_22728	uncharacterized LOC104435557; K15115 solute carrier family 25 (mitochondrial folate transporter), member 32
Zhongzhi13_22731	Heat shock protein; K03283 heat shock 70kDa protein 1/8; K06758 L1 cell adhesion molecule like protein
Zhongzhi13_22744	uncharacterized LOC102590164; K01183 chitinase [EC:3.2.1.14]
Zhongzhi13_22770	protein hir1-like; K10751 chromatin assembly factor 1 subunit B
Zhongzhi13_22828	POPTRDRAFT_562677; hypothetical protein; K07408 cytochrome P450, family 1, subfamily A, polypeptide 1 [EC:1.14.14.1]
Zhongzhi13_22830	S-linalool synthase-like; K17982 geranyllinalool synthase [EC:4.2.3.144]
Zhongzhi13_22934	hypothetical protein; K17422 large subunit ribosomal protein L41
Zhongzhi13_23003	mitochondrial uncoupling protein 5-like; K15104 solute carrier family 25 (mitochondrial oxoglutarate transporter), member 11
Zhongzhi13_23009	Ubiquitin-activating enzyme E1; K03178 ubiquitin-activating enzyme E1 [EC:6.2.1.45]
Zhongzhi13_23367	hypothetical protein; K01602 ribulose-bisphosphate carboxylase small chain [EC:4.1.1.39]
Zhongzhi13_23575	Proteasome maturation factor UMP1; K11599 proteasome maturation protein
Zhongzhi13_23823	hypothetical protein; K13448 calcium-binding protein CML
Zhongzhi13_24095	probable linoleate 9S-lipoxygenase 4; K15718 linoleate 9S-lipoxygenase [EC:1.13.11.58]
Zhongzhi13_24302	uncharacterized LOC103949171; K17604 zinc finger SWIM domain-containing protein 3
Zhongzhi13_24437	peroxidase 43-like; K00430 peroxidase [EC:1.11.1.7]
Zhongzhi13_24442	SORBIDRAFT_01g017380, Sb01g017380; hypothetical protein; K10355 actin, other eukaryote
Zhongzhi13_24495	Transducin/WD40 repeat-like superfamily protein; K03363 cell division cycle 20, cofactor of APC complex
Zhongzhi13_24524	hypothetical protein; K17604 zinc finger SWIM domain-containing protein 3
Zhongzhi13_24885	uncharacterized LOC102590164; K01183 chitinase [EC:3.2.1.14]
Zhongzhi13_24903	zinc transporter 4-like; K14709 solute carrier family 39 (zinc transporter), member 1/2/3
Zhongzhi13_24931	minor allergen Alt a 7-like; K03809 NAD(P)H dehydrogenase (quinone) [EC:1.6.5.2]
Zhongzhi13_25084	uncharacterized LOC104435557; K15115 solute carrier family 25 (mitochondrial folate transporter), member 32
Zhongzhi13_25097	uncharacterized LOC104435557; K15115 solute carrier family 25 (mitochondrial folate transporter), member 32
Zhongzhi13_25100	coatomer subunit beta'-1-like; K17302 coatomer, subunit beta'
Zhongzhi13_25113	uncharacterized LOC104435557; K15115 solute carrier family 25 (mitochondrial folate transporter), member 32
Zhongzhi13_25114	uncharacterized LOC104435557; K15115 solute carrier family 25 (mitochondrial folate transporter), member 32
Zhongzhi13_25115	S-linalool synthase-like; K17982 geranyllinalool synthase [EC:4.2.3.144]
Zhongzhi13_25118	uncharacterized LOC104435557; K15115 solute carrier family 25 (mitochondrial folate transporter), member 32
Zhongzhi13_25122	S-linalool synthase-like; K17982 geranyllinalool synthase [EC:4.2.3.144]
Zhongzhi13_25126	uncharacterized LOC104435557; K15115 solute carrier family 25 (mitochondrial folate transporter), member 32
Zhongzhi13_25130	coatomer subunit beta'-1-like; K17302 coatomer, subunit beta'
Zhongzhi13_25135	probable linoleate 9S-lipoxygenase 4; K15718 linoleate 9S-lipoxygenase [EC:1.13.11.58]
Zhongzhi13_25151	uncharacterized LOC103425645; K09493 T-complex protein 1 subunit alpha
Zhongzhi13_25152	protein hir1-like; K10751 chromatin assembly factor 1 subunit B
Zhongzhi13_25185	uncharacterized LOC104435557; K15115 solute carrier family 25 (mitochondrial folate transporter), member 32
Zhongzhi13_25187	uncharacterized LOC104435557; K15115 solute carrier family 25 (mitochondrial folate transporter), member 32
Zhongzhi13_25193	uncharacterized LOC104435557; K15115 solute carrier family 25 (mitochondrial folate transporter), member 32
Zhongzhi13_25197	S-linalool synthase-like; K17982 geranyllinalool synthase [EC:4.2.3.144]
Zhongzhi13_25216	uncharacterized LOC104435557; K15115 solute carrier family 25 (mitochondrial folate transporter), member 32
Zhongzhi13_25225	S-linalool synthase-like; K17982 geranyllinalool synthase [EC:4.2.3.144]
Zhongzhi13_25230	S-linalool synthase-like; K17982 geranyllinalool synthase [EC:4.2.3.144]
Zhongzhi13_25238	uncharacterized LOC104435557; K15115 solute carrier family 25 (mitochondrial folate transporter), member 32
Zhongzhi13_25249	adenylate isopentenyltransferase 5, chloroplastic; K10760 adenylate isopentenyltransferase (cytokinin synthase)
Zhongzhi13_25282	adenylate isopentenyltransferase 5, chloroplastic; K10760 adenylate isopentenyltransferase (cytokinin synthase)
Zhongzhi13_25288	uncharacterized LOC104435557; K15115 solute carrier family 25 (mitochondrial folate transporter), member 32
Zhongzhi13_25297	protein hir1-like; K10751 chromatin assembly factor 1 subunit B
Zhongzhi13_25305	adenylate isopentenyltransferase 5, chloroplastic; K10760 adenylate isopentenyltransferase (cytokinin synthase)
Zhongzhi13_25314	S-linalool synthase-like; K17982 geranyllinalool synthase [EC:4.2.3.144]
Zhongzhi13_25315	S-linalool synthase-like; K17982 geranyllinalool synthase [EC:4.2.3.144]
Zhongzhi13_25322	S-linalool synthase-like; K17982 geranyllinalool synthase [EC:4.2.3.144]
Zhongzhi13_25341	disease resistance protein RPM1-like; K13457 disease resistance protein RPM1
Zhongzhi13_25386	Beta-hydroxyisobutyryl-CoA hydrolase 1, putative; K05605 3-hydroxyisobutyryl-CoA hydrolase [EC:3.1.2.4]
Zhongzhi13_25448	uncharacterized LOC102610907; K12153 phenylalanine N-monooxygenase [EC:1.14.13.124]
Zhongzhi13_25507	uncharacterized LOC102702220; K07407 alpha-galactosidase [EC:3.2.1.22]
Zhongzhi13_25561	uncharacterized LOC103427975; K12819 pre-mRNA-processing factor SLU7
Zhongzhi13_25567	uncharacterized LOC101249343; K10706 senataxin [EC:3.6.4.-]
Zhongzhi13_25662	uncharacterized LOC103443119; K06883 uncharacterized protein
Zhongzhi13_25764	putative pentatricopeptide repeat-containing protein At1g12700, mitochondrial; K17710 pentatricopeptide repeat domain-containing protein 1
Zhongzhi13_25862	putative disease resistance protein At1g50180; K13457 disease resistance protein RPM1
Zhongzhi13_25915	putative vesicle-associated membrane protein 726-like; K08511 vesicle-associated membrane protein 72
Zhongzhi13_26093	hypothetical protein; K08835 serine/threonine-protein kinase OSR1/STK39 [EC:2.7.11.1]
Zhongzhi13_26185	40S ribosomal protein S3a-like protein; K02984 small subunit ribosomal protein S3Ae
Zhongzhi13_26424	POPTRDRAFT_727336; MICROTUBULE ORGANIZATION 1 family protein; K16803 cytoskeleton-associated protein 5
Zhongzhi13_26426	hypothetical protein; K16803 cytoskeleton-associated protein 5
Zhongzhi13_26563	uncharacterized LOC103408058; K03453 bile acid:Na+ symporter, BASS family
Zhongzhi13_26646	eukaryotic translation initiation factor 1A; K03236 translation initiation factor 1A
Zhongzhi13_26676	uncharacterized LOC102590164; K01183 chitinase [EC:3.2.1.14]
Zhongzhi13_26760	Serine carboxypeptidase-like 45; K16297 serine carboxypeptidase-like clade II [EC:3.4.16.-]
Zhongzhi13_26797	protein hir1-like; K10751 chromatin assembly factor 1 subunit B
Zhongzhi13_26815	probable protein S-acyltransferase 14-like; K18932 palmitoyltransferase [EC:2.3.1.225]
Zhongzhi13_26972	uncharacterized LOC103408058; K03453 bile acid:Na+ symporter, BASS family
Zhongzhi13_26996	soluble inorganic pyrophosphatase-like; K01507 inorganic pyrophosphatase [EC:3.6.1.1]
Zhongzhi13_27009	disease resistance protein RPM1-like; K13457 disease resistance protein RPM1
Zhongzhi13_27069	uncharacterized LOC104435557; K15115 solute carrier family 25 (mitochondrial folate transporter), member 32
Zhongzhi13_27075	coatomer subunit beta'-1-like; K17302 coatomer, subunit beta'
Zhongzhi13_27077	uncharacterized LOC104435557; K15115 solute carrier family 25 (mitochondrial folate transporter), member 32
Zhongzhi13_27096	coatomer subunit beta'-1-like; K17302 coatomer, subunit beta'
Zhongzhi13_27107	coatomer subunit beta'-1-like; K17302 coatomer, subunit beta'
Zhongzhi13_27109	S-linalool synthase-like; K17982 geranyllinalool synthase [EC:4.2.3.144]
Zhongzhi13_27123	S-linalool synthase-like; K17982 geranyllinalool synthase [EC:4.2.3.144]
Zhongzhi13_27131	coatomer subunit beta'-1-like; K17302 coatomer, subunit beta'
Zhongzhi13_27132	coatomer subunit beta'-1-like; K17302 coatomer, subunit beta'
Zhongzhi13_27144	S-linalool synthase-like; K17982 geranyllinalool synthase [EC:4.2.3.144]
Zhongzhi13_27146	uncharacterized LOC104435557; K15115 solute carrier family 25 (mitochondrial folate transporter), member 32
Zhongzhi13_27151	uncharacterized LOC104435557; K15115 solute carrier family 25 (mitochondrial folate transporter), member 32
Zhongzhi13_27154	coatomer subunit beta'-1-like; K17302 coatomer, subunit beta'
Zhongzhi13_27168	uncharacterized LOC104435557; K15115 solute carrier family 25 (mitochondrial folate transporter), member 32
Zhongzhi13_27179	uncharacterized LOC104435557; K15115 solute carrier family 25 (mitochondrial folate transporter), member 32
Zhongzhi13_27191	S-linalool synthase-like; K17982 geranyllinalool synthase [EC:4.2.3.144]
Zhongzhi13_27225	S-linalool synthase-like; K17982 geranyllinalool synthase [EC:4.2.3.144]
Zhongzhi13_27235	S-linalool synthase-like; K17982 geranyllinalool synthase [EC:4.2.3.144]
Zhongzhi13_27237	uncharacterized LOC104435557; K15115 solute carrier family 25 (mitochondrial folate transporter), member 32
Zhongzhi13_27239	peroxisome biogenesis protein 1-like; K13338 peroxin-1
Zhongzhi13_27281	uncharacterized LOC103427975; K12819 pre-mRNA-processing factor SLU7
Zhongzhi13_27284	uncharacterized LOC103411850; K18819 inositol 3-alpha-galactosyltransferase [EC:2.4.1.123]
Zhongzhi13_27308	uncharacterized LOC100855389; K11292 transcription elongation factor SPT6
Zhongzhi13_27309	S-linalool synthase-like; K17982 geranyllinalool synthase [EC:4.2.3.144]
Zhongzhi13_27357	ATPase WRNIP1; K07478 putative ATPase
Zhongzhi13_27476	phosphatidylinositol N-acetylglucosaminyltransferase subunit P-like; K03861 phosphatidylinositol glycan, class P
Zhongzhi13_27507	probable linoleate 9S-lipoxygenase 4; K15718 linoleate 9S-lipoxygenase [EC:1.13.11.58]
Zhongzhi13_27563	2-alkenal reductase (NADP(+)-dependent)-like; K07119 uncharacterized protein
Zhongzhi13_27635	uncharacterized LOC101300290; K17086 transmembrane 9 superfamily member 2/4
Zhongzhi13_28097	actin-depolymerizing factor 2; K05765 cofilin
Zhongzhi13_28102	uncharacterized LOC102590164; K01183 chitinase [EC:3.2.1.14]
Zhongzhi13_28163	hypothetical protein; K14945 protein quaking
Zhongzhi13_28475	hypothetical protein; K09338 homeobox-leucine zipper protein
Zhongzhi13_28519	cytochrome b6-f complex iron-sulfur subunit, chloroplastic-like; K02636 cytochrome b6-f complex iron-sulfur subunit [EC:1.10.9.1]
Zhongzhi13_28559	BTB/POZ and MATH domain-containing protein 4; K10523 speckle-type POZ protein
Zhongzhi13_28620	protein FIZZY-RELATED 2-like; K03364 cell division cycle 20-like protein 1, cofactor of APC complex
Zhongzhi13_28626	uncharacterized LOC104435557; K15115 solute carrier family 25 (mitochondrial folate transporter), member 32
Zhongzhi13_28636	uncharacterized LOC102590164; K01183 chitinase [EC:3.2.1.14]
Zhongzhi13_28655	uncharacterized LOC100781932; K04730 interleukin-1 receptor-associated kinase 1 [EC:2.7.11.1]
Zhongzhi13_28657	uncharacterized LOC104435557; K15115 solute carrier family 25 (mitochondrial folate transporter), member 32
Zhongzhi13_28673	uncharacterized LOC103414113; K18577 mannosylglycoprotein endo-beta-mannosidase [EC:3.2.1.152]
Zhongzhi13_28692	probable linoleate 9S-lipoxygenase 4; K15718 linoleate 9S-lipoxygenase [EC:1.13.11.58]
Zhongzhi13_28696	transmembrane 9 superfamily member 4-like; K17086 transmembrane 9 superfamily member 2/4
Zhongzhi13_28700	uncharacterized LOC104905624; K05658 ATP-binding cassette, subfamily B (MDR/TAP), member 1 [EC:3.6.3.44]
Zhongzhi13_28701	uncharacterized LOC103696395; K13356 alcohol-forming fatty acyl-CoA reductase [EC:1.2.1.84]
Zhongzhi13_28765	S-linalool synthase-like; K17982 geranyllinalool synthase [EC:4.2.3.144]
Zhongzhi13_28879	protein FIZZY-RELATED 2-like; K03364 cell division cycle 20-like protein 1, cofactor of APC complex
Zhongzhi13_28937	coatomer subunit beta'-1-like; K17302 coatomer, subunit beta'
Zhongzhi13_28938	S-linalool synthase-like; K17982 geranyllinalool synthase [EC:4.2.3.144]
Zhongzhi13_28940	hypothetical protein; K03469 ribonuclease HI [EC:3.1.26.4]
Zhongzhi13_28948	protein CASP-like; K09313 homeobox protein cut-like
Zhongzhi13_28951	coatomer subunit beta'-1-like; K17302 coatomer, subunit beta'
Zhongzhi13_28953	uncharacterized LOC103870787; K17604 zinc finger SWIM domain-containing protein 3
Zhongzhi13_29012	uncharacterized LOC104435557; K15115 solute carrier family 25 (mitochondrial folate transporter), member 32
Zhongzhi13_29046	coatomer subunit beta'-1-like; K17302 coatomer, subunit beta'
Zhongzhi13_29048	uncharacterized LOC103414113; K18577 mannosylglycoprotein endo-beta-mannosidase [EC:3.2.1.152]
Zhongzhi13_29058	uncharacterized LOC104435557; K15115 solute carrier family 25 (mitochondrial folate transporter), member 32
Zhongzhi13_29061	uncharacterized LOC100855389; K11292 transcription elongation factor SPT6
Zhongzhi13_29069	uncharacterized LOC104435557; K15115 solute carrier family 25 (mitochondrial folate transporter), member 32
Zhongzhi13_29490	hypothetical protein; K08202 MFS transporter, OCT family, solute carrier family 22 (organic cation transporter), member 4/5
Zhongzhi13_29504	(-)-germacrene D synthase-like; K15803 (-)-germacrene D synthase [EC:4.2.3.22 4.2.3.75]
Zhongzhi13_29508	(E)-beta-caryophyllene synthase; K15803 (-)-germacrene D synthase [EC:4.2.3.22 4.2.3.75]
Zhongzhi13_29907	homeobox protein KNOX3; K16670 homeobox protein Meis2
Zhongzhi13_29985	probable dolichyl-diphosphooligosaccharide--protein glycosyltransferase subunit 3B; K12669 oligosaccharyltransferase complex subunit gamma
Zhongzhi13_29990	Translation initiation factor SUI1 family protein, putative; K03113 translation initiation factor 1
Zhongzhi13_30031	Serine/threonine protein kinase; K04733 interleukin-1 receptor-associated kinase 4 [EC:2.7.11.1]
Zhongzhi13_30248	uncharacterized LOC102610907; K12153 phenylalanine N-monooxygenase [EC:1.14.13.124]
Zhongzhi13_30249	uncharacterized LOC103443119; K06883 uncharacterized protein
Zhongzhi13_30250	uncharacterized LOC102610907; K12153 phenylalanine N-monooxygenase [EC:1.14.13.124]
Zhongzhi13_30251	uncharacterized LOC102610907; K12153 phenylalanine N-monooxygenase [EC:1.14.13.124]
Zhongzhi13_30258	probable LRR receptor-like serine/threonine-protein kinase At3g47570; K04730 interleukin-1 receptor-associated kinase 1 [EC:2.7.11.1]
Zhongzhi13_30260	LRR receptor-like serine/threonine-protein kinase FLS2; K13420 LRR receptor-like serine/threonine-protein kinase FLS2 [EC:2.7.11.1]
Zhongzhi13_30514	hypothetical protein; K03469 ribonuclease HI [EC:3.1.26.4]
Zhongzhi13_30539	S-linalool synthase-like; K17982 geranyllinalool synthase [EC:4.2.3.144]
Zhongzhi13_30687	5' exonuclease Apollo; K15341 DNA cross-link repair 1B protein [EC:3.1.-.-]
Zhongzhi13_30831	uncharacterized LOC100781932; K04730 interleukin-1 receptor-associated kinase 1 [EC:2.7.11.1]
Zhongzhi13_30837	Ribosomal protein S7e family protein isoform 1; K02993 small subunit ribosomal protein S7e
Zhongzhi13_30842	probable LRR receptor-like serine/threonine-protein kinase At3g47570; K04730 interleukin-1 receptor-associated kinase 1 [EC:2.7.11.1]
Zhongzhi13_30859	ubiquitin carboxyl-terminal hydrolase 12-like; K11838 ubiquitin carboxyl-terminal hydrolase 7 [EC:3.4.19.12]
Zhongzhi13_30860	S-linalool synthase-like; K17982 geranyllinalool synthase [EC:4.2.3.144]
Zhongzhi13_30867	ubiquitin carboxyl-terminal hydrolase 12-like; K11838 ubiquitin carboxyl-terminal hydrolase 7 [EC:3.4.19.12]
Zhongzhi13_30872	uncharacterized LOC103414113; K18577 mannosylglycoprotein endo-beta-mannosidase [EC:3.2.1.152]
Zhongzhi13_30885	probable linoleate 9S-lipoxygenase 4; K15718 linoleate 9S-lipoxygenase [EC:1.13.11.58]
Zhongzhi13_30898	ubiquitin carboxyl-terminal hydrolase 12; K11838 ubiquitin carboxyl-terminal hydrolase 7 [EC:3.4.19.12]
Zhongzhi13_30899	Ubiquitin carboxyl-terminal hydrolase, putative (EC:3.1.2.15); K11838 ubiquitin carboxyl-terminal hydrolase 7 [EC:3.4.19.12]
Zhongzhi13_30910	ubiquitin carboxyl-terminal hydrolase 12-like; K11838 ubiquitin carboxyl-terminal hydrolase 7 [EC:3.4.19.12]
Zhongzhi13_30912	POPTRDRAFT_822682; NtN2 family protein; K11838 ubiquitin carboxyl-terminal hydrolase 7 [EC:3.4.19.12]
Zhongzhi13_30915	ubiquitin carboxyl-terminal hydrolase 12-like; K11838 ubiquitin carboxyl-terminal hydrolase 7 [EC:3.4.19.12]
Zhongzhi13_30916	ubiquitin carboxyl-terminal hydrolase 12-like; K11838 ubiquitin carboxyl-terminal hydrolase 7 [EC:3.4.19.12]
Zhongzhi13_30927	protein FIZZY-RELATED 2-like; K03364 cell division cycle 20-like protein 1, cofactor of APC complex
Zhongzhi13_30929	uncharacterized LOC104435557; K15115 solute carrier family 25 (mitochondrial folate transporter), member 32
Zhongzhi13_30964	uncharacterized LOC104435557; K15115 solute carrier family 25 (mitochondrial folate transporter), member 32
Zhongzhi13_30966	uncharacterized LOC104435557; K15115 solute carrier family 25 (mitochondrial folate transporter), member 32
Zhongzhi13_30975	50S ribosomal protein L2; K02886 large subunit ribosomal protein L2
Zhongzhi13_30980	S-linalool synthase-like; K17982 geranyllinalool synthase [EC:4.2.3.144]
Zhongzhi13_31016	uncharacterized LOC102590164; K01183 chitinase [EC:3.2.1.14]
Zhongzhi13_31018	nuclear pore complex protein Nup205-like; K14310 nuclear pore complex protein Nup205
Zhongzhi13_31126	farnesyl pyrophosphate synthase 1-like; K00787 farnesyl diphosphate synthase [EC:2.5.1.1 2.5.1.10]
Zhongzhi13_31143	Nuclear transcription factor Y subunit B-3; K08065 nuclear transcription Y subunit beta
Zhongzhi13_31144	protein DEK-like; K17046 protein DEK
Zhongzhi13_31205	autophagy-related protein 8C-like; K08341 GABA(A) receptor-associated protein
Zhongzhi13_31313	3-deoxy-manno-octulosonate cytidylyltransferase, mitochondrial; K00979 3-deoxy-manno-octulosonate cytidylyltransferase (CMP-KDO synthetase) [EC:2.7.7.38]
Zhongzhi13_31342	Ubiquitin-activating enzyme E1; K03178 ubiquitin-activating enzyme E1 [EC:6.2.1.45]
Zhongzhi13_31488	uncharacterized LOC104435557; K15115 solute carrier family 25 (mitochondrial folate transporter), member 32
Zhongzhi13_31599	SORBIDRAFT_10g012080, Sb10g012080; hypothetical protein; K00666 fatty-acyl-CoA synthase [EC:6.2.1.-]
Zhongzhi13_31631	uncharacterized LOC103644393; K11000 callose synthase [EC:2.4.1.-]
Zhongzhi13_31649	uncharacterized LOC103427975; K12819 pre-mRNA-processing factor SLU7
Zhongzhi13_31777	uncharacterized LOC103414113; K18577 mannosylglycoprotein endo-beta-mannosidase [EC:3.2.1.152]
Zhongzhi13_31958	hypothetical protein; K04730 interleukin-1 receptor-associated kinase 1 [EC:2.7.11.1]
Zhongzhi13_32012	ethylene-responsive transcription factor ERF011; K09286 EREBP-like factor
Zhongzhi13_32100	U6 snRNA-associated Sm-like protein LSm7-like; K12626 U6 snRNA-associated Sm-like protein LSm7
Zhongzhi13_32186	uncharacterized LOC102590164; K01183 chitinase [EC:3.2.1.14]
Zhongzhi13_32187	uncharacterized LOC102590164; K01183 chitinase [EC:3.2.1.14]
Zhongzhi13_32310	Cellulose synthase A catalytic subunit 6 [UDP-forming], putative (EC:2.4.1.12); K10999 cellulose synthase A [EC:2.4.1.12]
Zhongzhi13_32380	uncharacterized LOC104435557; K15115 solute carrier family 25 (mitochondrial folate transporter), member 32
Zhongzhi13_32381	S-linalool synthase-like; K17982 geranyllinalool synthase [EC:4.2.3.144]
Zhongzhi13_32390	uncharacterized LOC103408058; K03453 bile acid:Na+ symporter, BASS family
Zhongzhi13_32429	uncharacterized LOC104435557; K15115 solute carrier family 25 (mitochondrial folate transporter), member 32
Zhongzhi13_32478	uncharacterized LOC102590164; K01183 chitinase [EC:3.2.1.14]
Zhongzhi13_32485	S-linalool synthase-like; K17982 geranyllinalool synthase [EC:4.2.3.144]
Zhongzhi13_32510	S-linalool synthase-like; K17982 geranyllinalool synthase [EC:4.2.3.144]
Zhongzhi13_32523	coatomer subunit beta'-1-like; K17302 coatomer, subunit beta'
Zhongzhi13_32526	dnaJ homolog subfamily C GRV2; K09533 DnaJ homolog subfamily C member 13
Zhongzhi13_32538	Ubiquitin carboxyl-terminal hydrolase family protein; K11838 ubiquitin carboxyl-terminal hydrolase 7 [EC:3.4.19.12]
Zhongzhi13_32545	uncharacterized LOC104905624; K05658 ATP-binding cassette, subfamily B (MDR/TAP), member 1 [EC:3.6.3.44]
Zhongzhi13_32548	uncharacterized LOC103443119; K06883 uncharacterized protein
Zhongzhi13_32560	uncharacterized LOC104435557; K15115 solute carrier family 25 (mitochondrial folate transporter), member 32
Zhongzhi13_32569	uncharacterized LOC104435557; K15115 solute carrier family 25 (mitochondrial folate transporter), member 32
Zhongzhi13_32572	uncharacterized LOC104435557; K15115 solute carrier family 25 (mitochondrial folate transporter), member 32
Zhongzhi13_32584	coatomer subunit beta'-1-like; K17302 coatomer, subunit beta'
Zhongzhi13_32587	uncharacterized LOC104435557; K15115 solute carrier family 25 (mitochondrial folate transporter), member 32
Zhongzhi13_32598	coatomer subunit beta'-1-like; K17302 coatomer, subunit beta'
Zhongzhi13_32610	ubiquitin carboxyl-terminal hydrolase 13-like; K11838 ubiquitin carboxyl-terminal hydrolase 7 [EC:3.4.19.12]
Zhongzhi13_32642	probable linoleate 9S-lipoxygenase 4; K15718 linoleate 9S-lipoxygenase [EC:1.13.11.58]
Zhongzhi13_32660	S-linalool synthase-like; K17982 geranyllinalool synthase [EC:4.2.3.144]
Zhongzhi13_32661	uncharacterized LOC104435557; K15115 solute carrier family 25 (mitochondrial folate transporter), member 32
Zhongzhi13_32665	coatomer subunit beta'-1-like; K17302 coatomer, subunit beta'
Zhongzhi13_32686	uncharacterized LOC104435557; K15115 solute carrier family 25 (mitochondrial folate transporter), member 32
Zhongzhi13_32687	uncharacterized LOC104435557; K15115 solute carrier family 25 (mitochondrial folate transporter), member 32
Zhongzhi13_32691	uncharacterized LOC104435557; K15115 solute carrier family 25 (mitochondrial folate transporter), member 32
Zhongzhi13_32698	coatomer subunit beta'-1-like; K17302 coatomer, subunit beta'
Zhongzhi13_32704	putative pentatricopeptide repeat-containing protein At1g12700, mitochondrial; K17710 pentatricopeptide repeat domain-containing protein 1
Zhongzhi13_32723	uncharacterized LOC104435557; K15115 solute carrier family 25 (mitochondrial folate transporter), member 32
Zhongzhi13_32728	uncharacterized LOC104435557; K15115 solute carrier family 25 (mitochondrial folate transporter), member 32
Zhongzhi13_32739	uncharacterized LOC104435557; K15115 solute carrier family 25 (mitochondrial folate transporter), member 32
Zhongzhi13_32783	POPTRDRAFT_554585; disease resistance family protein; K13457 disease resistance protein RPM1
Zhongzhi13_32788	hydroquinone glucosyltransferase-like; K08237 hydroquinone glucosyltransferase [EC:2.4.1.218]
Zhongzhi13_32804	S-linalool synthase-like; K17982 geranyllinalool synthase [EC:4.2.3.144]
Zhongzhi13_32814	uncharacterized LOC104435557; K15115 solute carrier family 25 (mitochondrial folate transporter), member 32
Zhongzhi13_32821	uncharacterized LOC104435557; K15115 solute carrier family 25 (mitochondrial folate transporter), member 32
Zhongzhi13_32824	uncharacterized LOC104435557; K15115 solute carrier family 25 (mitochondrial folate transporter), member 32
Zhongzhi13_32825	S-linalool synthase-like; K17982 geranyllinalool synthase [EC:4.2.3.144]
Zhongzhi13_32832	uncharacterized LOC104435557; K15115 solute carrier family 25 (mitochondrial folate transporter), member 32
Zhongzhi13_32834	uncharacterized LOC104435557; K15115 solute carrier family 25 (mitochondrial folate transporter), member 32
Zhongzhi13_32839	uncharacterized LOC104435557; K15115 solute carrier family 25 (mitochondrial folate transporter), member 32
Zhongzhi13_32846	uncharacterized LOC104435557; K15115 solute carrier family 25 (mitochondrial folate transporter), member 32
Zhongzhi13_32873	uncharacterized LOC105038444; K03386 peroxiredoxin (alkyl hydroperoxide reductase subunit C) [EC:1.11.1.15]
Zhongzhi13_32888	S-linalool synthase-like; K17982 geranyllinalool synthase [EC:4.2.3.144]
Zhongzhi13_32895	uncharacterized LOC104435557; K15115 solute carrier family 25 (mitochondrial folate transporter), member 32
Zhongzhi13_32901	uncharacterized LOC104435557; K15115 solute carrier family 25 (mitochondrial folate transporter), member 32
Zhongzhi13_32919	S-linalool synthase-like; K17982 geranyllinalool synthase [EC:4.2.3.144]
Zhongzhi13_32922	uncharacterized LOC104435557; K15115 solute carrier family 25 (mitochondrial folate transporter), member 32
Zhongzhi13_32923	S-linalool synthase-like; K17982 geranyllinalool synthase [EC:4.2.3.144]
Zhongzhi13_32934	uncharacterized LOC102590164; K01183 chitinase [EC:3.2.1.14]
Zhongzhi13_32957	uncharacterized LOC104435557; K15115 solute carrier family 25 (mitochondrial folate transporter), member 32
Zhongzhi13_32962	regulation of nuclear pre-mRNA domain-containing protein 1B-like; K15559 regulator of Ty1 transposition protein 103
Zhongzhi13_32967	uncharacterized LOC104435557; K15115 solute carrier family 25 (mitochondrial folate transporter), member 32
Zhongzhi13_32973	hypothetical protein; K19613 leucine-rich repeat protein SHOC2
Zhongzhi13_32974	small ubiquitin-related modifier 2-like; K12160 small ubiquitin-related modifier
Zhongzhi13_32985	uncharacterized LOC102590164; K01183 chitinase [EC:3.2.1.14]
Zhongzhi13_33018	uncharacterized LOC104435557; K15115 solute carrier family 25 (mitochondrial folate transporter), member 32
Zhongzhi13_33020	uncharacterized LOC104435557; K15115 solute carrier family 25 (mitochondrial folate transporter), member 32
Zhongzhi13_33023	S-linalool synthase-like; K17982 geranyllinalool synthase [EC:4.2.3.144]
Zhongzhi13_33025	uncharacterized LOC104435557; K15115 solute carrier family 25 (mitochondrial folate transporter), member 32
Zhongzhi13_33026	coatomer subunit beta'-1-like; K17302 coatomer, subunit beta'
Zhongzhi13_33027	uncharacterized LOC100781932; K04730 interleukin-1 receptor-associated kinase 1 [EC:2.7.11.1]
Zhongzhi13_33030	coatomer subunit beta'-1-like; K17302 coatomer, subunit beta'
Zhongzhi13_33035	uncharacterized LOC104435557; K15115 solute carrier family 25 (mitochondrial folate transporter), member 32
Zhongzhi13_33037	uncharacterized LOC102590164; K01183 chitinase [EC:3.2.1.14]
Zhongzhi13_33040	protein FIZZY-RELATED 2-like; K03364 cell division cycle 20-like protein 1, cofactor of APC complex
Zhongzhi13_33047	S-linalool synthase-like; K17982 geranyllinalool synthase [EC:4.2.3.144]
Zhongzhi13_33061	protein hir1-like; K10751 chromatin assembly factor 1 subunit B
Zhongzhi13_33077	heat shock protein binding protein, putative; K09533 DnaJ homolog subfamily C member 13
Zhongzhi13_33078	dnaJ homolog subfamily C GRV2-like; K09533 DnaJ homolog subfamily C member 13
Zhongzhi13_33115	uncharacterized LOC104435557; K15115 solute carrier family 25 (mitochondrial folate transporter), member 32
Zhongzhi13_33116	uncharacterized LOC104435557; K15115 solute carrier family 25 (mitochondrial folate transporter), member 32
Zhongzhi13_33119	uncharacterized LOC104435557; K15115 solute carrier family 25 (mitochondrial folate transporter), member 32
Zhongzhi13_33122	uncharacterized LOC104435557; K15115 solute carrier family 25 (mitochondrial folate transporter), member 32
Zhongzhi13_33125	uncharacterized LOC104435557; K15115 solute carrier family 25 (mitochondrial folate transporter), member 32
Zhongzhi13_33136	uncharacterized LOC104435557; K15115 solute carrier family 25 (mitochondrial folate transporter), member 32
Zhongzhi13_33140	S-linalool synthase-like; K17982 geranyllinalool synthase [EC:4.2.3.144]
Zhongzhi13_33142	uncharacterized LOC103414113; K18577 mannosylglycoprotein endo-beta-mannosidase [EC:3.2.1.152]
Zhongzhi13_33143	uncharacterized LOC104435557; K15115 solute carrier family 25 (mitochondrial folate transporter), member 32
Zhongzhi13_33144	coatomer subunit beta'-1-like; K17302 coatomer, subunit beta'
Zhongzhi13_33164	uncharacterized LOC104435557; K15115 solute carrier family 25 (mitochondrial folate transporter), member 32
Zhongzhi13_33213	uncharacterized LOC104435557; K15115 solute carrier family 25 (mitochondrial folate transporter), member 32
Zhongzhi13_33216	uncharacterized LOC104435557; K15115 solute carrier family 25 (mitochondrial folate transporter), member 32
Zhongzhi13_33218	uncharacterized LOC104435557; K15115 solute carrier family 25 (mitochondrial folate transporter), member 32
Zhongzhi13_33219	S-linalool synthase-like; K17982 geranyllinalool synthase [EC:4.2.3.144]
Zhongzhi13_33222	S-linalool synthase-like; K17982 geranyllinalool synthase [EC:4.2.3.144]
Zhongzhi13_33231	uncharacterized LOC104435557; K15115 solute carrier family 25 (mitochondrial folate transporter), member 32
Zhongzhi13_33241	uncharacterized LOC104435557; K15115 solute carrier family 25 (mitochondrial folate transporter), member 32
Zhongzhi13_33250	pyruvate dehydrogenase E1 component subunit beta, mitochondrial-like; K00162 pyruvate dehydrogenase E1 component beta subunit [EC:1.2.4.1]
Zhongzhi13_33261	uncharacterized LOC104435557; K15115 solute carrier family 25 (mitochondrial folate transporter), member 32
Zhongzhi13_33268	uncharacterized LOC104435557; K15115 solute carrier family 25 (mitochondrial folate transporter), member 32
Zhongzhi13_33269	S-linalool synthase-like; K17982 geranyllinalool synthase [EC:4.2.3.144]
Zhongzhi13_33278	ubiquitin carboxyl-terminal hydrolase 13-like; K11838 ubiquitin carboxyl-terminal hydrolase 7 [EC:3.4.19.12]
Zhongzhi13_33305	hypothetical protein; K01870 isoleucyl-tRNA synthetase [EC:6.1.1.5]
Zhongzhi13_33320	uncharacterized LOC104435557; K15115 solute carrier family 25 (mitochondrial folate transporter), member 32
Zhongzhi13_33331	hypothetical protein; K10760 adenylate isopentenyltransferase (cytokinin synthase)
Zhongzhi13_33335	uncharacterized LOC104435557; K15115 solute carrier family 25 (mitochondrial folate transporter), member 32
Zhongzhi13_33361	Glutamine synthetase; K01915 glutamine synthetase [EC:6.3.1.2]
Zhongzhi13_33367	uncharacterized LOC102704525; K01227 mannosyl-glycoprotein endo-beta-N-acetylglucosaminidase [EC:3.2.1.96]
Zhongzhi13_33370	S-linalool synthase-like; K17982 geranyllinalool synthase [EC:4.2.3.144]
Zhongzhi13_33373	uncharacterized LOC104435557; K15115 solute carrier family 25 (mitochondrial folate transporter), member 32
Zhongzhi13_33401	uncharacterized LOC101257555; K10643 CCR4-NOT transcription complex subunit 4 [EC:2.3.2.27]
Zhongzhi13_33406	nuclear transcription factor Y subunit B-1-like; K08065 nuclear transcription Y subunit beta
Zhongzhi13_33422	S-linalool synthase-like; K17982 geranyllinalool synthase [EC:4.2.3.144]
Zhongzhi13_33437	coatomer subunit beta'-1-like; K17302 coatomer, subunit beta'
Zhongzhi13_33448	protein hir1-like; K10751 chromatin assembly factor 1 subunit B
Zhongzhi13_33467	uncharacterized LOC103414113; K18577 mannosylglycoprotein endo-beta-mannosidase [EC:3.2.1.152]
Zhongzhi13_33468	uncharacterized LOC100855389; K11292 transcription elongation factor SPT6
Zhongzhi13_33495	uncharacterized LOC104435557; K15115 solute carrier family 25 (mitochondrial folate transporter), member 32
Zhongzhi13_33499	uncharacterized LOC100855389; K11292 transcription elongation factor SPT6
Zhongzhi13_33505	hydroquinone glucosyltransferase-like; K08237 hydroquinone glucosyltransferase [EC:2.4.1.218]
Zhongzhi13_33508	presequence protease 2, chloroplastic/mitochondrial-like; K06972 uncharacterized protein
Zhongzhi13_33514	poly(ADP-ribose) glycohydrolase 1-like; K07759 poly(ADP-ribose) glycohydrolase [EC:3.2.1.143]
Zhongzhi13_33516	adenylate isopentenyltransferase 3, chloroplastic; K10760 adenylate isopentenyltransferase (cytokinin synthase)
Zhongzhi13_33527	probable disease resistance RPP8-like protein 2; K19613 leucine-rich repeat protein SHOC2
Zhongzhi13_33537	uncharacterized LOC104435557; K15115 solute carrier family 25 (mitochondrial folate transporter), member 32
Zhongzhi13_33545	uncharacterized LOC104435557; K15115 solute carrier family 25 (mitochondrial folate transporter), member 32
Zhongzhi13_33565	uncharacterized LOC105038444; K03386 peroxiredoxin (alkyl hydroperoxide reductase subunit C) [EC:1.11.1.15]
Zhongzhi13_33578	Ubiquitin carboxyl-terminal hydrolase family protein; K11838 ubiquitin carboxyl-terminal hydrolase 7 [EC:3.4.19.12]
Zhongzhi13_33594	asparagine--tRNA ligase, cytoplasmic 1-like; K01893 asparaginyl-tRNA synthetase [EC:6.1.1.22]
Zhongzhi13_33608	uncharacterized LOC103443119; K06883 uncharacterized protein
Zhongzhi13_33630	S-linalool synthase-like; K17982 geranyllinalool synthase [EC:4.2.3.144]
Zhongzhi13_33633	FAD/NAD(P)-binding oxidoreductase family protein isoform 1; K06126 ubiquinone biosynthesis monooxygenase Coq6 [EC:1.14.13.-]
Zhongzhi13_33649	probable linoleate 9S-lipoxygenase 4; K15718 linoleate 9S-lipoxygenase [EC:1.13.11.58]
Zhongzhi13_33654	coatomer subunit beta'-1-like; K17302 coatomer, subunit beta'
Zhongzhi13_33663	S-linalool synthase-like; K17982 geranyllinalool synthase [EC:4.2.3.144]
Zhongzhi13_33664	uncharacterized LOC104435557; K15115 solute carrier family 25 (mitochondrial folate transporter), member 32
Zhongzhi13_33674	uncharacterized LOC102590164; K01183 chitinase [EC:3.2.1.14]
Zhongzhi13_33679	uncharacterized LOC104435557; K15115 solute carrier family 25 (mitochondrial folate transporter), member 32
Zhongzhi13_33742	kinase-like protein; K18670 dual specificity protein kinase YAK1 [EC:2.7.12.1]
Zhongzhi13_33753	MADS-RIN, LeMADS-RIN; MADS-box transcription factor; K09264 MADS-box transcription factor, plant
Zhongzhi13_33757	uncharacterized LOC104435557; K15115 solute carrier family 25 (mitochondrial folate transporter), member 32
Zhongzhi13_33762	calcium-dependent protein kinase 24; K13412 calcium-dependent protein kinase [EC:2.7.11.1]
Zhongzhi13_33780	poly [ADP-ribose] polymerase 3; K10798 poly [ADP-ribose] polymerase [EC:2.4.2.30]
Zhongzhi13_33781	uncharacterized LOC104435557; K15115 solute carrier family 25 (mitochondrial folate transporter), member 32
Zhongzhi13_33786	pyruvate dehydrogenase E1 component subunit beta-1, mitochondrial-like; K00162 pyruvate dehydrogenase E1 component beta subunit [EC:1.2.4.1]
Zhongzhi13_33787	hypothetical protein; K00162 pyruvate dehydrogenase E1 component beta subunit [EC:1.2.4.1]
Zhongzhi13_33791	uncharacterized LOC104435557; K15115 solute carrier family 25 (mitochondrial folate transporter), member 32
Zhongzhi13_33792	uncharacterized LOC104435557; K15115 solute carrier family 25 (mitochondrial folate transporter), member 32
Zhongzhi13_33793	signal peptidase complex catalytic subunit SEC11A; K13280 signal peptidase, endoplasmic reticulum-type [EC:3.4.-.-]
Zhongzhi13_33794	heat shock protein binding protein, putative; K09533 DnaJ homolog subfamily C member 13
Zhongzhi13_33819	dnaJ homolog subfamily C GRV2; K09533 DnaJ homolog subfamily C member 13
Zhongzhi13_33820	dnaJ homolog subfamily C GRV2; K09533 DnaJ homolog subfamily C member 13
Zhongzhi13_33823	coatomer subunit beta'-1-like; K17302 coatomer, subunit beta'
Zhongzhi13_33844	26S proteasome non-ATPase regulatory subunit 12 homolog A-like; K03035 26S proteasome regulatory subunit N5
Zhongzhi13_33850	hypothetical protein; K01183 chitinase [EC:3.2.1.14]
Zhongzhi13_33862	uncharacterized LOC102590164; K01183 chitinase [EC:3.2.1.14]
Zhongzhi13_33864	mads box protein, putative (EC:1.3.1.74); K09264 MADS-box transcription factor, plant
Zhongzhi13_33875	hypothetical protein; K01870 isoleucyl-tRNA synthetase [EC:6.1.1.5]
Zhongzhi13_33877	hypothetical protein; K02738 20S proteasome subunit beta 1 [EC:3.4.25.1]
Zhongzhi13_33888	uncharacterized LOC104435557; K15115 solute carrier family 25 (mitochondrial folate transporter), member 32

## Sheet: KOs_for_Chinese_cultivar
KO ID	Description	Numbers of orthologous gene clusters and unclustered genes
K15115	solute carrier family 25 (mitochondrial folate transporter), member 32	237
K17982	geranyllinalool synthase [EC:4.2.3.144]	95
K01183	chitinase [EC:3.2.1.14]	55
K17302	coatomer, subunit beta'	48
K12153	phenylalanine N-monooxygenase [EC:1.14.13.124]	32
K11838	ubiquitin carboxyl-terminal hydrolase 7 [EC:3.4.19.12]	30
K13457	disease resistance protein RPM1	25
K15718	linoleate 9S-lipoxygenase [EC:1.13.11.58]	25
K10760	adenylate isopentenyltransferase (cytokinin synthase)	17
K09533	DnaJ homolog subfamily C member 13	16
K03364	cell division cycle 20-like protein 1, cofactor of APC complex	15
K18577	mannosylglycoprotein endo-beta-mannosidase [EC:3.2.1.152]	15
K17086	transmembrane 9 superfamily member 2/4	14
K04730	interleukin-1 receptor-associated kinase 1 [EC:2.7.11.1]	13
K11292	transcription elongation factor SPT6	13
K08237	hydroquinone glucosyltransferase [EC:2.4.1.218]	12
K10751	chromatin assembly factor 1 subunit B	12
K06883	uncharacterized protein	11
K00799	glutathione S-transferase [EC:2.5.1.18]	10
K19613	leucine-rich repeat protein SHOC2	10
K04733	interleukin-1 receptor-associated kinase 4 [EC:2.7.11.1]	9
K12819	pre-mRNA-processing factor SLU7	9
K03453	bile acid:Na+ symporter, BASS family	8
K03178	ubiquitin-activating enzyme E1 [EC:6.2.1.45]	7
K17604	zinc finger SWIM domain-containing protein 3	7
K17710	pentatricopeptide repeat domain-containing protein 1	7
K00162	pyruvate dehydrogenase E1 component beta subunit [EC:1.2.4.1]	6
K03231	elongation factor 1-alpha	6
K03363	cell division cycle 20, cofactor of APC complex	6
K03469	ribonuclease HI [EC:3.1.26.4]	6
K05658	ATP-binding cassette, subfamily B (MDR/TAP), member 1 [EC:3.6.3.44]	6
K05933	aminocyclopropanecarboxylate oxidase [EC:1.14.17.4]	6
K06126	ubiquinone biosynthesis monooxygenase Coq6 [EC:1.14.13.-]	6
K09264	MADS-box transcription factor, plant	6
K10798	poly [ADP-ribose] polymerase [EC:2.4.2.30]	6
K13356	alcohol-forming fatty acyl-CoA reductase [EC:1.2.1.84]	6
K13420	LRR receptor-like serine/threonine-protein kinase FLS2 [EC:2.7.11.1]	6
K15803	(-)-germacrene D synthase [EC:4.2.3.22 4.2.3.75]	6
K01188	beta-glucosidase [EC:3.2.1.21]	5
K01602	ribulose-bisphosphate carboxylase small chain [EC:4.1.1.39]	5
K03386	peroxiredoxin (alkyl hydroperoxide reductase subunit C) [EC:1.11.1.15]	5
K06972	uncharacterized protein	5
K14488	SAUR family protein	5
K16040	trans-resveratrol di-O-methyltransferase [EC:2.1.1.240]	5
K18848	indole-3-acetate O-methyltransferase [EC:2.1.1.278]	5
K00051	malate dehydrogenase (NADP+) [EC:1.1.1.82]	4
K01191	alpha-mannosidase [EC:3.2.1.24]	4
K01535	H+-transporting ATPase [EC:3.6.3.6]	4
K01623	fructose-bisphosphate aldolase, class I [EC:4.1.2.13]	4
K02516	protein arginine N-methyltransferase 5 [EC:2.1.1.125]	4
K05765	cofilin	4
K06123	1-acylglycerone phosphate reductase [EC:1.1.1.101]	4
K07466	replication factor A1	4
K08900	mitochondrial chaperone BCS1	4
K09286	EREBP-like factor	4
K09874	aquaporin NIP	4
K12160	small ubiquitin-related modifier	4
K13066	caffeic acid 3-O-methyltransferase [EC:2.1.1.68]	4
K13338	peroxin-1	4
K13448	calcium-binding protein CML	4
K17790	mitochondrial import inner membrane translocase subunit TIM22	4
K17943	pumilio RNA-binding family	4
K00430	peroxidase [EC:1.11.1.7]	3
K01051	pectinesterase [EC:3.1.1.11]	3
K01507	inorganic pyrophosphatase [EC:3.6.1.1]	3
K01590	histidine decarboxylase [EC:4.1.1.22]	3
K01870	isoleucyl-tRNA synthetase [EC:6.1.1.5]	3
K02045	sulfate transport system ATP-binding protein [EC:3.6.3.25]	3
K03035	26S proteasome regulatory subunit N5	3
K03283	heat shock 70kDa protein 1/8;	3
K03549	KUP system potassium uptake protein	3
K04120	ent-copalyl diphosphate synthase [EC:5.5.1.13]	3
K05278	flavonol synthase [EC:1.14.11.23]	3
K06630	14-3-3 protein epsilon	3
K07297	adiponectin receptor	3
K07374	tubulin alpha	3
K07407	alpha-galactosidase [EC:3.2.1.22]	3
K07478	putative ATPase	3
K07759	poly(ADP-ribose) glycohydrolase [EC:3.2.1.143]	3
K08235	xyloglucan:xyloglucosyl transferase [EC:2.4.1.207]	3
K09338	homeobox-leucine zipper protein	3
K10752	histone-binding protein RBBP4	3
K11252	histone H2B	3
K11592	endoribonuclease Dicer [EC:3.1.26.-]	3
K11778	ditrans,polycis-polyprenyl diphosphate synthase [EC:2.5.1.87]	3
K12398	AP-3 complex subunit mu	3
K12619	5'-3' exoribonuclease 2 [EC:3.1.13.-]	3
K13065	shikimate O-hydroxycinnamoyltransferase [EC:2.3.1.133]	3
K13261	3,9-dihydroxypterocarpan 6a-monooxygenase [EC:1.14.13.28]	3
K13993	HSP20 family protein	3
K14297	nuclear pore complex protein Nup98-Nup96	3
K14310	nuclear pore complex protein Nup205	3
K14497	protein phosphatase 2C [EC:3.1.3.16]	3
K14709	solute carrier family 39 (zinc transporter), member 1/2/3	3
K15086	(3S)-linalool synthase [EC:4.2.3.25]	3
K15382	solute carrier family 50 (sugar transporter)	3
K15402	fatty acid omega-hydroxylase [EC:1.14.-.-]	3
K16296	serine carboxypeptidase-like clade I [EC:3.4.16.-]	3
K16297	serine carboxypeptidase-like clade II [EC:3.4.16.-]	3
K16670	homeobox protein Meis2	3
K17964	leucine-rich PPR motif-containing protein, mitochondrial	3
K19041	E3 ubiquitin-protein ligase RNF38/44 [EC:2.3.2.27]	3
K19042	E3 ubiquitin-protein ligase BOI and related proteins [EC:2.3.2.27]	3
K00059	3-oxoacyl-[acyl-carrier protein] reductase [EC:1.1.1.100]	2
K00128	aldehyde dehydrogenase (NAD+) [EC:1.2.1.3]	2
K00279	cytokinin dehydrogenase [EC:1.5.99.12]	2
K00487	trans-cinnamate 4-monooxygenase [EC:1.14.13.11]	2
K00588	caffeoyl-CoA O-methyltransferase [EC:2.1.1.104]	2
K00873	pyruvate kinase [EC:2.7.1.40]	2
K01102	pyruvate dehydrogenase phosphatase [EC:3.1.3.43]	2
K01227	mannosyl-glycoprotein endo-beta-N-acetylglucosaminidase [EC:3.2.1.96]	2
K01246	DNA-3-methyladenine glycosylase I [EC:3.2.2.20]	2
K01303	acylaminoacyl-peptidase [EC:3.4.19.1]	2
K01369	legumain [EC:3.4.22.34]	2
K01537	Ca2+-transporting ATPase [EC:3.6.3.8]	2
K01597	diphosphomevalonate decarboxylase [EC:4.1.1.33]	2
K01738	cysteine synthase A [EC:2.5.1.47]	2
K01754	threonine dehydratase [EC:4.3.1.19]	2
K01762	1-aminocyclopropane-1-carboxylate synthase [EC:4.4.1.14]	2
K01886	glutaminyl-tRNA synthetase [EC:6.1.1.18]	2
K02184	formin 2	2
K02328	DNA polymerase delta subunit 2	2
K02433	aspartyl-tRNA(Asn)/glutamyl-tRNA(Gln) amidotransferase subunit A [EC:6.3.5.6 6.3.5.7]	2
K02553	regulator of ribonuclease activity A	2
K02725	20S proteasome subunit alpha 6 [EC:3.4.25.1]	2
K02883	large subunit ribosomal protein L18e	2
K02942	large subunit ribosomal protein LP1	2
K02986	small subunit ribosomal protein S4	2
K02993	small subunit ribosomal protein S7e	2
K02997	small subunit ribosomal protein S9e	2
K03010	DNA-directed RNA polymerase II subunit RPB2 [EC:2.7.7.6]	2
K03236	translation initiation factor 1A	2
K03255	protein TIF31	2
K03257	translation initiation factor 4A	2
K03263	translation initiation factor 5A	2
K03320	ammonium transporter, Amt family	2
K03327	multidrug resistance protein, MATE family	2
K03456	serine/threonine-protein phosphatase 2A regulatory subunit A	2
K03575	A/G-specific adenine glycosylase [EC:3.2.2.-]	2
K03626	nascent polypeptide-associated complex subunit alpha	2
K03676	glutaredoxin 3	2
K03686	molecular chaperone DnaJ	2
K03847	alpha-1,6-mannosyltransferase [EC:2.4.1.260]	2
K04121	ent-kaurene synthase [EC:4.2.3.19]	2
K04957	hyperpolarization activated cyclic nucleotide-gated potassium channel 4	2
K05275	pyridoxine 4-dehydrogenase [EC:1.1.1.65]	2
K05349	beta-glucosidase [EC:3.2.1.21]	2
K05391	cyclic nucleotide gated channel, other eukaryote	2
K05758	actin related protein 2/3 complex, subunit 2	2
K05868	cyclin B	2
K05925	mRNA (2'-O-methyladenosine-N6-)-methyltransferase [EC:2.1.1.62]	2
K06694	26S proteasome non-ATPase regulatory subunit 10	2
K07375	tubulin beta	2
K07410	cytochrome P450, family 1, subfamily B, polypeptide 1 [EC:1.14.14.1]	2
K08065	nuclear transcription Y subunit beta	2
K08081	tropinone reductase I [EC:1.1.1.206]	2
K08150	MFS transporter, SP family, solute carrier family 2 (myo-inositol transporter), member 13	2
K08176	MFS transporter, PHS family, inorganic phosphate transporter	2
K08202	MFS transporter, OCT family, solute carrier family 22 (organic cation transporter), member 4/5	2
K08472	mlo protein	2
K08835	serine/threonine-protein kinase OSR1/STK39 [EC:2.7.11.1]	2
K08901	photosystem II oxygen-evolving enhancer protein 3	2
K08960	casein kinase 1, epsilon [EC:2.7.11.1]	2
K09419	heat shock transcription factor, other eukaryote	2
K09422	myb proto-oncogene protein, plant	2
K09597	signal peptide peptidase-like 2B [EC:3.4.23.-]	2
K09833	homogentisate phytyltransferase / homogentisate geranylgeranyltransferase [EC:2.5.1.115 2.5.1.116]	2
K09841	xanthoxin dehydrogenase [EC:1.1.1.288]	2
K09873	aquaporin TIP	2
K10256	omega-6 fatty acid desaturase (delta-12 desaturase) [EC:1.14.19.-]	2
K10355	actin, other eukaryote	2
K10406	kinesin family member C2/C3	2
K10523	speckle-type POZ protein	2
K10956	protein transport protein SEC61 subunit alpha	2
K10999	cellulose synthase A [EC:2.4.1.12]	2
K11000	callose synthase [EC:2.4.1.-]	2
K11254	histone H4	2
K11275	histone H1/5	2
K11423	histone-lysine N-methyltransferase SETD2 [EC:2.1.1.43]	2
K11968	ariadne-1 [EC:2.3.2.27]	2
K12309	beta-galactosidase [EC:3.2.1.23]	2
K12356	coniferyl-alcohol glucosyltransferase [EC:2.4.1.111]	2
K12616	enhancer of mRNA-decapping protein 4	2
K12626	U6 snRNA-associated Sm-like protein LSm7	2
K13258	2-hydroxyisoflavanone dehydratase [EC:4.2.1.105]	2
K13272	flavonoid O-methyltransferase [EC:2.1.1.267]	2
K13523	lysophosphatidic acid acyltransferase / lysophosphatidylinositol acyltransferase [EC:2.3.1.51 2.3.1.-]	2
K13628	iron-sulfur cluster assembly protein	2
K13648	alpha-1,4-galacturonosyltransferase [EC:2.4.1.43]	2
K13681	xyloglucan fucosyltransferase [EC:2.4.1.-]	2
K13789	geranylgeranyl diphosphate synthase, type II [EC:2.5.1.1 2.5.1.10 2.5.1.29]	2
K13944	LBD16; LOB domain-containing protein 16	2
K14182	vetispiradiene synthase [EC:4.2.3.21]	2
K14347	solute carrier family 10 (sodium/bile acid cotransporter), member 7	2
K14431	transcription factor TGA	2
K14484	auxin-responsive protein IAA	2
K14638	solute carrier family 15 (peptide/histidine transporter), member 3/4	2
K14652	3,4-dihydroxy 2-butanone 4-phosphate synthase / GTP cyclohydrolase II [EC:4.1.99.12 3.5.4.25]	2
K14945	protein quaking	2
K15095	(+)-neomenthol dehydrogenase [EC:1.1.1.208]	2
K15104	solute carrier family 25 (mitochondrial oxoglutarate transporter), member 11	2
K15121	solute carrier family 25, member 44	2
K15275	solute carrier family 35 (UDP-galactose transporter), member B1	2
K15404	aldehyde decarbonylase [EC:4.1.99.5]	2
K15406	wax-ester synthase / diacylglycerol O-acyltransferase [EC:2.3.1.75 2.3.1.20]	2
K15429	tRNA (guanine37-N1)-methyltransferase [EC:2.1.1.228]	2
K15472	premnaspirodiene oxygenase [EC:1.14.13.121]	2
K15813	beta-amyrin synthase [EC:5.4.99.39]	2
K16803	cytoskeleton-associated protein 5	2
K17732	mitochondrial-processing peptidase subunit beta [EC:3.4.24.64]	2
K18368	caffeoylshikimate esterase [EC:3.1.1.-]	2
K18730	PERQ amino acid-rich with GYF domain-containing protein	2
K18734	protein SMG8	2
K18819	inositol 3-alpha-galactosyltransferase [EC:2.4.1.123]	2
K18858	(Z)-3-hexen-1-ol acetyltransferase [EC:2.3.1.195]	2
K19355	mannan endo-1,4-beta-mannosidase [EC:3.2.1.78]	2
K19619	tyrosyl-DNA phosphodiesterase 2 [EC:3.1.4.-]	2
K00011	aldehyde reductase [EC:1.1.1.21]	1
K00052	3-isopropylmalate dehydrogenase [EC:1.1.1.85]	1
K00058	D-3-phosphoglycerate dehydrogenase [EC:1.1.1.95]	1
K00111	glycerol-3-phosphate dehydrogenase [EC:1.1.5.3]	1
K00121	S-(hydroxymethyl)glutathione dehydrogenase / alcohol dehydrogenase [EC:1.1.1.284 1.1.1.1]	1
K00140	malonate-semialdehyde dehydrogenase (acetylating) / methylmalonate-semialdehyde dehydrogenase [EC:1.2.1.18 1.2.1.27]	1
K00145	N-acetyl-gamma-glutamyl-phosphate reductase [EC:1.2.1.38]	1
K00225	L-galactono-1,4-lactone dehydrogenase [EC:1.3.2.3]	1
K00228	coproporphyrinogen III oxidase [EC:1.3.3.3]	1
K00281	glycine dehydrogenase [EC:1.4.4.2]	1
K00286	pyrroline-5-carboxylate reductase [EC:1.5.1.2]	1
K00288	methylenetetrahydrofolate dehydrogenase (NADP+) / methenyltetrahydrofolate cyclohydrolase / formyltetrahydrofolate synthetase [EC:1.5.1.5 3.5.4.9 6.3.4.3]	1
K00311	electron-transferring-flavoprotein dehydrogenase [EC:1.5.5.1]	1
K00327	NADPH-ferrihemoprotein reductase [EC:1.6.2.4]	1
K00344	NADPH2:quinone reductase [EC:1.6.5.5]	1
K00383	glutathione reductase (NADPH) [EC:1.8.1.7]	1
K00412	ubiquinol-cytochrome c reductase cytochrome b subunit	1
K00419	ubiquinol-cytochrome c reductase subunit 9	1
K00432	glutathione peroxidase [EC:1.11.1.9]	1
K00512	steroid 17alpha-monooxygenase / 17alpha-hydroxyprogesterone aldolase [EC:1.14.99.9 4.1.2.30]	1
K00514	zeta-carotene desaturase [EC:1.3.5.6]	1
K00517	CYP81F; indol-3-yl-methylglucosinolate hydroxylase	1
K00547	homocysteine S-methyltransferase [EC:2.1.1.10]	1
K00566	tRNA-specific 2-thiouridylase [EC:2.8.1.-]	1
K00591	polyprenyldihydroxybenzoate methyltransferase / 3-demethylubiquinol 3-O-methyltransferase [EC:2.1.1.114 2.1.1.64]	1
K00600	glycine hydroxymethyltransferase [EC:2.1.2.1]	1
K00602	phosphoribosylaminoimidazolecarboxamide formyltransferase / IMP cyclohydrolase [EC:2.1.2.3 3.5.4.10]	1
K00605	aminomethyltransferase [EC:2.1.2.10]	1
K00615	transketolase [EC:2.2.1.1]	1
K00626	acetyl-CoA C-acetyltransferase [EC:2.3.1.9]	1
K00630	glycerol-3-phosphate O-acyltransferase [EC:2.3.1.15]	1
K00640	serine O-acetyltransferase [EC:2.3.1.30]	1
K00648	3-oxoacyl-[acyl-carrier-protein] synthase III [EC:2.3.1.180]	1
K00660	chalcone synthase [EC:2.3.1.74]	1
K00666	fatty-acyl-CoA synthase [EC:6.2.1.-]	1
K00761	uracil phosphoribosyltransferase [EC:2.4.2.9]	1
K00771	protein xylosyltransferase [EC:2.4.2.26]	1
K00783	23S rRNA (pseudouridine1915-N3)-methyltransferase [EC:2.1.1.177]	1
K00787	farnesyl diphosphate synthase [EC:2.5.1.1 2.5.1.10]	1
K00793	riboflavin synthase [EC:2.5.1.9]	1
K00794	6,7-dimethyl-8-ribityllumazine synthase [EC:2.5.1.78]	1
K00809	deoxyhypusine synthase [EC:2.5.1.46]	1
K00826	branched-chain amino acid aminotransferase [EC:2.6.1.42]	1
K00851	gluconokinase [EC:2.7.1.12]	1
K00895	pyrophosphate--fructose-6-phosphate 1-phosphotransferase [EC:2.7.1.90]	1
K00912	tetraacyldisaccharide 4'-kinase [EC:2.7.1.130]	1
K00930	acetylglutamate kinase [EC:2.7.2.8]	1
K00931	glutamate 5-kinase [EC:2.7.2.11]	1
K00940	nucleoside-diphosphate kinase [EC:2.7.4.6]	1
K00966	mannose-1-phosphate guanylyltransferase [EC:2.7.7.13]	1
K00967	ethanolamine-phosphate cytidylyltransferase [EC:2.7.7.14]	1
K00979	3-deoxy-manno-octulosonate cytidylyltransferase (CMP-KDO synthetase) [EC:2.7.7.38]	1
K01001	UDP-N-acetylglucosamine--dolichyl-phosphate N-acetylglucosaminephosphotransferase [EC:2.7.8.15]	1
K01025	SULT1; sulfotransferase	1
K01047	secretory phospholipase A2 [EC:3.1.1.4]	1
K01094	phosphatidylglycerophosphatase GEP4 [EC:3.1.3.27]	1
K01099	phosphatidylinositol-bisphosphatase [EC:3.1.3.36]	1
K01184	polygalacturonase [EC:3.2.1.15]	1
K01193	beta-fructofuranosidase [EC:3.2.1.26]	1
K01206	alpha-L-fucosidase [EC:3.2.1.51]	1
K01213	galacturan 1,4-alpha-galacturonidase [EC:3.2.1.67]	1
K01259	proline iminopeptidase [EC:3.4.11.5]	1
K01365	cathepsin L [EC:3.4.22.15]	1
K01402	matrix metalloproteinase-8 (neutrophil collagenase) [EC:3.4.24.34]	1
K01427	urease [EC:3.5.1.5]	1
K01433	formyltetrahydrofolate deformylase [EC:3.5.1.10]	1
K01464	dihydropyrimidinase [EC:3.5.2.2]	1
K01476	arginase [EC:3.5.3.1]	1
K01520	dUTP pyrophosphatase [EC:3.6.1.23]	1
K01533	Cu2+-exporting ATPase [EC:3.6.3.4]	1
K01534	Cd2+/Zn2+-exporting ATPase [EC:3.6.3.3 3.6.3.5]	1
K01557	acylpyruvate hydrolase [EC:3.7.1.5]	1
K01568	pyruvate decarboxylase [EC:4.1.1.1]	1
K01580	glutamate decarboxylase [EC:4.1.1.15]	1
K01583	arginine decarboxylase [EC:4.1.1.19]	1
K01620	threonine aldolase [EC:4.1.2.5]	1
K01647	citrate synthase [EC:2.3.3.1]	1
K01674	carbonic anhydrase [EC:4.2.1.1]	1
K01679	fumarate hydratase, class II [EC:4.2.1.2]	1
K01687	dihydroxy-acid dehydratase [EC:4.2.1.9]	1
K01693	imidazoleglycerol-phosphate dehydratase [EC:4.2.1.19]	1
K01698	porphobilinogen synthase [EC:4.2.1.24]	1
K01735	3-dehydroquinate synthase [EC:4.2.3.4]	1
K01749	hydroxymethylbilane synthase [EC:2.5.1.61]	1
K01783	ribulose-phosphate 3-epimerase [EC:5.1.3.1]	1
K01784	UDP-glucose 4-epimerase [EC:5.1.3.2]	1
K01802	peptidylprolyl isomerase [EC:5.2.1.8]	1
K01803	triosephosphate isomerase (TIM) [EC:5.3.1.1]	1
K01835	phosphoglucomutase [EC:5.4.2.2]	1
K01853	cycloartenol synthase [EC:5.4.99.8]	1
K01858	myo-inositol-1-phosphate synthase [EC:5.5.1.4]	1
K01866	tyrosyl-tRNA synthetase [EC:6.1.1.1]	1
K01874	methionyl-tRNA synthetase [EC:6.1.1.10]	1
K01881	prolyl-tRNA synthetase [EC:6.1.1.15]	1
K01887	arginyl-tRNA synthetase [EC:6.1.1.19]	1
K01893	asparaginyl-tRNA synthetase [EC:6.1.1.22]	1
K01899	succinyl-CoA synthetase alpha subunit [EC:6.2.1.4 6.2.1.5]	1
K01904	4-coumarate--CoA ligase [EC:6.2.1.12]	1
K01915	glutamine synthetase [EC:6.3.1.2]	1
K01933	phosphoribosylformylglycinamidine cyclo-ligase [EC:6.3.3.1]	1
K01937	CTP synthase [EC:6.3.4.2]	1
K01938	formate--tetrahydrofolate ligase [EC:6.3.4.3]	1
K01939	adenylosuccinate synthase [EC:6.3.4.4]	1
K01940	argininosuccinate synthase [EC:6.3.4.5]	1
K01961	acetyl-CoA carboxylase, biotin carboxylase subunit [EC:6.4.1.2 6.3.4.14]	1
K01963	acetyl-CoA carboxylase carboxyl transferase subunit beta [EC:6.4.1.2]	1
K02046	sulfate transport system permease protein	1
K02140	F-type H+-transporting ATPase subunit g	1
K02155	V-type H+-transporting ATPase 16kDa proteolipid subunit	1
K02178	checkpoint serine/threonine-protein kinase [EC:2.7.11.1]	1
K02183	calmodulin	1
K02200	cytochrome c-type biogenesis protein CcmH	1
K02267	cytochrome c oxidase subunit 6b	1
K02326	DNA polymerase epsilon subunit 3 [EC:2.7.7.7]	1
K02350	DNA polymerase zeta [EC:2.7.7.7]	1
K02377	GDP-L-fucose synthase [EC:1.1.1.271]	1
K02434	aspartyl-tRNA(Asn)/glutamyl-tRNA(Gln) amidotransferase subunit B [EC:6.3.5.6 6.3.5.7]	1
K02437	glycine cleavage system H protein	1
K02469	DNA gyrase subunit A [EC:5.99.1.3]	1
K02470	DNA gyrase subunit B [EC:5.99.1.3]	1
K02483	two-component system, OmpR family, response regulator	1
K02636	cytochrome b6-f complex iron-sulfur subunit [EC:1.10.9.1]	1
K02639	ferredoxin	1
K02690	photosystem I P700 chlorophyll a apoprotein A2	1
K02691	photosystem I subunit VII	1
K02705	photosystem II CP43 chlorophyll apoprotein	1
K02730	20S proteasome subunit alpha 1 [EC:3.4.25.1]	1
K02732	20S proteasome subunit beta 6 [EC:3.4.25.1]	1
K02738	20S proteasome subunit beta 1 [EC:3.4.25.1]	1
K02838	ribosome recycling factor	1
K02866	large subunit ribosomal protein L10e	1
K02873	large subunit ribosomal protein L13e	1
K02875	large subunit ribosomal protein L14e	1
K02876	large subunit ribosomal protein L15	1
K02878	large subunit ribosomal protein L16	1
K02879	large subunit ribosomal protein L17	1
K02886	large subunit ribosomal protein L2	1
K02900	large subunit ribosomal protein L27Ae	1
K02906	large subunit ribosomal protein L3	1
K02910	large subunit ribosomal protein L31e	1
K02913	large subunit ribosomal protein L33	1
K02914	large subunit ribosomal protein L34	1
K02915	large subunit ribosomal protein L34e	1
K02924	large subunit ribosomal protein L39e	1
K02929	large subunit ribosomal protein L44e	1
K02933	large subunit ribosomal protein L6	1
K02934	large subunit ribosomal protein L6e	1
K02940	large subunit ribosomal protein L9e	1
K02946	small subunit ribosomal protein S10	1
K02952	small subunit ribosomal protein S13	1
K02953	small subunit ribosomal protein S13e	1
K02957	small subunit ribosomal protein S15Ae	1
K02966	small subunit ribosomal protein S19e	1
K02975	small subunit ribosomal protein S25e	1
K02981	small subunit ribosomal protein S2e	1
K02984	small subunit ribosomal protein S3Ae	1
K02988	small subunit ribosomal protein S5	1
K02989	small subunit ribosomal protein S5e	1
K02996	small subunit ribosomal protein S9	1
K02998	small subunit ribosomal protein SAe	1
K03004	DNA-directed RNA polymerase I subunit RPA43	1
K03017	DNA-directed RNA polymerase II subunit RPB9	1
K03025	DNA-directed RNA polymerase III subunit RPC6	1
K03036	26S proteasome regulatory subunit N6	1
K03043	DNA-directed RNA polymerase subunit beta [EC:2.7.7.6]	1
K03063	26S proteasome regulatory subunit T3	1
K03070	preprotein translocase subunit SecA	1
K03094	S-phase kinase-associated protein 1	1
K03109	signal recognition particle subunit SRP9	1
K03110	fused signal recognition particle receptor	1
K03113	translation initiation factor 1	1
K03124	transcription initiation factor TFIIB	1
K03133	transcription initiation factor TFIID subunit 9B	1
K03168	DNA topoisomerase I [EC:5.99.1.2]	1
K03183	demethylmenaquinone methyltransferase / 2-methoxy-6-polyprenyl-1,4-benzoquinol methylase [EC:2.1.1.163 2.1.1.201]	1
K03189	urease accessory protein	1
K03232	elongation factor 1-beta	1
K03294	basic amino acid/polyamine antiporter, APA family	1
K03350	anaphase-promoting complex subunit 3	1
K03426	NAD+ diphosphatase [EC:3.6.1.22]	1
K03434	N-acetylglucosaminylphosphatidylinositol deacetylase [EC:3.5.1.89]	1
K03452	magnesium/proton exchanger	1
K03564	peroxiredoxin Q/BCP [EC:1.11.1.15]	1
K03593	ATP-binding protein involved in chromosome partitioning	1
K03644	lipoic acid synthetase [EC:2.8.1.8]	1
K03661	V-type H+-transporting ATPase 21kDa proteolipid subunit	1
K03671	thioredoxin 1	1
K03696	ATP-dependent Clp protease ATP-binding subunit ClpC	1
K03703	excinuclease ABC subunit C	1
K03768	peptidyl-prolyl cis-trans isomerase B (cyclophilin B) [EC:5.2.1.8]	1
K03781	catalase [EC:1.11.1.6]	1
K03801	lipoyl(octanoyl) transferase [EC:2.3.1.181]	1
K03809	NAD(P)H dehydrogenase (quinone) [EC:1.6.5.2]	1
K03861	phosphatidylinositol glycan, class P	1
K03875	F-box and leucine-rich repeat protein 1 (S-phase kinase-associated protein 2)	1
K03879	NADH-ubiquinone oxidoreductase chain 2 [EC:1.6.5.3]	1
K03883	NADH-ubiquinone oxidoreductase chain 5 [EC:1.6.5.3]	1
K03935	NADH dehydrogenase (ubiquinone) Fe-S protein 2 [EC:1.6.5.3 1.6.99.3]	1
K03940	NADH dehydrogenase (ubiquinone) Fe-S protein 7 [EC:1.6.5.3 1.6.99.3]	1
K03941	NADH dehydrogenase (ubiquinone) Fe-S protein 8 [EC:1.6.5.3 1.6.99.3]	1
K03946	NADH dehydrogenase (ubiquinone) 1 alpha subcomplex subunit 2	1
K03955	NADH dehydrogenase (ubiquinone) 1 alpha/beta subcomplex 1	1
K03979	GTPase [EC:3.6.5.-]	1
K04043	molecular chaperone DnaK	1
K04125	gibberellin 2-oxidase [EC:1.14.11.13]	1
K04368	mitogen-activated protein kinase kinase 1 [EC:2.7.12.2]	1
K04485	DNA repair protein RadA/Sms	1
K04488	nitrogen fixation protein NifU and related proteins	1
K04496	C-terminal binding protein	1
K04564	superoxide dismutase, Fe-Mn family [EC:1.15.1.1]	1
K04565	superoxide dismutase, Cu-Zn family [EC:1.15.1.1]	1
K04567	lysyl-tRNA synthetase, class II [EC:6.1.1.6]	1
K05279	flavonol 3-O-methyltransferase [EC:2.1.1.76]	1
K05280	flavonoid 3'-monooxygenase [EC:1.14.13.21]	1
K05359	arogenate/prephenate dehydratase [EC:4.2.1.91 4.2.1.51]	1
K05387	glutamate receptor, ionotropic, plant	1
K05539	tRNA-dihydrouridine synthase A [EC:1.-.-.-]	1
K05605	3-hydroxyisobutyryl-CoA hydrolase [EC:3.1.2.4]	1
K05643	ATP-binding cassette, subfamily A (ABC1), member 3	1
K05662	ATP-binding cassette, subfamily B (MDR/TAP), member 7	1
K05677	ATP-binding cassette, subfamily D (ALD), member 3	1
K05747	Wiskott-Aldrich syndrome protein	1
K05853	Ca2+ transporting ATPase, sarcoplasmic/endoplasmic reticulum [EC:3.6.3.8]	1
K05864	peptidyl-prolyl isomerase D [EC:5.2.1.8]	1
K05894	12-oxophytodienoic acid reductase [EC:1.3.1.42]	1
K05909	laccase [EC:1.10.3.2]	1
K05953	nicotianamine synthase [EC:2.5.1.43]	1
K06125	4-hydroxybenzoate polyprenyltransferase [EC:2.5.1.39]	1
K06130	lysophospholipase II [EC:3.1.1.5]	1
K06185	ATP-binding cassette, subfamily F, member 2	1
K06268	serine/threonine-protein phosphatase 2B regulatory subunit	1
K06662	cell cycle checkpoint protein	1
K06675	structural maintenance of chromosome 4	1
K06685	MOB kinase activator 1	1
K06689	ubiquitin-conjugating enzyme E2 D/E [EC:2.3.2.23]	1
K06867	uncharacterized protein	1
K06889	uncharacterized protein	1
K06892	feruloyl-CoA ortho-hydroxylase [EC:1.14.11.-]	1
K06927	diphthine-ammonia ligase [EC:6.3.1.14]	1
K06942	uncharacterized protein	1
K06997	PLP dependent protein	1
K07056	16S rRNA (cytidine1402-2'-O)-methyltransferase [EC:2.1.1.198]	1
K07119	uncharacterized protein	1
K07178	RIO kinase 1 [EC:2.7.11.1]	1
K07199	5'-AMP-activated protein kinase, regulatory beta subunit	1
K07213	copper chaperone	1
K07232	cation transport protein ChaC	1
K07238	zinc transporter, ZIP family	1
K07252	dolichyldiphosphatase [EC:3.6.1.43]	1
K07253	phenylpyruvate tautomerase [EC:5.3.2.1]	1
K07277	outer membrane protein insertion porin family	1
K07304	peptide-methionine (S)-S-oxide reductase [EC:1.8.4.11]	1
K07393	putative glutathione S-transferase	1
K07408	cytochrome P450, family 1, subfamily A, polypeptide 1 [EC:1.14.14.1]	1
K07426	cytochrome P450, family 4, subfamily B, polypeptide 1 [EC:1.14.14.1]	1
K07766	diphosphoinositol-polyphosphate diphosphatase [EC:3.6.1.52]	1
K07901	Ras-related protein Rab-8A	1
K07904	Ras-related protein Rab-11A	1
K07937	ADP-ribosylation factor 1	1
K07955	ADP-ribosylation factor-like protein 8	1
K07964	heparanase 1 [EC:3.2.1.166]	1
K08233	polyneuridine-aldehyde esterase [EC:3.1.1.78]	1
K08241	jasmonate O-methyltransferase [EC:2.1.1.141]	1
K08269	serine/threonine-protein kinase ULK/ATG1 [EC:2.7.11.1]	1
K08272	calcium binding protein 39	1
K08311	putative (di)nucleoside polyphosphate hydrolase [EC:3.6.1.-]	1
K08341	GABA(A) receptor-associated protein	1
K08488	syntaxin 7	1
K08506	syntaxin of plants SYP7	1
K08511	vesicle-associated membrane protein 72	1
K08518	syntaxin-binding protein 5	1
K08695	anthocyanidin reductase [EC:1.3.1.77]	1
K08726	soluble epoxide hydrolase / lipid-phosphate phosphatase [EC:3.3.2.10 3.1.3.76]	1
K08738	cytochrome c	1
K08740	DNA mismatch repair protein MSH4	1
K08819	cyclin-dependent kinase 12/13 [EC:2.7.11.22 2.7.11.23]	1
K08867	WNK lysine deficient protein kinase [EC:2.7.11.1]	1
K08912	light-harvesting complex II chlorophyll a/b binding protein 1	1
K08963	methylthioribose-1-phosphate isomerase [EC:5.3.1.23]	1
K09265	MADS-box transcription factor, other eukaryote	1
K09313	homeobox protein cut-like	1
K09377	cysteine and glycine-rich protein	1
K09458	3-oxoacyl-[acyl-carrier-protein] synthase II [EC:2.3.1.179]	1
K09487	heat shock protein 90kDa beta	1
K09493	T-complex protein 1 subunit alpha	1
K09528	DnaJ homolog subfamily C member 8	1
K09536	DnaJ homolog subfamily C member 16	1
K09564	peptidyl-prolyl isomerase E (cyclophilin E) [EC:5.2.1.8]	1
K09578	peptidyl-prolyl cis-trans isomerase NIMA-interacting 1 [EC:5.2.1.8]	1
K09753	cinnamoyl-CoA reductase [EC:1.2.1.44]	1
K09754	coumaroylquinate(coumaroylshikimate) 3'-monooxygenase [EC:1.14.13.36]	1
K09755	ferulate-5-hydroxylase [EC:1.14.-.-]	1
K09903	uridylate kinase [EC:2.7.4.22]	1
K10249	elongation of very long chain fatty acids protein 4 [EC:2.3.1.199]	1
K10251	17beta-estradiol 17-dehydrogenase / very-long-chain 3-oxoacyl-CoA reductase [EC:1.1.1.62 1.1.1.330]	1
K10260	F-box and WD-40 domain protein 7	1
K10395	kinesin family member 4/21/27	1
K10403	kinesin family member 22	1
K10526	OPC-8:0 CoA ligase 1 [EC:6.2.1.-]	1
K10639	E3 ubiquitin-protein ligase CCNP1IP1 [EC:2.3.2.27]	1
K10643	CCR4-NOT transcription complex subunit 4 [EC:2.3.2.27]	1
K10661	E3 ubiquitin-protein ligase MARCH6 [EC:2.3.2.27]	1
K10666	E3 ubiquitin-protein ligase RNF5 [EC:2.3.2.27]	1
K10683	BRCA1-associated RING domain protein 1	1
K10703	very-long-chain (3R)-3-hydroxyacyl-CoA dehydratase [EC:4.2.1.134]	1
K10706	senataxin [EC:3.6.4.-]	1
K10712	cysteamine dioxygenase [EC:1.13.11.19]	1
K10750	chromatin assembly factor 1 subunit A	1
K10772	AP endonuclease 2 [EC:4.2.99.18]	1
K10779	transcriptional regulator ATRX [EC:3.6.4.12]	1
K10839	UV excision repair protein RAD23	1
K10863	aprataxin [EC:3.-.-.-]	1
K10908	DNA-directed RNA polymerase, mitochondrial [EC:2.7.7.6]	1
K10960	geranylgeranyl reductase [EC:1.3.1.83]	1
K11086	small nuclear ribonucleoprotein B and B'	1
K11159	carotenoid cleavage dioxygenase	1
K11228	mitogen-activated protein kinase kinase kinase [EC:2.7.11.1]	1
K11267	sister chromatid cohesion protein PDS5	1
K11426	SET and MYND domain-containing protein	1
K11599	proteasome maturation protein	1
K11752	diaminohydroxyphosphoribosylaminopyrimidine deaminase / 5-amino-6-(5-phosphoribosylamino)uracil reductase [EC:3.5.4.26 1.1.1.193]	1
K11801	WD repeat-containing protein 23	1
K11806	WD repeat and SOF domain-containing protein 1	1
K11842	ubiquitin carboxyl-terminal hydrolase 12/46 [EC:3.4.19.12]	1
K11884	RNA-binding protein PNO1	1
K11991	tRNA(adenine34) deaminase [EC:3.5.4.33]	1
K12135	zinc finger protein CONSTANS	1
K12158	ubiquitin-like protein Nedd8	1
K12162	ubiquitin-fold modifier 1	1
K12173	BRCA1-A complex subunit BRE	1
K12192	charged multivesicular body protein 2B	1
K12275	translocation protein SEC62	1
K12355	coniferyl-aldehyde dehydrogenase [EC:1.2.1.68]	1
K12391	AP-1 complex subunit gamma-1	1
K12471	epsin	1
K12620	U6 snRNA-associated Sm-like protein LSm1	1
K12625	U6 snRNA-associated Sm-like protein LSm6	1
K12638	3-epi-6-deoxocathasterone 23-monooxygenase [EC:1.14.13.112]	1
K12663	delta(3,5)-Delta(2,4)-dienoyl-CoA isomerase [EC:5.3.3.-]	1
K12669	oligosaccharyltransferase complex subunit gamma	1
K12817	pre-mRNA-splicing factor 18	1
K12823	ATP-dependent RNA helicase DDX5/DBP2 [EC:3.6.4.13]	1
K12854	pre-mRNA-splicing helicase BRR2 [EC:3.6.4.13]	1
K12859	U5 snRNP protein, DIM1 family	1
K12863	protein CWC15	1
K12869	crooked neck	1
K12885	heterogeneous nuclear ribonucleoprotein G	1
K12900	FUS-interacting serine-arginine-rich protein 1	1
K13024	inositol-hexakisphosphate/diphosphoinositol- pentakisphosphate 1-kinase [EC:2.7.4.24]	1
K13030	cyanohydrin beta-glucosyltransferase [EC:2.4.1.85]	1
K13081	leucoanthocyanidin reductase [EC:1.17.1.3]	1
K13104	zinc finger protein 830	1
K13115	coiled-coil domain-containing protein 130	1
K13162	poly(rC)-binding protein 2/3/4	1
K13195	cold-inducible RNA-binding protein	1
K13217	pre-mRNA-processing factor 39	1
K13229	2,4-dihydroxy-1,4-benzoxazin-3-one-glucoside dioxygenase [EC:1.14.20.2]	1
K13260	isoflavone 2'-hydroxylase [EC:1.14.13.89]	1
K13280	signal peptidase, endoplasmic reticulum-type [EC:3.4.-.-]	1
K13412	calcium-dependent protein kinase [EC:2.7.11.1]	1
K13416	brassinosteroid insensitive 1-associated receptor kinase 1 [EC:2.7.10.1 2.7.11.1]	1
K13418	somatic embryogenesis receptor kinase 1 [EC:2.7.10.1 2.7.11.1]	1
K13425	WRKY transcription factor 22	1
K13430	serine/threonine-protein kinase PBS1 [EC:2.7.11.1]	1
K13449	pathogenesis-related protein 1	1
K13456	RPM1-interacting protein 4	1
K13459	disease resistance protein RPS2	1
K13495	cis-zeatin O-glucosyltransferase [EC:2.4.1.215]	1
K13496	UDP-glucosyl transferase 73C [EC:2.4.1.-]	1
K13680	beta-mannan synthase [EC:2.4.1.32]	1
K13691	pathogen-inducible salicylic acid glucosyltransferase [EC:2.4.1.-]	1
K13692	UDP-glucose:(indol-3-yl)acetate beta-D-glucosyltransferase [EC:2.4.1.121]	1
K13696	abhydrolase domain-containing protein 1/3	1
K13862	solute carrier family 4 (sodium borate transporter), member 11	1
K13899	cystatin-C	1
K13941	2-amino-4-hydroxy-6-hydroxymethyldihydropteridine diphosphokinase / dihydropteroate synthase [EC:2.7.6.3 2.5.1.15]	1
K14026	SEL1 protein	1
K14299	nucleoporin SEH1	1
K14379	tartrate-resistant acid phosphatase type 5 [EC:3.1.3.2]	1
K14413	beta-1,3-galactosyltransferase [EC:2.4.1.-]	1
K14432	ABA responsive element binding factor	1
K14454	aspartate aminotransferase, cytoplasmic [EC:2.6.1.1]	1
K14485	transport inhibitor response 1	1
K14486	auxin response factor	1
K14487	auxin responsive GH3 gene family	1
K14490	histidine-containing phosphotransfer peotein	1
K14491	two-component response regulator ARR-B family	1
K14492	two-component response regulator ARR-A family	1
K14496	abscisic acid receptor PYR/PYL family	1
K14503	brassinosteroid resistant 1/2	1
K14509	ethylene receptor [EC:2.7.13.-]	1
K14513	ethylene-insensitive protein 2	1
K14554	U3 small nucleolar RNA-associated protein 21	1
K14570	RNA exonuclease 1 [EC:3.1.-.-]	1
K14595	abscisate beta-glucosyltransferase [EC:2.4.1.263]	1
K14682	amino-acid N-acetyltransferase [EC:2.3.1.1]	1
K14753	guanine nucleotide-binding protein subunit beta-2-like 1 protein	1
K14760	acyl-activating enzyme 14 [EC:6.2.1.26]	1
K14777	ATP-dependent RNA helicase DDX47/RRP3 [EC:3.6.4.13]	1
K14788	ribosome biogenesis protein ENP2	1
K14794	ribosomal RNA-processing protein 12	1
K14821	bud site selection protein 20	1
K14823	rRNA-processing protein EBP2	1
K14826	FK506-binding nuclear protein [EC:5.2.1.8]	1
K14833	nucleolar complex protein 2	1
K14845	RAT1-interacting protein	1
K14861	nucleolar pre-ribosomal-associated protein 1	1
K14950	cation-transporting ATPase 13A1 [EC:3.6.3.-]	1
K14962	COMPASS component SWD2	1
K15030	translation initiation factor 3 subunit M	1
K15100	solute carrier family 25 (mitochondrial citrate transporter), member 1	1
K15131	mediator of RNA polymerase II transcription subunit 11	1
K15255	ATP-dependent DNA helicase PIF1 [EC:3.6.4.12]	1
K15273	solute carrier family 35 (probable UDP-sugar transporter), member A4	1
K15283	solute carrier family 35, member E1	1
K15306	Ran-binding protein 1	1
K15341	DNA cross-link repair 1B protein [EC:3.1.-.-]	1
K15407	queuine tRNA-ribosyltransferase subunit QTRTD1 [EC:2.4.2.29]	1
K15559	regulator of Ty1 transposition protein 103	1
K15601	lysine-specific demethylase 3 [EC:1.14.11.-]	1
K15613	homeobox protein Meis1	1
K15633	2,3-bisphosphoglycerate-independent phosphoglycerate mutase [EC:5.4.2.12]	1
K15639	PHYB activation tagged suppressor 1 [EC:1.14.-.-]	1
K15707	RING finger protein 170 [EC:2.3.2.27]	1
K15849	bifunctional aspartate aminotransferase and glutamate/aspartate-prephenate aminotransferase [EC:2.6.1.1 2.6.1.78 2.6.1.79]	1
K16055	trehalose 6-phosphate synthase/phosphatase [EC:2.4.1.15 3.1.3.12]	1
K16084	ent-cassa-12,15-diene 11-hydroxylase [EC:1.14.13.145]	1
K16189	phytochrome-interacting factor 4	1
K16196	eukaryotic translation initiation factor 2-alpha kinase 4 [EC:2.7.11.1]	1
K16219	protein N-terminal methyltransferase [EC:2.1.1.244]	1
K16222	Dof zinc finger protein DOF5.5	1
K16223	protein FLOWERING LOCUS T	1
K16292	KDEL-tailed cysteine endopeptidase [EC:3.4.22.-]	1
K16570	gamma-tubulin complex component 3	1
K16818	phospholipase A1 [EC:3.1.1.32]	1
K16871	4-aminobutyrate---pyruvate transaminase [EC:2.6.1.96]	1
K17046	protein DEK	1
K17081	prohibitin 2	1
K17255	Rab GDP dissociation inhibitor	1
K17422	large subunit ribosomal protein L41	1
K17535	serine/threonine-protein kinase TNNI3K [EC:2.7.11.1]	1
K17600	vacuolar protein sorting-associated protein 54	1
K17623	pseudouridine-5'-monophosphatase [EC:3.1.3.-]	1
K17756	long-chain-alcohol oxidase [EC:1.1.3.20]	1
K17871	NADH:ubiquinone reductase (non-electrogenic) [EC:1.6.5.9]	1
K17892	ferredoxin-thioredoxin reductase catalytic chain [EC:1.8.7.2]	1
K17893	ubiquinol oxidase [EC:1.10.3.11]	1
K18443	golgi-specific brefeldin A-resistance guanine nucleotide exchange factor 1	1
K18592	gamma-glutamyltranspeptidase / glutathione hydrolase / leukotriene-C4 hydrolase [EC:2.3.2.2 3.4.19.13 3.4.19.14]	1
K18635	protein SPIRAL1 and related proteins	1
K18670	dual specificity protein kinase YAK1 [EC:2.7.12.1]	1
K18789	xylogalacturonan beta-1,3-xylosyltransferase [EC:2.4.2.41]	1
K18932	palmitoyltransferase [EC:2.3.1.225]	1
K19038	E3 ubiquitin-protein ligase ATL41 [EC:2.3.2.27]	1
K19241	engulfment and cell motility protein 3	1
K19525	vacuolar protein sorting-associated protein 13A/C	1

## Sheet: Pathways_for_Chinese_cultivar
Pathway	Description	KO Number
ko01100	Metabolic pathways	95
ko01110	Biosynthesis of secondary metabolites	69
ko01130	Biosynthesis of antibiotics	28
ko01120	Microbial metabolism in diverse environments	17
ko01200	Carbon metabolism	17
ko01230	Biosynthesis of amino acids	15
ko00940	Phenylpropanoid biosynthesis	9
ko00564	Glycerophospholipid metabolism	7
ko03013	RNA transport	7
ko00270	Cysteine and methionine metabolism	6
ko05203	Viral carcinogenesis	6
ko00240	Pyrimidine metabolism	6
ko00230	Purine metabolism	6
ko00010	Glycolysis / Gluconeogenesis	6
ko00630	Glyoxylate and dicarboxylate metabolism	6
ko05169	Epstein-Barr virus infection	6
ko03010	Ribosome	5
ko00561	Glycerolipid metabolism	5
ko00900	Terpenoid backbone biosynthesis	5
ko00051	Fructose and mannose metabolism	5
ko00260	Glycine, serine and threonine metabolism	5
ko00620	Pyruvate metabolism	5
ko00330	Arginine and proline metabolism	5
ko01210	2-Oxocarboxylic acid metabolism	5
ko00941	Flavonoid biosynthesis	5
ko00670	One carbon pool by folate	5
ko00052	Galactose metabolism	5
ko00073	Cutin, suberine and wax biosynthesis	4
ko00030	Pentose phosphate pathway	4
ko04075	Plant hormone signal transduction	4
ko00909	Sesquiterpenoid and triterpenoid biosynthesis	4
ko05166	HTLV-I infection	4
ko00130	Ubiquinone and other terpenoid-quinone biosynthesis	4
ko04145	Phagosome	4
ko03410	Base excision repair	4
ko00190	Oxidative phosphorylation	4
ko00280	Valine, leucine and isoleucine degradation	4
ko04110	Cell cycle	4
ko04626	Plant-pathogen interaction	4
ko05164	Influenza A	4
ko01212	Fatty acid metabolism	4
ko04114	Oocyte meiosis	4
ko00040	Pentose and glucuronate interconversions	4
ko00710	Carbon fixation in photosynthetic organisms	4
ko00945	Stilbenoid, diarylheptanoid and gingerol biosynthesis	4
ko00220	Arginine biosynthesis	4
ko00680	Methane metabolism	4
ko04111	Cell cycle - yeast	4
ko00983	Drug metabolism - other enzymes	4
ko04612	Antigen processing and presentation	4
ko00511	Other glycan degradation	4
ko00460	Cyanoamino acid metabolism	4
ko04142	Lysosome	4
ko00071	Fatty acid degradation	3
ko00480	Glutathione metabolism	3
ko04141	Protein processing in endoplasmic reticulum	3
ko00904	Diterpenoid biosynthesis	3
ko00520	Amino sugar and nucleotide sugar metabolism	3
ko00410	beta-Alanine metabolism	3
ko03040	Spliceosome	3
ko03030	DNA replication	3
ko00290	Valine, leucine and isoleucine biosynthesis	3
ko05145	Toxoplasmosis	3
ko04390	Hippo signaling pathway	3
ko00740	Riboflavin metabolism	3
ko00980	Metabolism of xenobiotics by cytochrome P450	3
ko04210	Apoptosis	3
ko05162	Measles	3
ko05142	Chagas disease (American trypanosomiasis)	3
ko05016	Huntington's disease	3
ko04722	Neurotrophin signaling pathway	3
ko05012	Parkinson's disease	3
ko05204	Chemical carcinogenesis	3
ko05206	MicroRNAs in cancer	3
ko03018	RNA degradation	3
ko00500	Starch and sucrose metabolism	3
ko05133	Pertussis	3
ko04010	MAPK signaling pathway	3
ko04068	FoxO signaling pathway	3
ko00920	Sulfur metabolism	3
ko05418	Fluid shear stress and atherosclerosis	3
ko05130	Pathogenic Escherichia coli infection	3
ko04391	Hippo signaling pathway - fly	3
ko00380	Tryptophan metabolism	3
ko04120	Ubiquitin mediated proteolysis	3
ko00310	Lysine degradation	3
ko05152	Tuberculosis	3
ko04932	Non-alcoholic fatty liver disease (NAFLD)	3
ko00970	Aminoacyl-tRNA biosynthesis	3
ko04016	MAPK signaling pathway - plant	3
ko04151	PI3K-Akt signaling pathway	2
ko04146	Peroxisome	2
ko00908	Zeatin biosynthesis	2
ko03440	Homologous recombination	2
ko04922	Glucagon signaling pathway	2
ko00982	Drug metabolism - cytochrome P450	2
ko01523	Antifolate resistance	2
ko00562	Inositol phosphate metabolism	2
ko00943	Isoflavonoid biosynthesis	2
ko00640	Propanoate metabolism	2
ko04212	Longevity regulating pathway - worm	2
ko00790	Folate biosynthesis	2
ko04620	Toll-like receptor signaling pathway	2
ko04810	Regulation of actin cytoskeleton	2
ko04624	Toll and Imd signaling pathway	2
ko04714	Thermogenesis	2
ko04214	Apoptosis - fly	2
ko05140	Leishmaniasis	2
ko04540	Gap junction	2
ko00510	N-Glycan biosynthesis	2
ko04152	AMPK signaling pathway	2
ko02010	ABC transporters	2
ko01040	Biosynthesis of unsaturated fatty acids	2
ko04340	Hedgehog signaling pathway	2
ko00906	Carotenoid biosynthesis	2
ko04530	Tight junction	2
ko05165	Human papillomavirus infection	2
ko03420	Nucleotide excision repair	2
ko00540	Lipopolysaccharide biosynthesis	2
ko04014	Ras signaling pathway	2
ko05230	Central carbon metabolism in cancer	2
ko04218	Cellular senescence	2
ko03430	Mismatch repair	2
ko05134	Legionellosis	2
ko00053	Ascorbate and aldarate metabolism	2
ko04913	Ovarian steroidogenesis	2
ko00340	Histidine metabolism	2
ko04144	Endocytosis	2
ko04113	Meiosis - yeast	2
ko00592	alpha-Linolenic acid metabolism	2
ko00360	Phenylalanine metabolism	2
ko00600	Sphingolipid metabolism	2
ko04914	Progesterone-mediated oocyte maturation	2
ko00061	Fatty acid biosynthesis	2
ko05322	Systemic lupus erythematosus	2
ko00565	Ether lipid metabolism	2
ko04666	Fc gamma R-mediated phagocytosis	2
ko00140	Steroid hormone biosynthesis	2
ko03050	Proteasome	2
ko02020	Two-component system	2
ko01220	Degradation of aromatic compounds	2
ko00902	Monoterpenoid biosynthesis	2
ko00590	Arachidonic acid metabolism	2
ko00625	Chloroalkane and chloroalkene degradation	2
ko04011	MAPK signaling pathway - yeast	2
ko05034	Alcoholism	2
ko00591	Linoleic acid metabolism	2
ko04064	NF-kappa B signaling pathway	2
ko04918	Thyroid hormone synthesis	2
ko04260	Cardiac muscle contraction	2
ko05010	Alzheimer's disease	2
ko04341	Hedgehog signaling pathway - fly	2
ko00770	Pantothenate and CoA biosynthesis	2
ko04976	Bile secretion	1
ko00532	Glycosaminoglycan biosynthesis - chondroitin sulfate / dermatan sulfate	1
ko04712	Circadian rhythm - plant	1
ko00534	Glycosaminoglycan biosynthesis - heparan sulfate / heparin	1
ko04070	Phosphatidylinositol signaling system	1
ko04710	Circadian rhythm	1
ko04928	Parathyroid hormone synthesis, secretion and action	1
ko00903	Limonene and pinene degradation	1
ko03015	mRNA surveillance pathway	1
ko05200	Pathways in cancer	1
ko00860	Porphyrin and chlorophyll metabolism	1
ko04217	Necroptosis	1
ko00604	Glycosphingolipid biosynthesis - ganglio series	1
ko01051	Biosynthesis of ansamycins	1
ko05226	Gastric cancer	1
ko04072	Phospholipase D signaling pathway	1
ko00830	Retinol metabolism	1
ko04122	Sulfur relay system	1
ko04360	Axon guidance	1
ko00333	Prodigiosin biosynthesis	1
ko04320	Dorso-ventral axis formation	1
ko00440	Phosphonate and phosphinate metabolism	1
ko00720	Carbon fixation pathways in prokaryotes	1
ko04270	Vascular smooth muscle contraction	1
ko00362	Benzoate degradation	1
ko00660	C5-Branched dibasic acid metabolism	1
ko04115	p53 signaling pathway	1
ko04211	Longevity regulating pathway	1
ko00531	Glycosaminoglycan degradation	1
ko05231	Choline metabolism in cancer	1
ko04140	Autophagy - animal	1
ko00195	Photosynthesis	1
ko04071	Sphingolipid signaling pathway	1
ko04728	Dopaminergic synapse	1
ko05225	Hepatocellular carcinoma	1
ko00332	Carbapenem biosynthesis	1
ko03460	Fanconi anemia pathway	1
ko00960	Tropane, piperidine and pyridine alkaloid biosynthesis	1
ko04927	Cortisol synthesis and secretion	1
ko01524	Platinum drug resistance	1
ko00966	Glucosinolate biosynthesis	1
ko00513	Various types of N-glycan biosynthesis	1
ko05110	Vibrio cholerae infection	1
ko04931	Insulin resistance	1
ko04934	Cushing's syndrome	1
ko05146	Amoebiasis	1
ko04742	Taste transduction	1
ko00981	Insect hormone biosynthesis	1
ko05205	Proteoglycans in cancer	1
ko04711	Circadian rhythm - fly	1
ko03020	RNA polymerase	1
ko04975	Fat digestion and absorption	1
ko04350	TGF-beta signaling pathway	1
ko00072	Synthesis and degradation of ketone bodies	1
ko04621	NOD-like receptor signaling pathway	1
ko00626	Naphthalene degradation	1
ko04213	Longevity regulating pathway - multiple species	1
ko03008	Ribosome biogenesis in eukaryotes	1
ko05160	Hepatitis C	1
ko04310	Wnt signaling pathway	1
ko05168	Herpes simplex infection	1
ko03060	Protein export	1
ko05323	Rheumatoid arthritis	1
ko00791	Atrazine degradation	1
ko04917	Prolactin signaling pathway	1
ko00780	Biotin metabolism	1
ko04915	Estrogen signaling pathway	1
ko00020	Citrate cycle (TCA cycle)	1
ko05132	Salmonella infection	1
ko04261	Adrenergic signaling in cardiomyocytes	1
ko00603	Glycosphingolipid biosynthesis - globo and isoglobo series	1
ko00350	Tyrosine metabolism	1
ko04066	HIF-1 signaling pathway	1
ko05111	Biofilm formation - Vibrio cholerae	1
ko04730	Long-term depression	1
ko00750	Vitamin B6 metabolism	1
ko05100	Bacterial invasion of epithelial cells	1
ko04930	Type II diabetes mellitus	1
ko04972	Pancreatic secretion	1
ko05131	Shigellosis	1
ko04392	Hippo signaling pathway - multiple species	1
ko04024	cAMP signaling pathway	1
ko04920	Adipocytokine signaling pathway	1
ko00944	Flavone and flavonol biosynthesis	1
ko00650	Butanoate metabolism	1

## Sheet: Indian_cultivar
Fam_id	OrthoMCL	GeneList	Swetha	Swissprot	InterPro	GO	KEGG
69	ORTHOMCL69(147 genes,2 taxa):	Swetha_36348	1	NA	IPR016024; Armadillo-type fold	GO:0005488: binding ;	probable mannitol dehydrogenase; K00083 cinnamyl-alcohol dehydrogenase [EC:1.1.1.195]
473	ORTHOMCL473(48 genes,3 taxa):	Swetha_05927	1	NA	IPR025558; Domain of unknown function DUF4283	NA	NA
557	ORTHOMCL557(44 genes,5 taxa):	Swetha_34882 Swetha_35007	2	NA	IPR004332; Transposase, MuDR, plant IPR018289; MULE transposase domain	NA	uncharacterized LOC101300290; K17086 transmembrane 9 superfamily member 2/4
696	ORTHOMCL696(39 genes,4 taxa):	Swetha_01645	1	NA	IPR018289; MULE transposase domain	NA	uncharacterized LOC101300290; K17086 transmembrane 9 superfamily member 2/4
998	ORTHOMCL998(32 genes,3 taxa):	Swetha_13699 Swetha_16977 Swetha_16978	3	NA	IPR019557; Aminotransferase-like, plant mobile domain	NA	uncharacterized LOC103405520; K00670 peptide alpha-N-acetyltransferase [EC:2.3.1.88]
999	ORTHOMCL999(32 genes,2 taxa):	Swetha_29579	1	NA	NA	NA	NA
5773	ORTHOMCL5773(14 genes,4 taxa):	Swetha_08839	1	KIRO_ACTDE Kirola OS=Actinidia deliciosa PE=1 SV=1	IPR000916; Bet v I/Major latex protein	GO:0009607: response to biotic stimulus ; GO:0006952: defense response ;	probable ribose-5-phosphate isomerase-like; K01807 ribose 5-phosphate isomerase A [EC:5.3.1.6]
6695	ORTHOMCL6695(13 genes,8 taxa):	Swetha_34649	1	MGP4_ARATH UDP-D-xylose:L-fucose alpha-1,3-D-xylosyltransferase MGP4 OS=Arabidopsis thaliana GN=MGP4 PE=2 SV=1	IPR005069; Nucleotide-diphospho-sugar transferase IPR029044; Nucleotide-diphospho-sugar transferases	NA	hypothetical protein; K11714 rhamnogalacturonan II specific xylosyltransferase [EC:2.4.2.-]
7620	ORTHOMCL7620(12 genes,8 taxa):	Swetha_13296	1	NSE4A_ARATH Non-structural maintenance of chromosomes element 4 homolog A OS=Arabidopsis thaliana GN=NSE4A PE=2 SV=1	IPR014854; Non-structural maintenance of chromosome element 4, C-terminal	NA	NA
9281	ORTHOMCL9281(12 genes,2 taxa):	Swetha_17813	1	NA	IPR029472; Gag-polypeptide of LTR copia-type	NA	probable inactive receptor-like protein kinase At1g65250; K04730 interleukin-1 receptor-associated kinase 1 [EC:2.7.11.1]
9731	ORTHOMCL9731(11 genes,8 taxa):	Swetha_35450	1	NA	IPR011032; GroES-like IPR020818; GroES chaperonin family	NA	20 kDa chaperonin, chloroplastic-like; K04078 chaperonin GroES
10049	ORTHOMCL10049(11 genes,8 taxa):	Swetha_17932	1	ORP4B_ARATH Oxysterol-binding protein-related protein 4B OS=Arabidopsis thaliana GN=ORP4B PE=2 SV=2	IPR000648; Oxysterol-binding protein IPR018494; Oxysterol-binding protein, conserved site	NA	NA
10326	ORTHOMCL10326(11 genes,5 taxa):	Swetha_14901	1	21KD_DAUCA 21 kDa protein OS=Daucus carota PE=2 SV=1	IPR006501; Pectinesterase inhibitor domain	GO:0004857: enzyme inhibitor activity ; GO:0030599: pectinesterase activity ;	ATPME3; K01051 pectinesterase [EC:3.1.1.11]
10329	ORTHOMCL10329(11 genes,8 taxa):	Swetha_02193	1	GET4_HUMAN Golgi to ER traffic protein 4 homolog OS=Homo sapiens GN=GET4 PE=1 SV=1	IPR007317; Uncharacterised protein family UPF0363	NA	NA
10351	ORTHOMCL10351(11 genes,7 taxa):	Swetha_30262	1	NU2C1_COFAR NAD(P)H-quinone oxidoreductase subunit 2 A, chloroplastic OS=Coffea arabica GN=ndhB1 PE=3 SV=1	IPR001750; NADH:quinone oxidoreductase/Mrp antiporter, membrane subunit IPR005818; Linker histone H1/H5, domain H15 IPR011991; Winged helix-turn-helix DNA-binding domain	GO:0055114: oxidation-reduction process ; GO:0042773: ATP synthesis coupled electron transport ; GO:0008137: NADH dehydrogenase (ubiquinone) activity ;	NAD(P)H-quinone oxidoreductase subunit 2 A; K05573 NAD(P)H-quinone oxidoreductase subunit 2 [EC:1.6.5.3]
10551	ORTHOMCL10551(11 genes,7 taxa):	Swetha_37970	1	ENL1_ARATH Early nodulin-like protein 1 OS=Arabidopsis thaliana GN=At2g25060 PE=1 SV=2	IPR003245; Phytocyanin domain IPR008972; Cupredoxin	GO:0009055: electron carrier activity ; GO:0005507: copper ion binding ;	NA
10654	ORTHOMCL10654(10 genes,8 taxa):	Swetha_39077	1	SUF4_ARATH Protein SUPPRESSOR OF FRI 4 OS=Arabidopsis thaliana GN=SUF4 PE=1 SV=1	IPR003656; Zinc finger, BED-type IPR013087; Zinc finger C2H2-type	GO:0003677: DNA binding ;	RNA polymerase II C-terminal domain phosphatase-like protein; K18999 RNA polymerase II C-terminal domain phosphatase-like 3/4 [EC:3.1.3.16]
10692	ORTHOMCL10692(10 genes,8 taxa):	Swetha_37981 Swetha_38148	2	D6KL2_ARATH Serine/threonine-protein kinase D6PKL2 OS=Arabidopsis thaliana GN=D6PKL2 PE=1 SV=1	IPR000719; Protein kinase domain IPR009025; DNA-directed RNA polymerase, RBP11-like dimerisation domain IPR011009; Protein kinase-like domain IPR011262; DNA-directed RNA polymerase, insert domain IPR011263; DNA-directed RNA polymerase, RpoA/D/Rpb3-type IPR033901; DNA-directed RNA polymerases I and III subunit AC40	GO:0006468: protein phosphorylation ; GO:0004672: protein kinase activity ; GO:0005524: ATP binding ;	DNA-directed RNA polymerases I and III subunit RPAC1; K03027 DNA-directed RNA polymerases I and III subunit RPAC1
10755	ORTHOMCL10755(10 genes,6 taxa):	Swetha_18520	1	NA	NA	NA	NA
10884	ORTHOMCL10884(10 genes,8 taxa):	Swetha_11086	1	NA	IPR012870; Protein of unknown function DUF1666	NA	NA
11116	ORTHOMCL11116(10 genes,8 taxa):	Swetha_37834	1	NA	IPR005636; DTW	NA	hypothetical protein; K14833 nucleolar complex protein 2
11473	ORTHOMCL11473(9 genes,8 taxa):	Swetha_38268	1	BAG5_ARATH BAG family molecular chaperone regulator 5, mitochondrial OS=Arabidopsis thaliana GN=BAG5 PE=1 SV=1	IPR000048; IQ motif, EF-hand binding site IPR003103; BAG domain	GO:0005515: protein binding ;	fumarylacetoacetase-like; K01555 fumarylacetoacetase [EC:3.7.1.2]
11496	ORTHOMCL11496(9 genes,8 taxa):	Swetha_07348	1	DWA2_ARATH WD repeat-containing protein DWA2 OS=Arabidopsis thaliana GN=DWA2 PE=1 SV=1	IPR001680; WD40 repeat IPR017986; WD40-repeat-containing domain IPR019775; WD40 repeat, conserved site	GO:0005515: protein binding ;	WD-40 repeat-containing protein MSI2-like; K10752 histone-binding protein RBBP4
11516	ORTHOMCL11516(9 genes,8 taxa):	Swetha_04926 Swetha_22638	2	NA	NA	NA	NA
11580	ORTHOMCL11580(9 genes,8 taxa):	Swetha_02370	1	SUT34_ARATH Probable sulfate transporter 3.4 OS=Arabidopsis thaliana GN=SULTR3;4 PE=2 SV=1	IPR011547; SLC26A/SulP transporter domain IPR019185; Integral membrane protein SYS1-related	GO:0016021: integral to membrane ; GO:0008272: sulfate transport ; GO:0015116: sulfate transmembrane transporter activity ;	probable sulfate transporter 3.4; K17471 sulfate transporter 3
11587	ORTHOMCL11587(9 genes,8 taxa):	Swetha_15663	1	HETI_NOSS1 4'-phosphopantetheinyl transferase HetI OS=Nostoc sp. (strain PCC 7120 / UTEX 2576) GN=hetI PE=3 SV=2	IPR008278; 4'-phosphopantetheinyl transferase superfamily	GO:0009059: macromolecule biosynthetic process ; GO:0008897: holo-[acyl-carrier-protein] synthase activity ; GO:0000287: magnesium ion binding ;	L-aminoadipate-semialdehyde dehydrogenase-phosphopantetheinyl transferase; K06133 4'-phosphopantetheinyl transferase [EC:2.7.8.-]
11604	ORTHOMCL11604(9 genes,8 taxa):	Swetha_00701	1	SBP3_ARATH Probable steroid-binding protein 3 OS=Arabidopsis thaliana GN=MP3 PE=1 SV=1	IPR001199; Cytochrome b5-like heme/steroid binding domain	GO:0020037: heme binding ;	probable steroid-binding protein 3; K17278 membrane-associated progesterone receptor component
11612	ORTHOMCL11612(9 genes,7 taxa):	Swetha_36237	1	TIM10_ARATH Mitochondrial import inner membrane translocase subunit TIM10 OS=Arabidopsis thaliana GN=TIM10 PE=1 SV=1	IPR001005; SANT/Myb domain IPR004217; Tim10/DDP family zinc finger IPR009057; Homeobox domain-like IPR017930; Myb domain	GO:0003682: chromatin binding ;	uncharacterized LOC100256309; K09422 myb proto-oncogene protein, plant
11650	ORTHOMCL11650(9 genes,8 taxa):	Swetha_40914	1	RL13_RUTMC 50S ribosomal protein L13 OS=Ruthia magnifica subsp. Calyptogena magnifica GN=rplM PE=3 SV=1	IPR005822; Ribosomal protein L13 IPR005823; Ribosomal protein L13, bacterial-type	GO:0003735: structural constituent of ribosome ; GO:0006412: translation ; GO:0005840: ribosome ;	POPTRDRAFT_825501; ribosomal protein L13; K02871 large subunit ribosomal protein L13
11661	ORTHOMCL11661(9 genes,8 taxa):	Swetha_36202	1	ZDHC6_ARATH Probable protein S-acyltransferase 16 OS=Arabidopsis thaliana GN=PAT16 PE=2 SV=1	NA	NA	probable protein S-acyltransferase 16; K18932 palmitoyltransferase [EC:2.3.1.225]
11704	ORTHOMCL11704(9 genes,8 taxa):	Swetha_28506	1	NA	NA	NA	hypothetical protein; K00902 dolichol kinase [EC:2.7.1.108]
11705	ORTHOMCL11705(9 genes,6 taxa):	Swetha_28549 Swetha_28551	2	UBL5_ARATH Ubiquitin-like protein 5 OS=Arabidopsis thaliana GN=UBL5 PE=3 SV=1	IPR000626; Ubiquitin domain IPR029071; Ubiquitin-related domain	GO:0005515: protein binding ;	ubiquitin-like protein 5; K13113 ubiquitin-like protein 5
11729	ORTHOMCL11729(9 genes,8 taxa):	Swetha_34573	1	YUID_BACSU Uncharacterized membrane protein YuiD OS=Bacillus subtilis (strain 168) GN=yuiD PE=4 SV=1	IPR003832; Acid phosphatase/vanadium-dependent haloperoxidase-related	NA	hypothetical protein; K09775 uncharacterized protein
11730	ORTHOMCL11730(9 genes,8 taxa):	Swetha_19219	1	MDMC_STRMY O-methyltransferase MdmC OS=Streptomyces mycarofaciens GN=mdmC PE=3 SV=1	IPR002935; O-methyltransferase, family 3 IPR029063; S-adenosyl-L-methionine-dependent methyltransferase	GO:0008171: O-methyltransferase activity ;	tricin synthase 1-like; K18883 tricin synthase [EC:2.1.1.175]
11770	ORTHOMCL11770(9 genes,8 taxa):	Swetha_30952	1	NA	NA	NA	general transcription factor IIH subunit 3; K03143 transcription initiation factor TFIIH subunit 3
11786	ORTHOMCL11786(9 genes,8 taxa):	Swetha_00860	1	CA123_XENLA UPF0587 protein C1orf123 homolog OS=Xenopus laevis PE=2 SV=1	IPR008584; Protein of unknown function DUF866, eukaryotic	NA	NA
11796	ORTHOMCL11796(9 genes,8 taxa):	Swetha_36473	1	YDQ4_SCHPO Uncharacterized transporter C5D6.04 OS=Schizosaccharomyces pombe (strain 972 / ATCC 24843) GN=SPAC5D6.04 PE=3 SV=1	IPR004776; Membrane transport protein	GO:0016021: integral to membrane ; GO:0055085: transmembrane transport ;	hypothetical protein; K01807 ribose 5-phosphate isomerase A [EC:5.3.1.6]
11846	ORTHOMCL11846(9 genes,6 taxa):	Swetha_06021 Swetha_40882	2	NA	IPR021775; Protein of unknown function DUF3339	NA	NA
12282	ORTHOMCL12282(8 genes,7 taxa):	Swetha_06374	1	NA	IPR013078; Histidine phosphatase superfamily, clade-1 IPR029033; Histidine phosphatase superfamily	NA	NA
12299	ORTHOMCL12299(8 genes,4 taxa):	Swetha_07495	1	NA	NA	NA	hypothetical protein; K11446 histone demethylase JARID1 [EC:1.14.11.-]
12304	ORTHOMCL12304(8 genes,7 taxa):	Swetha_04250	1	NA	IPR012458; Domain of unknown function DUF1664	NA	probable inorganic phosphate transporter 1-8; K08176 MFS transporter, PHS family, inorganic phosphate transporter
12320	ORTHOMCL12320(8 genes,8 taxa):	Swetha_22963	1	CA4_ARATH Chlorophyll a-b binding protein 4, chloroplastic OS=Arabidopsis thaliana GN=LHCA4 PE=1 SV=1	IPR022796; Chlorophyll A-B binding protein	NA	Light-harvesting complex I protein Lhca5 isoform 1; K08911 light-harvesting complex I chlorophyll a/b binding protein 5
12326	ORTHOMCL12326(8 genes,8 taxa):	Swetha_39892	1	NA	NA	NA	NA
12329	ORTHOMCL12329(8 genes,8 taxa):	Swetha_02353	1	CUT1C_ARATH Protein CURVATURE THYLAKOID 1C, chloroplastic OS=Arabidopsis thaliana GN=CURT1C PE=1 SV=1	IPR025564; Cyanobacterial aminoacyl-tRNA synthetase, CAAD domain	NA	beta-glucosidase 13-like; K01188 beta-glucosidase [EC:3.2.1.21]
12336	ORTHOMCL12336(8 genes,8 taxa):	Swetha_10909	1	RH20_ORYSJ DEAD-box ATP-dependent RNA helicase 20 OS=Oryza sativa subsp. japonica GN=Os01g0197200 PE=3 SV=2	IPR001650; Helicase, C-terminal IPR027417; P-loop containing nucleoside triphosphate hydrolase	GO:0005524: ATP binding ; GO:0003676: nucleic acid binding ; GO:0004386: helicase activity ;	DEAD-box ATP-dependent RNA helicase 20-like; K12823 ATP-dependent RNA helicase DDX5/DBP2 [EC:3.6.4.13]
12350	ORTHOMCL12350(8 genes,8 taxa):	Swetha_01794	1	PSD8A_ARATH 26S proteasome non-ATPase regulatory subunit 8 homolog A OS=Arabidopsis thaliana GN=RPN12A PE=1 SV=1	IPR033464; CSN8/PSMD8/EIF3K	NA	26S proteasome non-ATPase regulatory subunit RPN12A-like; K03031 26S proteasome regulatory subunit N12
12372	ORTHOMCL12372(8 genes,5 taxa):	Swetha_01117	1	M1010_ARATH Uncharacterized mitochondrial protein AtMg01010 OS=Arabidopsis thaliana GN=AtMg01010 PE=4 SV=1	NA	NA	NA
12374	ORTHOMCL12374(8 genes,6 taxa):	Swetha_06613	1	ATP6_TOBAC ATP synthase subunit a OS=Nicotiana tabacum GN=ATP6 PE=3 SV=1	IPR000568; ATP synthase, F0 complex, subunit A IPR022803; Ribosomal protein L5 domain IPR023011; ATP synthase, F0 complex, subunit A, active site	GO:0015078: hydrogen ion transmembrane transporter activity ; GO:0045263: proton-transporting ATP synthase complex, coupling factor F(o) ; GO:0015986: ATP synthesis coupled proton transport ;	atp6, C3258_p35; ATP synthase F0 subunit 6; K02126 F-type H+-transporting ATPase subunit a
12385	ORTHOMCL12385(8 genes,6 taxa):	Swetha_18307 Swetha_18308	2	NOP10_ARATH H/ACA ribonucleoprotein complex subunit 3-like protein OS=Arabidopsis thaliana GN=At2g20490 PE=2 SV=2	IPR007264; H/ACA ribonucleoprotein complex, subunit Nop10	NA	hypothetical protein; K11130 H/ACA ribonucleoprotein complex subunit 3
12407	ORTHOMCL12407(8 genes,8 taxa):	Swetha_25721	1	NA	IPR011016; Zinc finger, RING-CH-type	GO:0008270: zinc ion binding ;	hypothetical protein; K15407 queuine tRNA-ribosyltransferase subunit QTRTD1 [EC:2.4.2.29]
12418	ORTHOMCL12418(8 genes,8 taxa):	Swetha_02922	1	NTAN1_MOUSE Protein N-terminal asparagine amidohydrolase OS=Mus musculus GN=Ntan1 PE=2 SV=3	IPR026750; Protein N-terminal asparagine amidohydrolase	NA	protein N-terminal asparagine amidohydrolase-like; K14662 protein N-terminal asparagine amidohydrolase [EC:3.5.1.-]
12430	ORTHOMCL12430(8 genes,8 taxa):	Swetha_28806	1	ATG10_ARATH Ubiquitin-like-conjugating enzyme ATG10 OS=Arabidopsis thaliana GN=ATG10 PE=1 SV=1	IPR007135; Autophagy-related protein 3 IPR012474; Frigida-like	NA	ubiquitin-like-conjugating enzyme ATG10; K17888 ubiquitin-like-conjugating enzyme ATG10, animal type
12451	ORTHOMCL12451(8 genes,8 taxa):	Swetha_38100	1	PP244_ARATH Pentatricopeptide repeat-containing protein At3g20730 OS=Arabidopsis thaliana GN=PCMP-E94 PE=2 SV=1	IPR002885; Pentatricopeptide repeat	NA	Bipolar kinesin KRP-130, putative; K10398 kinesin family member 11
12459	ORTHOMCL12459(8 genes,7 taxa):	Swetha_28416	1	NA	NA	NA	NA
12467	ORTHOMCL12467(8 genes,8 taxa):	Swetha_31629	1	Y5957_ARATH Uncharacterized protein At5g39570 OS=Arabidopsis thaliana GN=At5g39570 PE=1 SV=1	NA	NA	NA
12484	ORTHOMCL12484(8 genes,8 taxa):	Swetha_21749	1	NA	NA	NA	NA
12485	ORTHOMCL12485(8 genes,7 taxa):	Swetha_02969 Swetha_02974	2	BB_ARATH E3 ubiquitin ligase BIG BROTHER OS=Arabidopsis thaliana GN=BB PE=1 SV=1	IPR001841; Zinc finger, RING-type	GO:0005515: protein binding ; GO:0008270: zinc ion binding ;	E3 ubiquitin ligase BIG BROTHER-like; K19045 E3 ubiquitin-protein ligase BIG BROTHER and related proteins [EC:2.3.2.27]
12490	ORTHOMCL12490(8 genes,7 taxa):	Swetha_07611	1	SELK_MACFA Selenoprotein K OS=Macaca fascicularis GN=SELK PE=3 SV=3	IPR024491; Selenoprotein SelK/SelG	NA	NA
12500	ORTHOMCL12500(8 genes,8 taxa):	Swetha_00847	1	PP317_ARATH Pentatricopeptide repeat-containing protein At4g17616 OS=Arabidopsis thaliana GN=At4g17616 PE=2 SV=1	IPR002885; Pentatricopeptide repeat	NA	hypothetical protein; K14845 RAT1-interacting protein
12513	ORTHOMCL12513(8 genes,8 taxa):	Swetha_11410	1	TL1Y_ARATH Thylakoid lumenal 17.9 kDa protein, chloroplastic OS=Arabidopsis thaliana GN=At4g24930 PE=1 SV=1	NA	NA	NA
12515	ORTHOMCL12515(8 genes,8 taxa):	Swetha_15020	1	MSRA_LACSA Peptide methionine sulfoxide reductase OS=Lactuca sativa PE=2 SV=1	IPR002569; Peptide methionine sulphoxide reductase MsrA	GO:0019538: protein metabolic process ; GO:0016671: oxidoreductase activity, acting on a sulfur group of donors, disulfide as acceptor ; GO:0055114: oxidation-reduction process ;	MSRA4; peptide methionine sulfoxide reductase A1; K07304 peptide-methionine (S)-S-oxide reductase [EC:1.8.4.11]
12525	ORTHOMCL12525(8 genes,8 taxa):	Swetha_17720	1	TM258_MOUSE Transmembrane protein 258 OS=Mus musculus GN=Tmem258 PE=2 SV=1	IPR007915; Oligosaccharyltransferase complex subunit	NA	NA
12542	ORTHOMCL12542(8 genes,8 taxa):	Swetha_18174	1	CDC25_ARATH Dual specificity phosphatase Cdc25 OS=Arabidopsis thaliana GN=CDC25 PE=1 SV=1	IPR001763; Rhodanese-like domain	NA	SORBIDRAFT_01g050100, Sb01g050100; hypothetical protein; K18065 Cdc25 family phosphatase [EC:3.1.3.48 1.20.4.-]
12570	ORTHOMCL12570(8 genes,8 taxa):	Swetha_31401	1	NA	NA	NA	NA
12579	ORTHOMCL12579(8 genes,8 taxa):	Swetha_18458	1	NA	NA	NA	NA
12583	ORTHOMCL12583(8 genes,8 taxa):	Swetha_05439	1	BIN3D_ARATH Probable RNA methyltransferase At5g51130 OS=Arabidopsis thaliana GN=At5g51130 PE=2 SV=1	IPR010675; RNA methyltransferase bin3, C-terminal IPR024160; Bin3-type S-adenosyl-L-methionine binding domain IPR029063; S-adenosyl-L-methionine-dependent methyltransferase	GO:0008168: methyltransferase activity ;	probable RNA methyltransferase At5g51130-like; K15190 7SK snRNA methylphosphate capping enzyme [EC:2.1.1.-]
12585	ORTHOMCL12585(8 genes,8 taxa):	Swetha_14755	1	YL92_SCHPO Uncharacterized protein C683.02c OS=Schizosaccharomyces pombe (strain 972 / ATCC 24843) GN=SPAC683.02c PE=4 SV=1	IPR001878; Zinc finger, CCHC-type IPR025836; Zinc knuckle CX2CX4HX4C	GO:0008270: zinc ion binding ; GO:0003676: nucleic acid binding ;	actin depolymerizing factor, putative; K05765 cofilin
12589	ORTHOMCL12589(8 genes,8 taxa):	Swetha_14563	1	RL9_CYAA5 50S ribosomal protein L9 OS=Cyanothece sp. (strain ATCC 51142) GN=rplI PE=3 SV=1	IPR009027; Ribosomal protein L9/RNase H1, N-terminal IPR020070; Ribosomal protein L9, N-terminal	NA	hypothetical protein; K02939 large subunit ribosomal protein L9
12605	ORTHOMCL12605(8 genes,7 taxa):	Swetha_20002	1	MATK_UNCGR Maturase K OS=Uncarina grandidieri GN=matK PE=3 SV=1	IPR024937; Domain X IPR024942; Maturase MatK, N-terminal domain	GO:0006397: mRNA processing ;	NA
13048	ORTHOMCL13048(8 genes,2 taxa):	Swetha_22480	1	NA	NA	NA	S-linalool synthase-like; K17982 geranyllinalool synthase [EC:4.2.3.144]
13128	ORTHOMCL13128(7 genes,7 taxa):	Swetha_34606	1	HTR12_ARATH Histone H3-like centromeric protein HTR12 OS=Arabidopsis thaliana GN=HTR12 PE=1 SV=3	IPR000164; Histone H3/CENP-A IPR007125; Histone H2A/H2B/H3 IPR009072; Histone-fold	GO:0000786: nucleosome ; GO:0006334: nucleosome assembly ; GO:0003677: DNA binding ;	histone H3-like centromeric protein HTR12-like; K11253 histone H3
13131	ORTHOMCL13131(7 genes,7 taxa):	Swetha_02767	1	NA	NA	NA	hypothetical protein; K15082 DNA repair protein RAD7
13176	ORTHOMCL13176(7 genes,7 taxa):	Swetha_38569	1	NA	NA	NA	exosome complex component rrp4-like; K03679 exosome complex component RRP4
13225	ORTHOMCL13225(7 genes,6 taxa):	Swetha_10396	1	NA	NA	NA	NA
13239	ORTHOMCL13239(7 genes,7 taxa):	Swetha_15484	1	LPXB_ARATH Probable lipid-A-disaccharide synthase, mitochondrial OS=Arabidopsis thaliana GN=LPXB PE=2 SV=1	IPR003835; Glycosyl transferase, family 19	GO:0008915: lipid-A-disaccharide synthase activity ; GO:0009245: lipid A biosynthetic process ;	probable lipid-A-disaccharide synthase, mitochondrial; K00748 lipid-A-disaccharide synthase [EC:2.4.1.182]
13243	ORTHOMCL13243(7 genes,6 taxa):	Swetha_04295	1	RT12_PETPA Ribosomal protein S12, mitochondrial OS=Petunia parodii GN=RPS12 PE=3 SV=1	IPR005679; Ribosomal protein S12, bacterial-type IPR006032; Ribosomal protein S12/S23 IPR012340; Nucleic acid-binding, OB-fold	GO:0003735: structural constituent of ribosome ; GO:0015935: small ribosomal subunit ; GO:0006412: translation ;	rps12, GlmaxMp16; ribosomal protein S12; K02950 small subunit ribosomal protein S12
13245	ORTHOMCL13245(7 genes,5 taxa):	Swetha_39654	1	YMF19_HELAN Putative ATP synthase protein YMF19 OS=Helianthus annuus GN=YMF19 PE=3 SV=1	IPR003319; ATP synthase YMF19-like, N-terminal IPR009455; ATP synthase YMF19, uncharacterised, C-terminal	GO:0015986: ATP synthesis coupled proton transport ; GO:0015078: hydrogen ion transmembrane transporter activity ; GO:0000276: mitochondrial proton-transporting ATP synthase complex, coupling factor F(o) ;	atp8, ViviM_p075; ATPase subunit 8; K02109 F-type H+-transporting ATPase subunit b
13270	ORTHOMCL13270(7 genes,7 taxa):	Swetha_36038	1	TSN_CRIGR Translin OS=Cricetulus griseus GN=TSN PE=2 SV=1	IPR002848; Translin family IPR033956; Translin	GO:0043565: sequence-specific DNA binding ;	NA
13307	ORTHOMCL13307(7 genes,6 taxa):	Swetha_21199	1	NA	IPR013591; Brevis radix (BRX) domain	NA	NA
13322	ORTHOMCL13322(7 genes,7 taxa):	Swetha_02048	1	NA	IPR006121; Heavy metal-associated domain, HMA	GO:0046872: metal ion binding ; GO:0030001: metal ion transport ;	NA
13449	ORTHOMCL13449(7 genes,5 taxa):	Swetha_28678	1	ADF2_PETHY Actin-depolymerizing factor 2 OS=Petunia hybrida GN=ADF2 PE=2 SV=1	IPR002108; Actin-depolymerising factor homology domain IPR017904; ADF/Cofilin	GO:0005622: intracellular ; GO:0003779: actin binding ;	Actin depolymerizing factor; K05765 cofilin
13458	ORTHOMCL13458(7 genes,6 taxa):	Swetha_41655	1	PSBD_SOYBN Photosystem II D2 protein OS=Glycine max GN=psbD PE=3 SV=1	IPR000484; Photosynthetic reaction centre, L/M IPR005868; Photosystem II D2 protein	GO:0019684: photosynthesis, light reaction ; GO:0009772: photosynthetic electron transport in photosystem II ; GO:0045156: electron transporter, transferring electrons within the cyclic electron transport pathway of photosynthesis activity ;	psbD, GlmaCp016; photosystem II protein D2; K02706 photosystem II P680 reaction center D2 protein
13986	ORTHOMCL13986(7 genes,6 taxa):	Swetha_10378	1	PP175_ARATH Pentatricopeptide repeat-containing protein At2g29760, chloroplastic OS=Arabidopsis thaliana GN=PCMP-H33 PE=2 SV=1	IPR002160; Proteinase inhibitor I3, Kunitz legume IPR002885; Pentatricopeptide repeat IPR011065; Kunitz inhibitor ST1-like IPR011990; Tetratricopeptide-like helical domain	GO:0004866: endopeptidase inhibitor activity ;	Pentatricopeptide repeat-containing protein; K19589 release factor glutamine methyltransferase [EC:2.1.1.297]
14016	ORTHOMCL14016(7 genes,7 taxa):	Swetha_24409	1	YCF23_PORPU Uncharacterized protein ycf23 OS=Porphyra purpurea GN=ycf23 PE=3 SV=1	IPR007570; Uncharacterised protein family Ycf23	NA	NA
14022	ORTHOMCL14022(7 genes,4 taxa):	Swetha_12984	1	EFR_ARATH LRR receptor-like serine/threonine-protein kinase EFR OS=Arabidopsis thaliana GN=EFR PE=1 SV=1	IPR001611; Leucine-rich repeat IPR003591; Leucine-rich repeat, typical subtype IPR013210; Leucine-rich repeat-containing N-terminal, plant-type IPR032675; Leucine-rich repeat domain, L domain-like	GO:0005515: protein binding ;	LRR receptor-like serine/threonine-protein kinase EFR; K13428 LRR receptor-like serine/threonine-protein kinase EFR [EC:2.7.11.1]
14053	ORTHOMCL14053(7 genes,2 taxa):	Swetha_22107	1	NA	IPR026960; Reverse transcriptase zinc-binding domain	NA	uncharacterized LOC101253660; K10760 adenylate isopentenyltransferase (cytokinin synthase)
14162	ORTHOMCL14162(6 genes,4 taxa):	Swetha_18834	1	NA	NA	NA	NA
14176	ORTHOMCL14176(6 genes,6 taxa):	Swetha_01166	1	PT112_ARATH Probable sugar phosphate/phosphate translocator At1g12500 OS=Arabidopsis thaliana GN=At1g12500 PE=1 SV=1	IPR004853; Sugar phosphate transporter domain	NA	hypothetical protein; K15285 solute carrier family 35, member E3
14277	ORTHOMCL14277(6 genes,5 taxa):	Swetha_05335 Swetha_34120	2	NA	NA	NA	NA
14323	ORTHOMCL14323(6 genes,6 taxa):	Swetha_10196	1	NA	NA	NA	NA
14334	ORTHOMCL14334(6 genes,5 taxa):	Swetha_28066	1	NA	NA	NA	NA
14346	ORTHOMCL14346(6 genes,5 taxa):	Swetha_31170	1	RNG1L_ARATH E3 ubiquitin-protein ligase RING1-like OS=Arabidopsis thaliana GN=At3g19950 PE=1 SV=1	IPR001841; Zinc finger, RING-type	GO:0008270: zinc ion binding ; GO:0005515: protein binding ;	hypothetical protein; K11274 chromosome transmission fidelity protein 4
14382	ORTHOMCL14382(6 genes,6 taxa):	Swetha_33809	1	NA	NA	NA	NA
15614	ORTHOMCL15614(6 genes,2 taxa):	Swetha_01173	1	NA	NA	NA	homeobox-leucine zipper protein HOX6; K09338 homeobox-leucine zipper protein
15642	ORTHOMCL15642(6 genes,2 taxa):	Swetha_32061	1	NA	NA	NA	NA
15645	ORTHOMCL15645(6 genes,4 taxa):	Swetha_35317	1	NA	NA	NA	NA
15657	ORTHOMCL15657(6 genes,3 taxa):	Swetha_01523	1	HAP2_ARATH Protein HAPLESS 2 OS=Arabidopsis thaliana GN=HAP2 PE=2 SV=1	NA	NA	uncharacterized LOC103401222; K01738 cysteine synthase A [EC:2.5.1.47]
15678	ORTHOMCL15678(6 genes,2 taxa):	Swetha_06827	1	RL6_MESCR 60S ribosomal protein L6 OS=Mesembryanthemum crystallinum GN=RPL6 PE=2 SV=1	IPR000915; 60S ribosomal protein L6E IPR008991; Translation protein SH3-like domain	GO:0005622: intracellular ; GO:0005840: ribosome ; GO:0006412: translation ; GO:0003735: structural constituent of ribosome ;	60S ribosomal protein L6-like; K02934 large subunit ribosomal protein L6e
15679	ORTHOMCL15679(6 genes,2 taxa):	Swetha_22690	1	NA	NA	NA	NA
15764	ORTHOMCL15764(5 genes,4 taxa):	Swetha_34421	1	NA	NA	NA	NA
15842	ORTHOMCL15842(5 genes,5 taxa):	Swetha_21561	1	ELCL_ARATH Protein ELC-like OS=Arabidopsis thaliana GN=ELCL PE=1 SV=1	IPR008883; Ubiquitin E2 variant, N-terminal IPR016135; Ubiquitin-conjugating enzyme/RWD-like IPR017916; Steadiness box (SB) domain	GO:0015031: protein transport ; GO:0006464: cellular protein modification process ;	hypothetical protein; K12183 ESCRT-I complex subunit TSG101
15852	ORTHOMCL15852(5 genes,4 taxa):	Swetha_24973	1	Y2253_MYCBO Uncharacterized protein Mb2253c OS=Mycobacterium bovis (strain ATCC BAA-935 / AF2122/97) GN=Mb2253c PE=4 SV=1	IPR002156; Ribonuclease H domain IPR012337; Ribonuclease H-like domain	GO:0003676: nucleic acid binding ; GO:0004523: ribonuclease H activity ;	uncharacterized LOC104435689; K03469 ribonuclease HI [EC:3.1.26.4]
15871	ORTHOMCL15871(5 genes,5 taxa):	Swetha_11064	1	ALB33_ARATH ALBINO3-like protein 3, mitochondrial OS=Arabidopsis thaliana GN=ALB3L3 PE=2 SV=1	IPR000315; B-box-type zinc finger	GO:0005622: intracellular ; GO:0008270: zinc ion binding ;	ALBINO3-like protein 3, mitochondrial-like; K03217 YidC/Oxa1 family membrane protein insertase
15885	ORTHOMCL15885(5 genes,5 taxa):	Swetha_04287	1	NA	NA	NA	NA
15898	ORTHOMCL15898(5 genes,5 taxa):	Swetha_33427	1	FPA_ARATH Flowering time control protein FPA OS=Arabidopsis thaliana GN=FPA PE=2 SV=2	IPR000504; RNA recognition motif domain	GO:0003676: nucleic acid binding ;	hypothetical protein; K12831 splicing factor 3B subunit 4
15916	ORTHOMCL15916(5 genes,4 taxa):	Swetha_13482	1	NA	IPR028144; Cysteine-rich transmembrane CYSTM domain	NA	Ankyrin repeat family protein / BTB/POZ domain-containing protein; K14508 regulatory protein NPR1
15942	ORTHOMCL15942(5 genes,5 taxa):	Swetha_31402	1	RNP1_ARATH Heterogeneous nuclear ribonucleoprotein 1 OS=Arabidopsis thaliana GN=RNP1 PE=1 SV=1	IPR000504; RNA recognition motif domain	GO:0003676: nucleic acid binding ;	heterogeneous nuclear ribonucleoprotein 1; K12741 heterogeneous nuclear ribonucleoprotein A1/A3
15959	ORTHOMCL15959(5 genes,5 taxa):	Swetha_41465	1	PSBE_VITVI Cytochrome b559 subunit alpha OS=Vitis vinifera GN=psbE PE=3 SV=1	IPR006216; Photosystem II cytochrome b559, conserved site IPR006217; Photosystem II cytochrome b559, alpha subunit IPR013081; Photosystem II cytochrome b559, N-terminal IPR013082; Photosystem II cytochrome b559, alpha subunit, lumenal region	GO:0009523: photosystem II ; GO:0016021: integral to membrane ; GO:0019684: photosynthesis, light reaction ; GO:0015979: photosynthesis ; GO:0009767: photosynthetic electron transport chain ; GO:0009539: photosystem II reaction center ; GO:0020037: heme binding ;	psbE, SotuCp038; cytochrome b559 alpha subunit; K02707 photosystem II cytochrome b559 subunit alpha
15961	ORTHOMCL15961(5 genes,4 taxa):	Swetha_14832	1	RK23_CITSI 50S ribosomal protein L23, chloroplastic OS=Citrus sinensis GN=rpl23-A PE=3 SV=1	NA	NA	rpl23, CisiCp086; ribosomal protein L23; K02892 large subunit ribosomal protein L23
19343	ORTHOMCL19343(5 genes,3 taxa):	Swetha_41525	1	DPOM_MAIZE DNA polymerase OS=Zea mays PE=3 SV=1	IPR004868; DNA-directed DNA polymerase, family B, mitochondria/virus IPR012337; Ribonuclease H-like domain IPR017964; DNA-directed DNA polymerase, family B, conserved site	GO:0000166: nucleotide binding ; GO:0006260: DNA replication ; GO:0003677: DNA binding ; GO:0003887: DNA-directed DNA polymerase activity ; GO:0008408: 3'-5' exonuclease activity ;	NA
19388	ORTHOMCL19388(5 genes,4 taxa):	Swetha_01176	1	NA	IPR025287; Wall-associated receptor kinase, galacturonan-binding domain	GO:0030247: polysaccharide binding ;	POPTRDRAFT_666165; hypothetical protein; K04730 interleukin-1 receptor-associated kinase 1 [EC:2.7.11.1]
19475	ORTHOMCL19475(5 genes,3 taxa):	Swetha_38098	1	NA	NA	NA	NA
19630	ORTHOMCL19630(5 genes,3 taxa):	Swetha_36531	1	NA	NA	NA	NA
19631	ORTHOMCL19631(5 genes,4 taxa):	Swetha_13555	1	CH10_ARATH 10 kDa chaperonin OS=Arabidopsis thaliana GN=CPN10 PE=3 SV=1	IPR011032; GroES-like IPR020818; GroES chaperonin family	NA	10 kDa chaperonin; K04078 chaperonin GroES
19656	ORTHOMCL19656(5 genes,2 taxa):	Swetha_12069	1	P2B11_ARATH F-box protein PP2-B11 OS=Arabidopsis thaliana GN=PP2B11 PE=1 SV=1	IPR025886; Phloem protein 2-like	NA	NA
19664	ORTHOMCL19664(5 genes,4 taxa):	Swetha_00278	1	PUB36_ARATH U-box domain-containing protein 36 OS=Arabidopsis thaliana GN=PUB36 PE=2 SV=2	NA	NA	kinase family protein; K17609 nucleoredoxin [EC:1.8.1.8]
19669	ORTHOMCL19669(5 genes,3 taxa):	Swetha_15205	1	NA	NA	NA	NA
19671	ORTHOMCL19671(5 genes,5 taxa):	Swetha_19594	1	P2C04_ORYSJ Protein kinase and PP2C-like domain-containing protein OS=Oryza sativa subsp. japonica GN=Os01g0541900 PE=2 SV=1	IPR000719; Protein kinase domain IPR011009; Protein kinase-like domain	GO:0005524: ATP binding ; GO:0006468: protein phosphorylation ; GO:0004672: protein kinase activity ;	ACT-like protein tyrosine kinase family protein; K17535 serine/threonine-protein kinase TNNI3K [EC:2.7.11.1]
19737	ORTHOMCL19737(5 genes,2 taxa):	Swetha_02162	1	NA	NA	NA	NA
19738	ORTHOMCL19738(5 genes,2 taxa):	Swetha_03487	1	NA	NA	NA	DEAD box family helicase; K15271 ATP-dependent DNA helicase HFM1/MER3 [EC:3.6.4.12]
20091	ORTHOMCL20091(4 genes,4 taxa):	Swetha_11629	1	NA	IPR001841; Zinc finger, RING-type IPR027370; RING-type zinc-finger, LisH dimerisation motif	GO:0008270: zinc ion binding ; GO:0005515: protein binding ;	NA
22862	ORTHOMCL22862(4 genes,3 taxa):	Swetha_19302	1	NA	IPR005491; ENT domain	NA	NA
22989	ORTHOMCL22989(4 genes,4 taxa):	Swetha_02244	1	LOR11_ARATH Protein LURP-one-related 11 OS=Arabidopsis thaliana GN=At3g14260 PE=2 SV=1	IPR007612; LURP1-related protein domain IPR025659; Tubby C-terminal-like domain	NA	uncharacterized LOC104900389; K03239 translation initiation factor eIF-2B subunit alpha
23040	ORTHOMCL23040(4 genes,3 taxa):	Swetha_14535	1	CYB5A_ARATH Cytochrome b5 isoform A OS=Arabidopsis thaliana GN=CYTB5-A PE=1 SV=2	IPR001199; Cytochrome b5-like heme/steroid binding domain IPR018506; Cytochrome b5, heme-binding site	GO:0020037: heme binding ;	nitA; nitrate reductase; K10534 nitrate reductase (NAD(P)H) [EC:1.7.1.1 1.7.1.2 1.7.1.3]
23094	ORTHOMCL23094(4 genes,4 taxa):	Swetha_28521	1	Y4757_DICDI OTU domain-containing protein DDB_G0284757 OS=Dictyostelium discoideum GN=DDB_G0284757 PE=1 SV=2	IPR003323; OTU domain	NA	abnormal spindle-like microcephaly-associated protein; K16743 abnormal spindle-like microcephaly-associated protein
23102	ORTHOMCL23102(4 genes,4 taxa):	Swetha_19439	1	NA	IPR009646; Root cap IPR017896; 4Fe-4S ferredoxin-type, iron-sulphur binding domain	NA	NA
23104	ORTHOMCL23104(4 genes,4 taxa):	Swetha_38899	1	NA	NA	NA	hypothetical protein; K06167 phosphoribosyl 1,2-cyclic phosphate phosphodiesterase [EC:3.1.4.55]
23128	ORTHOMCL23128(4 genes,4 taxa):	Swetha_28833	1	RAA5B_ARATH Ras-related protein RABA5b OS=Arabidopsis thaliana GN=RABA5B PE=2 SV=1	IPR001806; Small GTPase superfamily IPR005225; Small GTP-binding protein domain IPR027417; P-loop containing nucleoside triphosphate hydrolase	GO:0007264: small GTPase mediated signal transduction ; GO:0005525: GTP binding ;	ras-related protein RABA5b-like; K07904 Ras-related protein Rab-11A
23176	ORTHOMCL23176(4 genes,4 taxa):	Swetha_14213	1	REM19_ARATH B3 domain-containing protein REM19 OS=Arabidopsis thaliana GN=REM19 PE=1 SV=1	IPR003340; B3 DNA binding domain IPR006564; Zinc finger, PMZ-type IPR007527; Zinc finger, SWIM-type IPR015300; DNA-binding pseudobarrel domain	GO:0003677: DNA binding ; GO:0006355: regulation of transcription, DNA-dependent ;	uncharacterized LOC101300290; K17086 transmembrane 9 superfamily member 2/4
23189	ORTHOMCL23189(4 genes,4 taxa):	Swetha_09259	1	NA	NA	NA	NA
23191	ORTHOMCL23191(4 genes,4 taxa):	Swetha_02689	1	PEX32_ARATH Peroxisome biogenesis protein 3-2 OS=Arabidopsis thaliana GN=PEX3-2 PE=2 SV=1	IPR006966; Peroxin-3	GO:0005779: integral to peroxisomal membrane ; GO:0007031: peroxisome organization ;	peroxisome biogenesis protein 3-2-like; K13336 peroxin-3
23203	ORTHOMCL23203(4 genes,4 taxa):	Swetha_14947	1	NA	IPR001024; PLAT/LH2 domain IPR010417; Embryo-specific ATS3	GO:0005515: protein binding ;	NA
23221	ORTHOMCL23221(4 genes,4 taxa):	Swetha_38543	1	TSJT1_TOBAC Stem-specific protein TSJT1 OS=Nicotiana tabacum GN=TSJT1 PE=2 SV=1	IPR024286; Domain of unknown function DUF3700 IPR029055; Nucleophile aminohydrolases, N-terminal	NA	asparagine synthetase [glutamine-hydrolyzing]-like; K01953 asparagine synthase (glutamine-hydrolysing) [EC:6.3.5.4]
23262	ORTHOMCL23262(4 genes,4 taxa):	Swetha_38601	1	NA	NA	NA	NA
23281	ORTHOMCL23281(4 genes,2 taxa):	Swetha_30272 Swetha_30276	2	NA	NA	NA	E3 ubiquitin protein ligase RIN2-like; K10636 autocrine motility factor receptor [EC:2.3.2.27]
23305	ORTHOMCL23305(4 genes,4 taxa):	Swetha_21020	1	ORN_ARATH Oligoribonuclease OS=Arabidopsis thaliana GN=At2g26970 PE=2 SV=2	IPR012337; Ribonuclease H-like domain IPR013520; Exonuclease, RNase T/DNA polymerase III	GO:0003676: nucleic acid binding ;	oligoribonuclease; K13288 oligoribonuclease [EC:3.1.-.-]
23331	ORTHOMCL23331(4 genes,3 taxa):	Swetha_41810	1	NA	IPR010686; Oil body-associated protein-like	NA	NA
23346	ORTHOMCL23346(4 genes,2 taxa):	Swetha_17203	1	NA	IPR011124; Zinc finger, CW-type	GO:0008270: zinc ion binding ;	NA
23363	ORTHOMCL23363(4 genes,2 taxa):	Swetha_00646	1	NA	IPR027973; Protein of unknown function DUF4602	NA	FAD/NAD(P)-binding oxidoreductase family protein; K07007 uncharacterized protein
23367	ORTHOMCL23367(4 genes,1 taxa):	Swetha_06521 Swetha_33298 Swetha_39200 Swetha_39201	4	GIN1_HUMAN Gypsy retrotransposon integrase-like protein 1 OS=Homo sapiens GN=GIN1 PE=2 SV=3	IPR001584; Integrase, catalytic core IPR002156; Ribonuclease H domain IPR012337; Ribonuclease H-like domain	GO:0015074: DNA integration ;	uncharacterized LOC103443119; K06883 uncharacterized protein
23375	ORTHOMCL23375(4 genes,1 taxa):	Swetha_14173 Swetha_32620 Swetha_32623 Swetha_39342	4	NA	NA	NA	NA
23381	ORTHOMCL23381(4 genes,2 taxa):	Swetha_27564	1	AGL16_ARATH Agamous-like MADS-box protein AGL16 OS=Arabidopsis thaliana GN=AGL16 PE=1 SV=1	IPR002487; Transcription factor, K-box	GO:0006355: regulation of transcription, DNA-dependent ; GO:0005634: nucleus ; GO:0003700: sequence-specific DNA binding transcription factor activity ;	MADS-box transcription factor ANR1-like; K09264 MADS-box transcription factor, plant
23392	ORTHOMCL23392(4 genes,2 taxa):	Swetha_39865	1	NA	NA	NA	NA
23661	ORTHOMCL23661(3 genes,2 taxa):	Swetha_26141	1	DNJB4_MOUSE DnaJ homolog subfamily B member 4 OS=Mus musculus GN=Dnajb4 PE=2 SV=1	IPR001623; DnaJ domain IPR002939; Chaperone DnaJ, C-terminal IPR008971; HSP40/DnaJ peptide-binding IPR018253; DnaJ domain, conserved site	GO:0031072: heat shock protein binding ;	dnaJ homolog subfamily B member 1-like; K09510 DnaJ homolog subfamily B member 4
23721	ORTHOMCL23721(3 genes,3 taxa):	Swetha_20978	1	UBC4_SOLLC Ubiquitin-conjugating enzyme E2-17 kDa OS=Solanum lycopersicum PE=2 SV=1	IPR000608; Ubiquitin-conjugating enzyme E2 IPR016135; Ubiquitin-conjugating enzyme/RWD-like IPR023313; Ubiquitin-conjugating enzyme, active site	GO:0016881: acid-amino acid ligase activity ;	ubiquitin-conjugating enzyme E2 28 isoform X1; K06689 ubiquitin-conjugating enzyme E2 D/E [EC:2.3.2.23]
23826	ORTHOMCL23826(3 genes,3 taxa):	Swetha_21394	1	LSM5_PONAB U6 snRNA-associated Sm-like protein LSm5 OS=Pongo abelii GN=LSM5 PE=3 SV=3	IPR001163; LSM domain, eukaryotic/archaea-type IPR010920; LSM domain IPR033871; Sm-like protein LSm5	NA	U6 snRNA-associated Sm-like protein LSm5; K12624 U6 snRNA-associated Sm-like protein LSm5
23834	ORTHOMCL23834(3 genes,2 taxa):	Swetha_29180	1	HDA17_ARATH Histone deacetylase 17 OS=Arabidopsis thaliana GN=HDA17 PE=2 SV=1	NA	NA	histone deacetylase 9; K06067 histone deacetylase 1/2 [EC:3.5.1.98]
23839	ORTHOMCL23839(3 genes,2 taxa):	Swetha_28726	1	NA	IPR012552; DVL	NA	NA
26264	ORTHOMCL26264(3 genes,3 taxa):	Swetha_28770	1	NA	IPR011684; Protein Networked (NET), actin-binding (NAB) domain	NA	nuclear-pore anchor; K09291 nucleoprotein TPR
26483	ORTHOMCL26483(3 genes,3 taxa):	Swetha_23913	1	ESCA_ARATH Putative DNA-binding protein ESCAROLA OS=Arabidopsis thaliana GN=ESC PE=2 SV=1	IPR005175; PPC domain	NA	putative DNA-binding protein ESCAROLA-like; K07374 tubulin alpha
26866	ORTHOMCL26866(3 genes,3 taxa):	Swetha_25703	1	NA	NA	NA	NA
26899	ORTHOMCL26899(3 genes,3 taxa):	Swetha_31570	1	Y3885_ARATH Uncharacterized protein At3g28850 OS=Arabidopsis thaliana GN=At3g28850 PE=4 SV=1	IPR002109; Glutaredoxin IPR012336; Thioredoxin-like fold	GO:0009055: electron carrier activity ; GO:0045454: cell redox homeostasis ; GO:0015035: protein disulfide oxidoreductase activity ;	uncharacterized LOC102603477; K17479 glutaredoxin domain-containing cysteine-rich protein 1
27002	ORTHOMCL27002(3 genes,3 taxa):	Swetha_08593	1	NA	IPR029058; Alpha/Beta hydrolase fold	NA	NA
27030	ORTHOMCL27030(3 genes,3 taxa):	Swetha_30978	1	TBL21_ARATH Protein trichome birefringence-like 21 OS=Arabidopsis thaliana GN=TBL21 PE=3 SV=1	IPR025846; PMR5 N-terminal domain IPR026057; PC-Esterase	NA	NA
27031	ORTHOMCL27031(3 genes,3 taxa):	Swetha_01906	1	NA	IPR000620; EamA domain	GO:0016020: membrane ;	NA
27038	ORTHOMCL27038(3 genes,3 taxa):	Swetha_25685	1	NA	IPR005636; DTW	NA	NA
27242	ORTHOMCL27242(3 genes,3 taxa):	Swetha_35805	1	NA	NA	NA	uncharacterized LOC18427489; K00940 nucleoside-diphosphate kinase [EC:2.7.4.6]
27279	ORTHOMCL27279(3 genes,2 taxa):	Swetha_07748 Swetha_07749	2	C76C1_ARATH Cytochrome P450 76C1 OS=Arabidopsis thaliana GN=CYP76C1 PE=2 SV=1	IPR001128; Cytochrome P450 IPR002401; Cytochrome P450, E-class, group I IPR017972; Cytochrome P450, conserved site	GO:0016705: oxidoreductase activity, acting on paired donors, with incorporation or reduction of molecular oxygen ; GO:0055114: oxidation-reduction process ; GO:0005506: iron ion binding ; GO:0009055: electron carrier activity ; GO:0020037: heme binding ;	Os10g0166600; K00517
27517	ORTHOMCL27517(3 genes,3 taxa):	Swetha_33202	1	LCBK1_ARATH Sphingoid long-chain bases kinase 1 OS=Arabidopsis thaliana GN=LCBK1 PE=1 SV=1	IPR001206; Diacylglycerol kinase, catalytic domain	GO:0007205: protein kinase C-activating G-protein coupled receptor signaling pathway ; GO:0004143: diacylglycerol kinase activity ;	hypothetical protein; K04718 sphingosine kinase [EC:2.7.1.91]
27525	ORTHOMCL27525(3 genes,3 taxa):	Swetha_26675	1	HBS1L_HUMAN HBS1-like protein OS=Homo sapiens GN=HBS1L PE=1 SV=1	IPR004160; Translation elongation factor EFTu/EF1A, C-terminal IPR009000; Translation protein, beta-barrel domain IPR009001; Translation elongation factor EF1A/initiation factor IF2gamma, C-terminal	GO:0005525: GTP binding ;	HBS1-like protein-like; K14416 elongation factor 1 alpha-like protein
27527	ORTHOMCL27527(3 genes,3 taxa):	Swetha_31042	1	REM9_ARATH B3 domain-containing protein REM9 OS=Arabidopsis thaliana GN=REM9 PE=2 SV=1	IPR003340; B3 DNA binding domain IPR015300; DNA-binding pseudobarrel domain	GO:0006355: regulation of transcription, DNA-dependent ; GO:0003677: DNA binding ;	B3 domain-containing protein; K14328 regulator of nonsense transcripts 3
27530	ORTHOMCL27530(3 genes,2 taxa):	Swetha_12341 Swetha_12345	2	AP1S2_ARATH AP-1 complex subunit sigma-2 OS=Arabidopsis thaliana GN=AAP19-2 PE=2 SV=1	IPR000804; Clathrin adaptor complex, small chain IPR011012; Longin-like domain IPR022775; AP complex, mu/sigma subunit	GO:0006886: intracellular protein transport ; GO:0016192: vesicle-mediated transport ; GO:0030117: membrane coat ;	AP-1 complex subunit sigma-1-like; K12394 AP-1 complex subunit sigma 1/2
27573	ORTHOMCL27573(3 genes,3 taxa):	Swetha_27350	1	PPR31_ARATH Pentatricopeptide repeat-containing protein At1g10910, chloroplastic OS=Arabidopsis thaliana GN=At1g10910 PE=2 SV=1	NA	NA	NA
27584	ORTHOMCL27584(3 genes,3 taxa):	Swetha_24149	1	NA	IPR001005; SANT/Myb domain IPR009057; Homeobox domain-like IPR017930; Myb domain	GO:0003682: chromatin binding ;	NA
27594	ORTHOMCL27594(3 genes,3 taxa):	Swetha_27897	1	NA	IPR018485; Carbohydrate kinase, FGGY, C-terminal	GO:0016773: phosphotransferase activity, alcohol group as acceptor ; GO:0005975: carbohydrate metabolic process ;	NA
27596	ORTHOMCL27596(3 genes,3 taxa):	Swetha_15474	1	NA	IPR021832; Ankyrin repeat domain-containing protein 13	NA	NA
27598	ORTHOMCL27598(3 genes,3 taxa):	Swetha_10377	1	NA	NA	NA	NA
27677	ORTHOMCL27677(3 genes,3 taxa):	Swetha_14237	1	NA	NA	NA	DNA gyrase subunit A; K02469 DNA gyrase subunit A [EC:5.99.1.3]
27752	ORTHOMCL27752(3 genes,3 taxa):	Swetha_19294	1	CYP95_ARATH Peptidyl-prolyl cis-trans isomerase CYP95 OS=Arabidopsis thaliana GN=CYP95 PE=1 SV=2	IPR002130; Cyclophilin-type peptidyl-prolyl cis-trans isomerase domain IPR029000; Cyclophilin-like domain	GO:0006457: protein folding ; GO:0003755: peptidyl-prolyl cis-trans isomerase activity ;	hypothetical protein; K09566 peptidyl-prolyl isomerase G (cyclophilin G) [EC:5.2.1.8]
27766	ORTHOMCL27766(3 genes,3 taxa):	Swetha_15387	1	NA	NA	NA	NA
27778	ORTHOMCL27778(3 genes,3 taxa):	Swetha_27049	1	NA	NA	NA	NA
27799	ORTHOMCL27799(3 genes,3 taxa):	Swetha_28048	1	PREP2_ARATH Presequence protease 2, chloroplastic/mitochondrial OS=Arabidopsis thaliana GN=PREP2 PE=1 SV=1	IPR003340; B3 DNA binding domain IPR007863; Peptidase M16, C-terminal IPR011249; Metalloenzyme, LuxS/M16 peptidase-like IPR015300; DNA-binding pseudobarrel domain	GO:0006355: regulation of transcription, DNA-dependent ; GO:0003677: DNA binding ;	presequence protease 1, chloroplastic/mitochondrial-like; K06972 uncharacterized protein
27822	ORTHOMCL27822(3 genes,2 taxa):	Swetha_20256 Swetha_20258	2	YORF_SCHPO Uncharacterized RING finger protein P8B7.15c OS=Schizosaccharomyces pombe (strain 972 / ATCC 24843) GN=SPBP8B7.15c PE=4 SV=1	IPR014891; DWNN domain	GO:0005634: nucleus ; GO:0008270: zinc ion binding ;	E3 ubiquitin-protein ligase RBBP6; K10624 E3 ubiquitin-protein ligase RBBP6 [EC:2.3.2.27]
27826	ORTHOMCL27826(3 genes,3 taxa):	Swetha_09151	1	NA	IPR009769; Protein ENHANCED DISEASE RESISTANCE 2, C-terminal	NA	NA
27828	ORTHOMCL27828(3 genes,3 taxa):	Swetha_38745	1	HSF30_SOLPE Heat shock factor protein HSF30 OS=Solanum peruvianum GN=HSF30 PE=2 SV=1	IPR000232; Heat shock factor (HSF)-type, DNA-binding IPR011991; Winged helix-turn-helix DNA-binding domain	GO:0003700: sequence-specific DNA binding transcription factor activity ; GO:0005634: nucleus ; GO:0006355: regulation of transcription, DNA-dependent ; GO:0043565: sequence-specific DNA binding ;	hypothetical protein; K09419 heat shock transcription factor, other eukaryote
27865	ORTHOMCL27865(3 genes,3 taxa):	Swetha_26285	1	NA	NA	NA	NA
27944	ORTHOMCL27944(3 genes,2 taxa):	Swetha_09885	1	NA	IPR000315; B-box-type zinc finger	GO:0008270: zinc ion binding ; GO:0005622: intracellular ;	NA
27982	ORTHOMCL27982(3 genes,3 taxa):	Swetha_34537	1	NA	NA	NA	NA
28052	ORTHOMCL28052(3 genes,2 taxa):	Swetha_32813	1	POL_CAMVD Enzymatic polyprotein OS=Cauliflower mosaic virus (strain D/H) GN=ORF V PE=3 SV=1	IPR000477; Reverse transcriptase domain	GO:0003723: RNA binding ; GO:0006278: RNA-dependent DNA replication ; GO:0003964: RNA-directed DNA polymerase activity ;	uncharacterized LOC103443119; K06883 uncharacterized protein
28089	ORTHOMCL28089(3 genes,3 taxa):	Swetha_12259	1	DPO1_ECOLI DNA polymerase I OS=Escherichia coli (strain K12) GN=polA PE=1 SV=1	IPR002421; 5'-3' exonuclease, N-terminal IPR020046; 5'-3' exonuclease, alpha-helical arch, N-terminal IPR029060; PIN domain-like	GO:0003677: DNA binding ; GO:0008409: 5'-3' exonuclease activity ;	DNA polymerase I (EC:2.7.7.7); K02335 DNA polymerase I [EC:2.7.7.7]
28112	ORTHOMCL28112(3 genes,3 taxa):	Swetha_03832	1	NA	NA	NA	NA
28126	ORTHOMCL28126(3 genes,3 taxa):	Swetha_08163	1	ADO1_ARATH Adagio protein 1 OS=Arabidopsis thaliana GN=ADO1 PE=1 SV=2	IPR000014; PAS domain IPR008590; Protein of unknown function DUF872, transmembrane	GO:0004871: signal transducer activity ; GO:0007165: signal transduction ;	adagio protein 1; K12115 clock-associated PAS protein ZTL
28139	ORTHOMCL28139(3 genes,3 taxa):	Swetha_22240	1	NA	NA	NA	ATP synthase subunit alpha; K02132 F-type H+-transporting ATPase subunit alpha
28142	ORTHOMCL28142(3 genes,2 taxa):	Swetha_05204 Swetha_40262	2	LONM_MAIZE Lon protease homolog, mitochondrial OS=Zea mays GN=LON2 PE=1 SV=1	IPR003111; Lon, substrate-binding domain	GO:0004176: ATP-dependent peptidase activity ; GO:0006508: proteolysis ;	lon protease homolog 1, mitochondrial; K08675 Lon-like ATP-dependent protease [EC:3.4.21.-]
28161	ORTHOMCL28161(3 genes,3 taxa):	Swetha_01947	1	WAKLG_ARATH Wall-associated receptor kinase-like 8 OS=Arabidopsis thaliana GN=WAKL8 PE=2 SV=1	IPR011990; Tetratricopeptide-like helical domain IPR013695; Wall-associated receptor kinase IPR025287; Wall-associated receptor kinase, galacturonan-binding domain IPR032076; Tetratricopeptide repeat protein 5, OB fold domain	GO:0005515: protein binding ;	hypothetical protein; K04730 interleukin-1 receptor-associated kinase 1 [EC:2.7.11.1]
28162	ORTHOMCL28162(3 genes,3 taxa):	Swetha_02217	1	SR45A_ARATH Serine/arginine-rich splicing factor SR45a OS=Arabidopsis thaliana GN=SR45A PE=1 SV=1	IPR000504; RNA recognition motif domain	GO:0003676: nucleic acid binding ;	uncharacterized LOC100527350; K12897 transformer-2 protein
28163	ORTHOMCL28163(3 genes,3 taxa):	Swetha_02343	1	TIP21_ARATH Aquaporin TIP2-1 OS=Arabidopsis thaliana GN=TIP2-1 PE=1 SV=2	IPR000425; Major intrinsic protein IPR023271; Aquaporin-like	GO:0016020: membrane ; GO:0005215: transporter activity ; GO:0006810: transport ;	aquaporin TIP2-1; K09873 aquaporin TIP
28176	ORTHOMCL28176(3 genes,1 taxa):	Swetha_07911 Swetha_14940 Swetha_20997	3	RL15_PETHY 60S ribosomal protein L15 OS=Petunia hybrida GN=RPL15 PE=2 SV=1	IPR000439; Ribosomal protein L15e IPR012678; Ribosomal protein L23/L15e core domain	GO:0005840: ribosome ; GO:0003735: structural constituent of ribosome ; GO:0006412: translation ;	60S ribosomal protein L15-like; K02877 large subunit ribosomal protein L15e
28187	ORTHOMCL28187(3 genes,3 taxa):	Swetha_12204	1	LEU1A_SOLPN 2-isopropylmalate synthase A OS=Solanum pennellii GN=IPMSA PE=2 SV=1	IPR000891; Pyruvate carboxyltransferase	GO:0003824: catalytic activity ;	2-isopropylmalate synthase 1, chloroplastic-like; K01649 2-isopropylmalate synthase [EC:2.3.3.13]
28188	ORTHOMCL28188(3 genes,2 taxa):	Swetha_12414	1	RH39_ORYSJ DEAD-box ATP-dependent RNA helicase 39 OS=Oryza sativa subsp. japonica GN=Os01g0184500 PE=2 SV=1	IPR011545; DEAD/DEAH box helicase domain IPR014001; Helicase superfamily 1/2, ATP-binding domain IPR014014; RNA helicase, DEAD-box type, Q motif IPR027417; P-loop containing nucleoside triphosphate hydrolase	GO:0005524: ATP binding ; GO:0003676: nucleic acid binding ; GO:0008026: ATP-dependent helicase activity ;	ATP-dependent RNA helicase isoform 1; K13179 ATP-dependent RNA helicase DDX18/HAS1 [EC:3.6.4.13]
28199	ORTHOMCL28199(3 genes,1 taxa):	Swetha_15982 Swetha_15983 Swetha_15985	3	NA	NA	NA	NA
28211	ORTHOMCL28211(3 genes,1 taxa):	Swetha_17906 Swetha_19601 Swetha_36752	3	NA	NA	NA	disease resistance protein RPM1-like; K13457 disease resistance protein RPM1
28217	ORTHOMCL28217(3 genes,1 taxa):	Swetha_20364 Swetha_20365 Swetha_20369	3	YIPL5_ARATH Protein yippee-like At4g27740 OS=Arabidopsis thaliana GN=At4g27740 PE=3 SV=1	IPR004910; Yippee/Mis18/Cereblon IPR034751; Yippee domain	NA	NA
28225	ORTHOMCL28225(3 genes,2 taxa):	Swetha_23203 Swetha_23204	2	Y2267_ARATH Probable inactive receptor kinase At2g26730 OS=Arabidopsis thaliana GN=At2g26730 PE=1 SV=1	IPR000719; Protein kinase domain IPR011009; Protein kinase-like domain	GO:0005524: ATP binding ; GO:0004672: protein kinase activity ; GO:0006468: protein phosphorylation ;	Os01g0819100; Similar to predicted protein.; K04733 interleukin-1 receptor-associated kinase 4 [EC:2.7.11.1]
28249	ORTHOMCL28249(3 genes,2 taxa):	Swetha_26056	1	PSA2B_ARATH Proteasome subunit alpha type-2-B OS=Arabidopsis thaliana GN=PAB2 PE=1 SV=1	IPR001353; Proteasome, subunit alpha/beta IPR029055; Nucleophile aminohydrolases, N-terminal	GO:0004298: threonine-type endopeptidase activity ; GO:0051603: proteolysis involved in cellular protein catabolic process ; GO:0005839: proteasome core complex ;	proteasome subunit alpha type-2-A-like; K02726 20S proteasome subunit alpha 2 [EC:3.4.25.1]
28296	ORTHOMCL28296(3 genes,3 taxa):	Swetha_40752	1	GLYM_SOLTU Serine hydroxymethyltransferase, mitochondrial OS=Solanum tuberosum PE=2 SV=1	IPR015424; Pyridoxal phosphate-dependent transferase IPR033378; Protein BRICK1	NA	serine hydroxymethyltransferase, mitochondrial; K00600 glycine hydroxymethyltransferase [EC:2.1.2.1]
29172	ORTHOMCL29172(2 genes,2 taxa):	Swetha_28963	1	TRNH_DATST Tropinone reductase homolog OS=Datura stramonium PE=2 SV=1	IPR002347; Short-chain dehydrogenase/reductase SDR IPR016040; NAD(P)-binding domain	NA	tropinone reductase homolog; K08081 tropinone reductase I [EC:1.1.1.206]
29316	ORTHOMCL29316(2 genes,2 taxa):	Swetha_06195	1	UEV1D_ARATH Ubiquitin-conjugating enzyme E2 variant 1D OS=Arabidopsis thaliana GN=UEV1D PE=1 SV=1	IPR000608; Ubiquitin-conjugating enzyme E2 IPR016135; Ubiquitin-conjugating enzyme/RWD-like	GO:0016881: acid-amino acid ligase activity ;	ubiquitin-conjugating enzyme E2 variant 1D; K10704 ubiquitin-conjugating enzyme E2 variant
29378	ORTHOMCL29378(2 genes,2 taxa):	Swetha_01238	1	LDOX_PERFR Leucoanthocyanidin dioxygenase OS=Perilla frutescens GN=ANS PE=2 SV=1	IPR000793; ATP synthase, alpha subunit, C-terminal	GO:0016820: hydrolase activity, acting on acid anhydrides, catalyzing transmembrane movement of substances ; GO:0015991: ATP hydrolysis coupled proton transport ; GO:0033178: proton-transporting two-sector ATPase complex, catalytic domain ;	Leucoanthocyanidin dioxygenase isoform 1; K05277 leucoanthocyanidin dioxygenase [EC:1.14.11.19]
29475	ORTHOMCL29475(2 genes,2 taxa):	Swetha_31235	1	NU1M_CITLA NADH-ubiquinone oxidoreductase chain 1 OS=Citrullus lanatus GN=ND1 PE=2 SV=1	IPR001694; NADH:ubiquinone oxidoreductase, subunit 1/F420H2 oxidoreductase subunit H IPR018086; NADH:ubiquinone oxidoreductase, subunit 1, conserved site	GO:0016020: membrane ; GO:0055114: oxidation-reduction process ;	NADH dehydrogenase, putative; K03878 NADH-ubiquinone oxidoreductase chain 1 [EC:1.6.5.3]
32387	ORTHOMCL32387(2 genes,2 taxa):	Swetha_11563	1	NA	NA	NA	NA
32564	ORTHOMCL32564(2 genes,2 taxa):	Swetha_12536	1	NA	IPR019443; FMP27, C-terminal	NA	NA
32759	ORTHOMCL32759(2 genes,2 taxa):	Swetha_29085	1	RUBA_PEA RuBisCO large subunit-binding protein subunit alpha, chloroplastic OS=Pisum sativum PE=1 SV=2	IPR002423; Chaperonin Cpn60/TCP-1 family IPR017998; Chaperone tailless complex polypeptide 1 (TCP-1)	GO:0005524: ATP binding ; GO:0044267: cellular protein metabolic process ;	Chaperonine 60; K04077 chaperonin GroEL
32760	ORTHOMCL32760(2 genes,2 taxa):	Swetha_33766	1	MYO6_ARATH Myosin-6 OS=Arabidopsis thaliana GN=XI-2 PE=1 SV=1	IPR001609; Myosin head, motor domain IPR004009; Myosin, N-terminal, SH3-like IPR027417; P-loop containing nucleoside triphosphate hydrolase	GO:0003774: motor activity ; GO:0005524: ATP binding ; GO:0016459: myosin complex ;	myosin-6; K10357 myosin V
32844	ORTHOMCL32844(2 genes,2 taxa):	Swetha_12229	1	IN22_MAIZE IN2-2 protein OS=Zea mays GN=IN2-2 PE=2 SV=1	IPR023210; NADP-dependent oxidoreductase domain	NA	hypothetical protein; K17744 L-galactose dehydrogenase [EC:1.1.1.316]
32925	ORTHOMCL32925(2 genes,2 taxa):	Swetha_18385	1	LEUNG_ARATH Transcriptional corepressor LEUNIG OS=Arabidopsis thaliana GN=LUG PE=1 SV=2	IPR001680; WD40 repeat IPR017986; WD40-repeat-containing domain IPR019775; WD40 repeat, conserved site IPR020472; G-protein beta WD-40 repeat	GO:0005515: protein binding ;	uncharacterized LOC100217300; K14963 COMPASS component SWD3
32996	ORTHOMCL32996(2 genes,2 taxa):	Swetha_36837	1	NA	NA	NA	NA
33266	ORTHOMCL33266(2 genes,2 taxa):	Swetha_03174	1	GAM1_ORYSI Transcription factor GAMYB OS=Oryza sativa subsp. indica GN=GAM1 PE=2 SV=1	IPR001005; SANT/Myb domain IPR009057; Homeobox domain-like IPR017930; Myb domain	GO:0003682: chromatin binding ;	transcription factor MYB86-like; K09422 myb proto-oncogene protein, plant
33375	ORTHOMCL33375(2 genes,2 taxa):	Swetha_35900	1	CAS1_PANGI Cycloartenol Synthase OS=Panax ginseng GN=OSCPNX1 PE=1 SV=1	NA	NA	hypothetical protein; K01853 cycloartenol synthase [EC:5.4.99.8]
33571	ORTHOMCL33571(2 genes,2 taxa):	Swetha_28241	1	FACR8_ARATH Fatty acyl-CoA reductase 8 OS=Arabidopsis thaliana GN=FAR8 PE=2 SV=1	IPR013120; Male sterility, NAD-binding IPR016040; NAD(P)-binding domain	NA	alcohol-forming fatty acyl-CoA reductase-like; K13356 alcohol-forming fatty acyl-CoA reductase [EC:1.2.1.84]
33608	ORTHOMCL33608(2 genes,2 taxa):	Swetha_16219	1	NA	NA	NA	kelch-like protein 5; K10442 kelch-like protein 1/4/5
33638	ORTHOMCL33638(2 genes,2 taxa):	Swetha_04538	1	BAN_ARATH Anthocyanidin reductase OS=Arabidopsis thaliana GN=BAN PE=1 SV=2	IPR016040; NAD(P)-binding domain	GO:0000166: nucleotide binding ;	anthocyanidin reductase-like; K08695 anthocyanidin reductase [EC:1.3.1.77]
33715	ORTHOMCL33715(2 genes,2 taxa):	Swetha_33314	1	Y3720_ARATH UPF0481 protein At3g47200 OS=Arabidopsis thaliana GN=At3g47200 PE=2 SV=1	IPR004158; Protein of unknown function DUF247, plant	NA	NA
33778	ORTHOMCL33778(2 genes,2 taxa):	Swetha_23128	1	KNOSD_ORYSJ Homeobox protein knotted-1-like 13 OS=Oryza sativa subsp. japonica GN=OSH45 PE=2 SV=2	IPR001356; Homeobox domain IPR005539; ELK domain IPR005541; KNOX2 IPR008422; Homeobox KN domain IPR009057; Homeobox domain-like	GO:0006355: regulation of transcription, DNA-dependent ; GO:0003700: sequence-specific DNA binding transcription factor activity ; GO:0043565: sequence-specific DNA binding ;	MKN1-3; KNOX class 2 protein MKN1-3; K15613 homeobox protein Meis1
33780	ORTHOMCL33780(2 genes,2 taxa):	Swetha_37512	1	SYY_MIMIV Tyrosine--tRNA ligase OS=Acanthamoeba polyphaga mimivirus GN=YARS PE=1 SV=1	IPR002305; Aminoacyl-tRNA synthetase, class Ic	GO:0004812: aminoacyl-tRNA ligase activity ; GO:0006418: tRNA aminoacylation for protein translation ; GO:0005737: cytoplasm ; GO:0005524: ATP binding ; GO:0000166: nucleotide binding ;	tyrosine--tRNA ligase, cytoplasmic; K01866 tyrosyl-tRNA synthetase [EC:6.1.1.1]
33962	ORTHOMCL33962(2 genes,2 taxa):	Swetha_12160	1	PLST1_ARATH Probable plastidic glucose transporter 1 OS=Arabidopsis thaliana GN=At1g05030 PE=2 SV=2	IPR005828; Major facilitator, sugar transporter-like IPR020846; Major facilitator superfamily domain	GO:0016021: integral to membrane ; GO:0055085: transmembrane transport ; GO:0022857: transmembrane transporter activity ;	hypothetical protein; K08150 MFS transporter, SP family, solute carrier family 2 (myo-inositol transporter), member 13
34155	ORTHOMCL34155(2 genes,2 taxa):	Swetha_08352	1	AIR1L_ARATH Putative lipid-binding protein AIR1B OS=Arabidopsis thaliana GN=AIR1B PE=3 SV=1	IPR016140; Bifunctional inhibitor/plant lipid transfer protein/seed storage helical domain IPR027923; Hydrophobic seed protein	NA	uncharacterized LOC103646289; K02883 large subunit ribosomal protein L18e
34308	ORTHOMCL34308(2 genes,2 taxa):	Swetha_34242	1	ACBP5_ARATH Acyl-CoA-binding domain-containing protein 5 OS=Arabidopsis thaliana GN=ACBP5 PE=1 SV=1	IPR006652; Kelch repeat type 1	GO:0005515: protein binding ;	NA
34331	ORTHOMCL34331(2 genes,2 taxa):	Swetha_30514	1	DPNP1_ARATH SAL1 phosphatase OS=Arabidopsis thaliana GN=SAL1 PE=1 SV=1	IPR000760; Inositol monophosphatase-like IPR020550; Inositol monophosphatase, conserved site	GO:0046854: phosphatidylinositol phosphorylation ;	SAL1 phosphatase; K15422 3'(2'), 5'-bisphosphate nucleotidase / inositol polyphosphate 1-phosphatase [EC:3.1.3.7 3.1.3.57]
34341	ORTHOMCL34341(2 genes,2 taxa):	Swetha_27210	1	ZHD3_ARATH Zinc-finger homeodomain protein 3 OS=Arabidopsis thaliana GN=ZHD3 PE=1 SV=1	IPR006455; Homeodomain, ZF-HD class IPR009057; Homeobox domain-like	NA	NA
34373	ORTHOMCL34373(2 genes,2 taxa):	Swetha_12648	1	SF3_HELAN Pollen-specific protein SF3 OS=Helianthus annuus GN=SF3 PE=2 SV=1	IPR001781; Zinc finger, LIM-type	GO:0008270: zinc ion binding ;	LIM domain-containing protein WLIM1; K09377 cysteine and glycine-rich protein
34477	ORTHOMCL34477(2 genes,2 taxa):	Swetha_03065	1	NA	NA	NA	NA
34491	ORTHOMCL34491(2 genes,2 taxa):	Swetha_15684	1	Y5390_ARATH Uncharacterized protein At5g03900, chloroplastic OS=Arabidopsis thaliana GN=At5g03900 PE=2 SV=2	IPR016140; Bifunctional inhibitor/plant lipid transfer protein/seed storage helical domain	NA	NA
34562	ORTHOMCL34562(2 genes,2 taxa):	Swetha_41104	1	BRTL3_ARATH Probable mitochondrial adenine nucleotide transporter BTL3 OS=Arabidopsis thaliana GN=At5g64970 PE=2 SV=1	IPR018108; Mitochondrial substrate/solute carrier IPR023395; Mitochondrial carrier domain	NA	probable mitochondrial adenine nucleotide transporter BTL3; K14684 solute carrier family 25 (mitochondrial phosphate transporter), member 23/24/25/41
34634	ORTHOMCL34634(2 genes,2 taxa):	Swetha_15726	1	NA	IPR004179; Sec63 domain IPR014756; Immunoglobulin E-set	NA	dnaJ protein ERDJ2A-like; K09540 translocation protein SEC63
34730	ORTHOMCL34730(2 genes,2 taxa):	Swetha_18327	1	PHL1_ARATH Protein PHR1-LIKE 1 OS=Arabidopsis thaliana GN=PHL1 PE=1 SV=1	IPR025756; MYB-CC type transcription factor, LHEQLE-containing domain	NA	hypothetical protein; K01940 argininosuccinate synthase [EC:6.3.4.5]
34780	ORTHOMCL34780(2 genes,2 taxa):	Swetha_00972	1	Y5392_ARATH Probable receptor-like protein kinase At5g39020 OS=Arabidopsis thaliana GN=At5g39020 PE=2 SV=1	IPR000719; Protein kinase domain IPR008271; Serine/threonine-protein kinase, active site IPR011009; Protein kinase-like domain IPR017441; Protein kinase, ATP binding site	GO:0005524: ATP binding ; GO:0006468: protein phosphorylation ; GO:0004672: protein kinase activity ;	probable receptor-like protein kinase At1g67000-like; K04730 interleukin-1 receptor-associated kinase 1 [EC:2.7.11.1]
34938	ORTHOMCL34938(2 genes,2 taxa):	Swetha_20969	1	NA	NA	NA	NA
35000	ORTHOMCL35000(2 genes,2 taxa):	Swetha_38759	1	SBT54_ARATH Subtilisin-like protease SBT5.4 OS=Arabidopsis thaliana GN=SBT5.4 PE=1 SV=1	IPR010259; Peptidase S8 propeptide/proteinase inhibitor I9	GO:0004252: serine-type endopeptidase activity ; GO:0043086: negative regulation of catalytic activity ; GO:0042802: identical protein binding ;	Sister chromatid cohesion protein PDS5-like protein; K11267 sister chromatid cohesion protein PDS5
35010	ORTHOMCL35010(2 genes,2 taxa):	Swetha_24415	1	CB21_CUCSA Chlorophyll a-b binding protein of LHCII type I, chloroplastic (Fragment) OS=Cucumis sativus PE=2 SV=1	IPR022796; Chlorophyll A-B binding protein	NA	chlorophyll a-b binding protein of LHCII type 1-like; K08912 light-harvesting complex II chlorophyll a/b binding protein 1
35012	ORTHOMCL35012(2 genes,2 taxa):	Swetha_29419	1	VPS4_YEAST Vacuolar protein sorting-associated protein 4 OS=Saccharomyces cerevisiae (strain ATCC 204508 / S288c) GN=VPS4 PE=1 SV=1	IPR007330; MIT	NA	Vacuolar protein sorting-associated protein VPS4, putative (EC:3.6.4.3); K12196 vacuolar protein-sorting-associated protein 4
35017	ORTHOMCL35017(2 genes,2 taxa):	Swetha_15896	1	NA	NA	NA	NA
35027	ORTHOMCL35027(2 genes,2 taxa):	Swetha_12955	1	TCPB_DICDI T-complex protein 1 subunit beta OS=Dictyostelium discoideum GN=cct2 PE=1 SV=1	IPR002194; Chaperonin TCP-1, conserved site IPR002423; Chaperonin Cpn60/TCP-1 family IPR017998; Chaperone tailless complex polypeptide 1 (TCP-1)	GO:0051082: unfolded protein binding ; GO:0006457: protein folding ; GO:0005524: ATP binding ;	T-complex protein 1 subunit beta; K09494 T-complex protein 1 subunit beta
35062	ORTHOMCL35062(2 genes,2 taxa):	Swetha_11578	1	CER3_ARATH Protein ECERIFERUM 3 OS=Arabidopsis thaliana GN=CER3 PE=1 SV=1	IPR006694; Fatty acid hydroxylase IPR016040; NAD(P)-binding domain IPR021940; Uncharacterised domain Wax2, C-terminal	GO:0005506: iron ion binding ; GO:0055114: oxidation-reduction process ; GO:0006633: fatty acid biosynthetic process ; GO:0016491: oxidoreductase activity ;	protein ECERIFERUM 1-like; K15404 aldehyde decarbonylase [EC:4.1.99.5]
35099	ORTHOMCL35099(2 genes,2 taxa):	Swetha_13549	1	DHRS7_ANOGA Dehydrogenase/reductase SDR family protein 7-like OS=Anopheles gambiae GN=AGAP005532 PE=3 SV=3	IPR002347; Short-chain dehydrogenase/reductase SDR IPR016040; NAD(P)-binding domain	NA	omega-6 fatty acid desaturase, endoplasmic reticulum isozyme 1-like; K10256 omega-6 fatty acid desaturase (delta-12 desaturase) [EC:1.14.19.-]
35146	ORTHOMCL35146(2 genes,2 taxa):	Swetha_15653	1	INV3_DAUCA Beta-fructofuranosidase, insoluble isoenzyme 3 OS=Daucus carota GN=INV3 PE=3 SV=1	NA	NA	Cell wall invertase 2, putative; K01193 beta-fructofuranosidase [EC:3.2.1.26]
35298	ORTHOMCL35298(2 genes,2 taxa):	Swetha_39765	1	C71DA_SOYBN Cytochrome P450 71D10 OS=Glycine max GN=CYP71D10 PE=2 SV=1	IPR001128; Cytochrome P450 IPR002403; Cytochrome P450, E-class, group IV IPR017972; Cytochrome P450, conserved site	GO:0009055: electron carrier activity ; GO:0020037: heme binding ; GO:0016705: oxidoreductase activity, acting on paired donors, with incorporation or reduction of molecular oxygen ; GO:0005506: iron ion binding ; GO:0055114: oxidation-reduction process ;	Cytochrome P450 71D10; K14985 26-hydroxylase [EC:1.14.-.-]
35351	ORTHOMCL35351(2 genes,2 taxa):	Swetha_36344	1	WAKLE_ARATH Wall-associated receptor kinase-like 5 OS=Arabidopsis thaliana GN=WAKL5 PE=2 SV=2	IPR025287; Wall-associated receptor kinase, galacturonan-binding domain	GO:0030247: polysaccharide binding ;	wall-associated receptor kinase 3-like; K04730 interleukin-1 receptor-associated kinase 1 [EC:2.7.11.1]
35474	ORTHOMCL35474(2 genes,2 taxa):	Swetha_38775	1	SWT2A_ORYSJ Bidirectional sugar transporter SWEET2a OS=Oryza sativa subsp. japonica GN=SWEET2A PE=2 SV=1	IPR004316; SWEET sugar transporter	GO:0016021: integral to membrane ;	bidirectional sugar transporter SWEET2a; K15382 solute carrier family 50 (sugar transporter)
35481	ORTHOMCL35481(2 genes,2 taxa):	Swetha_16762	1	NA	IPR024336; tRNA-splicing endonuclease, subunit Sen54, N-terminal	NA	uncharacterized LOC18443941; K15326 tRNA-splicing endonuclease subunit Sen54
35539	ORTHOMCL35539(2 genes,2 taxa):	Swetha_08966	1	NA	IPR003406; Glycosyl transferase, family 14	GO:0008375: acetylglucosaminyltransferase activity ; GO:0016020: membrane ;	clathrin interactor EPSIN 1; K12471 epsin
35560	ORTHOMCL35560(2 genes,2 taxa):	Swetha_16262	1	FLU_ARATH Protein FLUORESCENT IN BLUE LIGHT, chloroplastic OS=Arabidopsis thaliana GN=FLU PE=1 SV=1	IPR011990; Tetratricopeptide-like helical domain IPR013026; Tetratricopeptide repeat-containing domain IPR019734; Tetratricopeptide repeat	GO:0005515: protein binding ;	NA
35759	ORTHOMCL35759(2 genes,2 taxa):	Swetha_41666	1	NA	IPR024752; Myb/SANT-like domain	NA	poly(ADP-ribose) glycohydrolase 1-like; K07759 poly(ADP-ribose) glycohydrolase [EC:3.2.1.143]
35819	ORTHOMCL35819(2 genes,2 taxa):	Swetha_27186	1	CCR2_ARATH Cinnamoyl-CoA reductase 2 OS=Arabidopsis thaliana GN=CCR2 PE=1 SV=1	IPR001509; NAD-dependent epimerase/dehydratase IPR016040; NAD(P)-binding domain	GO:0044237: cellular metabolic process ; GO:0050662: coenzyme binding ; GO:0003824: catalytic activity ;	cinnamoyl-CoA reductase 1; K09753 cinnamoyl-CoA reductase [EC:1.2.1.44]
35834	ORTHOMCL35834(2 genes,2 taxa):	Swetha_11514	1	MER_ERYCB Methylecgonone reductase OS=Erythroxylum coca PE=1 SV=1	IPR018170; Aldo/keto reductase, conserved site IPR023210; NADP-dependent oxidoreductase domain	GO:0055114: oxidation-reduction process ; GO:0016491: oxidoreductase activity ;	methylecgonone reductase-like; K00011 aldehyde reductase [EC:1.1.1.21]
35837	ORTHOMCL35837(2 genes,2 taxa):	Swetha_17031	1	NA	NA	NA	uncharacterized LOC102702220; K07407 alpha-galactosidase [EC:3.2.1.22]
35996	ORTHOMCL35996(2 genes,2 taxa):	Swetha_30633	1	ARF5_ARATH ADP-ribosylation factor-like protein 2 OS=Arabidopsis thaliana GN=ARL2 PE=2 SV=1	IPR006689; Small GTPase superfamily, ARF/SAR type IPR027417; P-loop containing nucleoside triphosphate hydrolase	GO:0005525: GTP binding ;	ADP-ribosylation factor-like protein 2; K07943 ADP-ribosylation factor-like protein 2
36155	ORTHOMCL36155(2 genes,2 taxa):	Swetha_21147	1	APK2B_ARATH Protein kinase 2B, chloroplastic OS=Arabidopsis thaliana GN=APK2B PE=2 SV=1	IPR000719; Protein kinase domain IPR001245; Serine-threonine/tyrosine-protein kinase, catalytic domain IPR011009; Protein kinase-like domain IPR017441; Protein kinase, ATP binding site IPR032012; Stomatal closure-related actin-binding protein, actin-binding domain	GO:0006468: protein phosphorylation ; GO:0004672: protein kinase activity ; GO:0005524: ATP binding ;	protein kinase 2B, chloroplastic; K04733 interleukin-1 receptor-associated kinase 4 [EC:2.7.11.1]
36164	ORTHOMCL36164(2 genes,2 taxa):	Swetha_12243	1	NA	IPR000195; Rab-GTPase-TBC domain	GO:0005097: Rab GTPase activator activity ; GO:0005622: intracellular ; GO:0032313: regulation of Rab GTPase activity ;	NA
36178	ORTHOMCL36178(2 genes,2 taxa):	Swetha_25365	1	HDG1_ARATH Homeobox-leucine zipper protein HDG1 OS=Arabidopsis thaliana GN=HDG1 PE=2 SV=1	NA	NA	homeobox-leucine zipper protein HDG11-like; K09338 homeobox-leucine zipper protein
36192	ORTHOMCL36192(2 genes,2 taxa):	Swetha_15395	1	YNBD_ECOLI Uncharacterized protein YnbD OS=Escherichia coli (strain K12) GN=ynbD PE=1 SV=1	IPR029021; Protein-tyrosine phosphatase-like	NA	NA
36207	ORTHOMCL36207(2 genes,2 taxa):	Swetha_30516	1	NAC25_ARATH NAC transcription factor 25 OS=Arabidopsis thaliana GN=NAC025 PE=2 SV=1	IPR003441; NAC domain	GO:0006355: regulation of transcription, DNA-dependent ; GO:0003677: DNA binding ;	NA
36293	ORTHOMCL36293(2 genes,2 taxa):	Swetha_40417	1	AAE17_ARATH Probable acyl-activating enzyme 17, peroxisomal OS=Arabidopsis thaliana GN=AAE17 PE=2 SV=1	NA	NA	hypothetical protein; K15164 mediator of RNA polymerase II transcription subunit 13
36311	ORTHOMCL36311(2 genes,2 taxa):	Swetha_27020	1	RQSIM_ARATH ATP-dependent DNA helicase Q-like SIM OS=Arabidopsis thaliana GN=RECQSIM PE=2 SV=1	NA	NA	ATP-dependent DNA helicase Q-like SIM-like; K10900 werner syndrome ATP-dependent helicase [EC:3.6.4.12]
36355	ORTHOMCL36355(2 genes,2 taxa):	Swetha_15507	1	E70A1_ARATH Exocyst complex component EXO70A1 OS=Arabidopsis thaliana GN=EXO70A1 PE=1 SV=1	NA	NA	exocyst complex component 7-like; K07195 exocyst complex component 7
36380	ORTHOMCL36380(2 genes,2 taxa):	Swetha_28003	1	DIOX2_ARATH Probable 2-oxoglutarate-dependent dioxygenase At3g49630 OS=Arabidopsis thaliana GN=At3g50210 PE=2 SV=1	IPR026992; Non-haem dioxygenase N-terminal domain	NA	gibberellin 3-beta-dioxygenase 1; K04124 gibberellin 3-beta-dioxygenase [EC:1.14.11.15]
36428	ORTHOMCL36428(2 genes,2 taxa):	Swetha_21309	1	NEK6_ORYSJ Serine/threonine-protein kinase Nek6 OS=Oryza sativa subsp. japonica GN=NEK6 PE=3 SV=2	IPR000719; Protein kinase domain IPR008271; Serine/threonine-protein kinase, active site IPR011009; Protein kinase-like domain	GO:0004672: protein kinase activity ; GO:0006468: protein phosphorylation ; GO:0005524: ATP binding ;	NIMA-related kinase 7 isoform 1; K08857 NIMA (never in mitosis gene a)-related kinase [EC:2.7.11.1]
36515	ORTHOMCL36515(2 genes,2 taxa):	Swetha_28769	1	DDX17_DROME ATP-dependent RNA helicase p62 OS=Drosophila melanogaster GN=Rm62 PE=1 SV=3	IPR001650; Helicase, C-terminal IPR011545; DEAD/DEAH box helicase domain IPR014001; Helicase superfamily 1/2, ATP-binding domain IPR014014; RNA helicase, DEAD-box type, Q motif IPR027417; P-loop containing nucleoside triphosphate hydrolase	GO:0004386: helicase activity ; GO:0003676: nucleic acid binding ; GO:0005524: ATP binding ;	DEAD-box ATP-dependent RNA helicase 20; K12823 ATP-dependent RNA helicase DDX5/DBP2 [EC:3.6.4.13]
36690	ORTHOMCL36690(2 genes,2 taxa):	Swetha_01178	1	Y1670_ARATH Probable receptor-like protein kinase At1g67000 OS=Arabidopsis thaliana GN=At1g67000 PE=2 SV=2	IPR000719; Protein kinase domain IPR008271; Serine/threonine-protein kinase, active site IPR011009; Protein kinase-like domain	GO:0006468: protein phosphorylation ; GO:0004672: protein kinase activity ; GO:0005524: ATP binding ;	glycerophosphodiester phosphodiesterase protein kinase domain-containing GDPDL2-like; K04730 interleukin-1 receptor-associated kinase 1 [EC:2.7.11.1]
36746	ORTHOMCL36746(2 genes,2 taxa):	Swetha_23228	1	GYP7_YARLI GTPase-activating protein GYP7 OS=Yarrowia lipolytica (strain CLIB 122 / E 150) GN=GYP7 PE=3 SV=2	IPR000195; Rab-GTPase-TBC domain	GO:0005097: Rab GTPase activator activity ; GO:0005622: intracellular ; GO:0032313: regulation of Rab GTPase activity ;	uncharacterized LOC100831005; K12840 splicing factor 45
37231	ORTHOMCL37231(2 genes,2 taxa):	Swetha_16218	1	B2_DAUCA B2 protein OS=Daucus carota PE=2 SV=1	IPR013989; Development/cell death domain	NA	ring canal kelch homolog; K10457 kelch-like protein 20
37277	ORTHOMCL37277(2 genes,2 taxa):	Swetha_39143	1	NA	IPR005135; Endonuclease/exonuclease/phosphatase	NA	uncharacterized LOC100781932; K04730 interleukin-1 receptor-associated kinase 1 [EC:2.7.11.1]
37443	ORTHOMCL37443(2 genes,2 taxa):	Swetha_29273	1	NA	NA	NA	NA
37476	ORTHOMCL37476(2 genes,2 taxa):	Swetha_15555	1	GLYT3_ARATH Probable glycosyltransferase At5g03795 OS=Arabidopsis thaliana GN=At5g03795 PE=3 SV=2	IPR004263; Exostosin-like	GO:0016020: membrane ;	probable glycosyltransferase At5g11130; K18789 xylogalacturonan beta-1,3-xylosyltransferase [EC:2.4.2.41]
37493	ORTHOMCL37493(2 genes,2 taxa):	Swetha_03062	1	NA	IPR016181; Acyl-CoA N-acyltransferase	NA	NA
37497	ORTHOMCL37497(2 genes,2 taxa):	Swetha_27065	1	DI193_ARATH Protein DEHYDRATION-INDUCED 19 homolog 3 OS=Arabidopsis thaliana GN=DI19-3 PE=1 SV=1	IPR027935; Protein dehydration-induced 19, C-terminal	NA	protein DEHYDRATION-INDUCED 19 homolog 2-like; K15697 RING finger protein 114 [EC:2.3.2.27]
37498	ORTHOMCL37498(2 genes,2 taxa):	Swetha_27116	1	ARF1_ARATH ADP-ribosylation factor 1 OS=Arabidopsis thaliana GN=ARF1 PE=1 SV=2	IPR005225; Small GTP-binding protein domain IPR006689; Small GTPase superfamily, ARF/SAR type IPR024156; Small GTPase superfamily, ARF type IPR027417; P-loop containing nucleoside triphosphate hydrolase	GO:0005525: GTP binding ;	uncharacterized LOC104894998; K07937 ADP-ribosylation factor 1
37523	ORTHOMCL37523(2 genes,2 taxa):	Swetha_14325	1	NA	IPR006927; Protein of unknown function DUF639	NA	NA
37535	ORTHOMCL37535(2 genes,2 taxa):	Swetha_38886	1	FB19_ARATH F-box protein At1g30200 OS=Arabidopsis thaliana GN=At1g30200 PE=2 SV=1	NA	NA	NA
37538	ORTHOMCL37538(2 genes,2 taxa):	Swetha_38655	1	GDL9_ARATH GDSL esterase/lipase At1g28600 OS=Arabidopsis thaliana GN=At1g28600 PE=2 SV=1	IPR001087; GDSL lipase/esterase IPR013830; SGNH hydrolase-type esterase domain	GO:0006629: lipid metabolic process ; GO:0016788: hydrolase activity, acting on ester bonds ;	Zeta-carotene desaturase, chloroplast precursor, putative (EC:1.14.99.30); K00514 zeta-carotene desaturase [EC:1.3.5.6]
37546	ORTHOMCL37546(2 genes,2 taxa):	Swetha_40985	1	MYB05_ANTMA Myb-related protein 305 OS=Antirrhinum majus GN=MYB305 PE=2 SV=1	IPR000206; Ribosomal protein L7/L12 IPR001005; SANT/Myb domain IPR008932; Ribosomal protein L7/L12, oligomerisation IPR009057; Homeobox domain-like IPR013823; Ribosomal protein L7/L12, C-terminal IPR014719; Ribosomal protein L7/L12, C-terminal/adaptor protein ClpS-like IPR017930; Myb domain	GO:0005622: intracellular ; GO:0006412: translation ; GO:0003735: structural constituent of ribosome ; GO:0005840: ribosome ;	Myb domain protein 21; K09422 myb proto-oncogene protein, plant
37550	ORTHOMCL37550(2 genes,2 taxa):	Swetha_23808	1	NA	NA	NA	NA
37611	ORTHOMCL37611(2 genes,2 taxa):	Swetha_09648	1	PBS1_ARATH Serine/threonine-protein kinase PBS1 OS=Arabidopsis thaliana GN=PBS1 PE=1 SV=1	IPR000719; Protein kinase domain IPR001245; Serine-threonine/tyrosine-protein kinase, catalytic domain IPR011009; Protein kinase-like domain	GO:0005524: ATP binding ; GO:0004672: protein kinase activity ; GO:0006468: protein phosphorylation ;	serine/threonine-protein kinase PBS1; K13430 serine/threonine-protein kinase PBS1 [EC:2.7.11.1]
37628	ORTHOMCL37628(2 genes,2 taxa):	Swetha_22882	1	FDL1_ARATH F-box/FBD/LRR-repeat protein At1g13570 OS=Arabidopsis thaliana GN=At1g13570 PE=2 SV=1	IPR006566; FBD domain	NA	NA
37637	ORTHOMCL37637(2 genes,2 taxa):	Swetha_39903	1	H2A6_ARATH Histone H2A.6 OS=Arabidopsis thaliana GN=RAT5 PE=1 SV=1	IPR002119; Histone H2A IPR007125; Histone H2A/H2B/H3 IPR009072; Histone-fold IPR032458; Histone H2A conserved site	GO:0000786: nucleosome ; GO:0006334: nucleosome assembly ; GO:0005634: nucleus ; GO:0003677: DNA binding ;	probable histone H2A.1; K11251 histone H2A
37660	ORTHOMCL37660(2 genes,2 taxa):	Swetha_36415	1	PER1_ARAHY Cationic peroxidase 1 OS=Arachis hypogaea GN=PNC1 PE=1 SV=2	IPR000823; Plant peroxidase IPR002016; Haem peroxidase, plant/fungal/bacterial IPR010255; Haem peroxidase IPR019793; Peroxidases heam-ligand binding site	GO:0006979: response to oxidative stress ; GO:0020037: heme binding ; GO:0004601: peroxidase activity ; GO:0055114: oxidation-reduction process ;	cationic peroxidase 1-like; K00430 peroxidase [EC:1.11.1.7]
37665	ORTHOMCL37665(2 genes,2 taxa):	Swetha_36095	1	P2C60_ORYSJ Probable protein phosphatase 2C 60 OS=Oryza sativa subsp. japonica GN=Os06g0717800 PE=2 SV=1	IPR000222; PPM-type phosphatase, divalent cation binding IPR001932; PPM-type phosphatase domain	GO:0004722: protein serine/threonine phosphatase activity ; GO:0006470: protein dephosphorylation ;	probable protein phosphatase 2C 38-like; K01102 pyruvate dehydrogenase phosphatase [EC:3.1.3.43]
37666	ORTHOMCL37666(2 genes,2 taxa):	Swetha_30380	1	ATP5H_ARATH ATP synthase subunit d, mitochondrial OS=Arabidopsis thaliana GN=At3g52300 PE=1 SV=3	IPR008689; ATP synthase, F0 complex, subunit D, mitochondrial	GO:0015078: hydrogen ion transmembrane transporter activity ; GO:0000276: mitochondrial proton-transporting ATP synthase complex, coupling factor F(o) ; GO:0015986: ATP synthesis coupled proton transport ;	ATP synthase D chain, mitochondrial; K02138 F-type H+-transporting ATPase subunit d
37685	ORTHOMCL37685(2 genes,2 taxa):	Swetha_14440	1	AB19B_ARATH ABC transporter B family member 19 OS=Arabidopsis thaliana GN=ABCB19 PE=1 SV=1	IPR011527; ABC transporter type 1, transmembrane domain	GO:0055085: transmembrane transport ; GO:0005524: ATP binding ; GO:0016021: integral to membrane ; GO:0042626: ATPase activity, coupled to transmembrane movement of substances ; GO:0006810: transport ;	ABC transporter B family member 19-like; K05658 ATP-binding cassette, subfamily B (MDR/TAP), member 1 [EC:3.6.3.44]
37687	ORTHOMCL37687(2 genes,2 taxa):	Swetha_20835	1	NA	IPR020846; Major facilitator superfamily domain	NA	NA
37711	ORTHOMCL37711(2 genes,2 taxa):	Swetha_21614	1	NA	NA	NA	NA
37721	ORTHOMCL37721(2 genes,2 taxa):	Swetha_23198	1	GRV2_ARATH DnaJ homolog subfamily C GRV2 OS=Arabidopsis thaliana GN=GRV2 PE=1 SV=1	NA	NA	dnaJ homolog subfamily C GRV2-like; K09533 DnaJ homolog subfamily C member 13
37756	ORTHOMCL37756(2 genes,2 taxa):	Swetha_28817	1	NA	IPR018800; Proline-rich protein PRCC	NA	proline-rich protein PRCC-like; K13105 proline-rich protein PRCC
37769	ORTHOMCL37769(2 genes,2 taxa):	Swetha_38046	1	RRAA3_ARATH Putative 4-hydroxy-4-methyl-2-oxoglutarate aldolase 3 OS=Arabidopsis thaliana GN=At5g56260 PE=1 SV=1	IPR005493; Ribonuclease E inhibitor RraA/RraA-like protein	NA	Regulator of ribonuclease activity A, putative; K02553 regulator of ribonuclease activity A
[truncated: 265 more rows]

## Sheet: Indian_cultivar_unclustered
GeneID	KEGG
Swetha_00007	poly [ADP-ribose] polymerase 3; K10798 poly [ADP-ribose] polymerase [EC:2.4.2.30]
[truncated: 4,432 more rows]

## Sheet: KOs_for_Indian_cultivar
KO ID	Description	Numbers of orthologous gene clusters and unclustered genes
[truncated: 1,917 more rows]

## Sheet: Pathways_for_Indian_cultivar
Pathway	Description	KO Number
[truncated: 283 more rows]
