# Supplementary material for: Insight into the evolution and functional characteristics of the pan‐genome assembly from sesame landraces and modern cultivars
Source: Plant Biotechnol J. 2018 Dec 8;17(5):881–92. doi: 10.1111/pbi.13022 (PMC6587448; doi:10.1111/pbi.13022)
Supplement: Supplementary file 12 — Data S6 KEGG analysis of expended and contracted gene families in five sesame varieties. [file PBI-17-881-s008.xls]

## Sheet: Expended_Gene_Families
Fam_id	Total Genes	Baizhima	Mishuozhima	Swetha	Yuzhi11	Zhongzhi13	U.gibba	S.lycopersicum	S.tuberosum	V.vinifera	A.thaliana	Z.mays	O.sativa	Species_num	Gene Lists	InterPro	KEGG	Swissprot
6	485	116	108	81	32	148	0	0	0	0	0	0	0	5	Baizhima_00855_Baizhima;Baizhima_00879_Baizhima;Baizhima_00939_Baizhima;Baizhima_01349_Baizhima;Baizhima_01476_Baizhima;Baizhima_01500_Baizhima;Baizhima_01889_Baizhima;Baizhima_03147_Baizhima;Baizhima_03149_Baizhima;Baizhima_03417_Baizhima;Baizhima_03444_Baizhima;Baizhima_04444_Baizhima;Baizhima_04607_Baizhima;Baizhima_04799_Baizhima;Baizhima_04979_Baizhima;Baizhima_05203_Baizhima;Baizhima_05301_…	IPR000477; Reverse transcriptase domain IPR001584; Integrase, catalytic core IPR012337; Ribonuclease H-like domain IPR021109; Aspartic peptidase domain	uncharacterized LOC102610907; K12153 phenylalanine N-monooxygenase [EC:1.14.13.124]	POL2_DROME Retrovirus-related Pol polyprotein from transposon 297 OS=Drosophila melanogaster GN=pol PE=4 SV=1
10	333	58	58	75	48	59	3	13	19	0	0	0	0	8	Baizhima_00736_Baizhima;Baizhima_01968_Baizhima;Baizhima_01969_Baizhima;Baizhima_01972_Baizhima;Baizhima_03493_Baizhima;Baizhima_04506_Baizhima;Baizhima_04507_Baizhima;Baizhima_04509_Baizhima;Baizhima_04510_Baizhima;Baizhima_04632_Baizhima;Baizhima_04636_Baizhima;Baizhima_04638_Baizhima;Baizhima_06231_Baizhima;Baizhima_07975_Baizhima;Baizhima_07976_Baizhima;Baizhima_07989_Baizhima;Baizhima_07999_…	IPR002182; NB-ARC IPR027417; P-loop containing nucleoside triphosphate hydrolase IPR032675; Leucine-rich repeat domain, L domain-like	probable disease resistance protein RF9; K13457 disease resistance protein RPM1	R1B17_SOLDE Putative late blight resistance protein homolog R1B-17 OS=Solanum demissum GN=R1B-17 PE=3 SV=1
11	329	65	64	51	40	78	4	4	3	4	5	5	6	12	AT1G77320.3_ARTH;AT4G22930.2_ARTH;AT5G10630.4_ARTH;AT5G41360.1_ARTH;AT5G41370.1_ARTH;Baizhima_00753_Baizhima;Baizhima_00930_Baizhima;Baizhima_01348_Baizhima;Baizhima_01366_Baizhima;Baizhima_01890_Baizhima;Baizhima_03418_Baizhima;Baizhima_03470_Baizhima;Baizhima_04608_Baizhima;Baizhima_05202_Baizhima;Baizhima_05359_Baizhima;Baizhima_05621_Baizhima;Baizhima_05848_Baizhima;Baizhima_06350_Baizhima;Ba…	NA	cytochrome P450 71A3-like; K07410 cytochrome P450, family 1, subfamily B, polypeptide 1 [EC:1.14.14.1]	NA
17	283	75	71	25	16	96	0	0	0	0	0	0	0	5	Baizhima_00423_Baizhima;Baizhima_00455_Baizhima;Baizhima_00952_Baizhima;Baizhima_00960_Baizhima;Baizhima_01185_Baizhima;Baizhima_01477_Baizhima;Baizhima_03071_Baizhima;Baizhima_03146_Baizhima;Baizhima_03150_Baizhima;Baizhima_04443_Baizhima;Baizhima_04798_Baizhima;Baizhima_05077_Baizhima;Baizhima_05387_Baizhima;Baizhima_06038_Baizhima;Baizhima_07997_Baizhima;Baizhima_08459_Baizhima;Baizhima_08615_…	NA	cytochrome P450 71A3-like; K07410 cytochrome P450, family 1, subfamily B, polypeptide 1 [EC:1.14.14.1]	NA
19	267	24	27	33	21	30	11	16	17	21	15	25	27	12	AT1G07340.1_ARTH;AT1G11260.1_ARTH;AT1G34580.1_ARTH;AT1G50310.1_ARTH;AT1G77210.1_ARTH;AT3G05960.1_ARTH;AT3G19930.1_ARTH;AT3G19940.1_ARTH;AT4G02050.2_ARTH;AT4G21480.1_ARTH;AT5G23270.1_ARTH;AT5G26250.1_ARTH;AT5G26340.1_ARTH;AT5G61520.1_ARTH;AT5G61530.1_ARTH;Baizhima_04539_Baizhima;Baizhima_06154_Baizhima;Baizhima_06155_Baizhima;Baizhima_06156_Baizhima;Baizhima_11787_Baizhima;Baizhima_11788_Baizhima;…	IPR003663; Sugar/inositol transporter IPR005828; Major facilitator, sugar transporter-like IPR005829; Sugar transporter, conserved site IPR020846; Major facilitator superfamily domain	inositol transporter 1-like; K08150 MFS transporter, SP family, solute carrier family 2 (myo-inositol transporter), member 13	STP10_ARATH Sugar transport protein 10 OS=Arabidopsis thaliana GN=STP10 PE=2 SV=1
20	257	21	21	36	21	21	6	23	19	22	21	26	20	12	AT1G02520.3_ARTH;AT1G02530.1_ARTH;AT1G10680.1_ARTH;AT1G27940.1_ARTH;AT1G28010.1_ARTH;AT2G36910.1_ARTH;AT2G39480.1_ARTH;AT2G47000.1_ARTH;AT3G28345.1_ARTH;AT3G28360.1_ARTH;AT3G28380.1_ARTH;AT3G28390.1_ARTH;AT3G28415.2_ARTH;AT3G28860.1_ARTH;AT3G55320.1_ARTH;AT3G62150.3_ARTH;AT4G01820.1_ARTH;AT4G01830.1_ARTH;AT4G18050.2_ARTH;AT4G25960.1_ARTH;AT5G46540.1_ARTH;Baizhima_06618_Baizhima;Baizhima_06966_Bai…	IPR003439; ABC transporter-like IPR003593; AAA+ ATPase domain IPR011527; ABC transporter type 1, transmembrane domain IPR017871; ABC transporter, conserved site IPR027417; P-loop containing nucleoside triphosphate hydrolase	ABC transporter B family member 15-like; K05658 ATP-binding cassette, subfamily B (MDR/TAP), member 1 [EC:3.6.3.44]	AB15B_ARATH ABC transporter B family member 15 OS=Arabidopsis thaliana GN=ABCB15 PE=3 SV=1
21	256	67	56	40	9	77	0	1	5	0	0	0	1	8	Baizhima_00062_Baizhima;Baizhima_00063_Baizhima;Baizhima_00823_Baizhima;Baizhima_01140_Baizhima;Baizhima_02075_Baizhima;Baizhima_02076_Baizhima;Baizhima_03434_Baizhima;Baizhima_03858_Baizhima;Baizhima_03859_Baizhima;Baizhima_04609_Baizhima;Baizhima_04610_Baizhima;Baizhima_04654_Baizhima;Baizhima_05397_Baizhima;Baizhima_05682_Baizhima;Baizhima_07308_Baizhima;Baizhima_08312_Baizhima;Baizhima_08324_…	IPR000477; Reverse transcriptase domain IPR002156; Ribonuclease H domain IPR005135; Endonuclease/exonuclease/phosphatase IPR012337; Ribonuclease H-like domain IPR026960; Reverse transcriptase zinc-binding domain	uncharacterized LOC100855389; K11292 transcription elongation factor SPT6	RNHX1_ARATH Putative ribonuclease H protein At1g65750 OS=Arabidopsis thaliana GN=At1g65750 PE=3 SV=1
52	169	19	16	16	2	47	2	59	4	0	4	0	0	9	AT1G49920.1_ARTH;AT1G64253.1_ARTH;AT1G64255.1_ARTH;AT1G64260.2_ARTH;Baizhima_00720_Baizhima;Baizhima_00762_Baizhima;Baizhima_01261_Baizhima;Baizhima_01753_Baizhima;Baizhima_03861_Baizhima;Baizhima_04849_Baizhima;Baizhima_05343_Baizhima;Baizhima_07858_Baizhima;Baizhima_08119_Baizhima;Baizhima_09114_Baizhima;Baizhima_09378_Baizhima;Baizhima_11449_Baizhima;Baizhima_15340_Baizhima;Baizhima_15802_Baiz…	IPR018289; MULE transposase domain	uncharacterized LOC101264979; K17604 zinc finger SWIM domain-containing protein 3	NA
53	168	40	44	17	5	60	0	1	1	0	0	0	0	7	Baizhima_00824_Baizhima;Baizhima_01707_Baizhima;Baizhima_04193_Baizhima;Baizhima_05333_Baizhima;Baizhima_05334_Baizhima;Baizhima_07307_Baizhima;Baizhima_08421_Baizhima;Baizhima_08828_Baizhima;Baizhima_10143_Baizhima;Baizhima_10815_Baizhima;Baizhima_11406_Baizhima;Baizhima_12095_Baizhima;Baizhima_13755_Baizhima;Baizhima_15970_Baizhima;Baizhima_15971_Baizhima;Baizhima_16000_Baizhima;Baizhima_16022_…	IPR025558; Domain of unknown function DUF4283 IPR025836; Zinc knuckle CX2CX4HX4C	coatomer subunit beta'-1-like; K17302 coatomer, subunit beta'	NA
56	166	19	18	22	12	21	0	13	28	25	1	5	2	11	AT5G23960.1_ARTH;Baizhima_00556_Baizhima;Baizhima_09448_Baizhima;Baizhima_15062_Baizhima;Baizhima_15064_Baizhima;Baizhima_16595_Baizhima;Baizhima_16596_Baizhima;Baizhima_16597_Baizhima;Baizhima_16598_Baizhima;Baizhima_16599_Baizhima;Baizhima_16600_Baizhima;Baizhima_16601_Baizhima;Baizhima_16602_Baizhima;Baizhima_19508_Baizhima;Baizhima_22554_Baizhima;Baizhima_27996_Baizhima;Baizhima_28479_Baizhim…	IPR001906; Terpene synthase, N-terminal domain IPR005630; Terpene synthase, metal-binding domain IPR008930; Terpenoid cyclases/protein prenyltransferase alpha-alpha toroid IPR008949; Isoprenoid synthase domain	TPS33; vetispiradiene synthase 1; K14182 vetispiradiene synthase [EC:4.2.3.21]	VTSS1_SOLTU Vetispiradiene synthase 1 OS=Solanum tuberosum GN=PVS1 PE=1 SV=1
60	161	37	42	27	1	54	0	0	0	0	0	0	0	5	Baizhima_00087_Baizhima;Baizhima_00947_Baizhima;Baizhima_02764_Baizhima;Baizhima_03169_Baizhima;Baizhima_03478_Baizhima;Baizhima_04580_Baizhima;Baizhima_05604_Baizhima;Baizhima_05672_Baizhima;Baizhima_07118_Baizhima;Baizhima_08129_Baizhima;Baizhima_08287_Baizhima;Baizhima_08563_Baizhima;Baizhima_10146_Baizhima;Baizhima_10148_Baizhima;Baizhima_11325_Baizhima;Baizhima_11515_Baizhima;Baizhima_13512_…	IPR000477; Reverse transcriptase domain IPR004332; Transposase, MuDR, plant	uncharacterized LOC103443119; K06883 uncharacterized protein	POL_CAMVE Enzymatic polyprotein OS=Cauliflower mosaic virus (strain BBC) GN=ORF V PE=3 SV=1
61	161	33	32	39	17	40	0	0	0	0	0	0	0	5	Baizhima_00958_Baizhima;Baizhima_01187_Baizhima;Baizhima_02949_Baizhima;Baizhima_03980_Baizhima;Baizhima_04099_Baizhima;Baizhima_05856_Baizhima;Baizhima_06825_Baizhima;Baizhima_10688_Baizhima;Baizhima_10805_Baizhima;Baizhima_10838_Baizhima;Baizhima_10852_Baizhima;Baizhima_10890_Baizhima;Baizhima_11508_Baizhima;Baizhima_13544_Baizhima;Baizhima_13562_Baizhima;Baizhima_13578_Baizhima;Baizhima_13607_…	IPR005162; Retrotransposon gag domain IPR021109; Aspartic peptidase domain	probable linoleate 9S-lipoxygenase 4; K15718 linoleate 9S-lipoxygenase [EC:1.13.11.58]	NA
65	155	15	17	15	11	16	3	8	8	17	16	16	13	12	AT1G26560.1_ARTH;AT2G25630.1_ARTH;AT2G44450.1_ARTH;AT2G44460.1_ARTH;AT2G44470.3_ARTH;AT2G44480.3_ARTH;AT3G18070.1_ARTH;AT3G18080.1_ARTH;AT3G60120.1_ARTH;AT3G60130.1_ARTH;AT3G60140.1_ARTH;AT5G24540.1_ARTH;AT5G24550.1_ARTH;AT5G42260.1_ARTH;AT5G44640.1_ARTH;AT5G54570.1_ARTH;Baizhima_02011_Baizhima;Baizhima_03711_Baizhima;Baizhima_10922_Baizhima;Baizhima_14066_Baizhima;Baizhima_18842_Baizhima;Baizhim…	IPR001360; Glycoside hydrolase family 1 IPR017853; Glycoside hydrolase superfamily IPR033132; Glycosyl hydrolases family 1, N-terminal conserved site	Beta glucosidase 40 isoform 1; K01188 beta-glucosidase [EC:3.2.1.21]	BGL06_ORYSJ Beta-glucosidase 6 OS=Oryza sativa subsp. japonica GN=BGLU6 PE=1 SV=1
68	151	15	15	19	14	15	6	14	12	13	10	8	10	12	AT1G22150.4_ARTH;AT1G23090.1_ARTH;AT1G77990.1_ARTH;AT1G78000.3_ARTH;AT3G15990.1_ARTH;AT3G51895.2_ARTH;AT4G02700.1_ARTH;AT4G08620.1_ARTH;AT5G10180.1_ARTH;AT5G19600.1_ARTH;Baizhima_01490_Baizhima;Baizhima_01493_Baizhima;Baizhima_01788_Baizhima;Baizhima_04983_Baizhima;Baizhima_04986_Baizhima;Baizhima_08568_Baizhima;Baizhima_09673_Baizhima;Baizhima_10248_Baizhima;Baizhima_13773_Baizhima;Baizhima_1458…	IPR001902; SLC26A/SulP transporter IPR002645; STAS domain IPR011547; SLC26A/SulP transporter domain IPR018045; Sulphate anion transporter, conserved site	POPTRDRAFT_726868; sulfate transporter 3.3 family protein; K17471 sulfate transporter 3	SUT33_ARATH Probable sulfate transporter 3.3 OS=Arabidopsis thaliana GN=SULTR3;3 PE=2 SV=2
80	139	37	32	21	5	44	0	0	0	0	0	0	0	5	Baizhima_00060_Baizhima;Baizhima_02079_Baizhima;Baizhima_02628_Baizhima;Baizhima_04013_Baizhima;Baizhima_04063_Baizhima;Baizhima_04789_Baizhima;Baizhima_04793_Baizhima;Baizhima_06817_Baizhima;Baizhima_07524_Baizhima;Baizhima_08228_Baizhima;Baizhima_12625_Baizhima;Baizhima_12626_Baizhima;Baizhima_12630_Baizhima;Baizhima_12705_Baizhima;Baizhima_12811_Baizhima;Baizhima_13538_Baizhima;Baizhima_14551_…	IPR025558; Domain of unknown function DUF4283	coatomer subunit beta'-1-like; K17302 coatomer, subunit beta'	NA
83	134	16	17	13	2	22	0	4	15	8	17	8	12	11	AT1G12300.1_ARTH;AT1G12620.1_ARTH;AT1G12700.2_ARTH;AT1G12775.1_ARTH;AT1G62590.1_ARTH;AT1G62670.1_ARTH;AT1G62910.1_ARTH;AT1G62914.1_ARTH;AT1G62930.1_ARTH;AT1G63070.1_ARTH;AT1G63080.3_ARTH;AT1G63130.1_ARTH;AT1G63150.1_ARTH;AT1G63330.3_ARTH;AT1G63400.1_ARTH;AT1G64100.2_ARTH;AT3G22470.1_ARTH;Baizhima_00036_Baizhima;Baizhima_00037_Baizhima;Baizhima_20738_Baizhima;Baizhima_25032_Baizhima;Baizhima_25332…	IPR002885; Pentatricopeptide repeat	putative pentatricopeptide repeat-containing protein At1g12700, mitochondrial; K17710 pentatricopeptide repeat domain-containing protein 1	PPR91_ARATH Pentatricopeptide repeat-containing protein At1g62670, mitochondrial OS=Arabidopsis thaliana GN=At1g62670 PE=3 SV=2
96	127	26	28	23	20	30	0	0	0	0	0	0	0	5	Baizhima_01501_Baizhima;Baizhima_02855_Baizhima;Baizhima_04102_Baizhima;Baizhima_04277_Baizhima;Baizhima_05537_Baizhima;Baizhima_06299_Baizhima;Baizhima_08515_Baizhima;Baizhima_08669_Baizhima;Baizhima_11382_Baizhima;Baizhima_11841_Baizhima;Baizhima_13019_Baizhima;Baizhima_13036_Baizhima;Baizhima_13553_Baizhima;Baizhima_14050_Baizhima;Baizhima_15279_Baizhima;Baizhima_15390_Baizhima;Baizhima_15654_…	IPR029472; Gag-polypeptide of LTR copia-type	uncharacterized LOC102590164; K01183 chitinase [EC:3.2.1.14]	NA
124	106	34	22	2	0	48	0	0	0	0	0	0	0	4	Baizhima_00278_Baizhima;Baizhima_01034_Baizhima;Baizhima_01048_Baizhima;Baizhima_01053_Baizhima;Baizhima_01121_Baizhima;Baizhima_01133_Baizhima;Baizhima_01134_Baizhima;Baizhima_03097_Baizhima;Baizhima_03833_Baizhima;Baizhima_12629_Baizhima;Baizhima_13414_Baizhima;Baizhima_15525_Baizhima;Baizhima_15529_Baizhima;Baizhima_17400_Baizhima;Baizhima_17429_Baizhima;Baizhima_17493_Baizhima;Baizhima_17499_…	NA	S-linalool synthase-like; K17982 geranyllinalool synthase [EC:4.2.3.144]	NA
133	100	12	12	15	6	13	3	11	11	6	7	2	2	12	AT4G12300.1_ARTH;AT4G12310.1_ARTH;AT4G12320.1_ARTH;AT4G12330.1_ARTH;AT4G22690.1_ARTH;AT4G22710.1_ARTH;AT5G44620.1_ARTH;Baizhima_00704_Baizhima;Baizhima_00730_Baizhima;Baizhima_00737_Baizhima;Baizhima_00740_Baizhima;Baizhima_00741_Baizhima;Baizhima_00742_Baizhima;Baizhima_00748_Baizhima;Baizhima_00758_Baizhima;Baizhima_16008_Baizhima;Baizhima_16009_Baizhima;Baizhima_16012_Baizhima;Baizhima_31555_B…	IPR001128; Cytochrome P450 IPR002401; Cytochrome P450, E-class, group I IPR017972; Cytochrome P450, conserved site	flavonoid 3'-monooxygenase-like; K14985 26-hydroxylase [EC:1.14.-.-]	C76C1_ARATH Cytochrome P450 76C1 OS=Arabidopsis thaliana GN=CYP76C1 PE=2 SV=1
137	97	14	14	15	12	16	3	9	14	0	0	0	0	8	Baizhima_03440_Baizhima;Baizhima_06232_Baizhima;Baizhima_06387_Baizhima;Baizhima_08004_Baizhima;Baizhima_08103_Baizhima;Baizhima_08105_Baizhima;Baizhima_08107_Baizhima;Baizhima_08111_Baizhima;Baizhima_08112_Baizhima;Baizhima_08114_Baizhima;Baizhima_08137_Baizhima;Baizhima_12010_Baizhima;Baizhima_20744_Baizhima;Baizhima_20747_Baizhima;Mishuozhima_02440_Mishuozhima;Mishuozhima_06049_Mishuozhima;Mis…	IPR002182; NB-ARC IPR027417; P-loop containing nucleoside triphosphate hydrolase IPR032675; Leucine-rich repeat domain, L domain-like	putative late blight resistance protein homolog R1A-3; K13457 disease resistance protein RPM1	R1B14_SOLDE Putative late blight resistance protein homolog R1B-14 OS=Solanum demissum GN=R1B-14 PE=3 SV=1
141	95	12	11	12	9	13	2	3	5	14	10	2	2	12	AT1G03400.2_ARTH;AT1G03410.1_ARTH;AT1G06620.1_ARTH;AT1G06640.1_ARTH;AT1G06645.1_ARTH;AT1G06650.2_ARTH;AT2G25450.1_ARTH;AT2G30830.1_ARTH;AT2G30840.1_ARTH;AT3G61400.1_ARTH;Baizhima_03329_Baizhima;Baizhima_09330_Baizhima;Baizhima_09331_Baizhima;Baizhima_16745_Baizhima;Baizhima_16746_Baizhima;Baizhima_16747_Baizhima;Baizhima_25575_Baizhima;Baizhima_25576_Baizhima;Baizhima_25577_Baizhima;Baizhima_2557…	IPR005123; Oxoglutarate/iron-dependent dioxygenase IPR026992; Non-haem dioxygenase N-terminal domain	bx6; benzoxazin6 (EC:1.14.20.2); K13229 2,4-dihydroxy-1,4-benzoxazin-3-one-glucoside dioxygenase [EC:1.14.20.2]	ACCH1_ARATH 1-aminocyclopropane-1-carboxylate oxidase homolog 1 OS=Arabidopsis thaliana GN=At1g06620 PE=2 SV=1
142	95	11	11	12	11	11	3	12	4	5	7	4	4	12	AT1G09880.3_ARTH;AT1G09890.3_ARTH;AT1G09910.1_ARTH;AT2G22620.1_ARTH;AT4G24430.1_ARTH;AT4G37950.1_ARTH;AT4G38030.1_ARTH;Baizhima_05041_Baizhima;Baizhima_05049_Baizhima;Baizhima_05051_Baizhima;Baizhima_09738_Baizhima;Baizhima_20024_Baizhima;Baizhima_22960_Baizhima;Baizhima_22961_Baizhima;Baizhima_22962_Baizhima;Baizhima_22963_Baizhima;Baizhima_22965_Baizhima;Baizhima_30694_Baizhima;Mishuozhima_0265…	IPR008979; Galactose-binding domain-like IPR010325; Rhamnogalacturonate lyase IPR011013; Galactose mutarotase-like domain IPR013784; Carbohydrate-binding-like fold IPR029411; Rhamnogalacturonan lyase, domain III IPR029413; Rhamnogalacturonan lyase, domain II	rhamnogalacturonate lyase B-like; K18195 rhamnogalacturonan endolyase [EC:4.2.2.23]	RHIE_DICD3 Rhamnogalacturonate lyase OS=Dickeya dadantii (strain 3937) GN=rhiE PE=1 SV=1
155	91	12	14	10	4	22	0	1	1	8	16	1	2	11	AT1G10920.1_ARTH;AT1G50180.1_ARTH;AT1G53350.1_ARTH;AT1G58390.1_ARTH;AT1G58400.2_ARTH;AT1G58410.1_ARTH;AT1G58602.1_ARTH;AT1G58807.1_ARTH;AT1G58848.2_ARTH;AT1G59124.2_ARTH;AT1G59218.3_ARTH;AT1G59620.2_ARTH;AT1G59780.1_ARTH;AT5G35450.2_ARTH;AT5G43470.3_ARTH;AT5G48620.6_ARTH;Baizhima_08240_Baizhima;Baizhima_09512_Baizhima;Baizhima_10687_Baizhima;Baizhima_13222_Baizhima;Baizhima_13362_Baizhima;Baizhim…	IPR032675; Leucine-rich repeat domain, L domain-like	probable disease resistance RPP8-like protein 2; K13457 disease resistance protein RPM1	DRL13_ARATH Putative disease resistance protein At1g59780 OS=Arabidopsis thaliana GN=At1g59780 PE=3 SV=1
180	85	16	13	16	2	13	8	9	5	0	1	0	2	10	AT4G23160.2_ARTH;Baizhima_00226_Baizhima;Baizhima_01308_Baizhima;Baizhima_01657_Baizhima;Baizhima_04311_Baizhima;Baizhima_08113_Baizhima;Baizhima_08558_Baizhima;Baizhima_08570_Baizhima;Baizhima_09416_Baizhima;Baizhima_11937_Baizhima;Baizhima_13635_Baizhima;Baizhima_15790_Baizhima;Baizhima_15836_Baizhima;Baizhima_29473_Baizhima;Baizhima_29635_Baizhima;Baizhima_30490_Baizhima;Baizhima_31211_Baizhim…	IPR001878; Zinc finger, CCHC-type	Transducin/WD40 repeat-like superfamily protein; K03363 cell division cycle 20, cofactor of APC complex	POLX_TOBAC Retrovirus-related Pol polyprotein from transposon TNT 1-94 OS=Nicotiana tabacum PE=2 SV=1
182	83	17	18	15	13	20	0	0	0	0	0	0	0	5	Baizhima_04106_Baizhima;Baizhima_06978_Baizhima;Baizhima_08150_Baizhima;Baizhima_08519_Baizhima;Baizhima_10810_Baizhima;Baizhima_17171_Baizhima;Baizhima_17611_Baizhima;Baizhima_24517_Baizhima;Baizhima_24632_Baizhima;Baizhima_24706_Baizhima;Baizhima_24745_Baizhima;Baizhima_24842_Baizhima;Baizhima_24929_Baizhima;Baizhima_25336_Baizhima;Baizhima_27863_Baizhima;Baizhima_27980_Baizhima;Baizhima_30933_…	IPR000477; Reverse transcriptase domain IPR005162; Retrotransposon gag domain	disease resistance protein RPM1-like; K13457 disease resistance protein RPM1	YG31B_YEAST Transposon Ty3-G Gag-Pol polyprotein OS=Saccharomyces cerevisiae (strain ATCC 204508 / S288c) GN=TY3B-G PE=1 SV=3
183	83	9	8	10	6	9	0	6	9	3	0	6	17	10	Baizhima_12730_Baizhima;Baizhima_16412_Baizhima;Baizhima_26099_Baizhima;Baizhima_26101_Baizhima;Baizhima_27409_Baizhima;Baizhima_27410_Baizhima;Baizhima_29688_Baizhima;Baizhima_29745_Baizhima;Baizhima_31487_Baizhima;Mishuozhima_03550_Mishuozhima;Mishuozhima_12441_Mishuozhima;Mishuozhima_25546_Mishuozhima;Mishuozhima_25547_Mishuozhima;Mishuozhima_26809_Mishuozhima;Mishuozhima_26810_Mishuozhima;Mis…	IPR001611; Leucine-rich repeat IPR003591; Leucine-rich repeat, typical subtype IPR013210; Leucine-rich repeat-containing N-terminal, plant-type IPR032675; Leucine-rich repeat domain, L domain-like	Di-glucose binding protein with Kinesin motor domain; K10406 kinesin family member C2/C3	RLP12_ARATH Receptor-like protein 12 OS=Arabidopsis thaliana GN=RLP12 PE=2 SV=2
185	82	12	12	13	9	13	5	5	6	2	2	2	1	12	AT2G28080.1_ARTH;AT2G36970.1_ARTH;Baizhima_03899_Baizhima;Baizhima_09593_Baizhima;Baizhima_14253_Baizhima;Baizhima_22129_Baizhima;Baizhima_25288_Baizhima;Baizhima_27122_Baizhima;Baizhima_27123_Baizhima;Baizhima_27124_Baizhima;Baizhima_27125_Baizhima;Baizhima_27126_Baizhima;Baizhima_27127_Baizhima;Baizhima_27128_Baizhima;Mishuozhima_04177_Mishuozhima;Mishuozhima_04178_Mishuozhima;Mishuozhima_04179…	IPR002213; UDP-glucuronosyl/UDP-glucosyltransferase	UDP-glycosyltransferase 84B1; K13692 UDP-glucose:(indol-3-yl)acetate beta-D-glucosyltransferase [EC:2.4.1.121]	U86A1_ARATH UDP-glycosyltransferase 86A1 OS=Arabidopsis thaliana GN=UGT86A1 PE=2 SV=1
187	82	15	15	15	5	16	11	3	0	0	0	1	1	9	Baizhima_05386_Baizhima;Baizhima_08475_Baizhima;Baizhima_09725_Baizhima;Baizhima_11336_Baizhima;Baizhima_15351_Baizhima;Baizhima_17258_Baizhima;Baizhima_17573_Baizhima;Baizhima_22578_Baizhima;Baizhima_24583_Baizhima;Baizhima_24714_Baizhima;Baizhima_26628_Baizhima;Baizhima_29570_Baizhima;Baizhima_29580_Baizhima;Baizhima_30565_Baizhima;Baizhima_31312_Baizhima;Mishuozhima_04047_Mishuozhima;Mishuozhi…	IPR024752; Myb/SANT-like domain	ATPase WRNIP1; K07478 putative ATPase	NA
208	76	10	9	11	5	10	4	6	3	4	3	7	4	12	AT3G11910.1_ARTH;AT3G58460.2_ARTH;AT5G06600.1_ARTH;Baizhima_09313_Baizhima;Baizhima_12136_Baizhima;Baizhima_12179_Baizhima;Baizhima_14097_Baizhima;Baizhima_21698_Baizhima;Baizhima_22289_Baizhima;Baizhima_29637_Baizhima;Baizhima_29642_Baizhima;Baizhima_29668_Baizhima;Baizhima_29669_Baizhima;Mishuozhima_08805_Mishuozhima;Mishuozhima_11839_Mishuozhima;Mishuozhima_11896_Mishuozhima;Mishuozhima_13796_…	IPR001394; Peptidase C19, ubiquitin carboxyl-terminal hydrolase IPR002083; MATH/TRAF domain IPR008974; TRAF-like IPR018200; Ubiquitin specific protease, conserved site IPR024729; Ubiquitin carboxyl-terminal hydrolase 7, ICP0-binding domain IPR028889; Ubiquitin specific protease domain IPR029346; Ubiquitin carboxyl-terminal hydrolase, C-terminal	ubiquitin carboxyl-terminal hydrolase 12; K11838 ubiquitin carboxyl-terminal hydrolase 7 [EC:3.4.19.12]	UBP12_ARATH Ubiquitin carboxyl-terminal hydrolase 12 OS=Arabidopsis thaliana GN=UBP12 PE=1 SV=2
213	74	8	8	12	7	8	2	5	9	3	3	5	4	12	AT1G01610.1_ARTH;AT2G38110.1_ARTH;AT4G00400.1_ARTH;Baizhima_02508_Baizhima;Baizhima_09337_Baizhima;Baizhima_12753_Baizhima;Baizhima_20222_Baizhima;Baizhima_23860_Baizhima;Baizhima_25569_Baizhima;Baizhima_26090_Baizhima;Baizhima_27366_Baizhima;Mishuozhima_02337_Mishuozhima;Mishuozhima_08832_Mishuozhima;Mishuozhima_12464_Mishuozhima;Mishuozhima_19884_Mishuozhima;Mishuozhima_23471_Mishuozhima;Mishuo…	IPR002123; Phospholipid/glycerol acyltransferase IPR011701; Major facilitator superfamily IPR020846; Major facilitator superfamily domain IPR023214; HAD-like domain	glycerol-3-phosphate 2-O-acyltransferase 4-like; K13508 glycerol-3-phosphate acyltransferase [EC:2.3.1.15]	GPAT4_ARATH Glycerol-3-phosphate 2-O-acyltransferase 4 OS=Arabidopsis thaliana GN=GPAT4 PE=1 SV=1
222	72	14	18	9	1	24	0	1	1	1	1	1	1	11	AT1G21710.1_ARTH;Baizhima_00053_Baizhima;Baizhima_01469_Baizhima;Baizhima_03860_Baizhima;Baizhima_04272_Baizhima;Baizhima_04848_Baizhima;Baizhima_05342_Baizhima;Baizhima_05344_Baizhima;Baizhima_11294_Baizhima;Baizhima_15839_Baizhima;Baizhima_15927_Baizhima;Baizhima_19455_Baizhima;Baizhima_22792_Baizhima;Baizhima_22838_Baizhima;Baizhima_24120_Baizhima;Mishuozhima_00502_Mishuozhima;Mishuozhima_0126…	NA	uncharacterized LOC101497921; K19042 E3 ubiquitin-protein ligase BOI and related proteins [EC:2.3.2.27]	PPP7L_ARATH Serine/threonine-protein phosphatase 7 long form homolog OS=Arabidopsis thaliana GN=At1g48120 PE=2 SV=1
229	71	6	7	8	5	9	0	7	9	4	0	11	5	10	Baizhima_02886_Baizhima;Baizhima_04842_Baizhima;Baizhima_04844_Baizhima;Baizhima_04845_Baizhima;Baizhima_08094_Baizhima;Baizhima_22742_Baizhima;Mishuozhima_03619_Mishuozhima;Mishuozhima_04635_Mishuozhima;Mishuozhima_04636_Mishuozhima;Mishuozhima_04639_Mishuozhima;Mishuozhima_04640_Mishuozhima;Mishuozhima_07632_Mishuozhima;Mishuozhima_22376_Mishuozhima;OS08T0456200-00_ORSA;OS09T0264400-01_ORSA;OS0…	IPR001128; Cytochrome P450 IPR002401; Cytochrome P450, E-class, group I IPR017972; Cytochrome P450, conserved site	flavonoid 3'-monooxygenase; K05280 flavonoid 3'-monooxygenase [EC:1.14.13.21]	F3PH_ARATH Flavonoid 3'-monooxygenase OS=Arabidopsis thaliana GN=CYP75B1 PE=1 SV=1
243	68	17	11	6	3	26	1	1	1	1	1	0	0	10	AT2G45350.1_ARTH;Baizhima_00165_Baizhima;Baizhima_00804_Baizhima;Baizhima_01694_Baizhima;Baizhima_03738_Baizhima;Baizhima_05761_Baizhima;Baizhima_06801_Baizhima;Baizhima_08096_Baizhima;Baizhima_08525_Baizhima;Baizhima_13678_Baizhima;Baizhima_15249_Baizhima;Baizhima_17714_Baizhima;Baizhima_19171_Baizhima;Baizhima_24530_Baizhima;Baizhima_26201_Baizhima;Baizhima_26790_Baizhima;Baizhima_27916_Baizhim…	IPR005162; Retrotransposon gag domain	probable linoleate 9S-lipoxygenase 4; K15718 linoleate 9S-lipoxygenase [EC:1.13.11.58]	NA
250	67	12	15	18	8	14	0	0	0	0	0	0	0	5	Baizhima_04276_Baizhima;Baizhima_05536_Baizhima;Baizhima_07623_Baizhima;Baizhima_11839_Baizhima;Baizhima_13018_Baizhima;Baizhima_13552_Baizhima;Baizhima_15432_Baizhima;Baizhima_17617_Baizhima;Baizhima_19718_Baizhima;Baizhima_22648_Baizhima;Baizhima_24671_Baizhima;Baizhima_26696_Baizhima;Mishuozhima_00928_Mishuozhima;Mishuozhima_02639_Mishuozhima;Mishuozhima_06114_Mishuozhima;Mishuozhima_07190_Mis…	IPR000477; Reverse transcriptase domain IPR002156; Ribonuclease H domain IPR012337; Ribonuclease H-like domain	uncharacterized LOC102610907; K12153 phenylalanine N-monooxygenase [EC:1.14.13.124]	POL5_DROME Retrovirus-related Pol polyprotein from transposon opus OS=Drosophila melanogaster GN=pol PE=4 SV=1
259	66	8	7	6	4	7	0	9	21	4	0	0	0	8	Baizhima_04167_Baizhima;Baizhima_04169_Baizhima;Baizhima_04170_Baizhima;Baizhima_04549_Baizhima;Baizhima_06880_Baizhima;Baizhima_13561_Baizhima;Baizhima_22761_Baizhima;Baizhima_30840_Baizhima;Mishuozhima_06799_Mishuozhima;Mishuozhima_13258_Mishuozhima;Mishuozhima_22395_Mishuozhima;Mishuozhima_22399_Mishuozhima;Mishuozhima_22405_Mishuozhima;Mishuozhima_30275_Mishuozhima;Mishuozhima_30278_Mishuozhi…	IPR001128; Cytochrome P450 IPR002401; Cytochrome P450, E-class, group I IPR017972; Cytochrome P450, conserved site	POPTRDRAFT_562677; hypothetical protein; K07408 cytochrome P450, family 1, subfamily A, polypeptide 1 [EC:1.14.14.1]	C7A12_PANGI Cytochrome P450 CYP736A12 OS=Panax ginseng PE=2 SV=1
277	64	9	10	14	9	10	1	3	5	1	2	0	0	10	AT4G17250.1_ARTH;AT5G47580.1_ARTH;Baizhima_03247_Baizhima;Baizhima_08032_Baizhima;Baizhima_08035_Baizhima;Baizhima_08036_Baizhima;Baizhima_08037_Baizhima;Baizhima_11511_Baizhima;Baizhima_15958_Baizhima;Baizhima_17655_Baizhima;Baizhima_26539_Baizhima;Mishuozhima_07571_Mishuozhima;Mishuozhima_07577_Mishuozhima;Mishuozhima_07578_Mishuozhima;Mishuozhima_07579_Mishuozhima;Mishuozhima_07580_Mishuozhima…	IPR013103; Reverse transcriptase, RNA-dependent DNA polymerase	uncharacterized LOC104905624; K05658 ATP-binding cassette, subfamily B (MDR/TAP), member 1 [EC:3.6.3.44]	POLX_TOBAC Retrovirus-related Pol polyprotein from transposon TNT 1-94 OS=Nicotiana tabacum PE=2 SV=1
282	63	7	8	11	3	7	0	5	3	9	4	3	3	11	AT2G22330.2_ARTH;AT4G39950.2_ARTH;AT5G05260.2_ARTH;AT5G35917.1_ARTH;Baizhima_07732_Baizhima;Baizhima_07735_Baizhima;Baizhima_07736_Baizhima;Baizhima_07737_Baizhima;Baizhima_18146_Baizhima;Baizhima_30215_Baizhima;Baizhima_30216_Baizhima;Mishuozhima_07293_Mishuozhima;Mishuozhima_07296_Mishuozhima;Mishuozhima_07297_Mishuozhima;Mishuozhima_07298_Mishuozhima;Mishuozhima_10924_Mishuozhima;Mishuozhima_1…	IPR001128; Cytochrome P450 IPR002401; Cytochrome P450, E-class, group I IPR017972; Cytochrome P450, conserved site	hypothetical protein; K12153 phenylalanine N-monooxygenase [EC:1.14.13.124]	C79D1_MANES Valine N-monooxygenase 1 OS=Manihot esculenta GN=CYP79D1 PE=1 SV=1
283	63	9	9	11	8	9	3	2	4	3	1	2	2	12	AT4G19170.1_ARTH;Baizhima_00467_Baizhima;Baizhima_01459_Baizhima;Baizhima_05514_Baizhima;Baizhima_05515_Baizhima;Baizhima_05519_Baizhima;Baizhima_09059_Baizhima;Baizhima_09061_Baizhima;Baizhima_14908_Baizhima;Baizhima_24082_Baizhima;Mishuozhima_00268_Mishuozhima;Mishuozhima_01247_Mishuozhima;Mishuozhima_01249_Mishuozhima;Mishuozhima_01251_Mishuozhima;Mishuozhima_05333_Mishuozhima;Mishuozhima_0533…	IPR004294; Carotenoid oxygenase	Nine-cis-epoxycarotenoid dioxygenase 4; K09840 9-cis-epoxycarotenoid dioxygenase [EC:1.13.11.51]	CCD4_ARATH Probable carotenoid cleavage dioxygenase 4, chloroplastic OS=Arabidopsis thaliana GN=CCD4 PE=1 SV=1
292	62	12	12	15	8	13	0	0	1	1	0	0	0	7	Baizhima_00961_Baizhima;Baizhima_03823_Baizhima;Baizhima_03965_Baizhima;Baizhima_05527_Baizhima;Baizhima_05924_Baizhima;Baizhima_10950_Baizhima;Baizhima_11465_Baizhima;Baizhima_17533_Baizhima;Baizhima_20504_Baizhima;Baizhima_24620_Baizhima;Baizhima_24862_Baizhima;Baizhima_26156_Baizhima;Mishuozhima_03342_Mishuozhima;Mishuozhima_05344_Mishuozhima;Mishuozhima_05739_Mishuozhima;Mishuozhima_10634_Mis…	IPR005162; Retrotransposon gag domain	probable serine/threonine-protein kinase GCN2; K16196 eukaryotic translation initiation factor 2-alpha kinase 4 [EC:2.7.11.1]	NA
319	60	8	8	13	8	11	2	2	3	4	0	1	0	10	Baizhima_25593_Baizhima;Baizhima_25594_Baizhima;Baizhima_25595_Baizhima;Baizhima_25596_Baizhima;Baizhima_25597_Baizhima;Baizhima_25598_Baizhima;Baizhima_25599_Baizhima;Baizhima_25600_Baizhima;Mishuozhima_06971_Mishuozhima;Mishuozhima_06972_Mishuozhima;Mishuozhima_06973_Mishuozhima;Mishuozhima_06974_Mishuozhima;Mishuozhima_06975_Mishuozhima;Mishuozhima_25098_Mishuozhima;Mishuozhima_25099_Mishuozhi…	IPR005150; Cellulose synthase IPR029044; Nucleotide-diphospho-sugar transferases	probable cellulose synthase A catalytic subunit 3 [UDP-forming]; K10999 cellulose synthase A [EC:2.4.1.12]	CSLG1_ARATH Cellulose synthase-like protein G1 OS=Arabidopsis thaliana GN=CSLG1 PE=2 SV=1
328	59	8	7	8	5	7	2	6	1	3	6	3	3	12	AT1G10810.1_ARTH;AT1G60680.1_ARTH;AT1G60690.1_ARTH;AT1G60710.1_ARTH;AT1G60730.3_ARTH;AT1G60750.1_ARTH;Baizhima_09559_Baizhima;Baizhima_09560_Baizhima;Baizhima_09561_Baizhima;Baizhima_18183_Baizhima;Baizhima_18184_Baizhima;Baizhima_18190_Baizhima;Baizhima_25379_Baizhima;Baizhima_25380_Baizhima;Mishuozhima_03508_Mishuozhima;Mishuozhima_03509_Mishuozhima;Mishuozhima_09051_Mishuozhima;Mishuozhima_178…	IPR023210; NADP-dependent oxidoreductase domain	uncharacterized LOC100272747; K05275 pyridoxine 4-dehydrogenase [EC:1.1.1.65]	ALKR3_ARATH Probable aldo-keto reductase 3 OS=Arabidopsis thaliana GN=At1g60690 PE=3 SV=1
335	59	14	15	6	7	17	0	0	0	0	0	0	0	5	Baizhima_05516_Baizhima;Baizhima_08123_Baizhima;Baizhima_09326_Baizhima;Baizhima_11311_Baizhima;Baizhima_11507_Baizhima;Baizhima_11512_Baizhima;Baizhima_14534_Baizhima;Baizhima_17164_Baizhima;Baizhima_17726_Baizhima;Baizhima_27841_Baizhima;Baizhima_29363_Baizhima;Baizhima_29421_Baizhima;Baizhima_29530_Baizhima;Baizhima_29559_Baizhima;Mishuozhima_05336_Mishuozhima;Mishuozhima_07660_Mishuozhima;Mis…	NA	cytochrome P450 71A3-like; K07410 cytochrome P450, family 1, subfamily B, polypeptide 1 [EC:1.14.14.1]	NA
342	58	7	7	9	7	7	1	7	8	1	0	3	1	11	Baizhima_28291_Baizhima;Baizhima_28293_Baizhima;Baizhima_28294_Baizhima;Baizhima_28951_Baizhima;Baizhima_30125_Baizhima;Baizhima_30126_Baizhima;Baizhima_30128_Baizhima;Mishuozhima_27694_Mishuozhima;Mishuozhima_27696_Mishuozhima;Mishuozhima_27697_Mishuozhima;Mishuozhima_28418_Mishuozhima;Mishuozhima_29566_Mishuozhima;Mishuozhima_29567_Mishuozhima;Mishuozhima_29569_Mishuozhima;OS04T0624500-01_ORSA;…	IPR002227; Tyrosinase copper-binding domain IPR008922; Uncharacterised domain, di-copper centre IPR016213; Polyphenol oxidase IPR022739; Polyphenol oxidase, central domain IPR022740; Polyphenol oxidase, C-terminal	polyphenol oxidase, chloroplastic-like; K00422 polyphenol oxidase [EC:1.10.3.1]	PPO1_IPOBA Polyphenol oxidase I, chloroplastic OS=Ipomoea batatas GN=co-1 PE=1 SV=1
355	57	8	8	13	2	20	1	1	1	1	1	1	0	11	AT3G14740.2_ARTH;Baizhima_01262_Baizhima;Baizhima_05011_Baizhima;Baizhima_14571_Baizhima;Baizhima_15339_Baizhima;Baizhima_19586_Baizhima;Baizhima_25898_Baizhima;Baizhima_30093_Baizhima;Baizhima_30966_Baizhima;Mishuozhima_04841_Mishuozhima;Mishuozhima_10174_Mishuozhima;Mishuozhima_13264_Mishuozhima;Mishuozhima_14285_Mishuozhima;Mishuozhima_24137_Mishuozhima;Mishuozhima_28939_Mishuozhima;Mishuozhim…	IPR019557; Aminotransferase-like, plant mobile domain	uncharacterized LOC101497921; K19042 E3 ubiquitin-protein ligase BOI and related proteins [EC:2.3.2.27]	PPP7L_ARATH Serine/threonine-protein phosphatase 7 long form homolog OS=Arabidopsis thaliana GN=At1g48120 PE=2 SV=1
381	55	9	9	8	3	19	1	1	1	1	1	1	1	12	AT5G38660.2_ARTH;Baizhima_07516_Baizhima;Baizhima_09529_Baizhima;Baizhima_13752_Baizhima;Baizhima_15449_Baizhima;Baizhima_19264_Baizhima;Baizhima_23246_Baizhima;Baizhima_23546_Baizhima;Baizhima_26397_Baizhima;Baizhima_28419_Baizhima;Mishuozhima_05118_Mishuozhima;Mishuozhima_09635_Mishuozhima;Mishuozhima_13446_Mishuozhima;Mishuozhima_15125_Mishuozhima;Mishuozhima_17903_Mishuozhima;Mishuozhima_2288…	IPR015793; Pyruvate kinase, barrel IPR015813; Pyruvate/Phosphoenolpyruvate kinase-like domain	pyruvate kinase, cytosolic isozyme-like; K00873 pyruvate kinase [EC:2.7.1.40]	KPYK_STAHJ Pyruvate kinase OS=Staphylococcus haemolyticus (strain JCSC1435) GN=pyk PE=3 SV=1
395	53	5	8	8	4	7	2	2	3	3	4	5	2	12	AT4G02735.1_ARTH;AT4G02740.2_ARTH;AT4G02760.3_ARTH;AT4G02780.1_ARTH;Baizhima_04326_Baizhima;Baizhima_11820_Baizhima;Baizhima_14611_Baizhima;Baizhima_15016_Baizhima;Baizhima_15018_Baizhima;Mishuozhima_02618_Mishuozhima;Mishuozhima_11530_Mishuozhima;Mishuozhima_11534_Mishuozhima;Mishuozhima_14325_Mishuozhima;Mishuozhima_14688_Mishuozhima;Mishuozhima_14691_Mishuozhima;Mishuozhima_16569_Mishuozhima;M…	IPR001906; Terpene synthase, N-terminal domain IPR005630; Terpene synthase, metal-binding domain IPR008930; Terpenoid cyclases/protein prenyltransferase alpha-alpha toroid IPR008949; Isoprenoid synthase domain	Copalyl diphosphate synthase; K04120 ent-copalyl diphosphate synthase [EC:5.5.1.13]	CLDS_TOBAC Copal-8-ol diphosphate hydratase, chloroplastic OS=Nicotiana tabacum GN=CPS2 PE=1 SV=1
403	52	8	8	11	3	8	1	2	3	4	2	1	1	12	AT1G15125.1_ARTH;AT1G49540.2_ARTH;Baizhima_05964_Baizhima;Baizhima_05965_Baizhima;Baizhima_05968_Baizhima;Baizhima_06331_Baizhima;Baizhima_06333_Baizhima;Baizhima_06334_Baizhima;Baizhima_06335_Baizhima;Baizhima_06358_Baizhima;Mishuozhima_03277_Mishuozhima;Mishuozhima_03278_Mishuozhima;Mishuozhima_03281_Mishuozhima;Mishuozhima_06147_Mishuozhima;Mishuozhima_06149_Mishuozhima;Mishuozhima_06150_Mishu…	IPR005299; SAM dependent carboxyl methyltransferase IPR029063; S-adenosyl-L-methionine-dependent methyltransferase	probable S-adenosylmethionine-dependent methyltransferase At5g38100; K18848 indole-3-acetate O-methyltransferase [EC:2.1.1.278]	MT799_ARATH Probable S-adenosylmethionine-dependent methyltransferase At5g37990 OS=Arabidopsis thaliana GN=At5g37990 PE=3 SV=2
409	52	8	10	11	5	14	4	0	0	0	0	0	0	6	Baizhima_08995_Baizhima;Baizhima_15252_Baizhima;Baizhima_15254_Baizhima;Baizhima_15256_Baizhima;Baizhima_15258_Baizhima;Baizhima_29416_Baizhima;Baizhima_29418_Baizhima;Baizhima_29425_Baizhima;Mishuozhima_08512_Mishuozhima;Mishuozhima_14927_Mishuozhima;Mishuozhima_14929_Mishuozhima;Mishuozhima_14930_Mishuozhima;Mishuozhima_14931_Mishuozhima;Mishuozhima_14934_Mishuozhima;Mishuozhima_28852_Mishuozhi…	IPR001360; Glycoside hydrolase family 1 IPR017853; Glycoside hydrolase superfamily	beta-glucosidase 13; K01188 beta-glucosidase [EC:3.2.1.21]	RG1_RAUSE Raucaffricine-O-beta-D-glucosidase OS=Rauvolfia serpentina GN=RG PE=1 SV=1
455	49	10	8	8	4	18	0	0	0	0	0	1	0	6	Baizhima_00987_Baizhima;Baizhima_03736_Baizhima;Baizhima_10765_Baizhima;Baizhima_13398_Baizhima;Baizhima_13622_Baizhima;Baizhima_17606_Baizhima;Baizhima_19426_Baizhima;Baizhima_19851_Baizhima;Baizhima_27888_Baizhima;Baizhima_27889_Baizhima;Mishuozhima_08403_Mishuozhima;Mishuozhima_10489_Mishuozhima;Mishuozhima_13104_Mishuozhima;Mishuozhima_13242_Mishuozhima;Mishuozhima_19550_Mishuozhima;Mishuozhi…	IPR024752; Myb/SANT-like domain	cell cycle checkpoint protein RAD17; K06662 cell cycle checkpoint protein	NA
462	48	6	6	8	5	7	1	3	2	2	3	3	2	12	AT1G30220.1_ARTH;AT2G35740.1_ARTH;AT4G16480.2_ARTH;Baizhima_07468_Baizhima;Baizhima_07544_Baizhima;Baizhima_20056_Baizhima;Baizhima_23703_Baizhima;Baizhima_25918_Baizhima;Baizhima_29208_Baizhima;Mishuozhima_07110_Mishuozhima;Mishuozhima_10194_Mishuozhima;Mishuozhima_19732_Mishuozhima;Mishuozhima_23330_Mishuozhima;Mishuozhima_28209_Mishuozhima;Mishuozhima_28630_Mishuozhima;OS04T0511400-01_ORSA;OS0…	IPR003663; Sugar/inositol transporter IPR005828; Major facilitator, sugar transporter-like IPR005829; Sugar transporter, conserved site IPR020846; Major facilitator superfamily domain	inositol transporter 4-like; K08150 MFS transporter, SP family, solute carrier family 2 (myo-inositol transporter), member 13	INT4_ARATH Inositol transporter 4 OS=Arabidopsis thaliana GN=INT4 PE=1 SV=1
471	48	6	5	6	4	8	0	2	2	4	1	7	3	11	AT5G06900.1_ARTH;Baizhima_10584_Baizhima;Baizhima_10585_Baizhima;Baizhima_10586_Baizhima;Baizhima_10591_Baizhima;Baizhima_10592_Baizhima;Baizhima_21861_Baizhima;Mishuozhima_10309_Mishuozhima;Mishuozhima_10310_Mishuozhima;Mishuozhima_10311_Mishuozhima;Mishuozhima_10316_Mishuozhima;Mishuozhima_21513_Mishuozhima;OS04T0101400-01_ORSA;OS06T0102100-01_ORSA;OS06T0613600-01_ORSA;PGSC0003DMT400031406_SOTU…	IPR001128; Cytochrome P450 IPR002401; Cytochrome P450, E-class, group I IPR017972; Cytochrome P450, conserved site	CYP93A1, D6aH; cytochrome P450 93A1-like (EC:1.14.13.28); K13261 3,9-dihydroxypterocarpan 6a-monooxygenase [EC:1.14.13.28]	C93A1_SOYBN 3,9-dihydroxypterocarpan 6A-monooxygenase OS=Glycine max GN=CYP93A1 PE=1 SV=1
495	47	6	7	8	5	7	0	2	2	4	3	2	1	11	AT3G03620.2_ARTH;AT3G45100.1_ARTH;AT5G17700.1_ARTH;Baizhima_05900_Baizhima;Baizhima_05905_Baizhima;Baizhima_05906_Baizhima;Baizhima_05907_Baizhima;Baizhima_05908_Baizhima;Baizhima_13033_Baizhima;Mishuozhima_05713_Mishuozhima;Mishuozhima_05718_Mishuozhima;Mishuozhima_05719_Mishuozhima;Mishuozhima_05720_Mishuozhima;Mishuozhima_05721_Mishuozhima;Mishuozhima_05722_Mishuozhima;Mishuozhima_12740_Mishuo…	IPR001296; Glycosyl transferase, family 1 IPR002528; Multi antimicrobial extrusion protein IPR013234; PIGA, GPI anchor biosynthesis	protein TRANSPARENT TESTA 12-like; K03327 multidrug resistance protein, MATE family	GPI3_SCHPO Phosphatidylinositol N-acetylglucosaminyltransferase gpi3 subunit OS=Schizosaccharomyces pombe (strain 972 / ATCC 24843) GN=gpi3 PE=3 SV=1
510	46	6	5	7	5	8	1	4	3	3	1	1	2	12	AT1G75130.1_ARTH;Baizhima_06448_Baizhima;Baizhima_06449_Baizhima;Baizhima_10212_Baizhima;Baizhima_10213_Baizhima;Baizhima_31528_Baizhima;Baizhima_31529_Baizhima;Mishuozhima_01428_Mishuozhima;Mishuozhima_01429_Mishuozhima;Mishuozhima_06286_Mishuozhima;Mishuozhima_06287_Mishuozhima;Mishuozhima_09380_Mishuozhima;OS05T0405500-01_ORSA;OS05T0405600-01_ORSA;PGSC0003DMT400013177_SOTU;PGSC0003DMT400019620…	IPR001128; Cytochrome P450 IPR002401; Cytochrome P450, E-class, group I IPR017972; Cytochrome P450, conserved site	POPTRDRAFT_769775; hypothetical protein; K15639 PHYB activation tagged suppressor 1 [EC:1.14.-.-]	C7A22_PANGI Cytochrome P450 CYP749A22 OS=Panax ginseng PE=2 SV=1
545	44	9	7	7	3	7	0	1	2	1	1	5	1	11	AT1G77330.1_ARTH;Baizhima_05328_Baizhima;Baizhima_10055_Baizhima;Baizhima_12874_Baizhima;Baizhima_12875_Baizhima;Baizhima_12877_Baizhima;Baizhima_12880_Baizhima;Baizhima_12881_Baizhima;Baizhima_12885_Baizhima;Baizhima_19689_Baizhima;Mishuozhima_05174_Mishuozhima;Mishuozhima_09566_Mishuozhima;Mishuozhima_12580_Mishuozhima;Mishuozhima_12582_Mishuozhima;Mishuozhima_12585_Mishuozhima;Mishuozhima_1258…	IPR005123; Oxoglutarate/iron-dependent dioxygenase IPR026992; Non-haem dioxygenase N-terminal domain	1-aminocyclopropane-1-carboxylate oxidase 5-like; K05933 aminocyclopropanecarboxylate oxidase [EC:1.14.17.4]	ACCO5_ARATH 1-aminocyclopropane-1-carboxylate oxidase 5 OS=Arabidopsis thaliana GN=At1g77330 PE=2 SV=1
586	43	7	7	8	7	7	0	1	1	5	0	0	0	8	Baizhima_08675_Baizhima;Baizhima_08676_Baizhima;Baizhima_08679_Baizhima;Baizhima_08680_Baizhima;Baizhima_08685_Baizhima;Baizhima_08720_Baizhima;Baizhima_08721_Baizhima;Mishuozhima_08193_Mishuozhima;Mishuozhima_08194_Mishuozhima;Mishuozhima_08195_Mishuozhima;Mishuozhima_08196_Mishuozhima;Mishuozhima_08201_Mishuozhima;Mishuozhima_08269_Mishuozhima;Mishuozhima_08270_Mishuozhima;PGSC0003DMT400083909_…	IPR002182; NB-ARC IPR003591; Leucine-rich repeat, typical subtype IPR027417; P-loop containing nucleoside triphosphate hydrolase IPR032675; Leucine-rich repeat domain, L domain-like	LRR and NB-ARC domains-containing disease resistance protein, putative isoform 1; K15078 structure-specific endonuclease subunit SLX1 [EC:3.6.1.-]	RGA3_SOLBU Putative disease resistance protein RGA3 OS=Solanum bulbocastanum GN=RGA3 PE=2 SV=2
691	39	5	5	5	1	8	1	4	4	1	1	2	2	12	AT5G03980.1_ARTH;Baizhima_04174_Baizhima;Baizhima_07693_Baizhima;Baizhima_20164_Baizhima;Baizhima_28699_Baizhima;Baizhima_29831_Baizhima;Mishuozhima_07259_Mishuozhima;Mishuozhima_09982_Mishuozhima;Mishuozhima_16008_Mishuozhima;Mishuozhima_19828_Mishuozhima;Mishuozhima_28154_Mishuozhima;OS06T0694200-01_ORSA;OS11T0521000-01_ORSA;PGSC0003DMT400034315_SOTU;PGSC0003DMT400048871_SOTU;PGSC0003DMT4000636…	IPR001087; GDSL lipase/esterase IPR013830; SGNH hydrolase-type esterase domain	Zeta-carotene desaturase, chloroplast precursor, putative (EC:1.14.99.30); K00514 zeta-carotene desaturase [EC:1.3.5.6]	AAE_RAUSE Acetylajmalan esterase OS=Rauvolfia serpentina GN=AAE PE=1 SV=1
694	39	7	10	11	5	6	0	0	0	0	0	0	0	5	Baizhima_00333_Baizhima;Baizhima_11759_Baizhima;Baizhima_11760_Baizhima;Baizhima_11761_Baizhima;Baizhima_11762_Baizhima;Baizhima_11763_Baizhima;Baizhima_11764_Baizhima;Mishuozhima_07278_Mishuozhima;Mishuozhima_11253_Mishuozhima;Mishuozhima_11465_Mishuozhima;Mishuozhima_11466_Mishuozhima;Mishuozhima_11468_Mishuozhima;Mishuozhima_11469_Mishuozhima;Mishuozhima_11470_Mishuozhima;Mishuozhima_11472_Mis…	IPR000719; Protein kinase domain IPR001245; Serine-threonine/tyrosine-protein kinase, catalytic domain IPR011009; Protein kinase-like domain IPR017441; Protein kinase, ATP binding site	Os01g0819100; Similar to predicted protein.; K04733 interleukin-1 receptor-associated kinase 4 [EC:2.7.11.1]	Y4374_ARATH Probable inactive receptor kinase At4g23740 OS=Arabidopsis thaliana GN=At4g23740 PE=2 SV=1
782	36	5	5	5	4	5	1	3	0	4	2	1	1	11	AT1G51410.1_ARTH;AT5G19440.1_ARTH;Baizhima_00207_Baizhima;Baizhima_00208_Baizhima;Baizhima_16579_Baizhima;Baizhima_16580_Baizhima;Baizhima_16581_Baizhima;Mishuozhima_01927_Mishuozhima;Mishuozhima_01928_Mishuozhima;Mishuozhima_16285_Mishuozhima;Mishuozhima_16286_Mishuozhima;Mishuozhima_16287_Mishuozhima;OS01T0528800-01_ORSA;Solyc01g008530.2.1_SOLY;Solyc01g008540.2.1_SOLY;Solyc01g008550.2.1_SOLY;Sw…	IPR001509; NAD-dependent epimerase/dehydratase IPR016040; NAD(P)-binding domain	Os08g0441500; Similar to Cinnamoyl-CoA reductase.; K09753 cinnamoyl-CoA reductase [EC:1.2.1.44]	TKPR1_ARATH Tetraketide alpha-pyrone reductase 1 OS=Arabidopsis thaliana GN=TKPR1 PE=2 SV=1
853	35	7	5	5	3	6	2	4	2	0	0	1	0	9	Baizhima_13038_Baizhima;Baizhima_14038_Baizhima;Baizhima_14040_Baizhima;Baizhima_14041_Baizhima;Baizhima_14043_Baizhima;Baizhima_20169_Baizhima;Baizhima_20170_Baizhima;Mishuozhima_12744_Mishuozhima;Mishuozhima_13734_Mishuozhima;Mishuozhima_13736_Mishuozhima;Mishuozhima_13738_Mishuozhima;Mishuozhima_19837_Mishuozhima;PGSC0003DMT400054198_SOTU;PGSC0003DMT400056780_SOTU;Solyc07g015980.2.1_SOLY;Solyc…	IPR000310; Orn/Lys/Arg decarboxylase, major domain IPR008286; Orn/Lys/Arg decarboxylase, C-terminal IPR015424; Pyridoxal phosphate-dependent transferase	NA	SPEA_BACHD Arginine decarboxylase OS=Bacillus halodurans (strain ATCC BAA-125 / DSM 18197 / FERM 7344 / JCM 9153 / C-125) GN=speA PE=3 SV=1
899	34	7	7	9	1	7	0	0	0	1	0	1	1	8	Baizhima_00543_Baizhima;Baizhima_00545_Baizhima;Baizhima_00546_Baizhima;Baizhima_00547_Baizhima;Baizhima_00549_Baizhima;Baizhima_00550_Baizhima;Baizhima_00552_Baizhima;Mishuozhima_00344_Mishuozhima;Mishuozhima_00346_Mishuozhima;Mishuozhima_00347_Mishuozhima;Mishuozhima_00348_Mishuozhima;Mishuozhima_00350_Mishuozhima;Mishuozhima_00351_Mishuozhima;Mishuozhima_00353_Mishuozhima;OS04T0359300-00_ORSA;…	IPR000863; Sulfotransferase domain IPR027417; P-loop containing nucleoside triphosphate hydrolase	cytosolic sulfotransferase 15-like; K01014 aryl sulfotransferase [EC:2.8.2.1]	SOT15_ARATH Cytosolic sulfotransferase 15 OS=Arabidopsis thaliana GN=SOT15 PE=1 SV=1
937	33	11	9	3	0	10	0	0	0	0	0	0	0	4	Baizhima_01019_Baizhima;Baizhima_04551_Baizhima;Baizhima_12633_Baizhima;Baizhima_17396_Baizhima;Baizhima_17428_Baizhima;Baizhima_17491_Baizhima;Baizhima_31069_Baizhima;Baizhima_31078_Baizhima;Baizhima_31105_Baizhima;Baizhima_31239_Baizhima;Baizhima_31388_Baizhima;Mishuozhima_13135_Mishuozhima;Mishuozhima_17072_Mishuozhima;Mishuozhima_25914_Mishuozhima;Mishuozhima_30521_Mishuozhima;Mishuozhima_305…	IPR025558; Domain of unknown function DUF4283	uncharacterized LOC104435557; K15115 solute carrier family 25 (mitochondrial folate transporter), member 32	RNHX1_ARATH Putative ribonuclease H protein At1g65750 OS=Arabidopsis thaliana GN=At1g65750 PE=3 SV=1
938	33	7	8	6	3	9	0	0	0	0	0	0	0	5	Baizhima_05076_Baizhima;Baizhima_08281_Baizhima;Baizhima_13556_Baizhima;Baizhima_24627_Baizhima;Baizhima_28045_Baizhima;Baizhima_29733_Baizhima;Baizhima_31336_Baizhima;Mishuozhima_13249_Mishuozhima;Mishuozhima_16947_Mishuozhima;Mishuozhima_17183_Mishuozhima;Mishuozhima_22446_Mishuozhima;Mishuozhima_24646_Mishuozhima;Mishuozhima_25982_Mishuozhima;Mishuozhima_27422_Mishuozhima;Mishuozhima_30788_Mis…	IPR005162; Retrotransposon gag domain	probable linoleate 9S-lipoxygenase 4; K15718 linoleate 9S-lipoxygenase [EC:1.13.11.58]	NA
993	32	6	7	6	2	8	0	0	0	0	0	0	3	6	Baizhima_00213_Baizhima;Baizhima_01206_Baizhima;Baizhima_01325_Baizhima;Baizhima_25102_Baizhima;Baizhima_25119_Baizhima;Baizhima_27923_Baizhima;Mishuozhima_00900_Mishuozhima;Mishuozhima_00964_Mishuozhima;Mishuozhima_01094_Mishuozhima;Mishuozhima_13340_Mishuozhima;Mishuozhima_24627_Mishuozhima;Mishuozhima_24647_Mishuozhima;Mishuozhima_27281_Mishuozhima;OS02T0508500-02_ORSA;OS06T0704400-01_ORSA;OS1…	IPR006564; Zinc finger, PMZ-type IPR007527; Zinc finger, SWIM-type	uncharacterized LOC100776861; K17604 zinc finger SWIM domain-containing protein 3	NA
995	32	6	5	3	4	14	0	0	0	0	0	0	0	5	Baizhima_05762_Baizhima;Baizhima_06802_Baizhima;Baizhima_10983_Baizhima;Baizhima_13653_Baizhima;Baizhima_15602_Baizhima;Baizhima_19276_Baizhima;Mishuozhima_04128_Mishuozhima;Mishuozhima_05578_Mishuozhima;Mishuozhima_09647_Mishuozhima;Mishuozhima_13359_Mishuozhima;Mishuozhima_15312_Mishuozhima;Swetha_05635_Swetha;Swetha_17392_Swetha;Swetha_22101_Swetha;Yuzhi11_02432_Yuzhi11;Yuzhi11_05936_Yuzhi11;Y…	IPR025422; Transcription factor TGA like domain	transcription factor HBP-1b(c38); K14431 transcription factor TGA	NA
1057	31	8	6	6	4	7	0	0	0	0	0	0	0	5	Baizhima_11307_Baizhima;Baizhima_11313_Baizhima;Baizhima_13228_Baizhima;Baizhima_17182_Baizhima;Baizhima_17361_Baizhima;Baizhima_17378_Baizhima;Baizhima_26570_Baizhima;Baizhima_30931_Baizhima;Mishuozhima_07908_Mishuozhima;Mishuozhima_10883_Mishuozhima;Mishuozhima_10989_Mishuozhima;Mishuozhima_13002_Mishuozhima;Mishuozhima_15109_Mishuozhima;Mishuozhima_16880_Mishuozhima;Swetha_14130_Swetha;Swetha_…	IPR000477; Reverse transcriptase domain IPR001584; Integrase, catalytic core IPR005162; Retrotransposon gag domain IPR012337; Ribonuclease H-like domain	uncharacterized LOC102610907; K12153 phenylalanine N-monooxygenase [EC:1.14.13.124]	POL5_DROME Retrovirus-related Pol polyprotein from transposon opus OS=Drosophila melanogaster GN=pol PE=4 SV=1
1183	29	7	7	2	1	12	0	0	0	0	0	0	0	5	Baizhima_08124_Baizhima;Baizhima_09530_Baizhima;Baizhima_15448_Baizhima;Baizhima_19265_Baizhima;Baizhima_23545_Baizhima;Baizhima_26395_Baizhima;Baizhima_28420_Baizhima;Mishuozhima_07663_Mishuozhima;Mishuozhima_09636_Mishuozhima;Mishuozhima_15123_Mishuozhima;Mishuozhima_17904_Mishuozhima;Mishuozhima_23167_Mishuozhima;Mishuozhima_25837_Mishuozhima;Mishuozhima_27832_Mishuozhima;Swetha_24982_Swetha;S…	IPR005162; Retrotransposon gag domain	probable linoleate 9S-lipoxygenase 4; K15718 linoleate 9S-lipoxygenase [EC:1.13.11.58]	NA
1202	28	5	5	3	4	5	1	1	2	1	1	0	0	10	AT1G24430.1_ARTH;Baizhima_06067_Baizhima;Baizhima_06631_Baizhima;Baizhima_06632_Baizhima;Baizhima_06633_Baizhima;Baizhima_06634_Baizhima;Mishuozhima_05880_Mishuozhima;Mishuozhima_06492_Mishuozhima;Mishuozhima_06493_Mishuozhima;Mishuozhima_06494_Mishuozhima;Mishuozhima_06495_Mishuozhima;PGSC0003DMT400042204_SOTU;PGSC0003DMT400044934_SOTU;Solyc05g014330.1.1_SOLY;Swetha_08524_Swetha;Swetha_09402_Swe…	IPR003480; Transferase	HXXXD-type acyl-transferase family protein, putative; K13065 shikimate O-hydroxycinnamoyltransferase [EC:2.3.1.133]	VINSY_RAUSE Vinorine synthase OS=Rauvolfia serpentina GN=ACT PE=1 SV=2
1253	28	4	4	6	2	6	1	0	1	1	1	1	1	11	AT4G16470.1_ARTH;Baizhima_06159_Baizhima;Baizhima_28764_Baizhima;Baizhima_30951_Baizhima;Baizhima_30952_Baizhima;Mishuozhima_02626_Mishuozhima;Mishuozhima_05975_Mishuozhima;Mishuozhima_28205_Mishuozhima;Mishuozhima_30396_Mishuozhima;OS06T0625800-01_ORSA;PGSC0003DMT400034569_SOTU;SIN_1000102_Zhongzhi13;Swetha_08651_Swetha;Swetha_08652_Swetha;Swetha_38223_Swetha;Swetha_38238_Swetha;Swetha_41332_Swe…	IPR001313; Pumilio RNA-binding repeat IPR016024; Armadillo-type fold IPR033133; Pumilio homology domain	hypothetical protein; K17943 pumilio RNA-binding family	PUM21_ARATH Putative pumilio homolog 21 OS=Arabidopsis thaliana GN=APUM21 PE=3 SV=1
1266	28	3	3	6	2	7	1	1	1	3	0	0	1	10	Baizhima_00885_Baizhima;Baizhima_03022_Baizhima;Baizhima_21072_Baizhima;Mishuozhima_00665_Mishuozhima;Mishuozhima_03545_Mishuozhima;Mishuozhima_20758_Mishuozhima;OS08T0480200-01_ORSA;PGSC0003DMT400083733_SOTU;Solyc01g105660.2.1_SOLY;Swetha_04672_Swetha;Swetha_27510_Swetha;Swetha_27511_Swetha;Swetha_27512_Swetha;Swetha_27514_Swetha;Swetha_27516_Swetha;UGI.Scf00087.7285_UTGI;VIT_03s0017g00620.t01_V…	IPR005123; Oxoglutarate/iron-dependent dioxygenase IPR026992; Non-haem dioxygenase N-terminal domain	flavonol synthase/flavanone 3-hydroxylase-like; K05278 flavonol synthase [EC:1.14.11.23]	DIOX2_PAPSO Probable 2-oxoglutarate/Fe(II)-dependent dioxygenase OS=Papaver somniferum GN=DIOX2 PE=2 SV=1
1267	28	8	5	6	2	7	0	0	0	0	0	0	0	5	Baizhima_01374_Baizhima;Baizhima_11395_Baizhima;Baizhima_13626_Baizhima;Baizhima_15722_Baizhima;Baizhima_15808_Baizhima;Baizhima_19368_Baizhima;Baizhima_22622_Baizhima;Baizhima_26644_Baizhima;Mishuozhima_02635_Mishuozhima;Mishuozhima_10705_Mishuozhima;Mishuozhima_11072_Mishuozhima;Mishuozhima_15505_Mishuozhima;Mishuozhima_22255_Mishuozhima;Swetha_01713_Swetha;Swetha_03910_Swetha;Swetha_14314_Swet…	IPR024752; Myb/SANT-like domain	NA	NA
1365	27	8	5	5	3	6	0	0	0	0	0	0	0	5	Baizhima_04553_Baizhima;Baizhima_11169_Baizhima;Baizhima_11260_Baizhima;Baizhima_15715_Baizhima;Baizhima_19513_Baizhima;Baizhima_22795_Baizhima;Baizhima_29977_Baizhima;Baizhima_31379_Baizhima;Mishuozhima_10830_Mishuozhima;Mishuozhima_12940_Mishuozhima;Mishuozhima_19249_Mishuozhima;Mishuozhima_24188_Mishuozhima;Mishuozhima_29198_Mishuozhima;Swetha_10214_Swetha;Swetha_10613_Swetha;Swetha_30034_Swet…	IPR001584; Integrase, catalytic core IPR005162; Retrotransposon gag domain IPR012337; Ribonuclease H-like domain	uncharacterized LOC103443119; K06883 uncharacterized protein	GIN1_MACFA Gypsy retrotransposon integrase-like protein 1 OS=Macaca fascicularis GN=GIN1 PE=2 SV=1
1475	26	5	6	7	1	7	0	0	0	0	0	0	0	5	Baizhima_02952_Baizhima;Baizhima_08614_Baizhima;Baizhima_08853_Baizhima;Baizhima_13728_Baizhima;Baizhima_15557_Baizhima;Mishuozhima_06613_Mishuozhima;Mishuozhima_08125_Mishuozhima;Mishuozhima_13426_Mishuozhima;Mishuozhima_15248_Mishuozhima;Mishuozhima_15249_Mishuozhima;Mishuozhima_28895_Mishuozhima;Swetha_04395_Swetha;Swetha_10012_Swetha;Swetha_11167_Swetha;Swetha_14230_Swetha;Swetha_19339_Swetha…	IPR005135; Endonuclease/exonuclease/phosphatase IPR025558; Domain of unknown function DUF4283 IPR026960; Reverse transcriptase zinc-binding domain	uncharacterized LOC104435557; K15115 solute carrier family 25 (mitochondrial folate transporter), member 32	NA
1476	26	7	4	3	1	11	0	0	0	0	0	0	0	5	Baizhima_10920_Baizhima;Baizhima_12267_Baizhima;Baizhima_17194_Baizhima;Baizhima_19681_Baizhima;Baizhima_22704_Baizhima;Baizhima_26534_Baizhima;Baizhima_31386_Baizhima;Mishuozhima_10606_Mishuozhima;Mishuozhima_16859_Mishuozhima;Mishuozhima_19378_Mishuozhima;Mishuozhima_30824_Mishuozhima;Swetha_30165_Swetha;Swetha_36835_Swetha;Swetha_41715_Swetha;Yuzhi11_19615_Yuzhi11;Zhongzhi13_08465_Zhongzhi13;Z…	IPR001878; Zinc finger, CCHC-type	protein hir1-like; K10751 chromatin assembly factor 1 subunit B	NA
1577	25	7	4	6	1	7	0	0	0	0	0	0	0	5	Baizhima_01352_Baizhima;Baizhima_11300_Baizhima;Baizhima_13226_Baizhima;Baizhima_15745_Baizhima;Baizhima_17375_Baizhima;Baizhima_24556_Baizhima;Baizhima_24675_Baizhima;Mishuozhima_01124_Mishuozhima;Mishuozhima_02783_Mishuozhima;Mishuozhima_07917_Mishuozhima;Mishuozhima_10012_Mishuozhima;Swetha_00276_Swetha;Swetha_01681_Swetha;Swetha_10266_Swetha;Swetha_14198_Swetha;Swetha_32664_Swetha;Swetha_3683…	NA	NA	NA
1578	25	5	6	6	1	5	0	1	1	0	0	0	0	7	Baizhima_03311_Baizhima;Baizhima_04578_Baizhima;Baizhima_13368_Baizhima;Baizhima_15825_Baizhima;Baizhima_26335_Baizhima;Mishuozhima_03613_Mishuozhima;Mishuozhima_13072_Mishuozhima;Mishuozhima_13308_Mishuozhima;Mishuozhima_15036_Mishuozhima;Mishuozhima_15523_Mishuozhima;Mishuozhima_25775_Mishuozhima;PGSC0003DMT400015017_SOTU;Solyc08g008600.2.1_SOLY;Swetha_00210_Swetha;Swetha_20193_Swetha;Swetha_20…	IPR029472; Gag-polypeptide of LTR copia-type	uncharacterized LOC102590164; K01183 chitinase [EC:3.2.1.14]	NA
1736	24	6	7	3	0	8	0	0	0	0	0	0	0	4	Baizhima_00712_Baizhima;Baizhima_05196_Baizhima;Baizhima_05503_Baizhima;Baizhima_15321_Baizhima;Baizhima_22414_Baizhima;Baizhima_29389_Baizhima;Mishuozhima_05036_Mishuozhima;Mishuozhima_05327_Mishuozhima;Mishuozhima_14998_Mishuozhima;Mishuozhima_14999_Mishuozhima;Mishuozhima_19160_Mishuozhima;Mishuozhima_22024_Mishuozhima;Mishuozhima_30559_Mishuozhima;Swetha_19688_Swetha;Swetha_22411_Swetha;Sweth…	IPR024752; Myb/SANT-like domain	NA	NA
1738	24	3	3	5	1	3	1	1	1	6	0	0	0	9	Baizhima_03093_Baizhima;Baizhima_05395_Baizhima;Baizhima_10119_Baizhima;Mishuozhima_03168_Mishuozhima;Mishuozhima_05240_Mishuozhima;Mishuozhima_22172_Mishuozhima;PGSC0003DMT400039735_SOTU;Solyc06g064520.2.1_SOLY;Swetha_06749_Swetha;Swetha_06751_Swetha;Swetha_07604_Swetha;Swetha_29677_Swetha;Swetha_29678_Swetha;UGI.Scf00095.7697_UTGI;VIT_18s0089g00140.t01_VIVI;VIT_18s0089g00160.t01_VIVI;VIT_18s008…	IPR001547; Glycoside hydrolase, family 5 IPR017853; Glycoside hydrolase superfamily	mannan endo-1,4-beta-mannosidase 5-like; K19355 mannan endo-1,4-beta-mannosidase [EC:3.2.1.78]	MAN5_SOLLC Mannan endo-1,4-beta-mannosidase 5 OS=Solanum lycopersicum GN=MAN5 PE=2 SV=1
1742	24	4	4	7	4	5	0	0	0	0	0	0	0	5	Baizhima_23225_Baizhima;Baizhima_25636_Baizhima;Baizhima_25644_Baizhima;Baizhima_25645_Baizhima;Mishuozhima_22864_Mishuozhima;Mishuozhima_25128_Mishuozhima;Mishuozhima_25135_Mishuozhima;Mishuozhima_25136_Mishuozhima;SIN_1000316_Zhongzhi13;SIN_1002598_Zhongzhi13;Swetha_30671_Swetha;Swetha_30672_Swetha;Swetha_34000_Swetha;Swetha_34006_Swetha;Swetha_34007_Swetha;Swetha_34010_Swetha;Swetha_34011_Swet…	IPR004158; Protein of unknown function DUF247, plant	NA	Y3720_ARATH UPF0481 protein At3g47200 OS=Arabidopsis thaliana GN=At3g47200 PE=2 SV=1
1914	23	7	5	4	1	6	0	0	0	0	0	0	0	5	Baizhima_07347_Baizhima;Baizhima_13299_Baizhima;Baizhima_14479_Baizhima;Baizhima_14543_Baizhima;Baizhima_28213_Baizhima;Baizhima_31255_Baizhima;Baizhima_31361_Baizhima;Mishuozhima_01066_Mishuozhima;Mishuozhima_04350_Mishuozhima;Mishuozhima_06168_Mishuozhima;Mishuozhima_14193_Mishuozhima;Mishuozhima_28799_Mishuozhima;Swetha_07896_Swetha;Swetha_08183_Swetha;Swetha_16987_Swetha;Swetha_18505_Swetha;Y…	IPR005162; Retrotransposon gag domain	probable linoleate 9S-lipoxygenase 4; K15718 linoleate 9S-lipoxygenase [EC:1.13.11.58]	NA
1915	23	5	7	3	0	8	0	0	0	0	0	0	0	4	Baizhima_13334_Baizhima;Baizhima_15473_Baizhima;Baizhima_15618_Baizhima;Baizhima_24660_Baizhima;Baizhima_24782_Baizhima;Mishuozhima_00744_Mishuozhima;Mishuozhima_02756_Mishuozhima;Mishuozhima_13224_Mishuozhima;Mishuozhima_22251_Mishuozhima;Mishuozhima_24328_Mishuozhima;Mishuozhima_27332_Mishuozhima;Mishuozhima_27409_Mishuozhima;Swetha_22547_Swetha;Swetha_25181_Swetha;Swetha_35185_Swetha;Zhongzhi1…	IPR028919; Viral movement protein	NA	MVP_CERV Movement protein OS=Carnation etched ring virus GN=ORF I PE=3 SV=1
1916	23	4	7	3	0	9	0	0	0	0	0	0	0	4	Baizhima_15375_Baizhima;Baizhima_17625_Baizhima;Baizhima_22572_Baizhima;Baizhima_31534_Baizhima;Mishuozhima_00468_Mishuozhima;Mishuozhima_00609_Mishuozhima;Mishuozhima_05151_Mishuozhima;Mishuozhima_15054_Mishuozhima;Mishuozhima_17210_Mishuozhima;Mishuozhima_22119_Mishuozhima;Mishuozhima_22199_Mishuozhima;Swetha_00933_Swetha;Swetha_19757_Swetha;Swetha_22429_Swetha;Zhongzhi13_00304_Zhongzhi13;Zhong…	IPR024752; Myb/SANT-like domain	cell cycle checkpoint protein RAD17; K06662 cell cycle checkpoint protein	Y2988_ARATH Uncharacterized protein At2g29880 OS=Arabidopsis thaliana GN=At2g29880 PE=2 SV=1
2118	22	5	4	5	1	7	0	0	0	0	0	0	0	5	Baizhima_01111_Baizhima;Baizhima_05470_Baizhima;Baizhima_05478_Baizhima;Baizhima_10345_Baizhima;Baizhima_24812_Baizhima;Mishuozhima_00842_Mishuozhima;Mishuozhima_15284_Mishuozhima;Mishuozhima_24361_Mishuozhima;Mishuozhima_25922_Mishuozhima;Swetha_01294_Swetha;Swetha_01319_Swetha;Swetha_19947_Swetha;Swetha_32832_Swetha;Swetha_41350_Swetha;Yuzhi11_24045_Yuzhi11;Zhongzhi13_00708_Zhongzhi13;Zhongzhi1…	NA	uncharacterized LOC104435557; K15115 solute carrier family 25 (mitochondrial folate transporter), member 32	NA
2120	22	7	3	4	1	7	0	0	0	0	0	0	0	5	Baizhima_02662_Baizhima;Baizhima_04545_Baizhima;Baizhima_11113_Baizhima;Baizhima_11120_Baizhima;Baizhima_17207_Baizhima;Baizhima_24822_Baizhima;Baizhima_27914_Baizhima;Mishuozhima_02994_Mishuozhima;Mishuozhima_16901_Mishuozhima;Mishuozhima_27273_Mishuozhima;Swetha_22133_Swetha;Swetha_29862_Swetha;Swetha_32835_Swetha;Swetha_37019_Swetha;Yuzhi11_19715_Yuzhi11;Zhongzhi13_08746_Zhongzhi13;Zhongzhi13_…	IPR025558; Domain of unknown function DUF4283 IPR025836; Zinc knuckle CX2CX4HX4C	coatomer subunit beta'-1-like; K17302 coatomer, subunit beta'	NA
2121	22	4	7	4	1	5	0	0	1	0	0	0	0	6	Baizhima_03479_Baizhima;Baizhima_24911_Baizhima;Baizhima_24937_Baizhima;Baizhima_24988_Baizhima;Mishuozhima_13161_Mishuozhima;Mishuozhima_24336_Mishuozhima;Mishuozhima_24431_Mishuozhima;Mishuozhima_24434_Mishuozhima;Mishuozhima_24454_Mishuozhima;Mishuozhima_24514_Mishuozhima;Mishuozhima_30816_Mishuozhima;PGSC0003DMT400093361_SOTU;Swetha_00165_Swetha;Swetha_03618_Swetha;Swetha_32814_Swetha;Swetha_…	IPR018022; tRNA dimethylallyltransferase IPR027417; P-loop containing nucleoside triphosphate hydrolase	adenylate isopentenyltransferase 5, chloroplastic; K10760 adenylate isopentenyltransferase (cytokinin synthase)	IPT5_ARATH Adenylate isopentenyltransferase 5, chloroplastic OS=Arabidopsis thaliana GN=IPT5 PE=1 SV=2
2122	22	4	4	7	3	4	0	0	0	0	0	0	0	5	Baizhima_07661_Baizhima;Baizhima_07663_Baizhima;Baizhima_25803_Baizhima;Baizhima_25804_Baizhima;Mishuozhima_07228_Mishuozhima;Mishuozhima_07230_Mishuozhima;Mishuozhima_25285_Mishuozhima;Mishuozhima_25286_Mishuozhima;Swetha_09653_Swetha;Swetha_09655_Swetha;Swetha_34228_Swetha;Swetha_34229_Swetha;Swetha_34231_Swetha;Swetha_34232_Swetha;Swetha_34233_Swetha;Yuzhi11_03510_Yuzhi11;Yuzhi11_17656_Yuzhi11…	IPR002213; UDP-glucuronosyl/UDP-glucosyltransferase	cyanidin-3-O-glucoside 2-O-glucuronosyltransferase-like; K12937 cyanidin-3-O-glucoside 2''-O-glucuronosyltransferase [EC:2.4.1.254]	UGT9_GARJA Crocetin glucoside glucosyltransferase OS=Gardenia jasminoides GN=UGT94E5 PE=1 SV=1
2347	21	3	4	4	2	3	0	1	0	1	1	1	1	10	AT5G61400.1_ARTH;Baizhima_07700_Baizhima;Baizhima_08333_Baizhima;Baizhima_09488_Baizhima;Mishuozhima_07266_Mishuozhima;Mishuozhima_07878_Mishuozhima;Mishuozhima_08976_Mishuozhima;Mishuozhima_27146_Mishuozhima;OS09T0417500-01_ORSA;Solyc06g069700.2.1_SOLY;Swetha_09705_Swetha;Swetha_09711_Swetha;Swetha_10495_Swetha;Swetha_10501_Swetha;VIT_17s0000g06480.t01_VIVI;Yuzhi11_03930_Yuzhi11;Yuzhi11_04833_Yu…	IPR002885; Pentatricopeptide repeat	pentatricopeptide repeat-containing protein At5g61400; K17710 pentatricopeptide repeat domain-containing protein 1	PP440_ARATH Pentatricopeptide repeat-containing protein At5g61400 OS=Arabidopsis thaliana GN=At5g61400 PE=2 SV=1
2354	21	3	7	3	0	8	0	0	0	0	0	0	0	4	Baizhima_00354_Baizhima;Baizhima_08376_Baizhima;Baizhima_11321_Baizhima;Mishuozhima_07918_Mishuozhima;Mishuozhima_10970_Mishuozhima;Mishuozhima_10997_Mishuozhima;Mishuozhima_12944_Mishuozhima;Mishuozhima_19509_Mishuozhima;Mishuozhima_28983_Mishuozhima;Mishuozhima_30464_Mishuozhima;Swetha_10455_Swetha;Swetha_37334_Swetha;Swetha_41400_Swetha;Zhongzhi13_03509_Zhongzhi13;Zhongzhi13_05910_Zhongzhi13;Z…	IPR001878; Zinc finger, CCHC-type	NA	NA
2355	21	5	3	4	4	5	0	0	0	0	0	0	0	5	Baizhima_01242_Baizhima;Baizhima_11361_Baizhima;Baizhima_13630_Baizhima;Baizhima_22898_Baizhima;Baizhima_28003_Baizhima;Mishuozhima_09578_Mishuozhima;Mishuozhima_11038_Mishuozhima;Mishuozhima_22546_Mishuozhima;Swetha_29855_Swetha;Swetha_30173_Swetha;Swetha_30177_Swetha;Swetha_37156_Swetha;Yuzhi11_05594_Yuzhi11;Yuzhi11_07691_Yuzhi11;Yuzhi11_14164_Yuzhi11;Yuzhi11_15364_Yuzhi11;Zhongzhi13_11682_Zhon…	IPR029472; Gag-polypeptide of LTR copia-type	uncharacterized LOC102590164; K01183 chitinase [EC:3.2.1.14]	NA
2358	21	4	3	5	0	9	0	0	0	0	0	0	0	4	Baizhima_02663_Baizhima;Baizhima_02664_Baizhima;Baizhima_04198_Baizhima;Baizhima_31034_Baizhima;Mishuozhima_15218_Mishuozhima;Mishuozhima_24411_Mishuozhima;Mishuozhima_30483_Mishuozhima;Swetha_01392_Swetha;Swetha_19924_Swetha;Swetha_32921_Swetha;Swetha_32925_Swetha;Swetha_41415_Swetha;Zhongzhi13_08722_Zhongzhi13;Zhongzhi13_13813_Zhongzhi13;Zhongzhi13_25090_Zhongzhi13;Zhongzhi13_25205_Zhongzhi13;Z…	IPR005135; Endonuclease/exonuclease/phosphatase IPR025558; Domain of unknown function DUF4283 IPR025836; Zinc knuckle CX2CX4HX4C	coatomer subunit beta'-1-like; K17302 coatomer, subunit beta'	NA
2360	21	4	7	4	1	5	0	0	0	0	0	0	0	5	Baizhima_07955_Baizhima;Baizhima_15452_Baizhima;Baizhima_25148_Baizhima;Baizhima_26594_Baizhima;Mishuozhima_07506_Mishuozhima;Mishuozhima_08001_Mishuozhima;Mishuozhima_15127_Mishuozhima;Mishuozhima_15130_Mishuozhima;Mishuozhima_15318_Mishuozhima;Mishuozhima_24676_Mishuozhima;Mishuozhima_26005_Mishuozhima;Swetha_06518_Swetha;Swetha_10633_Swetha;Swetha_19883_Swetha;Swetha_35243_Swetha;Yuzhi11_09170…	IPR000477; Reverse transcriptase domain IPR025558; Domain of unknown function DUF4283 IPR025836; Zinc knuckle CX2CX4HX4C	S-linalool synthase-like; K17982 geranyllinalool synthase [EC:4.2.3.144]	YTX2_XENLA Transposon TX1 uncharacterized 149 kDa protein OS=Xenopus laevis PE=4 SV=1
2361	21	4	5	3	0	9	0	0	0	0	0	0	0	4	Baizhima_08013_Baizhima;Baizhima_11280_Baizhima;Baizhima_13054_Baizhima;Baizhima_29374_Baizhima;Mishuozhima_07555_Mishuozhima;Mishuozhima_10946_Mishuozhima;Mishuozhima_11104_Mishuozhima;Mishuozhima_12764_Mishuozhima;Mishuozhima_15315_Mishuozhima;Swetha_10103_Swetha;Swetha_28530_Swetha;Swetha_39150_Swetha;Zhongzhi13_00645_Zhongzhi13;Zhongzhi13_01076_Zhongzhi13;Zhongzhi13_02838_Zhongzhi13;Zhongzhi1…	IPR001878; Zinc finger, CCHC-type IPR004332; Transposase, MuDR, plant	uncharacterized LOC101300290; K17086 transmembrane 9 superfamily member 2/4	NA
2364	21	3	3	3	1	1	0	1	1	8	0	0	0	8	Baizhima_12532_Baizhima;Baizhima_12533_Baizhima;Baizhima_12537_Baizhima;Mishuozhima_12253_Mishuozhima;Mishuozhima_12256_Mishuozhima;Mishuozhima_12257_Mishuozhima;PGSC0003DMT400021403_SOTU;Solyc02g070750.1.1_SOLY;Swetha_16053_Swetha;Swetha_16054_Swetha;Swetha_16057_Swetha;VIT_03s0038g01520.t01_VIVI;VIT_03s0038g01530.t01_VIVI;VIT_03s0038g01540.t01_VIVI;VIT_03s0038g01550.t01_VIVI;VIT_03s0038g01610.t…	IPR002182; NB-ARC IPR027417; P-loop containing nucleoside triphosphate hydrolase IPR032675; Leucine-rich repeat domain, L domain-like	probable disease resistance RPP8-like protein 2; K13457 disease resistance protein RPM1	DRL7_ARATH Probable disease resistance protein At1g58390 OS=Arabidopsis thaliana GN=At1g58390 PE=2 SV=4
2631	20	4	4	6	0	4	0	0	0	2	0	0	0	5	Baizhima_00138_Baizhima;Baizhima_00140_Baizhima;Baizhima_00141_Baizhima;Baizhima_00145_Baizhima;Mishuozhima_04696_Mishuozhima;Mishuozhima_04698_Mishuozhima;Mishuozhima_04699_Mishuozhima;Mishuozhima_04703_Mishuozhima;Swetha_06859_Swetha;Swetha_06863_Swetha;Swetha_06866_Swetha;Swetha_06867_Swetha;Swetha_06870_Swetha;Swetha_06872_Swetha;VIT_03s0088g00060.t01_VIVI;VIT_03s0088g00140.t01_VIVI;Zhongzhi1…	IPR008030; NmrA-like domain IPR016040; NAD(P)-binding domain	leucoanthocyanidin reductase-like; K13081 leucoanthocyanidin reductase [EC:1.17.1.3]	EGS1_OCIBA Eugenol synthase 1 OS=Ocimum basilicum GN=EGS1 PE=1 SV=1
2634	20	3	3	6	3	3	0	1	1	0	0	0	0	7	Baizhima_07588_Baizhima;Baizhima_07589_Baizhima;Baizhima_25966_Baizhima;Mishuozhima_07152_Mishuozhima;Mishuozhima_07153_Mishuozhima;Mishuozhima_25425_Mishuozhima;PGSC0003DMT400069845_SOTU;Solyc05g053420.1.1_SOLY;Swetha_09554_Swetha;Swetha_09555_Swetha;Swetha_09562_Swetha;Swetha_09563_Swetha;Swetha_34445_Swetha;Swetha_34464_Swetha;Yuzhi11_03436_Yuzhi11;Yuzhi11_03437_Yuzhi11;Yuzhi11_17812_Yuzhi11;Z…	IPR005202; Transcription factor GRAS	DELLA protein RGL2-like; K14494 DELLA protein	RGL1_ARATH DELLA protein RGL1 OS=Arabidopsis thaliana GN=RGL1 PE=1 SV=1
2635	20	4	3	6	3	4	0	0	0	0	0	0	0	5	Baizhima_16057_Baizhima;Baizhima_16058_Baizhima;Baizhima_16059_Baizhima;Baizhima_16060_Baizhima;Mishuozhima_15762_Mishuozhima;Mishuozhima_15764_Mishuozhima;Mishuozhima_15765_Mishuozhima;Swetha_20511_Swetha;Swetha_20514_Swetha;Swetha_20515_Swetha;Swetha_20516_Swetha;Swetha_20517_Swetha;Swetha_20519_Swetha;Yuzhi11_09478_Yuzhi11;Yuzhi11_09479_Yuzhi11;Yuzhi11_09481_Yuzhi11;Zhongzhi13_14496_Zhongzhi13…	IPR002110; Ankyrin repeat IPR020683; Ankyrin repeat-containing domain IPR026961; PGG domain	serine/threonine-protein phosphatase 6 regulatory ankyrin repeat subunit B-like; K19626 inversin	Y3236_ARATH Ankyrin repeat-containing protein At3g12360 OS=Arabidopsis thaliana GN=At3g12360 PE=2 SV=1
2946	19	3	3	3	2	3	1	1	3	0	0	0	0	8	Baizhima_09482_Baizhima;Baizhima_09483_Baizhima;Baizhima_09522_Baizhima;Mishuozhima_08970_Mishuozhima;Mishuozhima_08971_Mishuozhima;Mishuozhima_09012_Mishuozhima;PGSC0003DMT400016545_SOTU;PGSC0003DMT400016546_SOTU;PGSC0003DMT400016547_SOTU;Solyc12g017460.1.1_SOLY;Swetha_00043_Swetha;Swetha_00044_Swetha;Swetha_12158_Swetha;UGI.Scf00508.16783_UTGI;Yuzhi11_04827_Yuzhi11;Yuzhi11_04828_Yuzhi11;Zhongzh…	IPR013830; SGNH hydrolase-type esterase domain	Zeta-carotene desaturase, chloroplast precursor, putative (EC:1.14.99.30); K00514 zeta-carotene desaturase [EC:1.3.5.6]	AAE_RAUSE Acetylajmalan esterase OS=Rauvolfia serpentina GN=AAE PE=1 SV=1
2948	19	3	2	8	4	2	0	0	0	0	0	0	0	5	Baizhima_13733_Baizhima;Baizhima_19872_Baizhima;Baizhima_31154_Baizhima;Mishuozhima_13431_Mishuozhima;Mishuozhima_19572_Mishuozhima;Swetha_01550_Swetha;Swetha_22100_Swetha;Swetha_25720_Swetha;Swetha_32435_Swetha;Swetha_36921_Swetha;Swetha_39135_Swetha;Swetha_39299_Swetha;Swetha_39384_Swetha;Yuzhi11_08388_Yuzhi11;Yuzhi11_10647_Yuzhi11;Yuzhi11_19668_Yuzhi11;Yuzhi11_23458_Yuzhi11;Zhongzhi13_11789_Zh…	NA	uncharacterized LOC102610907; K12153 phenylalanine N-monooxygenase [EC:1.14.13.124]	NA
3263	18	3	3	5	2	3	0	1	1	0	0	0	0	7	Baizhima_00224_Baizhima;Baizhima_00225_Baizhima;Baizhima_02124_Baizhima;Mishuozhima_01953_Mishuozhima;Mishuozhima_26095_Mishuozhima;Mishuozhima_26096_Mishuozhima;PGSC0003DMT400004466_SOTU;Solyc01g081370.2.1_SOLY;Swetha_02862_Swetha;Swetha_35366_Swetha;Swetha_35367_Swetha;Swetha_35371_Swetha;Swetha_35372_Swetha;Yuzhi11_01062_Yuzhi11;Yuzhi11_18311_Yuzhi11;Zhongzhi13_02220_Zhongzhi13;Zhongzhi13_2741…	IPR001969; Aspartic peptidase, active site IPR021109; Aspartic peptidase domain IPR032799; Xylanase inhibitor, C-terminal IPR032861; Xylanase inhibitor, N-terminal IPR033121; Peptidase family A1 domain IPR034161; Pepsin-like domain, plant	hypothetical protein; K01381 saccharopepsin [EC:3.4.23.25]	CDR1_ARATH Aspartic proteinase CDR1 OS=Arabidopsis thaliana GN=CDR1 PE=1 SV=1
3269	18	7	1	3	2	5	0	0	0	0	0	0	0	5	Baizhima_03551_Baizhima;Baizhima_05714_Baizhima;Baizhima_07830_Baizhima;Baizhima_11268_Baizhima;Baizhima_14838_Baizhima;Baizhima_19647_Baizhima;Baizhima_26337_Baizhima;Mishuozhima_25777_Mishuozhima;Swetha_04079_Swetha;Swetha_14151_Swetha;Swetha_35006_Swetha;Yuzhi11_02396_Yuzhi11;Yuzhi11_03940_Yuzhi11;Zhongzhi13_05892_Zhongzhi13;Zhongzhi13_08916_Zhongzhi13;Zhongzhi13_12976_Zhongzhi13;Zhongzhi13_18…	IPR029472; Gag-polypeptide of LTR copia-type	uncharacterized LOC102590164; K01183 chitinase [EC:3.2.1.14]	NA
3271	18	4	4	3	3	1	1	1	1	0	0	0	0	8	Baizhima_10488_Baizhima;Baizhima_10489_Baizhima;Baizhima_25729_Baizhima;Baizhima_25730_Baizhima;Mishuozhima_02834_Mishuozhima;Mishuozhima_02835_Mishuozhima;Mishuozhima_25219_Mishuozhima;Mishuozhima_25220_Mishuozhima;PGSC0003DMT400083215_SOTU;Solyc01g080020.2.1_SOLY;Swetha_04640_Swetha;Swetha_04641_Swetha;Swetha_34114_Swetha;UGI.Scf01661.23675_UTGI;Yuzhi11_17585_Yuzhi11;Yuzhi11_17586_Yuzhi11;Yuzhi…	IPR021109; Aspartic peptidase domain IPR032799; Xylanase inhibitor, C-terminal IPR032861; Xylanase inhibitor, N-terminal IPR033121; Peptidase family A1 domain	NA	7SBG2_SOYBN Basic 7S globulin 2 OS=Glycine max PE=1 SV=1
3274	18	3	3	5	2	4	0	0	0	1	0	0	0	6	Baizhima_15717_Baizhima;Baizhima_15949_Baizhima;Baizhima_15954_Baizhima;Mishuozhima_15418_Mishuozhima;Mishuozhima_15652_Mishuozhima;Mishuozhima_15657_Mishuozhima;Swetha_20373_Swetha;Swetha_20375_Swetha;Swetha_20380_Swetha;Swetha_20381_Swetha;Swetha_20382_Swetha;VIT_08s0007g02020.t01_VIVI;Yuzhi11_09237_Yuzhi11;Yuzhi11_09380_Yuzhi11;Zhongzhi13_14110_Zhongzhi13;Zhongzhi13_14114_Zhongzhi13;Zhongzhi13…	IPR000109; Proton-dependent oligopeptide transporter family IPR020846; Major facilitator superfamily domain	protein NRT1/ PTR FAMILY 5.7-like; K14638 solute carrier family 15 (peptide/histidine transporter), member 3/4	PTR45_ARATH Protein NRT1/ PTR FAMILY 5.7 OS=Arabidopsis thaliana GN=NPF5.7 PE=2 SV=2
4146	16	4	4	3	2	3	0	0	0	0	0	0	0	5	Baizhima_00253_Baizhima;Baizhima_07823_Baizhima;Baizhima_07824_Baizhima;Baizhima_07894_Baizhima;Mishuozhima_03140_Mishuozhima;Mishuozhima_07380_Mishuozhima;Mishuozhima_07381_Mishuozhima;Mishuozhima_07445_Mishuozhima;Swetha_09877_Swetha;Swetha_09968_Swetha;Swetha_26710_Swetha;Yuzhi11_03647_Yuzhi11;Yuzhi11_16010_Yuzhi11;Zhongzhi13_05307_Zhongzhi13;Zhongzhi13_05383_Zhongzhi13;Zhongzhi13_05384_Zhongz…	IPR001360; Glycoside hydrolase family 1 IPR017853; Glycoside hydrolase superfamily IPR033132; Glycosyl hydrolases family 1, N-terminal conserved site	hypothetical protein; K01188 beta-glucosidase [EC:3.2.1.21]	BGL11_ORYSJ Beta-glucosidase 11 OS=Oryza sativa subsp. japonica GN=BGLU11 PE=3 SV=2
4157	16	3	3	4	4	2	0	0	0	0	0	0	0	5	Baizhima_05649_Baizhima;Baizhima_29742_Baizhima;Baizhima_30944_Baizhima;Mishuozhima_00445_Mishuozhima;Mishuozhima_29188_Mishuozhima;Mishuozhima_30388_Mishuozhima;Swetha_07928_Swetha;Swetha_19237_Swetha;Swetha_40763_Swetha;Swetha_41324_Swetha;Yuzhi11_16011_Yuzhi11;Yuzhi11_16953_Yuzhi11;Yuzhi11_23892_Yuzhi11;Yuzhi11_23965_Yuzhi11;Zhongzhi13_31004_Zhongzhi13;Zhongzhi13_32394_Zhongzhi13;	NA	uncharacterized LOC102590164; K01183 chitinase [EC:3.2.1.14]	NA
4164	16	3	3	4	1	3	0	0	0	1	0	1	0	7	Baizhima_17898_Baizhima;Baizhima_17899_Baizhima;Baizhima_17900_Baizhima;Mishuozhima_17520_Mishuozhima;Mishuozhima_17521_Mishuozhima;Mishuozhima_17522_Mishuozhima;Swetha_22859_Swetha;Swetha_22860_Swetha;Swetha_22861_Swetha;Swetha_22863_Swetha;VIT_06s0004g03960.t01_VIVI;Yuzhi11_22218_Yuzhi11;Zhongzhi13_16806_Zhongzhi13;Zhongzhi13_16807_Zhongzhi13;Zhongzhi13_16808_Zhongzhi13;Zm00001d038484_T001_ZEMA;	IPR024788; Malectin-like carbohydrate-binding domain	hypothetical protein; K16224 senescence-induced receptor-like serine/threonine-protein kinase	Y2451_ARATH Leucine-rich repeat receptor-like serine/threonine-protein kinase At2g14510 OS=Arabidopsis thaliana GN=At2g14510 PE=2 SV=1
4167	16	3	3	3	1	3	0	2	1	0	0	0	0	7	Baizhima_19290_Baizhima;Baizhima_19295_Baizhima;Baizhima_19296_Baizhima;Mishuozhima_19041_Mishuozhima;Mishuozhima_19046_Mishuozhima;Mishuozhima_19047_Mishuozhima;PGSC0003DMT400095096_SOTU;Solyc01g008710.2.1_SOLY;Solyc01g008720.1.1_SOLY;Swetha_25011_Swetha;Swetha_25013_Swetha;Swetha_33149_Swetha;Yuzhi11_12278_Yuzhi11;Zhongzhi13_18514_Zhongzhi13;Zhongzhi13_18518_Zhongzhi13;Zhongzhi13_18519_Zhongzhi…	IPR001547; Glycoside hydrolase, family 5 IPR017853; Glycoside hydrolase superfamily	mannan endo-1,4-beta-mannosidase 4-like; K19355 mannan endo-1,4-beta-mannosidase [EC:3.2.1.78]	MAN7_ARATH Mannan endo-1,4-beta-mannosidase 7 OS=Arabidopsis thaliana GN=MAN7 PE=2 SV=1
4788	15	3	4	5	0	3	0	0	0	0	0	0	0	4	Baizhima_01241_Baizhima;Baizhima_08860_Baizhima;Baizhima_15846_Baizhima;Mishuozhima_01005_Mishuozhima;Mishuozhima_06608_Mishuozhima;Mishuozhima_15541_Mishuozhima;Mishuozhima_18659_Mishuozhima;Swetha_11175_Swetha;Swetha_16356_Swetha;Swetha_18530_Swetha;Swetha_20225_Swetha;Swetha_24490_Swetha;Zhongzhi13_01153_Zhongzhi13;Zhongzhi13_06499_Zhongzhi13;Zhongzhi13_14253_Zhongzhi13;	IPR004332; Transposase, MuDR, plant	uncharacterized LOC101300290; K17086 transmembrane 9 superfamily member 2/4	NA
4798	15	3	2	6	1	3	0	0	0	0	0	0	0	5	Baizhima_06737_Baizhima;Baizhima_06738_Baizhima;Baizhima_25451_Baizhima;Mishuozhima_03244_Mishuozhima;Mishuozhima_03245_Mishuozhima;Swetha_33686_Swetha;Swetha_33688_Swetha;Swetha_33689_Swetha;Swetha_33690_Swetha;Swetha_33821_Swetha;Swetha_33827_Swetha;Yuzhi11_24039_Yuzhi11;Zhongzhi13_25905_Zhongzhi13;Zhongzhi13_25906_Zhongzhi13;Zhongzhi13_26007_Zhongzhi13;	IPR002182; NB-ARC IPR003593; AAA+ ATPase domain IPR025886; Phloem protein 2-like IPR027417; P-loop containing nucleoside triphosphate hydrolase IPR032675; Leucine-rich repeat domain, L domain-like	disease resistance RPP8-like protein 3-like; K13457 disease resistance protein RPM1	DRL8_ARATH Putative disease resistance protein At1g58400 OS=Arabidopsis thaliana GN=At1g58400 PE=3 SV=1
4817	15	2	3	4	2	4	0	0	0	0	0	0	0	5	Baizhima_21064_Baizhima;Baizhima_22843_Baizhima;Mishuozhima_14611_Mishuozhima;Mishuozhima_20751_Mishuozhima;Mishuozhima_22496_Mishuozhima;Swetha_27476_Swetha;Swetha_27481_Swetha;Swetha_31995_Swetha;Swetha_31996_Swetha;Yuzhi11_01677_Yuzhi11;Yuzhi11_03238_Yuzhi11;Zhongzhi13_13044_Zhongzhi13;Zhongzhi13_20755_Zhongzhi13;Zhongzhi13_20757_Zhongzhi13;Zhongzhi13_22928_Zhongzhi13;	IPR002213; UDP-glucuronosyl/UDP-glucosyltransferase	SORBIDRAFT_01g001220, Sb01g001220; hypothetical protein; K13030 cyanohydrin beta-glucosyltransferase [EC:2.4.1.85]	UGT2_GARJA 7-deoxyloganetin glucosyltransferase OS=Gardenia jasminoides GN=UGT85A24 PE=1 SV=1
4828	15	3	2	4	2	3	0	0	0	0	0	1	0	6	Baizhima_29558_Baizhima;Baizhima_29562_Baizhima;Baizhima_31537_Baizhima;Mishuozhima_29052_Mishuozhima;Mishuozhima_30970_Mishuozhima;SIN_1020060_Zhongzhi13;Swetha_36689_Swetha;Swetha_36690_Swetha;Swetha_39415_Swetha;Swetha_39454_Swetha;Yuzhi11_19517_Yuzhi11;Yuzhi11_20954_Yuzhi11;Zhongzhi13_30770_Zhongzhi13;Zhongzhi13_30774_Zhongzhi13;Zm00001d005312_T001_ZEMA;	IPR003480; Transferase	AT133, GmAT133; malonyl-CoA:isoflavone 7-O-glucoside-6''-O-malonyltransferase; K13264 isoflavone 7-O-glucoside-6''-O-malonyltransferase [EC:2.3.1.115]	ANTA_GENTR Anthocyanin 5-aromatic acyltransferase OS=Gentiana triflora PE=1 SV=1
5741	14	3	3	3	0	5	0	0	0	0	0	0	0	4	Baizhima_12827_Baizhima;Baizhima_14973_Baizhima;Baizhima_15283_Baizhima;Mishuozhima_04506_Mishuozhima;Mishuozhima_12534_Mishuozhima;Mishuozhima_14958_Mishuozhima;Swetha_19179_Swetha;Swetha_19646_Swetha;Swetha_36505_Swetha;Zhongzhi13_10650_Zhongzhi13;Zhongzhi13_13134_Zhongzhi13;Zhongzhi13_13488_Zhongzhi13;Zhongzhi13_16813_Zhongzhi13;Zhongzhi13_25618_Zhongzhi13;	IPR004332; Transposase, MuDR, plant	uncharacterized LOC101300290; K17086 transmembrane 9 superfamily member 2/4	NA
7227	13	3	3	3	1	3	0	0	0	0	0	0	0	5	Baizhima_09776_Baizhima;Baizhima_09777_Baizhima;Baizhima_13435_Baizhima;Mishuozhima_09276_Mishuozhima;Mishuozhima_09277_Mishuozhima;Mishuozhima_13150_Mishuozhima;Swetha_12612_Swetha;Swetha_12614_Swetha;Swetha_17130_Swetha;Yuzhi11_05146_Yuzhi11;Zhongzhi13_07572_Zhongzhi13;Zhongzhi13_07573_Zhongzhi13;Zhongzhi13_11463_Zhongzhi13;	IPR001810; F-box domain IPR006566; FBD domain IPR032675; Leucine-rich repeat domain, L domain-like	NA	FDL1_ARATH F-box/FBD/LRR-repeat protein At1g13570 OS=Arabidopsis thaliana GN=At1g13570 PE=2 SV=1
7249	13	2	3	3	3	2	0	0	0	0	0	0	0	5	Baizhima_15596_Baizhima;Baizhima_26221_Baizhima;Mishuozhima_13286_Mishuozhima;Mishuozhima_15305_Mishuozhima;Mishuozhima_25673_Mishuozhima;Swetha_00406_Swetha;Swetha_19962_Swetha;Swetha_34876_Swetha;Yuzhi11_07655_Yuzhi11;Yuzhi11_16984_Yuzhi11;Yuzhi11_18023_Yuzhi11;Zhongzhi13_13989_Zhongzhi13;Zhongzhi13_26839_Zhongzhi13;	IPR000477; Reverse transcriptase domain	uncharacterized LOC104435557; K15115 solute carrier family 25 (mitochondrial folate transporter), member 32	LIN1_NYCCO LINE-1 reverse transcriptase homolog OS=Nycticebus coucang PE=4 SV=1
10397	11	2	3	3	0	3	0	0	0	0	0	0	0	4	Baizhima_04906_Baizhima;Baizhima_04907_Baizhima;Mishuozhima_04740_Mishuozhima;Mishuozhima_04741_Mishuozhima;Mishuozhima_04742_Mishuozhima;Swetha_06931_Swetha;Swetha_06935_Swetha;Swetha_06936_Swetha;Zhongzhi13_02945_Zhongzhi13;Zhongzhi13_02946_Zhongzhi13;Zhongzhi13_02947_Zhongzhi13;	IPR001810; F-box domain IPR006527; F-box associated domain, type 1 IPR011043; Galactose oxidase/kelch, beta-propeller IPR017451; F-box associated interaction domain	F-box protein At4g22390; K15030 translation initiation factor 3 subunit M	FB135_ARATH F-box protein At3g07870 OS=Arabidopsis thaliana GN=At3g07870 PE=2 SV=1

## Sheet: KOs_of_expanded_families
KO_ID	Description	Numbers of orthologous gene clusters and unclustered genes
K13457	disease resistance protein RPM1	6
K01183	chitinase [EC:3.2.1.14]	5
K12153	phenylalanine N-monooxygenase [EC:1.14.13.124]	5
K15718	linoleate 9S-lipoxygenase [EC:1.13.11.58]	5
K15115	solute carrier family 25 (mitochondrial folate transporter), member 32	4
K17302	coatomer, subunit beta'	4
K01188	beta-glucosidase [EC:3.2.1.21]	3
K07410	cytochrome P450, family 1, subfamily B, polypeptide 1 [EC:1.14.14.1]	3
K17086	transmembrane 9 superfamily member 2/4	3
K00514	zeta-carotene desaturase [EC:1.3.5.6]	2
K05658	ATP-binding cassette, subfamily B (MDR/TAP), member 1 [EC:3.6.3.44]	2
K06662	cell cycle checkpoint protein	2
K06883	uncharacterized protein	2
K08150	MFS transporter, SP family, solute carrier family 2 (myo-inositol transporter), member 13	2
K17604	zinc finger SWIM domain-containing protein 3	2
K17710	pentatricopeptide repeat domain-containing protein 1	2
K17982	geranyllinalool synthase [EC:4.2.3.144]	2
K19042	E3 ubiquitin-protein ligase BOI and related proteins [EC:2.3.2.27]	2
K19355	mannan endo-1,4-beta-mannosidase [EC:3.2.1.78]	2
K00422	polyphenol oxidase [EC:1.10.3.1]	1
K00873	pyruvate kinase [EC:2.7.1.40]	1
K01014	aryl sulfotransferase [EC:2.8.2.1]	1
K01381	saccharopepsin [EC:3.4.23.25]	1
K03327	multidrug resistance protein, MATE family	1
K03363	cell division cycle 20, cofactor of APC complex	1
K04120	ent-copalyl diphosphate synthase [EC:5.5.1.13]	1
K04733	interleukin-1 receptor-associated kinase 4 [EC:2.7.11.1]	1
K05275	pyridoxine 4-dehydrogenase [EC:1.1.1.65]	1
K05278	flavonol synthase [EC:1.14.11.23]	1
K05280	flavonoid 3'-monooxygenase [EC:1.14.13.21]	1
K05933	aminocyclopropanecarboxylate oxidase [EC:1.14.17.4]	1
K07408	cytochrome P450, family 1, subfamily A, polypeptide 1 [EC:1.14.14.1]	1
K07478	putative ATPase	1
K09753	cinnamoyl-CoA reductase [EC:1.2.1.44]	1
K09840	9-cis-epoxycarotenoid dioxygenase [EC:1.13.11.51]	1
K10406	kinesin family member C2/C3	1
K10751	chromatin assembly factor 1 subunit B	1
K10760	adenylate isopentenyltransferase (cytokinin synthase)	1
K10999	cellulose synthase A [EC:2.4.1.12]	1
K11292	transcription elongation factor SPT6	1
K11838	ubiquitin carboxyl-terminal hydrolase 7 [EC:3.4.19.12]	1
K12937	cyanidin-3-O-glucoside 2''-O-glucuronosyltransferase [EC:2.4.1.254]	1
K13030	cyanohydrin beta-glucosyltransferase [EC:2.4.1.85]	1
K13065	shikimate O-hydroxycinnamoyltransferase [EC:2.3.1.133]	1
K13081	leucoanthocyanidin reductase [EC:1.17.1.3]	1
K13229	2,4-dihydroxy-1,4-benzoxazin-3-one-glucoside dioxygenase [EC:1.14.20.2]	1
K13261	3,9-dihydroxypterocarpan 6a-monooxygenase [EC:1.14.13.28]	1
K13264	isoflavone 7-O-glucoside-6''-O-malonyltransferase [EC:2.3.1.115]	1
K13508	glycerol-3-phosphate acyltransferase [EC:2.3.1.15]	1
K13692	UDP-glucose:(indol-3-yl)acetate beta-D-glucosyltransferase [EC:2.4.1.121]	1
K14182	vetispiradiene synthase [EC:4.2.3.21]	1
K14431	transcription factor TGA	1
K14494	DELLA protein	1
K14638	solute carrier family 15 (peptide/histidine transporter), member 3/4	1
K14985	26-hydroxylase [EC:1.14.-.-]	1
K15030	translation initiation factor 3 subunit M	1
K15078	structure-specific endonuclease subunit SLX1 [EC:3.6.1.-]	1
K15639	PHYB activation tagged suppressor 1 [EC:1.14.-.-]	1
K16196	eukaryotic translation initiation factor 2-alpha kinase 4 [EC:2.7.11.1]	1
K16224	senescence-induced receptor-like serine/threonine-protein kinase	1
K17471	sulfate transporter 3	1
K17943	pumilio RNA-binding family	1
K18195	rhamnogalacturonan endolyase [EC:4.2.2.23]	1
K18848	indole-3-acetate O-methyltransferase [EC:2.1.1.278]	1
K19626	inversin	1

## Sheet: Pathways of expanded families
Pathways	Description	KO Numbers
ko01110	Biosynthesis of secondary metabolites	17
ko01100	Metabolic pathways	16
ko00941	Flavonoid biosynthesis	4
ko00940	Phenylpropanoid biosynthesis	3
ko05204	Chemical carcinogenesis	3
ko00460	Cyanoamino acid metabolism	3
ko05203	Viral carcinogenesis	3
ko00944	Flavone and flavonol biosynthesis	2
ko04111	Cell cycle - yeast	2
ko00380	Tryptophan metabolism	2
ko04113	Meiosis - yeast	2
ko00943	Isoflavonoid biosynthesis	2
ko00980	Metabolism of xenobiotics by cytochrome P450	2
ko04075	Plant hormone signal transduction	2
ko04138	Autophagy - yeast	2
ko05169	Epstein-Barr virus infection	2
ko00906	Carotenoid biosynthesis	2
ko05206	MicroRNAs in cancer	2
ko00140	Steroid hormone biosynthesis	2
ko00904	Diterpenoid biosynthesis	2
ko05164	Influenza A	2
ko05162	Measles	2
ko01120	Microbial metabolism in diverse environments	2
ko05168	Herpes simplex infection	2
ko04626	Plant-pathogen interaction	2
ko04913	Ovarian steroidogenesis	2
ko04068	FoxO signaling pathway	1
ko04140	Autophagy - animal	1
ko04120	Ubiquitin mediated proteolysis	1
ko01130	Biosynthesis of antibiotics	1
ko00909	Sesquiterpenoid and triterpenoid biosynthesis	1
ko00270	Cysteine and methionine metabolism	1
ko04722	Neurotrophin signaling pathway	1
ko00945	Stilbenoid, diarylheptanoid and gingerol biosynthesis	1
ko04620	Toll-like receptor signaling pathway	1
ko00966	Glucosinolate biosynthesis	1
ko04922	Glucagon signaling pathway	1
ko04976	Bile secretion	1
ko00010	Glycolysis / Gluconeogenesis	1
ko00981	Insect hormone biosynthesis	1
ko01230	Biosynthesis of amino acids	1
ko00564	Glycerophospholipid metabolism	1
ko05133	Pertussis	1
ko05142	Chagas disease (American trypanosomiasis)	1
ko04930	Type II diabetes mellitus	1
ko04114	Oocyte meiosis	1
ko00350	Tyrosine metabolism	1
ko00950	Isoquinoline alkaloid biosynthesis	1
ko00051	Fructose and mannose metabolism	1
ko04310	Wnt signaling pathway	1
ko05226	Gastric cancer	1
ko01200	Carbon metabolism	1
ko00620	Pyruvate metabolism	1
ko00830	Retinol metabolism	1
ko00908	Zeatin biosynthesis	1
ko04624	Toll and Imd signaling pathway	1
ko05152	Tuberculosis	1
ko00591	Linoleic acid metabolism	1
ko00750	Vitamin B6 metabolism	1
ko04016	MAPK signaling pathway - plant	1
ko03460	Fanconi anemia pathway	1
ko00402	Benzoxazinoid biosynthesis	1
ko04110	Cell cycle	1
ko05145	Toxoplasmosis	1
ko05140	Leishmaniasis	1
ko00230	Purine metabolism	1
ko00942	Anthocyanin biosynthesis	1
ko00500	Starch and sucrose metabolism	1
ko04621	NOD-like receptor signaling pathway	1
ko00905	Brassinosteroid biosynthesis	1
ko01210	2-Oxocarboxylic acid metabolism	1
ko05230	Central carbon metabolism in cancer	1
ko05165	Human papillomavirus infection	1
ko04141	Protein processing in endoplasmic reticulum	1
ko00561	Glycerolipid metabolism	1
ko05166	HTLV-I infection	1
ko05160	Hepatitis C	1
ko00520	Amino sugar and nucleotide sugar metabolism	1
ko02010	ABC transporters	1
ko04010	MAPK signaling pathway	1
ko04064	NF-kappa B signaling pathway	1

## Sheet: Contracted_Gene_Families
Fam_id	Total_Genes	Baizhima	Mishuozhima	Swetha	Yuzhi11	Zhongzhi13	U.gibba	S.lycopersicum	S.tuberosum	V.vinifera	A.thaliana	Z.mays	O.sativa	Species_num	Gene Lists	InterPro	KEGG	Swissprot
34	202	2	0	1	0	3	184	4	6	0	2	0	0	7	AT2G06105.1_ARTH;ATMG00750.1_ARTH;Baizhima_03714_Baizhima;Baizhima_22740_Baizhima;PGSC0003DMT400031498_SOTU;PGSC0003DMT400086230_SOTU;PGSC0003DMT400087758_SOTU;PGSC0003DMT400087904_SOTU;PGSC0003DMT400089970_SOTU;PGSC0003DMT400097536_SOTU;SIN_1013200_Zhongzhi13;Solyc06g043040.1.1_SOLY;Solyc07g032120.1.1_SOLY;Solyc10g044850.1.1_SOLY;Solyc10g045120.1.1_SOLY;Swetha_29949_Swetha;UGI.Scf00024.2983_UTGI…	NA	uncharacterized LOC101311565; K01303 acylaminoacyl-peptidase [EC:3.4.19.1]	POL3_DROME Retrovirus-related Pol polyprotein from transposon 17.6 OS=Drosophila melanogaster GN=pol PE=4 SV=1
38	191	11	11	10	0	15	144	0	0	0	0	0	0	5	Baizhima_00749_Baizhima;Baizhima_04273_Baizhima;Baizhima_11211_Baizhima;Baizhima_11301_Baizhima;Baizhima_11333_Baizhima;Baizhima_17570_Baizhima;Baizhima_19244_Baizhima;Baizhima_22705_Baizhima;Baizhima_26340_Baizhima;Baizhima_26366_Baizhima;Baizhima_28110_Baizhima;Mishuozhima_00535_Mishuozhima;Mishuozhima_10969_Mishuozhima;Mishuozhima_11014_Mishuozhima;Mishuozhima_11701_Mishuozhima;Mishuozhima_221…	IPR005162; Retrotransposon gag domain	uncharacterized LOC103427975; K12819 pre-mRNA-processing factor SLU7	NA
41	182	0	0	0	0	0	182	0	0	0	0	0	0	1	UGI.Scf00070.6364_UTGI;UGI.Scf00070.6365_UTGI;UGI.Scf00071.6384_UTGI;UGI.Scf00075.6579_UTGI;UGI.Scf00075.6581_UTGI;UGI.Scf00075.6619_UTGI;UGI.Scf00075.6620_UTGI;UGI.Scf00075.6621_UTGI;UGI.Scf00128.9132_UTGI;UGI.Scf00154.9955_UTGI;UGI.Scf00154.9956_UTGI;UGI.Scf00172.10539_UTGI;UGI.Scf00172.10540_UTGI;UGI.Scf00174.10604_UTGI;UGI.Scf00182.10760_UTGI;UGI.Scf00182.10761_UTGI;UGI.Scf00216.11732_UTGI;UG…	NA	NA	NA
49	173	0	0	0	0	0	0	20	43	31	79	0	0	4	AT1G27170.1_ARTH;AT1G27180.1_ARTH;AT1G31540.2_ARTH;AT1G56510.1_ARTH;AT1G56520.2_ARTH;AT1G56540.1_ARTH;AT1G57650.1_ARTH;AT1G63730.1_ARTH;AT1G63740.2_ARTH;AT1G63750.3_ARTH;AT1G63860.1_ARTH;AT1G63870.1_ARTH;AT1G63880.1_ARTH;AT1G64070.1_ARTH;AT1G65850.2_ARTH;AT1G66090.1_ARTH;AT1G69550.1_ARTH;AT2G14080.1_ARTH;AT2G16870.1_ARTH;AT2G17060.1_ARTH;AT3G04210.1_ARTH;AT3G04220.3_ARTH;AT3G25505.1_ARTH;AT3G2551…	NA	NA	NA
63	159	0	0	0	0	0	0	40	69	16	34	0	0	4	AT1G45616.1_ARTH;AT1G47890.1_ARTH;AT1G71390.2_ARTH;AT1G71400.1_ARTH;AT2G15042.1_ARTH;AT2G15080.2_ARTH;AT2G25440.1_ARTH;AT2G32660.2_ARTH;AT2G32680.1_ARTH;AT2G33020.1_ARTH;AT2G33050.1_ARTH;AT2G33060.1_ARTH;AT2G33080.1_ARTH;AT3G05360.1_ARTH;AT3G05370.1_ARTH;AT3G05650.1_ARTH;AT3G05660.1_ARTH;AT3G11010.2_ARTH;AT3G11080.1_ARTH;AT3G23010.1_ARTH;AT3G23110.1_ARTH;AT3G23120.1_ARTH;AT3G24900.2_ARTH;AT3G2498…	NA	NA	NA
121	107	1	2	1	0	3	99	0	0	0	0	1	0	6	Baizhima_15639_Baizhima;Mishuozhima_15343_Mishuozhima;Mishuozhima_22189_Mishuozhima;Swetha_29686_Swetha;UGI.Scf00024.2977_UTGI;UGI.Scf00024.2982_UTGI;UGI.Scf00070.6353_UTGI;UGI.Scf00070.6354_UTGI;UGI.Scf00070.6367_UTGI;UGI.Scf00070.6368_UTGI;UGI.Scf00085.7162_UTGI;UGI.Scf00114.8557_UTGI;UGI.Scf00119.8781_UTGI;UGI.Scf00119.8782_UTGI;UGI.Scf00144.9607_UTGI;UGI.Scf00174.10605_UTGI;UGI.Scf00175.10629…	NA	uncharacterized LOC103427975; K12819 pre-mRNA-processing factor SLU7	NA
146	94	1	1	0	1	1	90	0	0	0	0	0	0	5	Baizhima_05439_Baizhima;Mishuozhima_24108_Mishuozhima;UGI.Scf00070.6357_UTGI;UGI.Scf00070.6358_UTGI;UGI.Scf00070.6370_UTGI;UGI.Scf00075.6603_UTGI;UGI.Scf00085.7159_UTGI;UGI.Scf00114.8555_UTGI;UGI.Scf00136.9418_UTGI;UGI.Scf00144.9602_UTGI;UGI.Scf00144.9603_UTGI;UGI.Scf00144.9604_UTGI;UGI.Scf00154.9965_UTGI;UGI.Scf00165.10362_UTGI;UGI.Scf00165.10363_UTGI;UGI.Scf00175.10607_UTGI;UGI.Scf00183.10790_U…	IPR004312; Arabidopsis retrotransposon Orf1	NA	NA
219	73	1	0	0	0	0	67	0	1	3	0	0	1	5	Baizhima_08859_Baizhima;OS03T0300700-01_ORSA;PGSC0003DMT400070839_SOTU;UGI.Scf00014.2025_UTGI;UGI.Scf00014.2026_UTGI;UGI.Scf00135.9385_UTGI;UGI.Scf00135.9386_UTGI;UGI.Scf00135.9390_UTGI;UGI.Scf00135.9391_UTGI;UGI.Scf00135.9392_UTGI;UGI.Scf00135.9393_UTGI;UGI.Scf00189.10965_UTGI;UGI.Scf00216.11748_UTGI;UGI.Scf00226.11972_UTGI;UGI.Scf00226.11973_UTGI;UGI.Scf00244.12410_UTGI;UGI.Scf00244.12411_UTGI;…	NA	NA	NA
293	62	0	0	0	0	0	57	0	4	0	0	0	1	3	OS02T0522300-01_ORSA;PGSC0003DMT400016556_SOTU;PGSC0003DMT400095828_SOTU;PGSC0003DMT400096384_SOTU;PGSC0003DMT400097620_SOTU;UGI.Scf00075.6606_UTGI;UGI.Scf00085.7157_UTGI;UGI.Scf00135.9384_UTGI;UGI.Scf00135.9397_UTGI;UGI.Scf00226.11971_UTGI;UGI.Scf00261.12813_UTGI;UGI.Scf00270.13020_UTGI;UGI.Scf00294.13506_UTGI;UGI.Scf00294.13507_UTGI;UGI.Scf00310.13848_UTGI;UGI.Scf00310.13849_UTGI;UGI.Scf00339.1…	NA	NA	NA
294	62	0	0	0	0	0	62	0	0	0	0	0	0	1	UGI.Scf00075.6593_UTGI;UGI.Scf00075.6594_UTGI;UGI.Scf00075.6595_UTGI;UGI.Scf00099.7876_UTGI;UGI.Scf00154.9962_UTGI;UGI.Scf00154.9969_UTGI;UGI.Scf00154.9970_UTGI;UGI.Scf00172.10548_UTGI;UGI.Scf00175.10610_UTGI;UGI.Scf00214.11701_UTGI;UGI.Scf00214.11702_UTGI;UGI.Scf00214.11703_UTGI;UGI.Scf00219.11832_UTGI;UGI.Scf00219.11833_UTGI;UGI.Scf00233.12170_UTGI;UGI.Scf00243.12406_UTGI;UGI.Scf00245.12467_UTG…	NA	NA	NA
300	61	0	0	0	0	0	52	2	6	0	0	1	0	4	PGSC0003DMT400010834_SOTU;PGSC0003DMT400016990_SOTU;PGSC0003DMT400021353_SOTU;PGSC0003DMT400035156_SOTU;PGSC0003DMT400043005_SOTU;PGSC0003DMT400094716_SOTU;Solyc03g062850.1.1_SOLY;Solyc03g062860.1.1_SOLY;UGI.Scf00003.581_UTGI;UGI.Scf00003.582_UTGI;UGI.Scf00024.2988_UTGI;UGI.Scf00024.2989_UTGI;UGI.Scf00052.5307_UTGI;UGI.Scf00052.5308_UTGI;UGI.Scf00052.5309_UTGI;UGI.Scf00070.6341_UTGI;UGI.Scf00070.…	NA	NA	NA
356	57	0	0	0	0	0	57	0	0	0	0	0	0	1	UGI.Scf00070.6362_UTGI;UGI.Scf00071.6381_UTGI;UGI.Scf00075.6582_UTGI;UGI.Scf00075.6618_UTGI;UGI.Scf00128.9131_UTGI;UGI.Scf00154.9959_UTGI;UGI.Scf00172.10536_UTGI;UGI.Scf00174.10594_UTGI;UGI.Scf00182.10763_UTGI;UGI.Scf00216.11730_UTGI;UGI.Scf00221.11881_UTGI;UGI.Scf00232.12147_UTGI;UGI.Scf00239.12335_UTGI;UGI.Scf00273.13082_UTGI;UGI.Scf00294.13516_UTGI;UGI.Scf00305.13754_UTGI;UGI.Scf00316.13966_UT…	NA	NA	NA
397	53	0	0	0	0	0	53	0	0	0	0	0	0	1	UGI.Scf00070.6352_UTGI;UGI.Scf00070.6363_UTGI;UGI.Scf00071.6382_UTGI;UGI.Scf00154.9957_UTGI;UGI.Scf00154.9958_UTGI;UGI.Scf00172.10538_UTGI;UGI.Scf00172.10547_UTGI;UGI.Scf00182.10762_UTGI;UGI.Scf00216.11731_UTGI;UGI.Scf00216.11742_UTGI;UGI.Scf00245.12461_UTGI;UGI.Scf00245.12462_UTGI;UGI.Scf00248.12513_UTGI;UGI.Scf00248.12514_UTGI;UGI.Scf00272.13062_UTGI;UGI.Scf00294.13515_UTGI;UGI.Scf00316.13967_U…	NA	NA	NA
412	52	0	0	0	0	0	52	0	0	0	0	0	0	1	UGI.Scf00135.9387_UTGI;UGI.Scf00135.9388_UTGI;UGI.Scf00135.9389_UTGI;UGI.Scf00144.9593_UTGI;UGI.Scf00223.11927_UTGI;UGI.Scf00243.12404_UTGI;UGI.Scf00258.12741_UTGI;UGI.Scf00258.12742_UTGI;UGI.Scf00261.12805_UTGI;UGI.Scf00261.12806_UTGI;UGI.Scf00261.12807_UTGI;UGI.Scf00261.12814_UTGI;UGI.Scf00261.12815_UTGI;UGI.Scf00275.13119_UTGI;UGI.Scf00461.16226_UTGI;UGI.Scf00491.16637_UTGI;UGI.Scf00491.16639_…	NA	NA	NA
517	46	0	0	0	0	0	46	0	0	0	0	0	0	1	UGI.Scf00070.6351_UTGI;UGI.Scf00070.6361_UTGI;UGI.Scf00071.6380_UTGI;UGI.Scf00075.6583_UTGI;UGI.Scf00154.9960_UTGI;UGI.Scf00172.10535_UTGI;UGI.Scf00174.10602_UTGI;UGI.Scf00182.10764_UTGI;UGI.Scf00216.11729_UTGI;UGI.Scf00221.11882_UTGI;UGI.Scf00245.12459_UTGI;UGI.Scf00248.12512_UTGI;UGI.Scf00270.13026_UTGI;UGI.Scf00272.13063_UTGI;UGI.Scf00294.13518_UTGI;UGI.Scf00316.13965_UTGI;UGI.Scf00330.14150_U…	NA	NA	NA
578	43	1	1	1	1	1	12	3	3	10	4	2	4	12	AT3G49190.1_ARTH;AT3G49200.1_ARTH;AT3G49210.1_ARTH;AT5G53390.1_ARTH;Baizhima_07031_Baizhima;Mishuozhima_11240_Mishuozhima;OS01T0681000-01_ORSA;OS01T0770000-01_ORSA;OS01T0770100-00_ORSA;OS05T0556300-01_ORSA;PGSC0003DMT400023554_SOTU;PGSC0003DMT400093358_SOTU;PGSC0003DMT400097566_SOTU;Solyc01g011430.2.1_SOLY;Solyc03g083380.2.1_SOLY;Solyc10g009430.2.1_SOLY;Swetha_14586_Swetha;UGI.Scf00024.2991_UTGI;…	IPR004255; O-acyltransferase, WSD1, N-terminal IPR009721; O-acyltransferase WSD1, C-terminal	O-acyltransferase WSD1; K15406 wax-ester synthase / diacylglycerol O-acyltransferase [EC:2.3.1.75 2.3.1.20]	WSD1_ARATH O-acyltransferase WSD1 OS=Arabidopsis thaliana GN=WSD1 PE=2 SV=1
585	43	0	0	0	0	0	4	34	1	2	1	1	0	6	ATMG00710.1_ARTH;PGSC0003DMT400028488_SOTU;Solyc01g015090.1.1_SOLY;Solyc01g015100.1.1_SOLY;Solyc01g017780.1.1_SOLY;Solyc01g067050.1.1_SOLY;Solyc02g043930.1.1_SOLY;Solyc02g062480.1.1_SOLY;Solyc03g043670.1.1_SOLY;Solyc03g043680.1.1_SOLY;Solyc03g043690.1.1_SOLY;Solyc03g044070.1.1_SOLY;Solyc03g044570.1.1_SOLY;Solyc05g016140.1.1_SOLY;Solyc05g053320.1.1_SOLY;Solyc06g011310.1.1_SOLY;Solyc06g036140.1.1_S…	NA	NA	NA
588	43	0	0	0	0	0	43	0	0	0	0	0	0	1	UGI.Scf00109.8288_UTGI;UGI.Scf00216.11727_UTGI;UGI.Scf00219.11825_UTGI;UGI.Scf00245.12444_UTGI;UGI.Scf00281.13247_UTGI;UGI.Scf00283.13306_UTGI;UGI.Scf00287.13400_UTGI;UGI.Scf00287.13401_UTGI;UGI.Scf00316.13959_UTGI;UGI.Scf00339.14314_UTGI;UGI.Scf00339.14315_UTGI;UGI.Scf00388.15189_UTGI;UGI.Scf00497.16700_UTGI;UGI.Scf00547.17223_UTGI;UGI.Scf00553.17265_UTGI;UGI.Scf00566.17365_UTGI;UGI.Scf00572.174…	NA	NA	NA
855	35	0	0	0	0	0	4	23	3	0	0	2	3	5	OS04T0191000-01_ORSA;OS08T0315200-01_ORSA;OS12T0142900-02_ORSA;PGSC0003DMT400044133_SOTU;PGSC0003DMT400051114_SOTU;PGSC0003DMT400065384_SOTU;Solyc01g028970.1.1_SOLY;Solyc03g013360.1.1_SOLY;Solyc03g063890.1.1_SOLY;Solyc04g017990.1.1_SOLY;Solyc07g039270.2.1_SOLY;Solyc08g022200.1.1_SOLY;Solyc08g023400.1.1_SOLY;Solyc08g060910.1.1_SOLY;Solyc09g050010.1.1_SOLY;Solyc10g012220.1.1_SOLY;Solyc10g035570.1.1…	NA	NA	NA
1200	28	0	0	0	0	0	2	4	2	0	9	8	3	6	AT1G19260.1_ARTH;AT1G41920.1_ARTH;AT1G42710.1_ARTH;AT2G06541.1_ARTH;AT3G29450.1_ARTH;AT3G29763.1_ARTH;AT3G29765.1_ARTH;AT3G31402.1_ARTH;AT4G09660.1_ARTH;OS02T0301400-01_ORSA;OS05T0311600-01_ORSA;OS09T0290900-01_ORSA;PGSC0003DMT400041058_SOTU;PGSC0003DMT400041742_SOTU;Solyc05g045690.1.1_SOLY;Solyc07g008960.1.1_SOLY;Solyc09g064220.1.1_SOLY;Solyc12g039150.1.1_SOLY;UGI.Scf00765.18872_UTGI;UGI.Scf0076…	NA	NA	NA
1274	28	0	0	0	0	0	28	0	0	0	0	0	0	1	UGI.Scf00128.9117_UTGI;UGI.Scf00135.9383_UTGI;UGI.Scf00135.9394_UTGI;UGI.Scf00135.9395_UTGI;UGI.Scf00135.9396_UTGI;UGI.Scf00258.12738_UTGI;UGI.Scf00258.12739_UTGI;UGI.Scf00258.12740_UTGI;UGI.Scf00461.16225_UTGI;UGI.Scf00491.16638_UTGI;UGI.Scf00720.18574_UTGI;UGI.Scf00881.19442_UTGI;UGI.Scf00914.19604_UTGI;UGI.Scf00914.19605_UTGI;UGI.Scf01004.19901_UTGI;UGI.Scf01033.22695_UTGI;UGI.Scf01389.23291_U…	NA	NA	NA

## Sheet: KOs_of_contracted_families
KO ID	Description	Numbers of orthologous gene clusters and unclustered genes
K12819	pre-mRNA-processing factor SLU7	2
K01303	acylaminoacyl-peptidase [EC:3.4.19.1]	1
K15406	wax-ester synthase / diacylglycerol O-acyltransferase [EC:2.3.1.75 2.3.1.20]	1

## Sheet: Pathways of contracted families
Pathways	Description	KO Numbers
ko00073	Cutin, suberine and wax biosynthesis	1
ko03040	Spliceosome	1
