# Supplementary material for: Insight into the evolution and functional characteristics of the pan‐genome assembly from sesame landraces and modern cultivars
Source: Plant Biotechnol J. 2018 Dec 8;17(5):881–92. doi: 10.1111/pbi.13022 (PMC6587448; doi:10.1111/pbi.13022)
Supplement: Supplementary file 13 — Data S7 The function annotaion of positively selected and fast‐evolving genes in sesame. [file PBI-17-881-s009.xls]

## Sheet: positively_selected_genes
GeneID	AGI	Selection Site	IprScan	KEGG	SwissPort
Zhongzhi13_27671	AT5G56730.1	449 V 0.923;625 S 0.524;651 M 0.992**;693 T 0.896;859 L 0.634;1065 L 0.824;1067 G 0.976*;1070 G 0.943;1076 F 0.519;1079 W 0.912;1080 R 0.681;1081 Y 0.912;1082 S 0.977*;1087 - 0.571;	IPR001431; Peptidase M16, zinc-binding site IPR007863; Peptidase M16, C-terminal IPR011249; Metalloenzyme, LuxS/M16 peptidase-like IPR011765; Peptidase M16, N-terminal	mitochondrial processing peptidase (EC:3.4.24.64); K17732 mitochondrial-processing peptidase subunit beta [EC:3.4.24.64]	PQQL_HAEIN Probable zinc protease PqqL OS=Haemophilus influenzae (strain ATCC 51907 / DSM 11121 / KW20 / Rd) GN=pqqL PE=3 SV=1
Zhongzhi13_06292	AT1G55150.1	55 G 0.601;64 S 0.969*;350 K 0.560;359 I 0.754;360 I 0.985*;361 G 0.513;366 K 0.979*;367 A 0.973*;372 R 0.931;373 Q 0.984*;374 I 0.921;381 S 0.989*;382 E 0.998**;384 Q 0.999**;388 K 0.777;707 - 0.651;708 - 0.612;709 - 0.545;749 L 0.886;753 - 0.610;754 - 0.673;755 - 0.554;757 D 0.977*;759 G 0.991**;	IPR001650; Helicase, C-terminal IPR011545; DEAD/DEAH box helicase domain IPR014001; Helicase superfamily 1/2, ATP-binding domain IPR014014; RNA helicase, DEAD-box type, Q motif IPR027417; P-loop containing nucleoside triphosphate hydrolase	DEAD-box ATP-dependent RNA helicase 20; K12823 ATP-dependent RNA helicase DDX5/DBP2 [EC:3.6.4.13]	RH20_ORYSJ DEAD-box ATP-dependent RNA helicase 20 OS=Oryza sativa subsp. japonica GN=Os01g0197200 PE=3 SV=2
Zhongzhi13_08888	AT3G19830.2	13 S 0.927;15 D 0.825;84 I 0.605;204 G 0.874;320 M 0.589;386 I 0.991**;414 S 0.987*;487 P 0.879;705 I 0.563;	IPR000008; C2 domain	callose synthase 3-like; K11000 callose synthase [EC:2.4.1.-]	YKH3_SCHPO Uncharacterized protein PYUK71.03c OS=Schizosaccharomyces pombe (strain 972 / ATCC 24843) GN=SPAPYUK71.03c PE=1 SV=1
Zhongzhi13_31660	AT4G35987.1	53 - 0.562;64 - 0.520;68 - 0.555;70 - 0.639;172 - 0.739;174 - 0.580;206 - 0.670;208 R 0.644;215 Q 0.839;237 D 0.983*;260 Q 0.979*;261 R 0.940;262 V 0.916;263 D 0.977*;265 C 0.737;272 E 0.824;273 I 0.781;274 S 0.959*;275 N 0.987*;276 R 0.932;278 N 0.906;280 D 0.998**;281 N 0.980*;282 T 0.930;283 G 0.994**;284 L 0.956*;285 V 0.939;298 C 0.937;462 E 0.695;	IPR019410; Lysine methyltransferase IPR020905; NAD(P)H-quinone oxidoreductase subunit O IPR029063; S-adenosyl-L-methionine-dependent methyltransferase	calmodulin-lysine N-methyltransferase-like; K18826 calmodulin-lysine N-methyltransferase [EC:2.1.1.60]	CMKMT_RAT Calmodulin-lysine N-methyltransferase OS=Rattus norvegicus GN=Camkmt PE=1 SV=1
Zhongzhi13_03400	AT1G15420.1	7 L 0.758;8 K 0.839;66 K 0.685;200 T 0.953*;411 L 0.787;476 D 0.849;486 I 0.988*;488 N 0.863;495 S 0.935;498 V 0.681;500 K 0.997**;502 L 0.988*;505 L 0.994**;545 Q 0.641;546 S 0.917;620 E 0.695;	IPR007148; Small-subunit processome, Utp12	POPTRDRAFT_415284, POPTRDRAFT_854415; hypothetical protein; K14546 U3 small nucleolar RNA-associated protein 5	NA
Zhongzhi13_01834	AT1G15460.1	44 R 0.520;112 I 0.551;113 L 0.631;215 S 0.704;218 E 0.552;253 K 0.798;297 K 0.528;327 G 0.523;381 F 0.753;440 N 0.963*;515 L 0.557;527 I 0.641;569 V 0.571;571 E 0.985*;572 G 0.963*;574 H 0.783;576 S 0.804;578 V 0.949;579 E 0.792;581 V 0.979*;582 P 0.965*;583 Y 0.580;586 M 0.810;589 F 0.994**;590 T 0.529;591 L 0.564;601 Y 0.620;603 V 0.643;604 T 0.569;605 W 0.987*;607 P 0.779;609 A 0.970*;610 G 0…	IPR011531; Bicarbonate transporter, C-terminal	anion exchanger family; K13855 solute carrier family 4 (anion exchanger), member 2	BOR4_ARATH Boron transporter 4 OS=Arabidopsis thaliana GN=BOR4 PE=2 SV=1
Zhongzhi13_10082	AT3G11540.1	18 V 0.662;360 A 0.984*;362 V 0.956*;380 N 0.968*;381 L 0.914;382 G 0.906;388 R 0.765;390 N 0.965*;391 L 0.901;392 D 0.988*;393 K 0.721;397 C 0.987*;398 Y 0.990**;916 S 0.799;973 I 0.874;995 T 0.863;	IPR001440; Tetratricopeptide repeat 1 IPR011990; Tetratricopeptide-like helical domain IPR013026; Tetratricopeptide repeat-containing domain IPR019734; Tetratricopeptide repeat IPR029489; O-GlcNAc transferase, C-terminal	hypothetical protein; K10408 dynein heavy chain, axonemal	SPY_PETHY Probable UDP-N-acetylglucosamine--peptide N-acetylglucosaminyltransferase SPINDLY OS=Petunia hybrida GN=SPY PE=2 SV=1
Zhongzhi13_07713	AT5G66730.1	3 V 0.900;4 D 0.894;5 L 0.706;6 D 0.893;10 - 0.939;20 A 0.912;22 V 0.928;23 S 0.826;24 S 0.919;76 M 0.816;218 Q 0.838;224 Y 0.585;276 K 0.539;285 I 0.739;289 - 0.612;290 - 0.825;291 - 0.698;292 - 0.590;293 - 0.593;294 - 0.743;295 - 0.608;296 - 0.604;297 - 0.598;298 - 0.780;300 - 0.728;301 - 0.539;303 - 0.531;304 - 0.568;305 - 0.703;307 - 0.588;308 - 0.610;310 - 0.589;311 - 0.611;312 - 0.763;313 -…	IPR013087; Zinc finger C2H2-type	Beta-galactosidase 17; K12309 beta-galactosidase [EC:3.2.1.23]	MGP_ARATH Zinc finger protein MAGPIE OS=Arabidopsis thaliana GN=MGP PE=1 SV=1
Zhongzhi13_23761	AT4G36980.2	46 S 0.777;51 F 0.888;145 E 0.574;161 Q 0.920;218 M 0.506;244 E 0.580;338 D 0.657;350 - 0.797;473 I 0.891;474 K 0.943;475 K 0.971*;477 S 0.534;478 A 0.702;479 T 0.546;482 A 0.758;485 R 0.658;486 E 0.660;487 Q 0.689;488 E 0.606;489 R 0.522;491 R 0.610;496 A 0.976*;497 E 0.968*;498 T 0.884;500 R 0.720;501 L 0.958*;502 S 0.612;505 R 0.975*;507 R 0.728;508 S 0.999**;509 R 0.887;510 S 0.976*;511 R 0.9…	IPR019147; Suppressor of white apricot N-terminal domain	Splicing factor, arginine/serine-rich, putative; K13168 splicing factor, arginine/serine-rich 16	CLASR_BOVIN CLK4-associating serine/arginine rich protein OS=Bos taurus GN=CLASRP PE=2 SV=1
Zhongzhi13_06648	AT3G27260.1	100 E 0.649;181 P 0.902;250 L 0.873;310 G 0.571;335 I 0.850;407 Q 0.978*;480 S 0.851;801 A 0.518;	IPR001487; Bromodomain IPR027353; NET domain	hypothetical protein; K11724 bromodomain testis-specific protein	GTE10_ARATH Transcription factor GTE10 OS=Arabidopsis thaliana GN=GTE10 PE=1 SV=2
Zhongzhi13_31556	AT3G58600.1	10 M 0.553;12 E 0.536;24 D 0.534;25 D 0.664;27 E 0.979*;28 E 0.503;30 E 0.998**;32 I 0.915;33 E 0.996**;36 L 0.771;37 F 0.682;39 V 0.986*;40 P 0.513;41 E 0.999**;43 Y 0.992**;44 V 0.992**;45 Y 0.980*;46 L 0.994**;47 I 0.597;48 P 0.697;56 Y 0.511;76 S 0.717;84 K 0.509;171 Y 0.563;213 S 0.994**;225 I 0.592;	IPR011993; PH domain-like IPR012466; NECAP, PHear domain	uncharacterized protein At1g03900-like; K08790 serine/threonine kinase 38 [EC:2.7.11.1]	NECP2_HUMAN Adaptin ear-binding coat-associated protein 2 OS=Homo sapiens GN=NECAP2 PE=1 SV=1
Zhongzhi13_15680	AT4G38510.5	96 Q 0.976*;184 S 0.978*;185 S 0.999**;186 I 0.972*;187 N 0.962*;188 P 0.985*;189 S 0.999**;190 E 0.799;191 R 0.996**;194 P 0.988*;195 E 0.990*;196 E 0.971*;197 M 0.703;203 Q 0.988*;	IPR000194; ATPase, F1/V1/A1 complex, alpha/beta subunit, nucleotide-binding domain IPR004100; ATPase, F1/V1/A1 complex, alpha/beta subunit, N-terminal domain IPR005723; ATPase, V1 complex, subunit B IPR020003; ATPase, alpha/beta subunit, nucleotide-binding domain, active site IPR022879; V-type ATP synthase regulatory subunit B/beta IPR027417; P-loop containing nucleoside triphosphate hydrolase	V-type proton ATPase subunit B 2; K02147 V-type H+-transporting ATPase subunit B	VATB2_ARATH V-type proton ATPase subunit B2 OS=Arabidopsis thaliana GN=VHA-B2 PE=1 SV=1
Zhongzhi13_21551	AT1G56690.1	77 L 0.766;79 L 0.709;155 R 0.642;174 S 0.616;184 K 0.659;187 D 0.563;196 S 0.715;206 S 0.536;239 R 0.617;240 M 0.635;241 I 0.687;243 E 0.602;288 V 0.668;300 D 0.506;310 Y 0.530;311 D 0.611;322 A 0.673;325 N 0.621;333 E 0.981*;335 R 0.751;384 S 0.759;386 T 0.699;410 M 0.690;423 F 0.621;428 E 0.611;440 E 0.524;453 A 0.604;461 L 0.595;471 Q 0.711;478 S 0.572;494 S 0.819;501 V 0.549;505 L 0.620;514 …	IPR002885; Pentatricopeptide repeat IPR011990; Tetratricopeptide-like helical domain IPR032867; DYW domain	putative pentatricopeptide repeat-containing protein At1g74580-like; K17964 leucine-rich PPR motif-containing protein, mitochondrial	PPR84_ARATH Pentatricopeptide repeat-containing protein At1g56690, mitochondrial OS=Arabidopsis thaliana GN=PCMP-H69 PE=2 SV=1
Zhongzhi13_26560	AT3G61890.1	112 T 0.500;120 V 0.745;149 L 0.555;154 N 0.579;157 R 0.777;189 Q 0.915;226 E 0.906;231 - 0.741;266 Y 0.993**;289 C 0.683;312 S 0.706;	IPR000047; Helix-turn-helix motif IPR001356; Homeobox domain IPR003106; Leucine zipper, homeobox-associated IPR009057; Homeobox domain-like IPR017970; Homeobox, conserved site	homeobox-leucine zipper protein ATHB-12-like; K09338 homeobox-leucine zipper protein	ATHB7_ARATH Homeobox-leucine zipper protein ATHB-7 OS=Arabidopsis thaliana GN=ATHB-7 PE=2 SV=2
Zhongzhi13_23560	AT1G67180.1	175 - 0.586;178 - 0.603;180 - 0.538;182 - 0.581;186 - 0.580;187 - 0.509;191 - 0.502;192 - 0.556;193 - 0.506;194 - 0.508;198 - 0.575;199 - 0.627;204 - 0.569;206 - 0.589;209 - 0.517;214 - 0.602;215 - 0.520;229 - 0.600;231 - 0.529;235 - 0.605;236 - 0.665;247 V 0.538;275 A 0.642;302 V 0.581;332 V 0.924;336 M 0.671;382 A 0.764;384 W 0.539;385 M 0.517;420 - 0.743;440 - 0.603;446 T 0.509;455 - 0.619;456…	IPR001357; BRCT domain IPR001841; Zinc finger, RING-type IPR017907; Zinc finger, RING-type, conserved site	BRCT domain-containing protein At4g02110; K10728 topoisomerase (DNA) II binding protein 1	Y4211_ARATH BRCT domain-containing protein At4g02110 OS=Arabidopsis thaliana GN=At4g02110 PE=4 SV=3
Zhongzhi13_31302	AT3G15470.1	190 C 0.593;299 - 0.837;618 S 0.983*;619 M 0.607;620 D 0.997**;622 T 0.966*;626 W 0.931;630 S 0.988*;631 Q 0.915;633 C 0.980*;634 L 0.981*;635 K 0.773;638 S 0.766;639 H 0.994**;640 S 0.998**;	IPR001680; WD40 repeat IPR002347; Short-chain dehydrogenase/reductase SDR IPR005979; Light-dependent protochlorophyllide reductase IPR016040; NAD(P)-binding domain IPR017986; WD40-repeat-containing domain	protochlorophyllide reductase-like; K00218 protochlorophyllide reductase [EC:1.3.1.33]	POR_DAUCA Protochlorophyllide reductase, chloroplastic OS=Daucus carota GN=POR1 PE=2 SV=1
Zhongzhi13_29812	AT4G17150.1	72 M 0.998**;73 I 0.910;75 Q 0.949;83 F 0.980*;86 R 0.690;88 P 0.963*;174 G 0.872;185 L 0.824;339 V 0.502;542 P 0.811;556 E 0.581;651 E 0.784;	IPR029058; Alpha/Beta hydrolase fold	mycophenolic acid acyl-glucuronide esterase, mitochondrial; K06889 uncharacterized protein	YQKD_BACSU Uncharacterized protein YqkD OS=Bacillus subtilis (strain 168) GN=yqkD PE=4 SV=1
Zhongzhi13_30500	AT3G20320.1	20 M 0.958*;23 - 0.733;35 - 0.531;36 - 0.579;38 - 0.670;54 S 0.688;59 C 0.584;62 V 0.646;67 - 0.682;72 - 0.711;74 - 0.692;75 - 0.531;76 - 0.510;77 - 0.765;78 - 0.687;79 - 0.630;81 - 0.644;82 - 0.556;84 - 0.592;85 - 0.532;86 - 0.732;87 - 0.548;88 - 0.613;90 - 0.602;95 - 0.736;98 - 0.503;100 - 0.682;106 - 0.536;131 A 0.599;166 N 0.682;289 M 0.822;414 V 0.963*;416 S 0.987*;418 I 0.804;419 M 0.611;42…	IPR003399; Mce/MlaD	NA	TGD2_ARATH Protein TRIGALACTOSYLDIACYLGLYCEROL 2, chloroplastic OS=Arabidopsis thaliana GN=TGD2 PE=2 SV=1
Zhongzhi13_32761	AT3G27550.1	1026 S 0.958*;1029 S 0.962*;1030 R 0.856;1034 N 0.981*;1055 - 0.742;1068 E 0.826;1070 W 0.927;1071 D 0.878;	IPR001890; RNA-binding, CRM domain	RNA-binding CRS1 / YhbY (CRM) domain protein; K01148 poly(A)-specific ribonuclease [EC:3.1.13.4]	Y3544_ARATH Uncharacterized CRM domain-containing protein At3g25440, chloroplastic OS=Arabidopsis thaliana GN=At3g25440 PE=2 SV=1
Zhongzhi13_02508	AT2G45280.2	92 F 0.635;222 V 0.955*;223 P 0.620;226 G 0.676;227 K 0.986*;228 T 0.564;311 Q 0.786;414 V 0.679;415 L 0.719;417 N 0.998**;418 Q 0.988*;420 T 0.986*;421 T 0.971*;422 K 0.949;425 E 0.771;428 F 0.911;431 A 0.953*;433 A 0.997**;434 L 0.962*;446 C 0.603;463 I 0.587;	IPR013632; DNA recombination and repair protein Rad51-like, C-terminal IPR020588; DNA recombination and repair protein RecA-like, ATP-binding domain IPR027417; P-loop containing nucleoside triphosphate hydrolase IPR033925; Rad51/DMC1/RadA	DNA repair protein RAD51 homolog 3; K10870 RAD51-like protein 2	RA51C_ARATH DNA repair protein RAD51 homolog 3 OS=Arabidopsis thaliana GN=RAD51C PE=1 SV=2
Zhongzhi13_23958	AT5G40280.1	159 R 0.588;161 W 0.976*;162 L 0.599;163 C 0.995**;167 L 0.804;170 I 0.935;171 A 0.560;172 L 0.731;173 L 0.982*;174 G 0.970*;180 E 0.533;182 E 0.966*;183 S 0.913;191 R 0.993**;	IPR001330; PFTB repeat IPR008930; Terpenoid cyclases/protein prenyltransferase alpha-alpha toroid IPR026872; Protein farnesyltransferase subunit beta	protein farnesyltransferase subunit beta-like; K05954 protein farnesyltransferase subunit beta [EC:2.5.1.58]	FNTB_PEA Protein farnesyltransferase subunit beta OS=Pisum sativum GN=FTB PE=1 SV=1
Zhongzhi13_09497	AT5G51540.1	130 A 0.528;141 V 0.971*;258 I 0.615;453 F 0.545;460 P 0.600;683 G 0.520;684 Y 0.988*;686 S 0.963*;687 Y 0.948;746 Y 0.960*;747 A 0.956*;748 K 0.900;752 S 0.668;772 Q 0.938;777 E 0.537;778 D 0.710;780 L 0.932;781 S 0.970*;785 G 0.983*;791 K 0.977*;794 K 0.731;796 G 0.938;799 G 0.979*;800 A 0.645;810 L 0.973*;824 S 0.783;829 G 0.972*;832 P 0.963*;835 T 0.647;837 L 0.988*;	IPR001567; Peptidase M3A/M3B catalytic domain IPR032675; Leucine-rich repeat domain, L domain-like IPR033851; Mitochondrial intermediate peptidase	probable mitochondrial intermediate peptidase, mitochondrial; K01410 mitochondrial intermediate peptidase [EC:3.4.24.59]	MIPEP_ARATH Probable mitochondrial intermediate peptidase, mitochondrial OS=Arabidopsis thaliana GN=MIP PE=3 SV=1
Zhongzhi13_14684	AT3G55400.1	55 N 0.616;66 Y 0.625;75 A 0.971*;309 D 0.934;424 Y 0.967*;425 F 0.940;426 F 0.996**;427 L 0.949;428 R 0.794;429 E 0.940;431 E 0.953*;433 G 0.981*;434 N 0.960*;439 D 0.980*;440 Y 0.971*;442 E 0.991**;444 R 0.894;446 I 0.907;448 I 0.955*;449 V 0.778;451 A 0.978*;455 N 0.996**;631 M 0.533;	IPR002300; Aminoacyl-tRNA synthetase, class Ia IPR009080; Aminoacyl-tRNA synthetase, class Ia, anticodon-binding IPR013155; Methionyl/Valyl/Leucyl/Isoleucyl-tRNA synthetase, anticodon-binding IPR014758; Methionyl-tRNA synthetase IPR015413; Methionyl/Leucyl tRNA synthetase IPR033911; Methioninyl-tRNA synthetase core domain	probable methionine--tRNA ligase, mitochondrial; K01874 methionyl-tRNA synthetase [EC:6.1.1.10]	SYM_NOSS1 Methionine--tRNA ligase OS=Nostoc sp. (strain PCC 7120 / UTEX 2576) GN=metG PE=3 SV=1
Zhongzhi13_03260	AT1G22750.4	9 G 0.514;12 V 0.526;96 L 0.608;129 K 0.513;214 T 0.985*;215 S 0.855;218 I 0.988*;225 L 0.965*;226 S 0.709;227 P 0.612;228 L 0.888;234 V 0.572;	IPR009943; Protein of unknown function DUF1475	NA	NA
Zhongzhi13_14329	AT4G16650.1	63 T 0.882;66 W 0.791;73 M 0.938;74 L 0.928;78 G 0.989*;86 H 0.957*;87 V 0.975*;92 E 0.750;93 W 0.931;94 Y 0.962*;97 Q 0.765;100 K 0.961*;512 M 0.997**;570 - 0.774;594 - 0.522;609 P 0.532;	IPR019378; GDP-fucose protein O-fucosyltransferase IPR024709; O-fucosyltransferase, plant	Phosphoglucomutase; K01835 phosphoglucomutase [EC:5.4.2.2]	Y1491_ARATH Uncharacterized protein At1g04910 OS=Arabidopsis thaliana GN=At1g04910 PE=2 SV=1
Zhongzhi13_29720	AT5G56180.1	3 M 0.713;27 - 0.540;29 - 0.540;126 M 0.581;187 Y 0.941;227 A 0.986*;358 E 0.707;362 E 0.921;363 G 0.753;506 F 0.981*;507 P 0.974*;510 W 0.971*;523 C 0.912;527 K 0.998**;528 Q 0.961*;529 F 0.983*;534 R 0.993**;541 K 0.652;542 S 0.586;546 W 0.803;	IPR001810; F-box domain IPR004000; Actin family	actin-related protein 8-like; K16616 actin-related protein 8, plant	ARP8_ARATH Actin-related protein 8 OS=Arabidopsis thaliana GN=ARP8 PE=2 SV=1
Zhongzhi13_22236	AT1G08410.1	7 T 0.802;112 R 0.584;181 E 0.992**;184 E 0.992**;185 K 0.676;188 L 0.501;189 T 0.960*;190 P 0.601;193 K 0.994**;194 N 0.998**;195 L 0.986*;199 R 0.972*;208 L 0.968*;209 W 0.950;210 R 0.998**;211 V 0.552;213 E 0.962*;214 R 0.986*;220 S 0.956*;221 D 0.986*;583 I 0.747;637 E 0.888;	IPR006073; GTP binding domain IPR027417; P-loop containing nucleoside triphosphate hydrolase IPR030378; Circularly permuted (CP)-type guanine nucleotide-binding (G) domain	large subunit GTPase 1 homolog; K14539 large subunit GTPase 1 [EC:3.6.1.-]	LSG1_YEAST Large subunit GTPase 1 OS=Saccharomyces cerevisiae (strain ATCC 204508 / S288c) GN=LSG1 PE=1 SV=1
Zhongzhi13_04852	AT1G23820.2	28 D 0.578;31 G 0.625;33 A 0.574;39 E 0.850;42 D 0.995**;156 Q 0.655;212 E 0.822;229 N 0.739;299 S 0.583;306 S 0.510;387 S 0.614;404 - 0.957*;422 I 0.537;429 L 0.965*;430 P 0.978*;431 S 0.978*;433 A 0.599;434 K 0.998**;435 K 0.800;436 V 0.523;437 I 0.999**;438 E 0.795;439 S 0.623;440 K 0.678;	IPR029063; S-adenosyl-L-methionine-dependent methyltransferase IPR030373; Polyamine biosynthesis domain, conserved site IPR030374; Polyamine biosynthesis domain	hypothetical protein; K00797 spermidine synthase [EC:2.5.1.16]	SPDE_COFAR Spermidine synthase OS=Coffea arabica PE=2 SV=1
Zhongzhi13_10421	AT1G08550.2	70 - 0.514;102 S 0.746;309 K 0.925;310 F 0.997**;312 Q 0.990**;313 D 0.927;314 P 0.978*;317 P 0.996**;327 N 0.998**;343 H 0.997**;344 Y 0.996**;345 Q 0.831;346 D 0.734;347 D 0.989*;538 L 0.553;	IPR010788; VDE lipocalin domain IPR012674; Calycin IPR022272; Lipocalin family conserved site	violaxanthin de-epoxidase, chloroplastic; K09839 violaxanthin de-epoxidase [EC:1.23.5.1]	VDE_TOBAC Violaxanthin de-epoxidase, chloroplastic OS=Nicotiana tabacum GN=VDE1 PE=2 SV=1
Zhongzhi13_25877	AT1G61690.1	251 S 0.955*;358 V 0.656;381 Q 0.839;575 N 0.597;639 T 0.780;837 G 0.776;952 K 0.557;1131 Q 0.771;	IPR019734; Tetratricopeptide repeat	NA	NA
Zhongzhi13_13092	AT3G54280.2	32 S 0.664;1151 N 0.538;1152 E 0.747;1158 D 0.974*;1159 G 0.959*;1160 D 0.904;1168 F 0.531;1170 E 0.958*;1171 Q 0.669;1174 L 0.553;1175 D 0.929;1182 D 0.955*;1205 S 0.521;1286 D 0.588;1654 I 0.505;2125 T 0.927;3401 L 0.569;3428 K 0.885;3429 L 0.949;3430 N 0.936;	IPR000330; SNF2-related, N-terminal domain IPR000719; Protein kinase domain IPR001650; Helicase, C-terminal IPR004147; UbiB domain IPR011009; Protein kinase-like domain IPR014001; Helicase superfamily 1/2, ATP-binding domain IPR016024; Armadillo-type fold IPR021099; Plant organelle RNA recognition domain IPR022707; Domain of unknown function DUF3535 IPR027417; P-loop containing nucleoside triphos…	TATA-binding protein-associated factor BTAF1-like; K15192 TATA-binding protein-associated factor [EC:3.6.4.-]	BTAF1_ARATH TATA-binding protein-associated factor BTAF1 OS=Arabidopsis thaliana GN=BTAF1 PE=1 SV=1
Zhongzhi13_01569	AT1G68550.2	1 - 0.588;2 - 0.588;3 - 0.588;4 - 0.588;5 - 0.588;6 - 0.588;7 - 0.588;8 - 0.588;9 - 0.588;10 - 0.588;11 - 0.588;12 - 0.588;13 - 0.588;14 - 0.588;15 - 0.588;16 - 0.588;17 - 0.588;18 - 0.588;19 - 0.588;20 - 0.588;21 - 0.588;22 - 0.588;23 - 0.588;24 - 0.588;25 - 0.588;26 - 0.588;27 - 0.588;28 - 0.588;29 - 0.588;30 - 0.588;31 - 0.588;32 - 0.588;33 - 0.588;34 - 0.588;35 - 0.588;36 - 0.588;37 - 0.588;3…	IPR001471; AP2/ERF domain IPR016177; DNA-binding domain	POPTRDRAFT_574464; hypothetical protein; K13434 pathogenesis-related genes transcriptional activator PTI6	EF118_ARATH Ethylene-responsive transcription factor ERF118 OS=Arabidopsis thaliana GN=ERF118 PE=2 SV=1
Zhongzhi13_12198	AT5G06530.1	3 M 0.914;745 R 0.791;747 D 0.975*;753 V 0.951*;756 L 0.968*;758 V 0.836;759 M 0.963*;763 Y 0.989*;764 R 0.985*;766 L 0.946;776 Q 0.524;778 K 0.957*;782 - 0.740;	IPR003439; ABC transporter-like IPR003593; AAA+ ATPase domain IPR013525; ABC-2 type transporter IPR017871; ABC transporter, conserved site IPR027417; P-loop containing nucleoside triphosphate hydrolase	ATP-binding cassette, sub-family G, member 2; K05681 ATP-binding cassette, subfamily G (WHITE), member 2	AB22G_ARATH ABC transporter G family member 22 OS=Arabidopsis thaliana GN=ABCG22 PE=1 SV=1
Zhongzhi13_02186	AT2G38290.1	250 S 0.954*;254 - 0.701;258 S 0.964*;784 D 0.700;839 K 0.538;	IPR001905; Ammonium transporter IPR004788; Ribose 5-phosphate isomerase, type A IPR018047; Ammonium transporter, conserved site IPR024041; Ammonium transporter AmtB-like domain	ammonium transporter 3 member 1-like; K03320 ammonium transporter, Amt family	AMT31_ORYSJ Ammonium transporter 3 member 1 OS=Oryza sativa subsp. japonica GN=AMT3-1 PE=2 SV=1
Zhongzhi13_12250	AT5G03940.1	122 - 0.714;134 R 0.711;437 - 0.831;454 S 0.965*;474 - 0.600;475 A 0.910;485 S 0.918;488 S 0.836;489 S 0.752;490 R 0.688;503 S 0.585;671 Q 0.802;1049 A 0.984*;1050 P 0.994**;1057 G 0.996**;1058 T 0.643;1059 A 0.964*;1068 K 0.999**;1069 R 0.637;1071 A 0.571;1076 K 0.771;1077 F 0.947;1080 S 0.783;1082 S 0.935;1088 R 0.767;1089 G 0.622;1091 G 0.992**;	IPR000095; CRIB domain IPR000198; Rho GTPase-activating protein domain IPR000897; Signal recognition particle, SRP54 subunit, GTPase domain IPR003593; AAA+ ATPase domain IPR004125; Signal recognition particle, SRP54 subunit, M-domain IPR008936; Rho GTPase activation protein IPR013822; Signal recognition particle, SRP54 subunit, helical bundle IPR027417; P-loop containing nucleoside triphosphate h…	signal recognition particle 54 kDa protein, chloroplastic-like; K03106 signal recognition particle subunit SRP54	SR54C_ARATH Signal recognition particle 54 kDa protein, chloroplastic OS=Arabidopsis thaliana GN=FFC PE=1 SV=1
Zhongzhi13_28664	AT2G32900.1	127 S 0.710;282 G 0.661;316 L 0.583;411 S 0.604;425 S 0.636;848 D 0.793;907 V 0.624;909 D 0.755;928 R 0.964*;929 K 0.834;930 E 0.949;	IPR009361; RZZ complex, subunit Zw10	centromere/kinetochore protein zw10 homolog; K11578 centromere/kinetochore protein ZW10	ZW10_ARATH Centromere/kinetochore protein zw10 homolog OS=Arabidopsis thaliana GN=ZW10 PE=2 SV=1
Zhongzhi13_21931	AT1G54390.2	118 S 0.810;121 S 0.777;122 K 0.687;123 K 0.997**;187 A 0.649;234 R 0.598;295 V 0.893;296 S 0.577;297 L 0.736;298 L 0.780;299 S 0.862;306 F 0.912;307 L 0.506;308 M 0.593;309 Y 0.508;311 C 0.998**;313 D 0.989*;338 L 0.748;339 R 0.653;340 P 0.689;341 D 0.998**;342 S 0.530;343 K 0.986*;345 N 0.981*;346 G 0.997**;362 C 0.998**;364 T 0.994**;365 C 0.999**;366 E 0.977*;368 V 0.967*;	IPR011011; Zinc finger, FYVE/PHD-type IPR024610; Inhibitor of growth protein, N-terminal histone-binding	POPTRDRAFT_780260; PHD finger family protein; K11346 inhibitor of growth protein 4	ING2_ARATH PHD finger protein ING2 OS=Arabidopsis thaliana GN=ING2 PE=1 SV=1
Zhongzhi13_04787	AT5G39785.1	7 T 0.531;14 T 0.555;15 T 0.617;17 F 0.886;25 G 0.917;26 V 0.746;28 - 0.663;33 Q 0.863;38 N 0.573;40 F 0.963*;45 A 0.754;46 F 0.849;47 W 0.882;48 V 0.845;49 S 0.757;51 S 0.686;53 - 0.503;54 - 0.714;65 L 0.658;66 F 0.650;67 R 0.844;69 N 0.663;73 E 0.622;79 F 0.862;82 Q 0.671;90 F 0.951*;93 H 0.661;100 C 0.538;111 S 0.801;139 S 0.547;164 - 0.692;170 - 0.696;176 - 0.618;285 - 0.730;291 - 0.822;293 -…	IPR008195; Ribosomal protein L34Ae IPR012870; Protein of unknown function DUF1666 IPR018065; Ribosomal protein L34e, conserved site	60S ribosomal protein L34-like; K02915 large subunit ribosomal protein L34e	RL34_TOBAC 60S ribosomal protein L34 OS=Nicotiana tabacum GN=RPL34 PE=2 SV=1
Zhongzhi13_20104	AT5G13230.1	34 Q 0.862;36 R 0.666;56 F 0.680;109 I 0.834;381 F 0.538;717 K 0.871;766 A 0.822;843 S 0.994**;926 V 0.556;928 R 0.970*;929 D 0.953*;931 N 0.994**;932 R 0.967*;960 H 0.656;962 G 0.980*;990 C 0.984*;991 S 0.994**;994 D 0.950*;995 H 0.938;	IPR002885; Pentatricopeptide repeat IPR032867; DYW domain	methionine aminopeptidase 1D, chloroplastic/mitochondrial; K17710 pentatricopeptide repeat domain-containing protein 1	PP377_ARATH Putative pentatricopeptide repeat-containing protein At5g13230, mitochondrial OS=Arabidopsis thaliana GN=PCMP-H89 PE=3 SV=1
Zhongzhi13_02322	AT1G54730.2	8 E 0.704;27 - 0.649;28 - 0.658;255 S 0.969*;257 F 0.930;259 S 0.993**;261 L 0.931;262 T 0.995**;263 I 0.998**;276 A 0.963*;277 M 0.992**;280 A 0.985*;286 G 0.984*;287 R 0.964*;290 D 0.939;294 R 0.987*;295 R 0.994**;296 A 0.929;302 - 0.696;304 - 0.732;306 - 0.629;308 - 0.782;309 - 0.730;312 - 0.672;313 - 0.643;314 - 0.745;315 - 0.803;316 - 0.862;317 - 0.643;318 - 0.707;326 S 0.507;330 C 0.924;356…	IPR003663; Sugar/inositol transporter IPR005828; Major facilitator, sugar transporter-like IPR020846; Major facilitator superfamily domain	sugar transporter ERD6-like 7; K08145 MFS transporter, SP family, solute carrier family 2 (facilitated glucose transporter), member 8	ERDL5_ARATH Sugar transporter ERD6-like 5 OS=Arabidopsis thaliana GN=At1g54730 PE=2 SV=2
Zhongzhi13_11640	AT5G35170.1	102 T 0.979*;105 E 0.998**;107 I 0.999**;1043 F 0.956*;1044 L 0.639;1045 S 0.995**;	IPR000850; Adenylate kinase/UMP-CMP kinase IPR006259; Adenylate kinase subfamily IPR018962; Domain of unknown function DUF1995 IPR027417; P-loop containing nucleoside triphosphate hydrolase IPR033690; Adenylate kinase, conserved site	adenylate kinase 5, chloroplastic; K00939 adenylate kinase [EC:2.7.4.3]	KAD5_ARATH Adenylate kinase 5, chloroplastic OS=Arabidopsis thaliana GN=At5g35170 PE=1 SV=1
Zhongzhi13_09771	AT5G23530.1	19 I 0.780;20 A 0.902;26 T 0.585;28 T 0.708;55 N 0.957*;58 - 0.528;62 P 0.987*;92 - 0.631;121 V 0.544;127 R 0.972*;148 A 0.969*;165 G 0.725;180 S 0.989*;193 I 0.528;220 I 0.760;244 S 0.992**;267 E 0.910;274 G 0.905;277 N 0.803;282 S 0.989*;308 Y 0.976*;331 A 0.530;342 A 0.982*;344 Q 0.551;	IPR013094; Alpha/beta hydrolase fold-3 IPR029058; Alpha/Beta hydrolase fold	GLP1; GLP1 GID1-like protein; K14493 gibberellin receptor GID1 [EC:3.-.-.-]	CXE18_ARATH Probable carboxylesterase 18 OS=Arabidopsis thaliana GN=CXE18 PE=1 SV=1
Zhongzhi13_10166	AT5G03760.1	7 T 0.527;472 K 0.659;483 H 0.565;484 V 0.648;493 G 0.979*;495 Y 0.711;498 F 0.709;501 C 0.992**;506 F 0.952*;509 N 0.816;518 Q 0.894;519 A 0.979*;544 I 0.650;546 G 0.968*;551 G 0.837;560 P 0.950*;	IPR029044; Nucleotide-diphospho-sugar transferases	glucomannan 4-beta-mannosyltransferase 9; K13680 beta-mannan synthase [EC:2.4.1.32]	CSLA9_ARATH Glucomannan 4-beta-mannosyltransferase 9 OS=Arabidopsis thaliana GN=CSLA9 PE=2 SV=1
Zhongzhi13_31567	AT2G17480.1	3 I 0.992**;22 G 0.935;158 A 0.555;159 S 0.540;305 V 0.921;335 F 0.638;336 I 0.597;340 I 0.854;341 P 0.990**;345 I 0.959*;346 I 0.963*;347 L 0.687;	IPR004326; Mlo-related protein	MLO-like protein 8; K08472 mlo protein	MLO8_ARATH MLO-like protein 8 OS=Arabidopsis thaliana GN=MLO8 PE=1 SV=2
Zhongzhi13_06754	AT4G13590.1	22 S 0.789;28 F 0.507;29 L 0.565;30 - 0.533;58 L 0.538;59 R 0.712;75 - 0.633;77 - 0.640;78 - 0.525;80 - 0.636;83 - 0.577;86 - 0.525;89 - 0.612;90 - 0.521;91 - 0.538;100 L 0.700;112 S 0.765;139 S 0.576;160 A 0.790;165 S 0.686;171 S 0.543;173 I 0.515;274 K 0.589;281 A 0.696;328 L 0.585;397 A 0.605;399 K 0.999**;400 K 0.779;402 T 0.975*;404 P 0.747;405 L 0.690;408 L 0.715;423 K 0.996**;424 S 0.558;4…	IPR001727; Gdt1 family	NA	GDT12_ARATH GDT1-like protein 2, chloroplastic OS=Arabidopsis thaliana GN=At4g13590 PE=1 SV=2
Zhongzhi13_01920	AT1G16080.1	384 - 0.654;526 K 0.944;687 F 0.878;689 W 0.999**;690 R 0.997**;692 G 0.996**;712 S 0.844;713 L 0.996**;715 E 0.899;716 K 0.993**;717 A 0.629;734 G 0.993**;735 Q 0.884;736 P 0.673;737 D 0.601;740 P 0.639;741 L 0.817;743 T 0.995**;745 W 0.992**;746 L 0.994**;	IPR001471; AP2/ERF domain IPR016177; DNA-binding domain	hypothetical protein; K09285 AP2-like factor, ANT lineage	AP2L1_ARATH AP2-like ethylene-responsive transcription factor At1g16060 OS=Arabidopsis thaliana GN=At1g16060 PE=2 SV=1
Zhongzhi13_31192	AT3G21610.1	27 - 0.542;29 - 0.527;30 - 0.545;31 - 0.536;32 - 0.573;33 - 0.509;36 - 0.583;37 - 0.604;41 - 0.566;43 - 0.621;46 - 0.525;48 - 0.529;53 - 0.593;54 - 0.520;55 - 0.605;57 - 0.578;59 - 0.541;60 - 0.585;66 - 0.563;71 - 0.578;74 - 0.524;77 - 0.572;78 - 0.577;79 - 0.568;80 - 0.550;81 - 0.582;84 - 0.587;87 - 0.623;88 - 0.539;89 - 0.517;90 - 0.539;93 - 0.582;94 M 0.605;95 D 0.638;96 E 0.970*;97 V 0.605;10…	IPR003832; Acid phosphatase/vanadium-dependent haloperoxidase-related IPR008543; Uncharacterised protein family Ycf2	uncharacterized LOC101299561; K09775 uncharacterized protein	YUID_BACSU Uncharacterized membrane protein YuiD OS=Bacillus subtilis (strain 168) GN=yuiD PE=4 SV=1
Zhongzhi13_04333	AT4G24150.1	76 H 0.980*;78 H 0.777;128 G 0.652;157 L 0.508;271 N 0.895;331 R 0.578;354 Q 0.535;444 - 0.725;576 M 0.867;	IPR014977; WRC domain IPR014978; Glutamine-Leucine-Glutamine, QLQ	NA	GRF8_ARATH Growth-regulating factor 8 OS=Arabidopsis thaliana GN=GRF8 PE=2 SV=1
Zhongzhi13_20430	AT5G27550.1	97 L 0.800;215 C 0.630;382 K 0.880;474 P 0.972*;498 L 0.965*;499 Q 0.992**;500 N 0.936;501 S 0.991**;503 G 0.984*;	IPR001752; Kinesin motor domain IPR019821; Kinesin motor domain, conserved site IPR027417; P-loop containing nucleoside triphosphate hydrolase	kinesin-4; K10406 kinesin family member C2/C3	ATK4_ARATH Kinesin-4 OS=Arabidopsis thaliana GN=ATK4 PE=1 SV=2
Zhongzhi13_31310	AT5G53760.2	4 G 0.504;108 S 0.816;139 D 0.638;150 H 0.879;152 P 0.978*;153 F 0.733;154 V 0.995**;155 S 0.992**;156 Y 0.989*;157 E 0.990**;159 L 0.642;160 E 0.994**;161 Q 0.913;163 H 0.982*;164 R 0.970*;166 I 0.998**;169 M 0.967*;172 T 0.985*;173 H 0.996**;177 S 0.648;179 L 0.544;180 T 0.538;181 M 0.764;183 L 0.726;186 V 0.609;187 K 0.979*;191 W 0.964*;219 T 0.800;220 T 0.604;221 F 0.512;226 T 0.978*;227 S 0.…	IPR004326; Mlo-related protein	MLO-like protein 11-like; K08472 mlo protein	MLO11_ARATH MLO-like protein 11 OS=Arabidopsis thaliana GN=MLO11 PE=2 SV=1
Zhongzhi13_23870	AT3G26935.1	2 Y 0.993**;3 V 0.598;4 V 0.994**;5 P 0.992**;6 P 0.814;9 R 0.622;10 S 0.506;11 D 0.962*;12 S 0.906;15 - 0.970*;18 - 0.931;19 - 0.764;20 N 0.507;23 L 0.723;26 Y 0.982*;27 Q 0.965*;28 T 0.950*;33 N 0.983*;36 F 0.955*;39 G 0.940;40 R 0.997**;41 F 0.543;42 V 0.805;43 F 0.993**;45 P 0.994**;46 D 0.956*;47 V 0.504;48 R 0.991**;49 S 0.592;50 L 0.979*;51 A 0.835;52 L 0.971*;54 I 0.519;55 C 0.976*;57 I 0…	IPR001594; Palmitoyltransferase, DHHC domain IPR014720; Double-stranded RNA-binding domain	probable protein S-acyltransferase 7-like; K16675 palmitoyltransferase ZDHHC9/14/18 [EC:2.3.1.225]	ZDHC9_ARATH Probable protein S-acyltransferase 7 OS=Arabidopsis thaliana GN=PAT07 PE=1 SV=1
Zhongzhi13_11037	AT5G06760.1	75 M 0.609;88 S 0.552;128 M 0.814;147 G 0.629;148 T 0.670;150 L 0.769;152 L 0.769;153 G 0.574;160 T 0.792;173 T 0.585;184 H 0.666;190 T 0.510;194 V 0.856;202 P 0.966*;203 I 0.739;205 R 0.629;209 T 0.961*;213 T 0.668;215 A 0.934;217 N 0.916;218 T 0.729;219 H 0.708;220 V 0.968*;221 G 0.759;236 T 0.917;237 G 0.686;	IPR005513; Late embryogenesis abundant protein, LEA-25/LEA-D113	alpha-galactosidase-like; K07407 alpha-galactosidase [EC:3.2.1.22]	PM1_SOYBN 18 kDa seed maturation protein OS=Glycine max GN=GMPM1 PE=2 SV=1
Zhongzhi13_20656	AT4G27640.1	69 A 0.521;383 V 0.938;540 M 0.681;541 E 0.997**;553 S 0.955*;668 L 0.566;724 D 0.863;725 G 0.949;728 K 0.998**;730 N 0.975*;731 E 0.986*;732 I 0.810;792 A 0.970*;795 Q 0.659;807 T 0.777;	IPR000357; HEAT repeat IPR001494; Importin-beta, N-terminal domain IPR016024; Armadillo-type fold IPR021133; HEAT, type 2	IPB1; importin beta; K14293 importin subunit beta-1	IMB4_SCHPO Probable importin subunit beta-4 OS=Schizosaccharomyces pombe (strain 972 / ATCC 24843) GN=kap123 PE=3 SV=1
Zhongzhi13_01512	AT3G55490.1	99 G 0.585;102 I 0.692;136 A 0.685;145 V 0.554;177 P 0.615;217 A 0.969*;234 T 0.620;238 E 0.999**;239 A 0.975*;240 A 0.599;241 H 0.514;242 L 0.975*;244 M 0.699;246 A 0.554;248 K 0.992**;249 K 0.999**;250 W 0.990*;251 R 0.984*;253 G 0.996**;254 G 0.996**;255 P 0.991**;256 R 0.995**;258 Q 0.999**;259 R 0.640;260 A 0.810;262 I 0.715;263 L 0.991**;275 R 0.998**;276 K 0.987*;277 R 0.974*;	IPR021151; GINS subunit, domain A	DNA replication complex GINS protein PSF3-like; K10734 GINS complex subunit 3	PSF3_DICDI Probable DNA replication complex GINS protein PSF3 OS=Dictyostelium discoideum GN=gins3 PE=3 SV=1
Zhongzhi13_06418	AT1G51540.1	440 S 0.732;452 V 0.974*;515 P 0.677;	IPR006652; Kelch repeat type 1	NA	Y1686_ARATH Uncharacterized membrane protein At1g16860 OS=Arabidopsis thaliana GN=At1g16860 PE=1 SV=1
Zhongzhi13_08702	AT1G26370.1	587 S 0.822;665 S 0.828;686 Y 0.809;952 D 0.998**;1175 A 0.504;1243 E 0.995**;1246 P 0.989*;	IPR001650; Helicase, C-terminal IPR002464; DNA/RNA helicase, ATP-dependent, DEAH-box type, conserved site IPR003593; AAA+ ATPase domain IPR007502; Helicase-associated domain IPR011709; Domain of unknown function DUF1605 IPR014001; Helicase superfamily 1/2, ATP-binding domain IPR027417; P-loop containing nucleoside triphosphate hydrolase	ATP-dependent RNA helicase DHX8-like; K12818 ATP-dependent RNA helicase DHX8/PRP22 [EC:3.6.4.13]	DHX8_HUMAN ATP-dependent RNA helicase DHX8 OS=Homo sapiens GN=DHX8 PE=1 SV=1
Zhongzhi13_14092	AT4G23990.1	25 K 0.771;75 L 0.704;109 R 0.771;111 E 0.936;123 E 0.612;150 N 0.724;192 H 0.731;201 N 0.514;253 K 0.788;262 D 0.930;265 R 0.943;272 W 0.868;278 R 0.725;315 K 0.592;350 Y 0.812;360 A 0.731;367 P 0.926;380 Q 0.966*;383 Q 0.576;392 A 0.875;398 L 0.745;419 C 0.967*;427 Y 0.653;429 A 0.646;551 G 0.907;587 K 0.534;620 L 0.755;698 G 0.780;755 - 0.748;771 V 0.657;	IPR005150; Cellulose synthase IPR029044; Nucleotide-diphospho-sugar transferases	cellulose synthase A catalytic subunit 7 [UDP-forming]; K10999 cellulose synthase A [EC:2.4.1.12]	CSLG3_ARATH Cellulose synthase-like protein G3 OS=Arabidopsis thaliana GN=CSLG3 PE=2 SV=2
Zhongzhi13_04244	AT5G47010.1	32 D 0.717;36 D 0.983*;37 Y 0.989*;38 Q 0.592;50 T 0.504;51 A 0.887;52 W 0.529;54 T 0.862;55 P 0.896;56 S 0.986*;57 D 0.986*;58 S 0.958*;62 A 0.698;79 E 0.764;90 A 0.936;99 G 0.928;111 S 0.951*;112 G 0.657;121 D 0.865;125 A 0.960*;127 V 0.823;131 N 0.879;1019 S 0.713;1120 G 0.839;	IPR006935; Helicase/UvrB, N-terminal IPR014001; Helicase superfamily 1/2, ATP-binding domain IPR018999; RNA helicase UPF1, UPF2-interacting domain IPR027417; P-loop containing nucleoside triphosphate hydrolase	regulator of nonsense transcripts 1 homolog; K14326 regulator of nonsense transcripts 1 [EC:3.6.4.-]	RENT1_ARATH Regulator of nonsense transcripts 1 homolog OS=Arabidopsis thaliana GN=UPF1 PE=1 SV=2
Zhongzhi13_20089	AT5G13990.1	20 - 0.659;26 H 0.733;30 S 0.662;87 L 0.536;91 E 0.690;92 K 0.968*;95 L 0.714;103 E 0.989*;123 - 0.653;139 A 0.506;157 S 0.916;166 R 0.736;176 S 0.525;189 S 0.719;190 R 0.988*;198 N 0.513;217 D 0.939;276 E 0.936;293 Q 0.970*;299 S 0.903;302 G 0.942;315 S 0.552;318 L 0.589;346 L 0.694;349 A 0.899;361 V 0.953*;382 R 0.652;395 Q 0.553;400 L 0.520;411 L 0.577;466 Q 0.646;467 H 0.714;470 A 0.692;472 Q…	IPR004140; Exocyst complex component Exo70 IPR016159; Cullin repeat-like-containing domain	exocyst complex component 7-like; K07195 exocyst complex component 7	E70B1_ARATH Exocyst complex component EXO70B1 OS=Arabidopsis thaliana GN=EXO70B1 PE=1 SV=1
Zhongzhi13_07171	AT4G13720.1	7 - 0.524;12 - 0.641;13 - 0.571;41 R 0.552;96 D 0.994**;97 G 0.996**;98 P 0.994**;103 D 0.995**;104 T 0.995**;106 L 0.597;108 F 0.998**;111 L 0.991**;133 L 0.977*;134 P 0.990**;136 P 0.993**;138 I 0.943;139 K 0.998**;142 L 0.639;192 E 0.875;193 K 0.870;194 L 0.572;196 H 0.973*;201 E 0.997**;288 K 0.777;294 A 0.692;295 G 0.578;299 Q 0.710;306 - 0.649;	IPR002637; Ham1-like protein IPR029001; Inosine triphosphate pyrophosphatase-like	hypothetical protein; K01519 inosine triphosphate pyrophosphatase [EC:3.6.1.19]	ITPA_VITVI Inosine triphosphate pyrophosphatase OS=Vitis vinifera GN=VIT_05s0051g00580 PE=2 SV=1
Zhongzhi13_16787	AT1G45160.2	33 S 0.650;51 D 0.547;490 Q 0.567;527 I 0.855;566 G 0.581;684 K 0.521;935 D 0.872;937 W 0.801;943 I 0.870;945 L 0.763;947 E 0.985*;961 I 0.667;963 P 0.932;970 R 0.833;972 E 0.986*;998 D 0.686;1032 K 0.791;1034 H 0.781;1035 P 0.810;1037 F 0.845;1039 G 0.961*;1040 V 0.831;1046 A 0.735;1049 K 0.991**;	IPR000719; Protein kinase domain IPR008271; Serine/threonine-protein kinase, active site IPR011009; Protein kinase-like domain	IRE1-2; hypothetical protein; K08789 microtubule-associated serine/threonine kinase [EC:2.7.11.1]	Y0701_DICDI Probable serine/threonine-protein kinase DDB_G0272282 OS=Dictyostelium discoideum GN=DDB_G0272282 PE=3 SV=1
Zhongzhi13_18524	AT1G48480.1	14 L 0.962*;36 N 0.753;44 S 0.551;48 I 0.661;68 A 0.765;71 D 0.654;75 N 0.907;76 D 0.900;110 K 0.610;115 Y 0.601;116 I 0.616;118 S 0.565;133 N 0.647;143 Q 0.594;147 A 0.803;149 S 0.508;356 N 0.601;363 P 0.943;366 C 0.901;369 P 0.514;373 N 0.506;375 D 0.768;632 C 0.659;633 K 0.553;634 Q 0.726;637 R 0.769;639 I 0.529;658 T 0.512;664 Q 0.530;669 A 0.606;679 D 0.865;681 G 0.891;682 E 0.950*;684 K 0.6…	IPR000719; Protein kinase domain IPR001611; Leucine-rich repeat IPR003591; Leucine-rich repeat, typical subtype IPR011009; Protein kinase-like domain IPR013210; Leucine-rich repeat-containing N-terminal, plant-type IPR017441; Protein kinase, ATP binding site IPR032675; Leucine-rich repeat domain, L domain-like	Os01g0819100; Similar to predicted protein.; K04733 interleukin-1 receptor-associated kinase 4 [EC:2.7.11.1]	Y1848_ARATH Probable inactive receptor kinase At1g48480 OS=Arabidopsis thaliana GN=RKL1 PE=2 SV=1
Zhongzhi13_17598	AT5G51180.2	77 S 0.588;154 G 0.620;230 F 0.567;231 I 0.501;232 S 0.938;234 L 0.625;244 S 0.693;247 G 0.831;248 H 0.860;250 H 0.916;408 A 0.994**;410 H 0.987*;425 A 0.539;455 F 0.843;	IPR007751; Domain of unknown function DUF676, lipase-like IPR029058; Alpha/Beta hydrolase fold	uncharacterized LOC101757948; K10606 E3 ubiquitin-protein ligase FANCL [EC:2.3.2.27]	YO059_YEAST Putative lipase YOR059C OS=Saccharomyces cerevisiae (strain ATCC 204508 / S288c) GN=YOR059C PE=1 SV=1
Zhongzhi13_21454	AT5G20930.1	66 V 0.542;105 N 0.577;422 G 0.804;743 D 0.751;746 R 0.990*;747 R 0.531;748 C 0.724;749 L 0.759;750 T 0.749;753 Q 0.963*;757 P 0.992**;759 D 0.991**;760 V 0.526;765 Q 0.989*;978 L 0.959*;980 Y 0.893;	IPR000719; Protein kinase domain IPR002885; Pentatricopeptide repeat IPR008271; Serine/threonine-protein kinase, active site IPR011009; Protein kinase-like domain IPR017441; Protein kinase, ATP binding site	tousled-like protein; K08864 tousled-like kinase [EC:2.7.11.1]	TSL_ARATH Serine/threonine-protein kinase TOUSLED OS=Arabidopsis thaliana GN=TOUSLED PE=1 SV=1
Zhongzhi13_09529	AT5G61460.1	481 I 0.621;682 M 0.501;726 T 0.741;906 T 0.601;1081 F 0.628;1085 E 0.554;1087 S 0.812;1088 Q 0.610;1089 W 0.769;1098 S 0.880;1100 V 0.924;1101 K 0.888;1104 E 0.932;1105 R 0.982*;1107 K 0.869;1109 Q 0.891;1110 Q 0.963*;1111 M 0.930;1113 A 0.759;1114 P 0.976*;	IPR003395; RecF/RecN/SMC, N-terminal IPR010935; SMCs flexible hinge IPR027417; P-loop containing nucleoside triphosphate hydrolase	structural maintenance of chromosomes protein 2-1; K06674 structural maintenance of chromosome 2	SMC6B_ARATH Structural maintenance of chromosomes protein 6B OS=Arabidopsis thaliana GN=SMC6B PE=2 SV=1
Zhongzhi13_12289	AT3G10050.1	336 M 0.548;349 - 0.506;753 L 0.533;884 R 0.556;1070 G 0.620;1073 N 0.840;1074 I 0.695;1083 S 0.778;1106 V 0.711;1109 S 0.968*;1111 G 0.989*;1113 H 0.986*;1114 T 0.843;1117 E 0.923;1123 K 0.566;1127 S 0.945;1130 L 0.575;1132 T 0.959*;1134 N 0.980*;1136 T 0.817;1139 D 0.780;1141 V 0.980*;1142 K 0.642;1147 Y 0.864;1158 E 0.996**;1169 P 0.995**;1170 G 0.519;1171 A 0.860;1172 L 0.976*;1173 M 0.592;11…	IPR000504; RNA recognition motif domain IPR000634; Serine/threonine dehydratase, pyridoxal-phosphate-binding site IPR001721; ACT-like domain IPR001926; Tryptophan synthase beta subunit-like PLP-dependent enzyme IPR002004; Polyadenylate-binding protein/Hyperplastic disc protein IPR003954; RNA recognition motif domain, eukaryote IPR005787; Threonine dehydratase, biosynthetic IPR006515; Polyadenylat…	Poly(A) binding protein 7; K13126 polyadenylate-binding protein	THD1_ARATH Threonine dehydratase biosynthetic, chloroplastic OS=Arabidopsis thaliana GN=OMR1 PE=1 SV=1
Zhongzhi13_20859	AT1G50030.2	1308 S 0.974*;1321 M 0.999**;1325 C 0.966*;1326 V 0.971*;1328 Y 0.989*;1329 L 0.961*;1330 P 0.984*;1538 H 0.989*;1540 S 0.990*;1546 L 0.957*;1547 K 0.993**;1549 V 0.907;1570 L 0.885;1571 D 0.985*;1706 - 0.771;1708 - 0.996**;1710 H 0.656;2365 V 0.564;3085 L 0.983*;3088 K 0.998**;3089 S 0.981*;3129 S 0.882;3134 L 0.978*;3135 E 0.748;3137 R 0.980*;3138 T 0.963*;3139 N 0.991**;3141 T 0.926;3142 R 0.9…	IPR000403; Phosphatidylinositol 3-/4-kinase, catalytic domain IPR000916; Bet v I/Major latex protein IPR003151; PIK-related kinase, FAT IPR003152; FATC domain IPR009076; FKBP12-rapamycin binding domain IPR011009; Protein kinase-like domain IPR011990; Tetratricopeptide-like helical domain IPR013026; Tetratricopeptide repeat-containing domain IPR014009; PIK-related kinase IPR016024; Armadillo-type …	serine/threonine-protein kinase TOR; K07203 FKBP12-rapamycin complex-associated protein	TOR_ARATH Serine/threonine-protein kinase TOR OS=Arabidopsis thaliana GN=TOR PE=1 SV=1
Zhongzhi13_23040	AT4G38020.1	79 H 0.999**;80 C 0.997**;83 L 0.944;84 R 0.997**;85 Q 0.824;87 S 1.000**;88 S 0.998**;89 Y 0.604;93 H 1.000**;94 G 0.995**;95 S 0.798;96 V 0.676;99 V 0.976*;104 I 0.683;114 K 0.582;115 Q 0.997**;116 G 0.578;129 E 0.520;130 A 0.983*;148 S 0.830;154 L 0.676;169 M 0.521;191 W 0.808;195 A 0.663;196 H 0.565;243 S 0.607;260 L 0.588;269 M 0.618;287 S 0.540;316 Q 0.523;355 - 0.563;	IPR001537; tRNA/rRNA methyltransferase, SpoU type IPR029028; Alpha/beta knot methyltransferases	RNA methyltransferase-like protein 1B-like; K03437 RNA methyltransferase, TrmH family	YSGA_BACSU Uncharacterized tRNA/rRNA methyltransferase YsgA OS=Bacillus subtilis (strain 168) GN=ysgA PE=3 SV=2
Zhongzhi13_31233	AT3G20550.1	57 - 0.762;110 R 0.767;235 D 0.583;246 R 0.930;379 E 0.692;391 A 0.867;456 S 0.693;500 Q 0.559;521 I 0.836;542 R 0.991**;543 E 0.992**;544 Y 0.998**;545 V 0.999**;547 L 0.785;548 H 0.998**;549 E 0.998**;551 S 0.996**;552 A 0.590;	IPR000253; Forkhead-associated (FHA) domain IPR008984; SMAD/FHA domain	FHA domain-containing protein DDL; K13108 smad nuclear-interacting protein 1	DDL_ARATH FHA domain-containing protein DDL OS=Arabidopsis thaliana GN=DDL PE=1 SV=1
Zhongzhi13_02770	AT1G01180.1	34 L 0.784;63 H 0.677;100 G 0.923;129 P 0.967*;136 R 0.573;138 K 0.864;140 I 0.885;232 D 0.894;250 K 0.688;278 R 0.904;299 T 0.957*;304 R 0.770;	IPR029063; S-adenosyl-L-methionine-dependent methyltransferase	NA	NA
Zhongzhi13_15542	AT1G33390.1	231 - 0.845;528 K 0.739;581 K 0.545;728 L 0.807;1388 P 0.969*;1390 D 0.716;1395 L 0.664;1396 M 0.929;1397 K 0.812;1398 S 0.961*;1399 M 0.999**;1401 I 0.888;1403 K 0.968*;1597 N 0.537;	IPR000362; Fumarate lyase family IPR001650; Helicase, C-terminal IPR002464; DNA/RNA helicase, ATP-dependent, DEAH-box type, conserved site IPR003018; GAF domain IPR003594; Histidine kinase-like ATPase, C-terminal domain IPR003661; Signal transduction histidine kinase, dimerisation/phosphoacceptor domain IPR005467; Histidine kinase domain IPR005677; Fumarate hydratase, class II IPR007502; Helicase…	probable ATP-dependent RNA helicase DHX37; K14780 ATP-dependent RNA helicase DHX37/DHR1 [EC:3.6.4.13]	ETR1_MALDO Ethylene receptor OS=Malus domestica GN=ETR1 PE=2 SV=1
Zhongzhi13_15187	AT5G48940.1	142 S 0.824;209 Q 0.605;340 G 0.701;512 K 0.557;641 N 0.966*;713 S 0.979*;750 S 0.829;875 N 0.960*;	IPR000719; Protein kinase domain IPR001611; Leucine-rich repeat IPR003591; Leucine-rich repeat, typical subtype IPR008271; Serine/threonine-protein kinase, active site IPR011009; Protein kinase-like domain IPR013210; Leucine-rich repeat-containing N-terminal, plant-type IPR017441; Protein kinase, ATP binding site IPR032675; Leucine-rich repeat domain, L domain-like	Receptor-like protein kinase; K17422 large subunit ribosomal protein L41	RCH1_ARATH LRR receptor-like serine/threonine-protein kinase RCH1 OS=Arabidopsis thaliana GN=RCH1 PE=2 SV=1
Zhongzhi13_14933	AT5G48340.1	107 - 0.562;108 - 0.579;110 - 0.573;113 - 0.539;115 - 0.552;119 - 0.622;122 - 0.524;124 - 0.644;127 - 0.614;130 - 0.607;136 N 0.745;139 L 0.964*;140 S 0.871;149 N 0.534;152 A 0.603;164 L 0.608;168 K 0.710;170 G 0.962*;171 S 0.995**;173 I 0.939;177 V 0.512;180 G 0.652;181 A 0.549;182 R 0.753;183 S 0.827;185 A 0.732;186 R 0.583;187 L 0.600;249 S 0.723;252 S 0.519;254 I 0.961*;255 - 0.664;256 S 0.96…	IPR021150; Ubiquinol-cytochrome c chaperone/UPF0174	ubiquinol-cytochrome-c reductase complex assembly factor 1; K17662 cytochrome b pre-mRNA-processing protein 3	UQCC1_XENLA Ubiquinol-cytochrome-c reductase complex assembly factor 1 OS=Xenopus laevis GN=uqcc1 PE=2 SV=1
Zhongzhi13_21935	AT5G59410.1	74 I 0.657;77 L 0.555;86 G 0.772;115 T 0.979*;126 A 0.702;128 I 0.638;129 L 0.637;130 V 0.989*;131 Y 1.000**;132 S 0.998**;133 L 0.995**;134 A 0.666;135 H 1.000**;136 F 0.633;	IPR029008; Rab5-interacting protein family	NA	CT024_MOUSE Uncharacterized protein C20orf24 homolog OS=Mus musculus PE=2 SV=1
Zhongzhi13_26340	AT5G18590.2	33 M 0.523;38 K 0.716;41 M 0.967*;45 R 0.903;58 V 0.549;63 S 0.987*;451 N 0.759;476 S 0.795;502 Q 0.651;	IPR002109; Glutaredoxin IPR006652; Kelch repeat type 1 IPR011905; Glutaredoxin-like, plant II IPR012336; Thioredoxin-like fold	monothiol glutaredoxin-S3; K03676 glutaredoxin 3	ACBP5_ARATH Acyl-CoA-binding domain-containing protein 5 OS=Arabidopsis thaliana GN=ACBP5 PE=1 SV=1
Zhongzhi13_06198	AT4G29080.1	37 - 0.770;83 K 0.944;87 P 0.952*;88 - 0.614;184 P 0.883;185 A 0.951*;186 S 0.637;219 E 0.949;347 P 0.984*;349 V 0.580;352 K 0.998**;354 R 0.797;	IPR000270; PB1 domain IPR033389; AUX/IAA domain	auxin-responsive protein IAA27-like; K14484 auxin-responsive protein IAA	IAA27_ARATH Auxin-responsive protein IAA27 OS=Arabidopsis thaliana GN=IAA27 PE=1 SV=1
Zhongzhi13_19617	AT1G79610.1	82 W 0.987*;88 E 0.975*;90 F 0.718;91 F 0.896;96 P 0.946;97 P 0.532;101 Q 0.896;102 S 0.562;103 G 0.930;105 S 0.916;108 P 0.937;109 K 0.881;111 F 0.941;112 F 0.956*;113 S 0.557;114 N 0.976*;115 F 0.670;116 G 0.749;117 A 0.906;118 I 0.560;264 K 0.932;267 G 0.514;268 L 0.861;272 N 0.996**;273 L 0.965*;275 N 0.982*;277 E 0.955*;280 L 0.978*;284 F 0.988*;285 P 0.541;286 Y 0.982*;287 F 0.799;288 S 0.6…	IPR006153; Cation/H+ exchanger IPR007573; QWRF family	sodium/hydrogen exchanger 6; K14724 solute carrier family 9 (sodium/hydrogen exchanger), member 8	NHX6_ARATH Sodium/hydrogen exchanger 6 OS=Arabidopsis thaliana GN=NHX6 PE=1 SV=3
Zhongzhi13_29425	AT3G15380.1	44 M 0.996**;46 G 0.589;50 A 0.990*;51 V 0.968*;69 G 0.579;70 R 0.974*;74 S 0.780;88 - 0.595;90 G 0.869;91 S 0.745;166 H 0.955*;174 C 0.979*;175 R 0.932;176 D 0.966*;179 F 0.963*;201 I 0.640;202 A 0.612;204 W 0.960*;224 M 0.548;227 N 0.904;229 S 0.995**;230 F 0.955*;231 G 0.976*;237 N 0.751;239 L 0.840;370 T 0.954*;	IPR007603; Choline transporter-like	choline transporter-like protein 2; K15377 solute carrier family 44 (choline transporter-like protein), member 2/4/5	CTL2_MOUSE Choline transporter-like protein 2 OS=Mus musculus GN=Slc44a2 PE=1 SV=2
Zhongzhi13_07724	AT5G42770.2	2 M 0.930;4 S 0.693;90 E 0.998**;95 R 0.759;104 E 0.978*;105 D 0.839;106 K 0.647;110 L 0.990**;111 I 0.798;112 T 0.526;113 C 0.646;114 D 0.997**;115 Q 0.604;143 G 0.994**;148 V 0.503;207 V 0.590;214 T 0.702;227 K 0.849;230 K 0.990**;231 E 0.975*;232 V 0.515;233 L 0.921;	IPR003697; Maf-like protein IPR029001; Inosine triphosphate pyrophosphatase-like	maf-like protein DDB_G0281937-like; K06287 septum formation protein	MAFL2_DICDI Maf-like protein DDB_G0281937 OS=Dictyostelium discoideum GN=DDB_G0281937 PE=3 SV=1
Zhongzhi13_07540	AT5G49665.1	74 D 0.603;115 L 0.955*;452 N 0.784;475 V 0.808;591 L 0.655;669 E 0.828;893 Q 0.716;898 S 0.687;935 M 0.959*;	IPR001841; Zinc finger, RING-type IPR002035; von Willebrand factor, type A	NA	Y103_SYNY3 Uncharacterized protein sll0103 OS=Synechocystis sp. (strain PCC 6803 / Kazusa) GN=sll0103 PE=4 SV=1
Zhongzhi13_10575	AT5G01230.1	63 L 0.689;140 C 0.522;171 G 0.671;181 E 0.714;202 L 0.995**;203 K 0.999**;204 L 0.791;205 F 0.834;207 P 0.957*;209 V 0.996**;210 T 0.973*;211 F 0.555;213 K 0.999**;214 P 0.997**;215 K 0.993**;216 S 0.998**;217 S 0.998**;231 R 0.993**;235 I 0.690;	IPR002877; Ribosomal RNA methyltransferase FtsJ domain IPR029063; S-adenosyl-L-methionine-dependent methyltransferase	S-adenosyl-L-methionine-dependent methyltransferases superfamily protein; K14864 tRNA (cytidine32/guanosine34-2'-O)-methyltransferase [EC:2.1.1.205]	TRM7_SCHPO Putative tRNA (cytidine(32)/guanosine(34)-2'-O)-methyltransferase OS=Schizosaccharomyces pombe (strain 972 / ATCC 24843) GN=SPAC4F10.03c PE=3 SV=1
Zhongzhi13_16614	AT1G75980.1	15 A 0.793;43 K 0.511;149 N 0.992**;152 R 0.963*;153 S 0.950;155 S 0.996**;156 N 0.998**;164 T 0.990*;168 T 0.935;169 Y 0.851;	IPR011053; Single hybrid motif IPR033753; Glycine cleavage system H-protein/Simiate	glucuronokinase 1-like; K16190 glucuronokinase [EC:2.7.1.43]	F206_DROME FAM206 family protein CG9288 OS=Drosophila melanogaster GN=CG9288 PE=1 SV=1
Zhongzhi13_17852	AT3G55530.1	225 V 0.975*;227 D 0.920;228 P 0.848;230 N 0.932;246 S 0.636;247 L 0.688;250 Q 0.674;252 S 0.973*;253 T 0.994**;254 S 0.681;258 E 0.966*;268 N 0.994**;	IPR001841; Zinc finger, RING-type	E3 ubiquitin-protein ligase SDIR1; K16283 E3 ubiquitin-protein ligase SDIR1 [EC:2.3.2.27]	SDIR1_ARATH E3 ubiquitin-protein ligase SDIR1 OS=Arabidopsis thaliana GN=SDIR1 PE=1 SV=1
Zhongzhi13_29467	AT5G54250.2	14 A 0.810;15 T 0.925;72 E 0.690;270 P 0.743;272 L 0.778;273 L 0.602;274 K 0.782;279 T 0.947;282 V 0.885;283 S 0.828;284 V 0.959*;286 L 0.501;291 F 0.928;309 T 0.714;311 S 0.895;313 Y 0.863;321 G 0.957*;323 A 0.511;327 I 0.948;328 A 0.930;329 Y 0.892;333 A 0.709;334 H 0.936;336 A 0.720;337 G 0.981*;338 A 0.509;340 W 0.766;344 L 0.734;	IPR000595; Cyclic nucleotide-binding domain IPR018490; Cyclic nucleotide-binding-like	uncharacterized LOC100273558; K05391 cyclic nucleotide gated channel, other eukaryote	CNGC4_ARATH Cyclic nucleotide-gated ion channel 4 OS=Arabidopsis thaliana GN=CNGC4 PE=2 SV=2
Zhongzhi13_07505	AT1G22460.1	16 R 0.785;17 K 0.845;23 V 0.915;24 V 0.587;27 R 0.863;29 L 0.930;32 - 0.602;39 A 0.543;43 M 0.841;46 L 0.575;47 C 0.828;49 L 0.997**;50 T 0.758;129 P 0.792;131 T 0.980*;136 Y 0.661;137 Q 0.729;162 H 0.563;172 - 0.949;173 L 0.751;174 V 0.597;175 P 0.632;176 P 0.803;207 T 0.883;209 P 0.954*;214 K 0.998**;215 L 0.915;219 S 0.925;224 F 0.741;229 K 0.998**;230 L 0.536;232 K 0.996**;233 H 0.956*;243 P…	IPR002616; tRNA-guanine(15) transglycosylase-like IPR004803; tRNA-guanine transglycosylase IPR019378; GDP-fucose protein O-fucosyltransferase	queuine tRNA-ribosyltransferase; K00773 queuine tRNA-ribosyltransferase [EC:2.4.2.29]	TGT_HUMAN Queuine tRNA-ribosyltransferase OS=Homo sapiens GN=QTRT1 PE=1 SV=3
Zhongzhi13_24597	AT1G09280.1	78 A 0.652;319 Y 0.986*;326 C 0.964*;327 E 0.969*;328 M 0.843;329 A 0.915;330 S 0.969*;332 Y 0.990**;334 R 0.867;335 S 0.950;336 K 0.981*;481 - 0.765;	IPR005645; Serine hydrolase FSH IPR011011; Zinc finger, FYVE/PHD-type IPR022111; Rhodanase, C-terminal IPR029058; Alpha/Beta hydrolase fold	putative xeroderma pigmentosum group C protein (ISS); K10838 xeroderma pigmentosum group C-complementing protein	STR6_ARATH Rhodanese-like domain-containing protein 6 OS=Arabidopsis thaliana GN=STR6 PE=2 SV=1
Zhongzhi13_09465	AT5G51570.1	2 G 0.983*;3 N 0.972*;6 C 0.755;8 L 0.681;11 - 0.659;12 - 0.650;14 G 0.971*;15 C 0.857;17 E 0.575;18 Q 0.788;32 A 0.991**;33 S 0.550;35 G 0.995**;38 E 0.830;41 G 0.998**;43 F 0.992**;44 E 0.992**;45 H 0.562;54 F 0.636;59 G 0.990*;62 L 0.991**;64 G 0.990*;78 E 0.999**;79 T 0.686;80 K 0.623;81 T 0.999**;416 S 0.576;445 A 0.534;	IPR001107; Band 7 domain	NA	HIR4_ARATH Hypersensitive-induced response protein 4 OS=Arabidopsis thaliana GN=HIR4 PE=1 SV=1
Zhongzhi13_12116	AT1G19220.1	282 D 0.711;354 S 0.573;390 I 0.907;394 G 0.912;430 V 0.906;432 V 0.755;438 T 0.858;477 F 0.917;678 P 0.723;755 S 0.567;1252 C 0.546;1268 L 0.894;1286 D 0.910;1287 L 0.921;1304 I 0.893;1307 T 0.967*;1311 E 0.974*;1313 K 0.865;1314 M 0.907;1322 P 0.990*;1325 C 0.975*;1327 M 0.732;1329 K 0.519;1332 F 0.987*;	IPR000270; PB1 domain IPR003340; B3 DNA binding domain IPR010525; Auxin response factor IPR015300; DNA-binding pseudobarrel domain IPR033389; AUX/IAA domain	auxin response factor 7-like; K14486 auxin response factor	ARFS_ORYSJ Auxin response factor 19 OS=Oryza sativa subsp. japonica GN=ARF19 PE=2 SV=2
Zhongzhi13_03871	AT2G23810.1	11 I 0.625;63 I 0.728;75 V 0.678;85 L 0.745;108 G 0.602;129 N 0.850;132 N 0.630;135 K 0.524;141 V 0.521;148 K 0.839;173 S 0.759;182 C 0.986*;185 K 0.974*;199 S 0.678;200 D 0.527;202 C 0.990**;206 Y 0.975*;207 V 0.676;214 P 0.990*;215 T 0.705;217 W 0.758;223 G 0.507;226 T 0.502;227 N 0.991**;229 D 0.983*;230 C 0.832;233 W 0.993**;235 N 0.534;236 A 0.512;240 L 0.731;241 C 0.989*;244 C 0.987*;246 S …	IPR018499; Tetraspanin/Peripherin IPR018503; Tetraspanin, conserved site	hypothetical protein; K17345 tetraspanin-5	TET8_ARATH Tetraspanin-8 OS=Arabidopsis thaliana GN=TET8 PE=2 SV=1
Zhongzhi13_09695	AT2G40316.1	178 I 0.597;185 K 0.798;224 T 0.934;228 A 0.674;278 G 0.959*;301 C 0.854;302 F 0.681;304 S 0.984*;305 L 0.978*;309 F 0.911;317 G 0.986*;318 Q 0.906;319 Q 0.850;321 S 0.846;323 S 0.548;325 V 0.793;326 N 0.868;	IPR018939; Autophagy-related protein 27	NA	NA
Zhongzhi13_26083	AT5G43500.1	21 L 0.855;173 K 0.570;175 D 0.784;179 S 0.971*;202 D 0.619;300 M 0.735;658 G 0.969*;659 I 0.995**;661 D 0.996**;662 F 0.962*;664 R 0.990**;665 E 0.712;666 A 0.912;670 R 0.943;673 W 0.979*;676 N 0.508;677 G 0.981*;678 V 0.956*;679 N 0.962*;682 G 0.936;685 K 0.998**;687 K 0.968*;688 D 0.979*;692 L 0.528;695 Q 0.965*;696 A 0.982*;697 M 0.954*;	IPR004000; Actin family	actin-related protein 9; K11673 actin-related protein 8	ARP9_ARATH Actin-related protein 9 OS=Arabidopsis thaliana GN=ARP9 PE=2 SV=1
Zhongzhi13_20906	AT4G38240.2	51 S 0.930;68 V 0.502;69 A 0.610;216 H 0.527;218 K 0.814;219 W 0.528;233 R 0.989*;235 I 0.980*;236 I 0.997**;237 L 0.966*;238 E 0.985*;330 F 0.829;331 I 0.676;333 P 0.523;334 E 0.808;336 C 0.968*;340 N 0.980*;342 G 0.876;343 E 0.791;	IPR004139; Glycosyl transferase, family 13 IPR029044; Nucleotide-diphospho-sugar transferases	GntI; alpha-1,3-mannosyl-glycoprotein 2-beta-N-acetylglucosaminyltransferase-like; K00726 alpha-1,3-mannosyl-glycoprotein beta-1,2-N-acetylglucosaminyltransferase [EC:2.4.1.101]	MGAT1_ARATH Alpha-1,3-mannosyl-glycoprotein 2-beta-N-acetylglucosaminyltransferase OS=Arabidopsis thaliana GN=GNTI PE=1 SV=1
Zhongzhi13_06778	AT3G58130.2	63 Q 0.591;84 T 0.926;93 C 0.781;94 N 0.912;95 L 0.884;96 H 0.863;99 C 0.900;100 L 0.580;101 S 0.949;102 T 0.888;158 L 0.722;159 Q 0.906;162 K 0.960*;167 P 0.645;184 E 0.922;190 V 0.534;203 N 0.853;257 S 0.711;261 H 0.800;262 P 0.880;266 - 0.505;272 E 0.954*;285 L 0.695;297 S 0.545;311 N 0.918;	IPR003737; N-acetylglucosaminyl phosphatidylinositol deacetylase-related IPR024078; Putative deacetylase LmbE-like domain	probable N-acetylglucosaminyl-phosphatidylinositol de-N-acetylase-like; K03434 N-acetylglucosaminylphosphatidylinositol deacetylase [EC:3.5.1.89]	PIGL_DICDI Probable N-acetylglucosaminyl-phosphatidylinositol de-N-acetylase OS=Dictyostelium discoideum GN=pigl PE=3 SV=1
Zhongzhi13_32154	AT4G38070.1	89 N 0.995**;355 A 0.784;516 S 0.507;1250 Q 0.759;1269 E 0.936;1273 L 0.759;1277 S 0.531;1301 R 0.589;1349 M 0.514;1387 Q 0.865;1422 T 0.526;	NA	phragmoplast orienting kinesin 2-like; K10400 kinesin family member 15	Y4862_ARATH Uncharacterized protein At4g38062 OS=Arabidopsis thaliana GN=At4g38062 PE=4 SV=1
Zhongzhi13_15306	AT1G06760.1	35 V 0.962*;36 D 0.855;76 A 0.665;103 E 0.708;141 S 0.983*;200 K 0.643;201 G 0.852;212 K 0.998**;214 V 0.701;218 K 0.934;240 K 0.998**;246 A 0.732;255 A 0.740;257 P 0.973*;268 - 0.824;319 - 0.500;	IPR005818; Linker histone H1/H5, domain H15 IPR005819; Histone H5 IPR011991; Winged helix-turn-helix DNA-binding domain	histone H1-like; K11275 histone H1/5	H12_ARATH Histone H1.2 OS=Arabidopsis thaliana GN=At2g30620 PE=1 SV=1
Zhongzhi13_07232	AT1G16970.1	310 L 0.564;313 M 0.751;341 E 0.997**;343 N 0.959*;345 Y 0.993**;350 P 0.948;354 G 0.992**;357 T 0.722;358 W 0.976*;359 L 0.987*;360 D 0.996**;361 S 0.980*;363 T 0.929;364 N 0.957*;368 K 0.994**;371 R 0.746;373 Y 0.898;383 Q 0.996**;385 P 0.891;388 R 0.979*;594 A 0.943;773 A 0.853;	IPR002035; von Willebrand factor, type A IPR003034; SAP domain IPR005160; Ku70/Ku80 C-terminal arm IPR005161; Ku70/Ku80, N-terminal alpha/beta IPR006164; Ku70/Ku80 beta-barrel domain IPR006165; Ku70 IPR016194; SPOC-like, C-terminal domain	ATP-dependent DNA helicase 2 subunit KU70; K10884 ATP-dependent DNA helicase 2 subunit 1	KU70_ARATH ATP-dependent DNA helicase 2 subunit KU70 OS=Arabidopsis thaliana GN=KU70 PE=1 SV=1
Zhongzhi13_26465	AT3G06510.1	33 R 0.701;576 S 0.974*;758 L 0.532;759 D 0.946;764 R 0.505;766 F 0.957*;804 R 0.530;805 D 0.942;876 M 0.991**;917 Q 0.596;1053 S 0.995**;1057 R 0.928;	IPR001360; Glycoside hydrolase family 1 IPR001563; Peptidase S10, serine carboxypeptidase IPR017853; Glycoside hydrolase superfamily IPR018120; Glycoside hydrolase family 1, active site IPR018202; Serine carboxypeptidase, serine active site IPR029058; Alpha/Beta hydrolase fold IPR033124; Serine carboxypeptidases, histidine active site	serine carboxypeptidase-like 33; K16297 serine carboxypeptidase-like clade II [EC:3.4.16.-]	SFR2_ORYSJ Beta-glucosidase-like SFR2, chloroplastic OS=Oryza sativa subsp. japonica GN=SFR2 PE=2 SV=1
Zhongzhi13_16891	AT4G33400.1	31 E 0.529;114 T 0.947;137 D 0.878;249 G 0.527;272 - 0.514;591 V 0.561;592 K 0.996**;595 S 0.697;603 C 0.999**;605 H 0.900;606 D 0.859;634 L 0.994**;636 K 0.558;637 C 0.979*;638 Y 0.984*;650 K 0.800;651 I 0.617;656 E 0.922;657 S 0.992**;696 I 0.982*;698 D 0.889;699 S 0.993**;700 R 0.994**;701 F 0.617;702 M 0.624;705 N 0.835;708 I 0.504;710 G 0.618;711 S 0.982*;714 A 0.980*;718 I 0.954*;721 P 0.96…	IPR013863; Vacuolar import/degradation, Vid27-related IPR022796; Chlorophyll A-B binding protein	chlorophyll A-B binding family protein; K08911 light-harvesting complex I chlorophyll a/b binding protein 5	CYPR4_CYNCA Protein CYPRO4 OS=Cynara cardunculus GN=CYPRO4 PE=2 SV=1
Zhongzhi13_04998	AT3G06483.1	500 D 0.932;514 L 0.599;515 G 0.980*;516 D 0.803;517 S 0.981*;518 Q 0.536;519 E 0.996**;521 L 0.936;522 P 0.976*;	IPR003594; Histidine kinase-like ATPase, C-terminal domain IPR005467; Histidine kinase domain IPR018955; Branched-chain alpha-ketoacid dehydrogenase kinase/Pyruvate dehydrogenase kinase, N-terminal	uncharacterized LOC101253414; K00898 pyruvate dehydrogenase kinase 2/3/4 [EC:2.7.11.2]	PDK_ARATH [Pyruvate dehydrogenase (acetyl-transferring)] kinase, mitochondrial OS=Arabidopsis thaliana GN=PDK PE=1 SV=1
Zhongzhi13_07178	AT3G24180.2	10 M 0.983*;12 G 0.602;46 K 0.998**;48 S 0.966*;50 P 0.981*;51 T 0.856;52 E 0.994**;53 E 0.988*;54 F 0.771;57 R 0.814;59 T 0.989*;62 L 0.530;68 A 0.550;81 C 0.869;454 K 0.707;514 - 0.592;517 - 0.584;853 R 0.671;984 V 0.641;1440 C 0.936;	IPR004099; Pyridine nucleotide-disulphide oxidoreductase, dimerisation domain IPR006324; Glutathione-disulphide reductase IPR006775; Glycosyl-hydrolase family 116, catalytic region IPR008928; Six-hairpin glycosidase-like IPR012999; Pyridine nucleotide-disulphide oxidoreductase, class I, active site IPR016156; FAD/NAD-linked reductase, dimerisation domain IPR023753; FAD/NAD(P)-binding domain IPR02…	non-lysosomal glucosylceramidase-like; K17108 non-lysosomal glucosylceramidase [EC:3.2.1.45]	GSHRP_SPIOL Glutathione reductase, chloroplastic (Fragment) OS=Spinacia oleracea PE=2 SV=1
Zhongzhi13_15401	AT5G19160.1	374 A 0.509;391 V 0.893;427 K 0.954*;451 S 0.727;577 N 0.749;725 K 0.654;741 G 0.961*;768 E 0.926;	IPR001810; F-box domain IPR025846; PMR5 N-terminal domain IPR026057; PC-Esterase	F-box protein GID2; K14495 F-box protein GID2	TBL11_ARATH Protein trichome birefringence-like 11 OS=Arabidopsis thaliana GN=TBL11 PE=2 SV=1
Zhongzhi13_29340	AT3G14860.2	65 F 0.876;312 I 0.759;433 T 0.547;597 F 0.847;617 Y 0.947;620 R 0.981*;622 S 0.870;623 K 0.957*;	IPR001258; NHL repeat IPR032752; Ubiquitin-binding domain	protein argonaute 1B-like; K11593 eukaryotic translation initiation factor 2C	UBTD1_DANRE Ubiquitin domain-containing protein 1 OS=Danio rerio GN=ubtd1 PE=2 SV=1
Zhongzhi13_29835	AT5G47740.2	84 - 0.945;107 E 0.936;108 E 0.969*;111 D 0.667;120 - 0.949;121 - 0.692;124 - 0.879;166 K 0.569;183 R 0.510;192 T 0.627;217 I 0.656;320 E 0.770;322 K 0.878;334 E 0.830;362 - 0.921;374 P 0.868;375 F 0.955*;	IPR006016; UspA	U-box domain-containing protein 35; K17609 nucleoredoxin [EC:1.8.1.8]	PUB33_ARATH U-box domain-containing protein 33 OS=Arabidopsis thaliana GN=PUB33 PE=2 SV=2
Zhongzhi13_18378	AT5G15550.1	138 M 0.904;142 G 0.905;145 - 0.505;148 E 0.979*;150 V 0.574;151 S 0.904;154 L 0.865;155 H 0.640;156 V 0.903;157 K 0.857;158 F 0.543;162 L 0.932;164 S 0.754;168 V 0.534;169 P 0.900;170 V 0.824;172 S 0.861;177 S 0.958*;180 T 0.629;185 S 0.898;187 I 0.847;230 N 0.889;231 S 0.946;235 S 0.836;359 T 0.573;421 P 0.836;441 S 0.777;489 A 0.573;537 T 0.825;582 V 0.575;612 L 0.583;	IPR001680; WD40 repeat IPR012972; NLE IPR017986; WD40-repeat-containing domain IPR019775; WD40 repeat, conserved site IPR020472; G-protein beta WD-40 repeat	ribosome biogenesis protein WDR12 homolog; K14863 ribosome biogenesis protein YTM1	WDR12_CHLRE Ribosome biogenesis protein WDR12 homolog OS=Chlamydomonas reinhardtii GN=CHLREDRAFT_128420 PE=1 SV=2
Zhongzhi13_09253	AT5G24300.2	3 - 0.531;35 - 0.582;297 F 0.972*;483 R 0.612;570 H 0.635;640 L 0.596;766 L 0.961*;779 K 0.999**;780 Y 0.977*;781 R 0.971*;784 G 0.986*;786 Y 0.972*;789 A 0.990**;791 S 0.876;795 I 0.985*;796 H 0.998**;797 N 0.998**;799 A 0.980*;800 H 0.763;801 Q 0.947;816 S 0.849;828 T 0.629;894 V 0.896;	IPR000048; IQ motif, EF-hand binding site IPR001296; Glycosyl transferase, family 1 IPR011835; Bacterial/plant glycogen synthase IPR013534; Starch synthase, catalytic domain IPR025064; Domain of unknown function DUF4005	soluble starch synthase 1, chloroplastic/amyloplastic; K00703 starch synthase [EC:2.4.1.21]	SSY1_SOLTU Soluble starch synthase 1, chloroplastic/amyloplastic OS=Solanum tuberosum PE=2 SV=1
Zhongzhi13_12740	AT5G19330.1	303 S 0.991**;304 S 0.964*;328 E 0.693;329 S 0.978*;332 E 0.681;333 A 0.965*;334 A 0.639;335 L 0.980*;342 Q 0.943;344 A 0.979*;345 S 0.862;346 T 0.996**;347 D 0.922;348 S 0.985*;351 K 0.751;1070 Q 0.699;1075 E 0.996**;1172 L 0.648;	IPR000210; BTB/POZ domain IPR000225; Armadillo IPR006073; GTP binding domain IPR011333; SKP1/BTB/POZ domain IPR016024; Armadillo-type fold IPR027417; P-loop containing nucleoside triphosphate hydrolase	ARM REPEAT PROTEIN INTERACTING WITH ABF2-like; K10523 speckle-type POZ protein	ARIA_ARATH ARM REPEAT PROTEIN INTERACTING WITH ABF2 OS=Arabidopsis thaliana GN=ARIA PE=1 SV=2
Zhongzhi13_27925	AT5G35910.1	29 G 0.501;213 Y 0.948;279 D 0.594;377 S 0.937;393 H 0.883;424 D 0.994**;425 T 0.990*;426 H 0.833;429 L 0.926;439 L 0.978*;469 E 0.955*;490 S 0.825;504 T 0.525;718 G 0.699;737 - 0.758;741 - 0.771;814 K 0.933;	IPR002121; HRDC domain IPR002562; 3'-5' exonuclease domain IPR010997; HRDC-like IPR012337; Ribonuclease H-like domain IPR012588; Exosome-associated factor Rrp6, N-terminal	hypothetical protein; K12591 exosome complex exonuclease RRP6 [EC:3.1.13.-]	EXOSX_HUMAN Exosome component 10 OS=Homo sapiens GN=EXOSC10 PE=1 SV=2
Zhongzhi13_21525	AT5G19860.1	22 - 0.503;25 - 0.501;36 - 0.543;39 - 0.753;180 F 0.816;181 F 0.586;182 I 0.762;188 S 0.720;217 L 0.622;233 T 0.976*;254 E 0.584;286 - 0.518;322 K 0.979*;339 S 0.669;344 L 0.725;356 M 0.989*;357 L 0.633;359 T 0.979*;360 E 1.000**;	IPR007493; Protein of unknown function DUF538 IPR016140; Bifunctional inhibitor/plant lipid transfer protein/seed storage helical domain	NA	YLS3_ARATH Protein YLS3 OS=Arabidopsis thaliana GN=YLS3 PE=2 SV=1
Zhongzhi13_13218	AT2G26270.1	91 L 0.760;93 G 0.955*;95 Y 0.861;96 T 0.595;97 P 0.949;98 H 0.946;100 H 0.786;103 C 0.871;106 L 0.930;146 R 0.948;195 S 0.510;232 - 0.705;320 Q 0.654;357 Q 0.616;	IPR001357; BRCT domain	NA	NA
Zhongzhi13_32014	AT4G36920.2	148 A 0.682;196 G 0.986*;197 K 0.996**;204 Y 0.993**;205 L 0.613;206 G 0.985*;209 D 0.991**;213 A 0.978*;214 A 0.957*;372 S 0.861;451 - 0.614;462 G 0.804;473 - 0.511;	IPR001471; AP2/ERF domain IPR016177; DNA-binding domain	AP2; transcription factor APETALA2; K09284 AP2-like factor, euAP2 lineage	AP2_ARATH Floral homeotic protein APETALA 2 OS=Arabidopsis thaliana GN=AP2 PE=1 SV=1
Zhongzhi13_28248	AT3G51840.1	95 - 0.685;100 - 0.593;101 - 0.612;102 - 0.535;103 - 0.574;107 - 0.602;110 - 0.544;111 - 0.509;113 - 0.576;114 - 0.570;124 - 0.525;125 - 0.642;127 - 0.668;134 - 0.662;171 - 0.577;174 - 0.559;175 - 0.590;183 - 0.538;186 - 0.603;189 - 0.519;190 - 0.576;196 - 0.588;352 G 0.989*;418 Q 0.541;496 V 0.510;596 Q 0.691;	IPR006089; Acyl-CoA dehydrogenase, conserved site IPR006091; Acyl-CoA oxidase/dehydrogenase, central domain IPR009075; Acyl-CoA dehydrogenase/oxidase C-terminal IPR009100; Acyl-CoA dehydrogenase/oxidase, N-terminal and middle domain IPR013786; Acyl-CoA dehydrogenase/oxidase, N-terminal	acyl-CoA dehydrogenase, putative (EC:1.3.3.6); K00232 acyl-CoA oxidase [EC:1.3.3.6]	ACOX4_ARATH Acyl-coenzyme A oxidase 4, peroxisomal OS=Arabidopsis thaliana GN=ACX4 PE=1 SV=1
Zhongzhi13_12876	AT4G02020.1	90 M 0.811;134 I 0.735;742 C 0.967*;743 S 0.976*;760 S 0.765;761 C 0.995**;765 F 0.750;766 R 0.895;767 G 0.562;768 C 0.982*;769 H 0.982*;770 C 0.996**;771 A 0.664;773 S 0.981*;774 Q 0.938;775 C 0.990**;777 S 0.981*;778 R 0.672;779 Q 0.504;780 C 0.988*;782 C 0.976*;789 C 0.994**;791 P 0.597;794 C 0.970*;796 N 0.856;798 W 0.989*;799 V 0.758;801 C 0.977*;	IPR001214; SET domain IPR025778; Histone-lysine N-methyltransferase, EZ	histone-lysine N-methyltransferase EZA1-like; K11430 histone-lysine N-methyltransferase EZH2 [EC:2.1.1.43]	EZA1_ARATH Histone-lysine N-methyltransferase EZA1 OS=Arabidopsis thaliana GN=EZA1 PE=1 SV=1
Zhongzhi13_04402	AT2G04530.1	48 P 0.862;337 R 0.986*;345 S 0.786;350 K 0.847;351 V 0.988*;	IPR001279; Metallo-beta-lactamase	ribonuclease Z, chloroplastic; K00784 ribonuclease Z [EC:3.1.26.11]	RNZC_ARATH Ribonuclease Z, chloroplastic OS=Arabidopsis thaliana GN=CPZ PE=2 SV=1
Zhongzhi13_24647	AT3G05625.1	34 F 0.521;37 I 0.523;43 L 0.770;134 R 0.777;139 Y 0.528;217 V 0.993**;218 N 0.895;228 Y 0.565;266 D 0.542;267 Y 0.611;268 M 1.000**;269 A 0.990**;272 A 0.506;337 H 0.846;340 C 0.798;341 R 0.903;344 S 0.578;464 G 0.803;465 I 0.658;	IPR011990; Tetratricopeptide-like helical domain IPR013026; Tetratricopeptide repeat-containing domain IPR019734; Tetratricopeptide repeat	NA	NA
Zhongzhi13_28355	AT2G38610.2	115 G 0.512;136 M 0.795;145 G 0.986*;316 Q 0.973*;317 L 0.686;318 H 0.985*;319 I 0.998**;322 E 0.998**;327 A 0.715;328 S 0.921;334 L 0.567;336 Q 0.895;337 A 0.997**;338 Q 0.970*;341 I 0.993**;344 L 0.992**;345 L 0.752;346 K 0.961*;347 P 0.644;348 V 0.596;	IPR004088; K Homology domain, type 1 IPR032377; STAR protein, homodimerisation region	KH domain-containing protein At2g38610-like; K14945 protein quaking	QKIL3_ARATH KH domain-containing protein At2g38610 OS=Arabidopsis thaliana GN=At2g38610 PE=1 SV=1
Zhongzhi13_09786	AT5G05970.1	43 G 0.536;98 D 0.547;477 - 0.882;478 - 0.709;510 G 0.864;519 S 0.941;522 E 0.956*;523 Q 0.948;524 T 0.797;693 D 0.782;882 Q 0.732;	IPR001680; WD40 repeat IPR017986; WD40-repeat-containing domain IPR019775; WD40 repeat, conserved site IPR024977; Anaphase-promoting complex subunit 4, WD40 domain	protein NEDD1; K16547 protein NEDD1	NEDD1_BOVIN Protein NEDD1 OS=Bos taurus GN=NEDD1 PE=2 SV=1
Zhongzhi13_01576	AT1G68580.2	41 K 0.973*;315 E 0.524;325 G 0.605;395 - 0.567;409 - 0.782;410 H 0.886;451 I 0.591;587 K 0.670;590 E 0.512;600 C 0.707;609 E 0.688;619 A 0.500;661 H 0.823;668 - 0.713;678 - 0.685;682 D 0.646;	IPR001025; Bromo adjacent homology (BAH) domain IPR008395; Agenet-like domain IPR014002; Agenet domain, plant type	NA	NA
Zhongzhi13_13276	AT2G35160.1	149 G 0.529;158 K 0.543;308 F 0.795;322 C 0.662;343 R 0.524;367 - 0.575;368 - 0.541;430 G 0.500;441 K 0.501;785 G 0.947;847 Y 0.982*;953 E 0.666;1047 G 0.620;1053 S 0.620;1076 I 0.624;1185 - 0.576;1230 I 0.501;	IPR001214; SET domain IPR003105; SRA-YDG IPR003616; Post-SET domain IPR007728; Pre-SET domain IPR015947; PUA-like domain IPR025794; Histone H3-K9 methyltransferase, plant	histone-lysine N-methyltransferase, H3 lysine-9 specific SUVH6-like; K11420 euchromatic histone-lysine N-methyltransferase [EC:2.1.1.43]	SUVH5_ARATH Histone-lysine N-methyltransferase, H3 lysine-9 specific SUVH5 OS=Arabidopsis thaliana GN=SUVH5 PE=1 SV=1
Zhongzhi13_20381	AT1G32490.1	1135 E 0.915;1239 L 0.649;1240 T 0.930;1241 E 0.969*;1242 Q 0.973*;1243 T 0.929;1246 K 0.581;1247 K 0.933;1248 E 0.970*;1446 E 0.777;1495 K 0.963*;2083 K 0.719;2103 A 0.956*;2106 - 0.860;	IPR001650; Helicase, C-terminal IPR002464; DNA/RNA helicase, ATP-dependent, DEAH-box type, conserved site IPR002885; Pentatricopeptide repeat IPR007502; Helicase-associated domain IPR011709; Domain of unknown function DUF1605 IPR014001; Helicase superfamily 1/2, ATP-binding domain IPR027417; P-loop containing nucleoside triphosphate hydrolase	putative pre-mRNA-splicing factor ATP-dependent RNA helicase DHX16; K12813 pre-mRNA-splicing factor ATP-dependent RNA helicase DHX16 [EC:3.6.4.13]	DHX16_HUMAN Putative pre-mRNA-splicing factor ATP-dependent RNA helicase DHX16 OS=Homo sapiens GN=DHX16 PE=1 SV=2
Zhongzhi13_02168	AT3G18190.1	69 A 0.525;120 A 0.520;125 C 0.501;127 S 0.957*;211 R 0.531;229 V 0.547;277 T 0.627;373 S 0.596;460 S 0.562;527 T 0.575;	IPR002194; Chaperonin TCP-1, conserved site IPR002423; Chaperonin Cpn60/TCP-1 family IPR012717; T-complex protein 1, delta subunit IPR017998; Chaperone tailless complex polypeptide 1 (TCP-1) IPR027409; GroEL-like apical domain	T-complex protein 1 subunit delta; K09496 T-complex protein 1 subunit delta	TCPD_DICDI T-complex protein 1 subunit delta OS=Dictyostelium discoideum GN=cct4 PE=3 SV=1
Zhongzhi13_09227	AT4G27700.1	59 I 0.651;61 C 0.997**;63 S 0.990*;64 T 0.870;65 K 0.980*;66 P 0.987*;67 A 0.889;68 K 0.820;69 P 0.989*;70 A 0.706;100 K 0.735;103 N 0.996**;105 V 0.931;170 D 0.759;181 S 0.699;185 M 0.940;199 S 0.965*;200 L 0.989*;201 I 0.997**;202 A 0.832;203 A 0.753;204 Y 0.706;205 L 0.713;207 V 0.887;214 V 0.780;216 H 1.000**;217 L 0.963*;	IPR001763; Rhodanese-like domain	NA	STR14_ARATH Rhodanese-like domain-containing protein 14, chloroplastic OS=Arabidopsis thaliana GN=At4g27700 PE=2 SV=1
Zhongzhi13_23273	AT1G67090.1	145 A 0.954*;201 P 0.854;202 I 0.882;288 E 0.582;291 K 0.944;294 Y 0.877;	IPR000894; Ribulose bisphosphate carboxylase small chain, domain IPR024680; Ribulose-1,5-bisphosphate carboxylase small subunit, N-terminal IPR024681; Ribulose bisphosphate carboxylase, small chain	Ribulose bisphosphate carboxylase small chain, chloroplast precursor, putative (EC:4.1.1.39); K01602 ribulose-bisphosphate carboxylase small chain [EC:4.1.1.39]	RBS_MALSP Ribulose bisphosphate carboxylase small chain, chloroplastic OS=Malus sp. GN=RBCS PE=2 SV=1
Zhongzhi13_01729	AT1G17455.2	2 - 0.620;3 - 0.712;5 - 0.662;6 - 0.621;7 - 0.664;8 - 0.526;9 - 0.562;10 - 0.664;11 - 0.657;12 - 0.616;13 - 0.709;15 - 0.725;16 - 0.742;17 - 0.645;18 - 0.692;19 - 0.563;20 - 0.761;21 - 0.615;22 - 0.805;23 - 0.807;24 - 0.801;25 - 0.528;26 - 0.734;28 - 0.565;29 - 0.580;30 - 0.790;32 - 0.767;33 - 0.754;34 - 0.636;35 - 0.776;40 V 0.554;45 G 0.967*;140 K 0.614;	IPR009741; Protein EARLY FLOWERING 4	NA	EF4L4_ARATH Protein ELF4-LIKE 4 OS=Arabidopsis thaliana GN=EFL4 PE=2 SV=1
Zhongzhi13_05579	AT5G63135.1	53 F 0.646;63 M 0.608;67 L 0.511;139 E 0.994**;140 E 0.988*;141 F 0.999**;142 E 0.999**;143 Q 0.985*;144 E 0.973*;145 T 0.995**;	IPR026182; Anaphase-promoting complex subunit 15	NA	NA
Zhongzhi13_22160	AT2G13370.1	9 N 0.695;11 T 0.680;35 N 0.818;43 S 0.974*;105 C 0.939;256 D 0.962*;413 N 0.883;456 I 0.621;625 K 0.960*;626 D 0.903;629 G 0.989*;630 D 0.845;633 P 0.993**;634 E 0.955*;635 Y 0.985*;636 L 0.978*;638 K 0.991**;639 W 0.992**;640 Q 0.740;641 G 0.995**;642 L 0.979*;643 S 0.992**;644 Y 0.981*;645 A 0.953*;648 T 0.909;653 V 0.910;	IPR000330; SNF2-related, N-terminal domain IPR000953; Chromo/chromo shadow domain IPR001650; Helicase, C-terminal IPR014001; Helicase superfamily 1/2, ATP-binding domain IPR016197; Chromo domain-like IPR025260; Domain of unknown function DUF4208 IPR027417; P-loop containing nucleoside triphosphate hydrolase	protein CHROMATIN REMODELING 5; K11367 chromodomain-helicase-DNA-binding protein 1 [EC:3.6.4.12]	CHD1_CHICK Chromodomain-helicase-DNA-binding protein 1 OS=Gallus gallus GN=CHD1 PE=1 SV=1
Zhongzhi13_03430	AT1G21690.1	33 L 0.855;34 T 0.994**;35 N 0.994**;36 T 0.642;37 L 0.985*;38 Q 0.947;41 D 0.934;106 H 0.866;133 N 0.996**;137 R 0.992**;138 T 0.749;140 E 0.872;141 T 0.993**;142 Y 0.985*;143 S 0.650;144 K 0.884;145 V 0.675;146 T 0.991**;149 F 0.996**;151 I 0.674;152 C 0.996**;154 Y 0.594;155 I 0.895;156 S 0.745;245 V 0.731;328 E 0.590;	IPR003593; AAA+ ATPase domain IPR003959; ATPase, AAA-type, core IPR008921; DNA polymerase III, clamp loader complex, gamma/delta/delta subunit, C-terminal IPR013748; Replication factor C, C-terminal IPR027417; P-loop containing nucleoside triphosphate hydrolase	replication factor C subunit 2; K10755 replication factor C subunit 2/4	RFC2_ORYSJ Replication factor C subunit 2 OS=Oryza sativa subsp. japonica GN=RFC2 PE=2 SV=1
Zhongzhi13_00131	AT2G24830.1	2 M 0.766;15 D 0.662;46 E 0.541;79 L 0.616;80 N 0.501;149 C 0.602;150 K 0.505;179 F 0.962*;181 Q 0.859;182 Q 0.668;185 R 0.985*;189 S 0.842;190 C 0.991**;191 R 0.970*;288 S 0.585;290 S 0.672;292 S 0.544;428 S 0.813;501 T 0.660;	IPR000467; G-patch domain	uncharacterized LOC100781443; K17569 G patch domain-containing protein 2	C3H18_ORYSJ Zinc finger CCCH domain-containing protein 18 OS=Oryza sativa subsp. japonica GN=Os02g0793000 PE=2 SV=1
Zhongzhi13_16631	AT5G42520.2	5 G 0.792;11 R 0.844;12 H 0.972*;13 K 0.693;23 Q 0.990*;49 L 0.920;50 M 0.574;51 Q 0.918;52 H 0.969*;53 Q 0.955*;54 P 0.961*;56 M 0.732;57 K 0.983*;58 Q 0.902;174 A 0.574;	IPR010409; GAGA-binding transcriptional activator	NA	BPC6_ARATH Protein BASIC PENTACYSTEINE6 OS=Arabidopsis thaliana GN=BPC6 PE=1 SV=1
Zhongzhi13_00042	AT2G25530.1	290 S 0.528;349 E 0.678;793 S 0.971*;	IPR002885; Pentatricopeptide repeat IPR005654; ATPase, AFG1-like	hypothetical protein; K18798 protein AFG1	PP160_ARATH Pentatricopeptide repeat-containing protein At2g17525, mitochondrial OS=Arabidopsis thaliana GN=At2g17525 PE=2 SV=2
Zhongzhi13_21047	AT2G21150.1	301 I 0.532;333 S 0.976*;334 H 0.990**;335 A 0.991**;336 G 0.989*;337 K 0.780;338 V 0.980*;340 E 0.997**;353 R 0.791;354 H 0.759;356 Y 0.690;357 E 0.594;359 N 0.830;360 K 0.713;361 H 0.608;362 I 0.686;363 F 0.694;368 W 0.680;438 Y 0.986*;465 T 0.533;478 W 0.996**;479 E 0.998**;480 R 0.927;482 T 0.990*;483 V 0.601;484 H 0.996**;	IPR005595; Translocon-associated protein (TRAP), alpha subunit IPR007005; XAP5 protein	protein XAP5 CIRCADIAN TIMEKEEPER; K13119 protein FAM50	XCT_ARATH Protein XAP5 CIRCADIAN TIMEKEEPER OS=Arabidopsis thaliana GN=XCT PE=1 SV=1
Zhongzhi13_03214	AT1G20650.1	137 I 0.650;182 V 0.503;185 E 0.895;187 M 0.858;191 P 0.567;195 L 0.617;196 E 0.884;198 H 0.961*;199 L 0.984*;200 F 0.921;267 P 0.620;410 - 0.603;	IPR000719; Protein kinase domain IPR008271; Serine/threonine-protein kinase, active site IPR011009; Protein kinase-like domain IPR017441; Protein kinase, ATP binding site	serine/threonine-protein kinase PBS1-like; K04733 interleukin-1 receptor-associated kinase 4 [EC:2.7.11.1]	PBS1_ARATH Serine/threonine-protein kinase PBS1 OS=Arabidopsis thaliana GN=PBS1 PE=1 SV=1
Zhongzhi13_07577	AT1G44920.1	319 R 0.752;322 L 0.989*;411 I 0.803;464 T 0.990**;465 S 0.719;467 I 0.884;468 R 0.983*;469 R 0.992**;470 W 0.845;	IPR021414; Protein of unknown function DUF3054	hypothetical protein; K00939 adenylate kinase [EC:2.7.4.3]	NA
Zhongzhi13_32056	AT4G14605.1	743 T 0.595;773 S 0.682;845 E 0.712;914 K 0.798;986 R 0.900;987 L 0.798;1028 Q 0.805;1074 S 0.973*;1076 S 0.879;1181 K 0.978*;	IPR003690; Transcription termination factor, mitochondrial/chloroplastic IPR005822; Ribosomal protein L13 IPR005823; Ribosomal protein L13, bacterial-type	uncharacterized LOC102599415; K15032 mTERF domain-containing protein, mitochondrial	RL13_GEMAT 50S ribosomal protein L13 OS=Gemmatimonas aurantiaca (strain T-27 / DSM 14586 / JCM 11422 / NBRC 100505) GN=rplM PE=3 SV=1
Zhongzhi13_19631	AT3G12760.1	46 M 0.812;49 L 0.982*;50 S 0.926;52 S 0.647;55 D 0.993**;57 L 0.939;118 V 0.797;120 I 0.634;177 A 0.989*;	IPR005176; Potentiating neddylation domain	Gb:AAF04863.1; K17822 DCN1-like protein 1/2	DCNL1_HUMAN DCN1-like protein 1 OS=Homo sapiens GN=DCUN1D1 PE=1 SV=1
Zhongzhi13_26147	AT2G26640.1	26 P 0.554;27 N 0.866;65 A 0.855;131 T 0.564;147 E 0.935;267 Q 0.928;597 P 0.955*;601 P 0.721;605 S 0.992**;	IPR013601; FAE1/Type III polyketide synthase-like protein IPR013747; 3-Oxoacyl-[acyl-carrier-protein (ACP)] synthase III, C-terminal IPR016039; Thiolase-like	3-ketoacyl-CoA synthase 11-like; K15397 3-ketoacyl-CoA synthase [EC:2.3.1.199]	KCS11_ARATH 3-ketoacyl-CoA synthase 11 OS=Arabidopsis thaliana GN=KCS11 PE=2 SV=1
Zhongzhi13_07710	AT4G16580.1	495 G 0.961*;496 K 0.998**;522 D 0.996**;524 I 0.526;525 T 0.992**;526 V 0.983*;529 S 0.525;530 Y 0.979*;	IPR001932; PPM-type phosphatase domain	probable protein phosphatase 2C 55-like; K17508	P2C55_ARATH Probable protein phosphatase 2C 55 OS=Arabidopsis thaliana GN=At4g16580 PE=2 SV=2
Zhongzhi13_12098	AT4G10180.1	3 T 0.628;4 S 0.906;6 N 0.975*;7 V 0.990*;13 E 0.882;14 R 0.989*;74 P 0.965*;105 A 0.993**;126 H 0.758;259 L 0.909;348 L 0.756;438 V 0.935;441 S 0.942;443 D 0.947;447 A 0.944;450 A 0.993**;451 V 0.980*;453 N 0.950;454 M 0.725;455 E 0.990*;457 T 0.541;459 I 0.977*;462 F 0.989*;463 Y 0.995**;562 S 0.872;599 G 0.813;605 C 0.731;	IPR019138; De-etiolated protein 1, Det1	deetiolated 1-like protein; K10571 de-etiolated-1	DET1_SOLLC Light-mediated development protein DET1 OS=Solanum lycopersicum GN=DET1 PE=1 SV=1
Zhongzhi13_12648	AT3G01160.1	58 S 0.969*;59 K 0.973*;68 G 0.814;89 - 0.579;126 M 0.624;219 K 0.778;232 E 0.735;308 D 0.933;317 N 0.991**;318 S 0.981*;319 F 0.523;320 L 0.502;347 H 0.940;363 S 0.881;478 T 0.541;496 F 0.502;536 E 0.679;595 R 0.971*;819 S 0.841;	IPR012580; NUC153	NA	ESF1_SCHPO Pre-rRNA-processing protein esf1 OS=Schizosaccharomyces pombe (strain 972 / ATCC 24843) GN=esf1 PE=1 SV=1
Zhongzhi13_07536	AT3G22290.1	2 M 0.977*;3 G 0.692;39 L 0.611;61 M 0.949;63 V 0.682;64 D 0.757;75 G 0.517;76 E 0.840;77 T 0.840;79 P 0.789;80 I 0.679;81 H 0.873;82 V 0.881;83 N 0.806;85 T 0.587;87 P 0.535;88 S 0.908;89 L 0.834;90 P 0.501;93 D 0.914;150 K 0.543;152 D 0.842;167 N 0.568;173 Q 0.699;307 R 0.703;334 T 0.641;352 K 0.503;412 F 0.589;	IPR012936; Endoplasmic reticulum vesicle transporter, C-terminal	NA	ERGI3_DANRE Endoplasmic reticulum-Golgi intermediate compartment protein 3 OS=Danio rerio GN=ergic3 PE=2 SV=1
Zhongzhi13_20985	AT4G38640.1	23 H 0.742;225 S 0.976*;320 A 0.760;571 S 0.536;626 C 0.993**;627 K 0.513;630 V 0.976*;631 H 0.960*;633 V 0.951*;638 P 0.997**;639 I 0.997**;713 A 0.636;	IPR002108; Actin-depolymerising factor homology domain IPR007603; Choline transporter-like IPR017904; ADF/Cofilin	actin-depolymerizing factor 5; K05765 cofilin	ADF9_ARATH Actin-depolymerizing factor 9 OS=Arabidopsis thaliana GN=ADF9 PE=2 SV=2
Zhongzhi13_07184	AT1G05785.2	3 - 0.826;4 - 0.659;5 - 0.805;6 - 0.544;7 - 0.821;8 - 0.657;9 - 0.857;12 - 0.802;13 - 0.690;14 - 0.642;15 - 0.749;17 - 0.800;20 - 0.814;21 - 0.812;23 - 0.814;24 - 0.760;25 - 0.706;27 - 0.875;28 - 0.864;32 - 0.851;36 - 0.774;45 M 1.000**;47 Y 0.999**;48 E 0.971*;50 T 0.638;51 E 0.999**;52 Q 0.996**;53 K 0.998**;67 T 0.955*;72 I 0.707;93 L 0.749;114 I 0.811;120 L 0.833;122 L 0.775;133 I 0.924;173 P…	IPR007305; Vesicle transport protein, Got1/SFT2-like	NA	GOT1A_MOUSE Vesicle transport protein GOT1A OS=Mus musculus GN=Golt1a PE=2 SV=1
Zhongzhi13_31366	AT3G15000.1	270 P 0.964*;381 Q 0.748;403 G 0.917;406 P 0.769;407 P 0.779;433 P 0.754;457 Y 0.869;593 - 0.597;	NA	NA	UMP1_ARATH Uncharacterized protein At3g15000, mitochondrial OS=Arabidopsis thaliana GN=At3g15000 PE=1 SV=1
Zhongzhi13_29384	AT3G15080.1	4 D 0.631;25 K 0.796;27 K 0.988*;36 Q 0.991**;38 N 0.976*;40 N 0.971*;41 W 0.976*;69 P 0.576;85 D 0.768;233 G 0.977*;240 E 0.818;	IPR012337; Ribonuclease H-like domain IPR013520; Exonuclease, RNase T/DNA polymerase III	Polynucleotidyl transferase isoform 2; K18327 RNA exonuclease 4 [EC:3.1.-.-]	REXO4_XENLA RNA exonuclease 4 OS=Xenopus laevis GN=rexo4 PE=2 SV=2
Zhongzhi13_05200	AT5G19300.1	47 E 0.823;64 K 0.926;65 K 0.932;78 L 0.579;121 L 0.773;122 A 0.978*;123 G 0.792;134 I 0.847;135 A 0.991**;136 R 0.996**;138 A 0.878;139 T 0.973*;141 F 0.981*;142 R 0.990**;144 D 0.955*;338 L 0.615;420 R 0.586;462 L 0.683;470 L 0.570;503 N 0.925;537 A 0.993**;539 F 0.748;540 I 0.581;541 S 0.538;543 Q 0.903;544 Y 0.989*;546 Q 0.664;547 E 0.970*;548 P 0.994**;552 A 0.712;553 V 0.678;554 R 0.642;555…	IPR003750; Putative RNA methyltransferase IPR012340; Nucleic acid-binding, OB-fold IPR029028; Alpha/beta knot methyltransferases	POPTRDRAFT_719838; hypothetical protein; K09142 uncharacterized protein	CI114_HUMAN Uncharacterized protein C9orf114 OS=Homo sapiens GN=C9orf114 PE=1 SV=3
Zhongzhi13_01983	AT5G50915.2	12 N 0.583;22 L 0.538;27 P 0.978*;30 S 0.571;31 I 0.965*;36 F 0.962*;57 P 0.589;153 - 0.554;155 - 0.617;177 E 0.889;179 P 0.586;180 T 0.511;291 - 0.987*;365 C 0.660;	IPR011598; Myc-type, basic helix-loop-helix (bHLH) domain	hypothetical protein; K11253 histone H3	BH137_ARATH Transcription factor bHLH137 OS=Arabidopsis thaliana GN=BHLH137 PE=2 SV=1
Zhongzhi13_13219	AT5G20240.1	92 N 0.534;95 N 0.996**;97 I 0.622;98 D 0.751;101 K 0.987*;110 E 0.932;111 L 0.817;113 H 1.000**;114 L 0.974*;115 K 1.000**;128 M 0.996**;131 E 0.989*;132 H 0.933;133 A 0.999**;134 I 0.972*;135 E 0.670;138 L 0.631;139 D 0.576;143 D 0.631;144 H 0.959*;145 Q 0.990*;147 E 1.000**;152 I 0.938;153 S 0.916;156 R 0.833;176 E 0.704;	IPR002100; Transcription factor, MADS-box IPR033896; MADS MEF2-like	POPTRDRAFT_709904; MADS-box family protein; K09264 MADS-box transcription factor, plant	GLOB_ANTMA Floral homeotic protein GLOBOSA OS=Antirrhinum majus GN=GLO PE=1 SV=1
Zhongzhi13_23987	AT3G28150.1	2 K 0.880;5 S 0.673;31 F 0.813;33 L 0.941;35 S 0.555;40 L 0.807;64 I 0.879;66 D 0.771;68 N 0.616;74 P 0.588;76 Q 0.742;80 E 0.658;81 C 0.964*;82 D 0.970*;83 L 0.936;86 G 0.986*;88 W 0.997**;101 T 0.580;102 N 0.995**;125 L 0.932;127 W 0.591;128 R 0.997**;129 W 0.996**;130 K 0.986*;133 G 0.821;134 C 0.953*;137 P 0.640;138 R 0.995**;139 F 0.574;140 N 0.903;161 A 0.953*;162 R 0.685;163 N 0.838;165 M …	IPR026057; PC-Esterase	NA	TBL22_ARATH Protein ALTERED XYLOGLUCAN 4-like OS=Arabidopsis thaliana GN=AXY4L PE=2 SV=1
Zhongzhi13_07515	AT5G10940.2	371 L 0.577;385 N 0.702;675 K 0.928;676 C 0.950*;754 F 0.548;839 N 0.828;1440 E 0.990*;1529 S 0.989*;	IPR001392; Clathrin adaptor, mu subunit IPR001680; WD40 repeat IPR009056; Cytochrome c-like domain IPR011012; Longin-like domain IPR011990; Tetratricopeptide-like helical domain IPR017986; WD40-repeat-containing domain IPR028565; Mu homology domain	WD and tetratricopeptide repeats protein 1; K11807 WD and tetratricopeptide repeats protein 1	AP4M_ARATH AP-4 complex subunit mu OS=Arabidopsis thaliana GN=AP4M PE=1 SV=1
Zhongzhi13_06107	AT3G15540.1	11 E 0.971*;12 I 0.986*;46 E 0.960*;91 S 0.961*;94 K 0.603;133 Q 0.738;152 G 0.880;171 K 0.602;177 C 0.708;193 A 0.878;215 D 0.651;220 G 0.986*;221 L 0.740;222 Q 0.654;228 E 0.696;	IPR000270; PB1 domain IPR033389; AUX/IAA domain	auxin-induced protein 22A-like; K14484 auxin-responsive protein IAA	AUX22_SOYBN Auxin-induced protein AUX22 OS=Glycine max GN=AUX22 PE=2 SV=1
Zhongzhi13_04509	AT1G14550.1	67 S 0.755;184 A 0.620;204 E 0.962*;208 S 0.906;224 S 0.965*;254 V 0.955*;300 L 0.921;313 - 0.585;320 N 0.949;355 S 0.932;362 I 0.841;372 Q 0.573;378 A 0.566;	IPR000823; Plant peroxidase IPR002016; Haem peroxidase, plant/fungal/bacterial IPR010255; Haem peroxidase IPR019793; Peroxidases heam-ligand binding site IPR019794; Peroxidase, active site IPR033905; Secretory peroxidase	lignin-forming anionic peroxidase-like; K00430 peroxidase [EC:1.11.1.7]	PERX_NICSY Lignin-forming anionic peroxidase OS=Nicotiana sylvestris PE=2 SV=1
Zhongzhi13_25960	AT4G17740.2	91 - 0.692;540 V 0.585;546 H 0.950;547 P 0.724;548 L 0.750;554 K 0.965*;557 E 0.924;560 C 0.992**;562 C 0.923;565 D 0.791;576 A 0.992**;577 C 0.985*;579 L 0.561;580 N 0.581;584 L 0.560;587 R 0.779;	IPR001478; PDZ domain IPR004447; C-terminal-processing peptidase S41A IPR005151; Tail specific protease IPR029045; ClpP/crotonase-like domain	NA	CTPA2_ARATH Carboxyl-terminal-processing peptidase 2, chloroplastic OS=Arabidopsis thaliana GN=CTPA2 PE=1 SV=1
Zhongzhi13_21434	AT5G22050.2	26 S 0.518;34 R 0.764;48 R 0.915;52 Y 0.954*;70 V 0.885;72 L 0.633;155 L 0.715;156 E 0.999**;158 L 0.910;159 L 0.914;166 A 0.625;167 Q 0.575;168 I 0.656;170 D 0.967*;171 V 0.991**;173 V 0.940;174 N 0.819;176 C 0.983*;177 N 0.890;178 I 0.988*;179 M 0.981*;180 L 0.986*;182 E 0.997**;183 N 0.894;185 T 0.944;186 P 0.685;188 I 0.733;190 D 0.998**;192 R 0.907;195 R 0.932;199 N 0.978*;200 H 0.904;281 A …	IPR001245; Serine-threonine/tyrosine-protein kinase, catalytic domain IPR011009; Protein kinase-like domain IPR020635; Tyrosine-protein kinase, catalytic domain	probable receptor-like protein kinase At1g49730; K04733 interleukin-1 receptor-associated kinase 4 [EC:2.7.11.1]	Y1497_ARATH Probable receptor-like protein kinase At1g49730 OS=Arabidopsis thaliana GN=At1g49730 PE=2 SV=1
Zhongzhi13_12534	AT3G07160.1	49 A 0.577;121 Q 0.858;224 T 0.531;253 D 0.941;295 S 0.563;314 K 0.647;378 M 0.659;498 S 0.956*;511 L 0.740;525 R 0.561;529 R 0.554;533 S 0.985*;534 F 0.921;535 V 0.931;536 E 0.966*;537 H 0.930;538 R 0.665;539 T 0.959*;540 F 0.993**;543 L 0.943;544 Y 0.992**;547 F 0.915;553 F 0.544;554 L 0.672;558 F 0.939;623 W 0.763;652 D 0.661;839 G 0.513;995 R 0.935;1054 Q 0.616;1090 T 0.560;1105 K 0.877;1442 …	IPR003440; Glycosyl transferase, family 48 IPR026899; 1,3-beta-glucan synthase subunit FKS1-like, domain-1	callose synthase 9; K11000 callose synthase [EC:2.4.1.-]	CALS9_ARATH Callose synthase 9 OS=Arabidopsis thaliana GN=CALS9 PE=2 SV=2
Zhongzhi13_24294	AT4G19020.1	45 E 0.646;50 V 0.500;145 P 0.973*;282 R 0.557;306 R 0.664;315 K 0.508;344 S 0.776;419 K 0.512;519 D 0.646;607 Q 0.789;870 D 0.958*;967 K 0.841;970 G 0.933;975 E 0.958*;976 D 0.956*;977 T 0.868;978 W 0.917;980 L 0.537;1098 R 0.765;1250 R 0.782;	IPR001025; Bromo adjacent homology (BAH) domain IPR001525; C-5 cytosine methyltransferase IPR017198; DNA (cytosine-5)-methyltransferase 1-like IPR018117; DNA methylase, C-5 cytosine-specific, active site IPR029063; S-adenosyl-L-methionine-dependent methyltransferase	DNA (cytosine-5)-methyltransferase CMT2-like; K00558 DNA (cytosine-5)-methyltransferase 1 [EC:2.1.1.37]	CMT2_ARATH DNA (cytosine-5)-methyltransferase CMT2 OS=Arabidopsis thaliana GN=CMT2 PE=2 SV=3
Zhongzhi13_31339	AT5G53940.1	34 F 0.570;35 H 0.992**;75 R 0.997**;76 R 0.998**;77 G 0.998**;78 K 0.990*;79 A 0.995**;80 Y 0.666;81 L 0.524;82 F 0.999**;83 N 0.973*;	NA	NA	YIPL7_ARATH Protein yippee-like At5g53940 OS=Arabidopsis thaliana GN=At5g53940 PE=2 SV=1
Zhongzhi13_21593	AT2G28260.1	47 M 0.935;48 G 0.942;60 N 0.908;61 S 0.994**;62 R 0.989*;64 V 0.994**;106 - 0.917;172 N 0.858;242 L 0.840;391 P 0.700;	IPR000595; Cyclic nucleotide-binding domain IPR005821; Ion transport domain IPR018490; Cyclic nucleotide-binding-like	putative cyclic nucleotide-gated ion channel 15-like; K05391 cyclic nucleotide gated channel, other eukaryote	CNG15_ARATH Putative cyclic nucleotide-gated ion channel 15 OS=Arabidopsis thaliana GN=CNGC15 PE=3 SV=1
Zhongzhi13_23137	AT4G20325.1	206 H 0.650;214 C 0.697;248 L 0.732;249 K 0.991**;252 L 0.974*;255 L 0.900;257 K 0.610;259 Y 0.880;260 A 0.958*;261 A 0.967*;264 E 0.954*;265 K 0.875;271 S 0.941;273 S 0.915;274 I 0.843;276 G 0.599;277 E 0.954*;278 Y 0.905;279 L 0.799;282 E 0.721;283 P 0.548;284 W 0.938;285 L 0.694;290 D 0.809;292 L 0.822;323 - 0.575;334 N 0.551;335 K 0.606;351 S 0.883;	IPR019024; Ribonuclease H2, subunit B	ribonuclease H2 subunit B; K10744 ribonuclease H2 subunit B	RNH2B_XENLA Ribonuclease H2 subunit B OS=Xenopus laevis GN=rnaseh2b PE=2 SV=1
Zhongzhi13_08209	AT3G10150.1	42 - 0.526;43 - 0.641;44 - 0.634;46 - 0.653;114 S 0.533;145 L 0.791;187 P 0.629;308 L 0.513;371 V 0.929;375 G 0.986*;376 H 0.993**;377 N 0.983*;378 H 0.997**;379 G 0.991**;383 C 0.988*;396 R 0.992**;399 G 0.749;400 Y 0.986*;401 G 0.987*;404 G 0.710;405 N 0.999**;406 W 0.983*;408 R 0.548;409 G 0.992**;413 L 0.585;414 E 0.757;417 E 0.672;419 P 0.574;420 F 0.998**;421 R 0.687;426 I 0.541;429 E 0.995…	IPR004843; Calcineurin-like phosphoesterase domain, ApaH type IPR029052; Metallo-dependent phosphatase-like	NA	PPA16_ARATH Probable inactive purple acid phosphatase 16 OS=Arabidopsis thaliana GN=PAP16 PE=2 SV=1
Zhongzhi13_29594	AT4G26850.1	8 V 0.985*;16 Q 0.981*;27 C 0.991**;28 G 0.989*;29 R 0.963*;31 C 0.992**;35 C 0.955*;36 C 0.981*;304 T 0.743;394 E 0.724;	NA	GDP-L-galactose phosphorylase 2; K14190 GDP-L-galactose phosphorylase [EC:2.7.7.69]	GGAP1_ARATH GDP-L-galactose phosphorylase 1 OS=Arabidopsis thaliana GN=VTC2 PE=1 SV=1
Zhongzhi13_04713	AT1G69060.1	131 D 0.547;184 - 0.644;245 S 0.736;305 K 0.699;306 A 0.864;308 L 0.532;322 T 0.814;335 E 0.717;355 G 0.803;356 L 0.673;471 D 0.667;481 F 0.711;493 A 0.533;512 R 0.557;513 G 0.731;518 S 0.542;563 E 0.650;593 Y 0.696;612 P 0.516;613 P 0.761;617 N 0.734;642 D 0.964*;749 E 0.752;782 N 0.630;789 G 0.951*;841 A 0.541;	IPR001623; DnaJ domain	NA	NA
Zhongzhi13_07597	AT3G03990.1	23 I 0.689;48 Y 0.528;73 T 0.783;89 G 0.728;91 Q 0.502;103 M 0.541;127 R 0.512;133 D 0.588;135 H 0.529;138 F 0.994**;139 E 0.994**;142 E 0.784;143 I 0.994**;145 K 0.990*;146 V 0.752;147 F 0.994**;148 S 0.851;150 M 0.998**;151 E 1.000**;152 A 0.826;153 N 0.988*;154 Y 0.999**;155 E 0.999**;157 W 0.886;158 V 0.996**;160 H 0.997**;162 F 0.743;163 A 0.998**;165 L 0.998**;168 G 0.998**;169 A 0.997**;17…	IPR000073; Alpha/beta hydrolase fold-1 IPR029058; Alpha/Beta hydrolase fold	3-hydroxyisobutyryl-CoA hydrolase-like protein 3, mitochondrial; K05605 3-hydroxyisobutyryl-CoA hydrolase [EC:3.1.2.4]	DAD2_PETHY Probable strigolactone esterase DAD2 OS=Petunia hybrida GN=DAD2 PE=1 SV=1
Zhongzhi13_10394	AT3G04380.1	68 - 0.599;366 P 0.580;526 I 0.989*;539 V 0.983*;709 T 0.943;803 R 0.868;	IPR001214; SET domain IPR007728; Pre-SET domain IPR018848; WIYLD domain IPR025776; Histone-lysine N-methyltransferase SUVR4/SUVR1/SUVR2	histone-lysine N-methyltransferase, H3 lysine-9 specific SUVH3-like; K11420 euchromatic histone-lysine N-methyltransferase [EC:2.1.1.43]	SUVR4_ARATH Histone-lysine N-methyltransferase SUVR4 OS=Arabidopsis thaliana GN=SUVR4 PE=1 SV=2
Zhongzhi13_20590	AT5G08430.1	410 L 0.551;554 D 0.763;565 E 0.552;610 S 0.630;630 K 0.569;635 Q 0.561;664 R 0.711;706 D 0.900;748 L 0.585;760 D 0.912;762 H 0.702;768 K 0.805;804 E 0.945;809 G 0.524;828 M 0.501;831 H 0.783;835 S 0.685;856 H 0.985*;866 R 0.910;902 E 0.956*;915 V 0.967*;916 M 0.877;917 M 0.924;927 S 0.527;931 I 0.598;938 P 0.731;993 - 0.588;1009 - 0.987*;1024 G 0.838;1026 A 0.526;1030 S 0.612;1045 K 0.916;1052 M…	IPR003121; SWIB/MDM2 domain IPR004343; Plus-3 domain IPR011011; Zinc finger, FYVE/PHD-type	hypothetical protein; K01062 platelet-activating factor acetylhydrolase [EC:3.1.1.47]	Y5843_ARATH Uncharacterized protein At5g08430 OS=Arabidopsis thaliana GN=At5g08430 PE=1 SV=2
Zhongzhi13_28433	AT4G15440.1	38 - 0.509;39 - 0.783;40 - 0.946;54 - 0.595;59 - 0.893;67 - 0.862;78 - 0.884;123 V 0.952*;189 S 0.918;190 K 0.987*;214 G 0.950;220 S 0.941;224 A 0.925;267 L 0.920;271 G 0.976*;323 P 0.979*;490 T 0.740;	IPR001128; Cytochrome P450 IPR002403; Cytochrome P450, E-class, group IV	HPL; fatty acid hydroperoxide lyase; K10528 hydroperoxide lyase [EC:4.1.2.-]	CP74_LINUS Allene oxide synthase, chloroplastic OS=Linum usitatissimum GN=CYP74A PE=1 SV=1
Zhongzhi13_32211	AT5G59770.1	7 V 0.582;40 I 0.821;101 Q 0.984*;102 D 0.971*;103 S 0.728;105 W 0.959*;107 S 0.943;108 I 0.540;109 T 0.502;112 A 0.964*;113 W 0.919;115 I 0.775;116 G 0.848;122 P 0.980*;124 Y 0.985*;125 A 0.946;126 F 0.898;127 T 0.813;131 R 0.970*;145 P 0.766;147 W 0.922;149 T 0.908;195 S 0.996**;196 Y 0.958*;201 W 0.763;202 A 0.636;203 V 0.760;205 L 0.514;220 K 0.988*;222 R 0.982*;223 K 0.547;224 S 0.655;225 K …	IPR007482; Protein-tyrosine phosphatase-like, PTPLA	very-long-chain (3R)-3-hydroxyacyl-CoA dehydratase 2; K10703 very-long-chain (3R)-3-hydroxyacyl-CoA dehydratase [EC:4.2.1.134]	HACD2_BOVIN Very-long-chain (3R)-3-hydroxyacyl-CoA dehydratase 2 OS=Bos taurus GN=PTPLB PE=2 SV=2
Zhongzhi13_13068	AT1G31650.1	121 S 0.665;124 H 0.607;131 P 0.592;133 Y 0.517;240 I 0.550;284 E 0.684;294 Q 0.554;407 K 0.536;438 L 0.603;591 D 0.972*;	IPR005512; PRONE domain	hypothetical protein; K10770 alkylated DNA repair protein alkB homolog 8 [EC:1.14.11.- 2.1.1.229]	ROGFE_ARATH Rop guanine nucleotide exchange factor 14 OS=Arabidopsis thaliana GN=ROPGEF14 PE=1 SV=1
Zhongzhi13_24461	AT2G01070.1	99 S 0.987*;118 S 0.998**;120 I 0.989*;121 R 0.975*;356 S 0.509;557 D 0.604;	IPR009637; Lung seven transmembrane receptor-like	NA	TM87A_XENTR Transmembrane protein 87A OS=Xenopus tropicalis GN=tmem87a PE=2 SV=1
Zhongzhi13_17774	AT5G05760.1	95 E 0.967*;123 G 0.520;323 Y 0.977*;377 R 0.827;395 L 0.804;398 K 0.949;410 F 0.951*;	IPR000727; Target SNARE coiled-coil homology domain IPR006012; Syntaxin/epimorphin, conserved site IPR010989; SNARE	syntaxin-31-like; K08490 syntaxin 5	SYP31_ARATH Syntaxin-31 OS=Arabidopsis thaliana GN=SYP31 PE=1 SV=1
Zhongzhi13_12201	AT5G06560.1	37 L 0.792;191 K 0.652;209 D 0.830;264 Q 0.878;379 H 0.739;472 S 0.968*;485 W 0.893;488 S 0.925;489 F 0.794;500 K 0.899;501 Y 0.901;504 G 0.904;508 N 0.575;514 Q 0.765;519 K 0.931;521 P 0.836;524 R 0.558;525 Q 0.717;526 W 0.805;530 S 0.778;531 S 0.903;	IPR007656; GTD-binding domain	SmKC2_1; hypothetical protein; K04936 potassium large conductance calcium-activated channel subfamily M alpha member 1	NA
Zhongzhi13_06717	AT1G67580.2	15 E 0.649;20 W 0.623;22 S 0.827;45 C 0.548;46 F 0.959*;47 E 0.778;48 K 0.912;50 E 0.974*;51 Q 0.936;52 I 0.914;53 G 0.565;55 G 0.994**;	IPR000719; Protein kinase domain IPR008271; Serine/threonine-protein kinase, active site IPR011009; Protein kinase-like domain	cyclin-dependent kinase G-2; K08818 cell division cycle 2-like [EC:2.7.11.22]	CDKG2_ORYSJ Cyclin-dependent kinase G-2 OS=Oryza sativa subsp. japonica GN=CDKG-2 PE=2 SV=2
Zhongzhi13_22101	AT4G12080.1	1 - 0.569;2 - 0.569;3 - 0.569;4 - 0.569;5 - 0.569;6 - 0.569;7 - 0.569;8 - 0.569;9 - 0.569;10 - 0.569;11 - 0.569;12 - 0.569;13 - 0.569;14 - 0.569;15 - 0.569;16 - 0.569;17 - 0.569;18 - 0.569;19 - 0.569;20 - 0.569;21 - 0.569;22 - 0.569;23 - 0.569;24 - 0.569;25 - 0.569;26 - 0.569;27 - 0.569;28 - 0.569;29 - 0.569;30 - 0.569;31 - 0.569;32 - 0.569;33 - 0.675;34 - 0.639;37 R 0.624;39 D 0.505;41 - 0.569;4…	IPR005175; PPC domain IPR017956; AT hook, DNA-binding motif	putative DNA-binding protein ESCAROLA-like; K07374 tubulin alpha	ESCA_ARATH Putative DNA-binding protein ESCAROLA OS=Arabidopsis thaliana GN=ESC PE=2 SV=1
Zhongzhi13_24578	AT1G02500.2	426 V 0.986*;568 E 0.658;	IPR002133; S-adenosylmethionine synthetase IPR022628; S-adenosylmethionine synthetase, N-terminal IPR022629; S-adenosylmethionine synthetase, central domain IPR022630; S-adenosylmethionine synthetase, C-terminal IPR022631; S-adenosylmethionine synthetase, conserved site IPR022636; S-adenosylmethionine synthetase superfamily	s-adenosylmethionine synthetase, putative (EC:2.5.1.6); K00789 S-adenosylmethionine synthetase [EC:2.5.1.6]	METK1_POPTR S-adenosylmethionine synthase 1 OS=Populus trichocarpa GN=METK1 PE=2 SV=1
Zhongzhi13_06485	AT5G07910.1	12 C 0.674;14 A 0.683;15 S 0.927;16 N 0.965*;19 G 0.708;21 S 0.953*;22 K 0.520;23 A 0.938;25 R 0.840;26 I 0.864;29 W 0.970*;31 S 0.927;32 T 0.956*;36 G 0.607;38 R 0.646;39 D 0.510;41 K 0.994**;93 E 0.507;116 S 0.503;143 Q 0.963*;152 I 0.624;174 L 0.506;190 V 0.719;266 Q 0.901;270 M 0.713;282 Q 0.580;283 D 0.525;285 - 0.558;286 E 0.963*;288 R 0.541;289 R 0.720;290 K 0.954*;294 D 0.973*;295 K 0.943…	IPR001611; Leucine-rich repeat IPR003591; Leucine-rich repeat, typical subtype IPR032675; Leucine-rich repeat domain, L domain-like	hypothetical protein; K19613 leucine-rich repeat protein SHOC2	PIRL7_ORYSJ Plant intracellular Ras-group-related LRR protein 7 OS=Oryza sativa subsp. japonica GN=IRL7 PE=2 SV=1
Zhongzhi13_19584	AT4G16380.1	197 P 0.967*;198 Q 0.633;200 P 0.531;215 P 0.973*;268 P 0.934;272 K 0.932;274 P 0.540;281 T 0.852;306 P 0.892;318 P 0.554;323 P 0.814;325 M 0.603;327 Q 0.968*;338 Y 0.964*;344 G 0.518;373 P 0.879;378 - 0.504;383 W 0.951*;389 C 0.932;396 Y 0.553;398 Q 0.723;	NA	NA	MYO1_ASPOR Myosin-1 OS=Aspergillus oryzae (strain ATCC 42149 / RIB 40) GN=myoA PE=3 SV=1
Zhongzhi13_03709	AT4G07390.1	62 V 0.501;68 V 0.736;69 A 0.596;94 F 0.526;131 A 0.767;191 V 0.645;192 R 0.615;193 V 0.741;194 F 0.875;195 T 0.855;196 S 0.860;202 E 0.992**;203 K 0.997**;204 A 0.788;205 P 0.997**;206 I 0.840;207 S 0.700;215 G 0.809;219 N 0.608;221 S 0.639;222 I 0.655;223 L 0.794;226 I 0.972*;227 L 0.509;228 L 0.551;231 K 0.843;236 K 0.999**;238 K 0.664;239 K 0.991**;	IPR006603; PQ-loop repeat	mannose-P-dolichol utilization defect 1 protein homolog 2; K09660 mannose-P-dolichol utilization defect 1	MPU12_ARATH Mannose-P-dolichol utilization defect 1 protein homolog 2 OS=Arabidopsis thaliana GN=At4g07390 PE=2 SV=1
Zhongzhi13_04560	AT2G01270.1	316 C 0.576;432 S 0.843;448 L 0.768;492 K 0.824;503 V 0.687;548 A 0.988*;549 F 0.996**;550 G 0.928;559 Q 0.996**;560 Q 0.945;561 K 0.995**;562 N 0.915;563 R 0.898;564 K 0.972*;565 P 0.796;566 R 0.521;567 R 0.609;569 - 0.775;	IPR012336; Thioredoxin-like fold IPR013766; Thioredoxin domain IPR017905; ERV/ALR sulfhydryl oxidase domain IPR017937; Thioredoxin, conserved site	sulfhydryl oxidase 2; K10758 thiol oxidase [EC:1.8.3.2]	QSOX2_ARATH Sulfhydryl oxidase 2 OS=Arabidopsis thaliana GN=QSOX2 PE=2 SV=2
Zhongzhi13_30229	AT4G18760.1	28 S 0.923;62 S 0.790;252 T 0.951*;355 N 0.867;375 S 0.648;429 H 0.746;479 V 0.942;480 V 0.982*;483 V 0.899;619 S 0.975*;711 I 0.994**;714 M 0.837;718 A 0.726;720 W 0.892;722 G 0.531;	IPR001611; Leucine-rich repeat IPR011112; Rho termination factor, N-terminal IPR032675; Leucine-rich repeat domain, L domain-like	hypothetical protein; K04730 interleukin-1 receptor-associated kinase 1 [EC:2.7.11.1]	PEPR2_ARATH Leucine-rich repeat receptor-like protein kinase PEPR2 OS=Arabidopsis thaliana GN=PEPR2 PE=1 SV=1
Zhongzhi13_21677	AT1G07705.2	47 N 0.672;302 S 0.841;303 S 0.583;410 - 0.526;508 S 0.757;719 N 0.650;723 Y 0.895;724 Y 0.934;733 E 0.897;734 K 0.964*;739 S 0.653;740 Q 0.826;	IPR007282; NOT2/NOT3/NOT5	NOT2 / NOT3 / NOT5 family isoform 1; K12605 CCR4-NOT transcription complex subunit 2	VIP2_NICBE Probable NOT transcription complex subunit VIP2 (Fragment) OS=Nicotiana benthamiana GN=VIP2 PE=1 SV=1
Zhongzhi13_04949	AT1G27900.1	860 R 0.977*;861 V 0.972*;862 A 0.927;864 E 0.992**;865 L 0.738;875 D 0.759;878 Y 0.970*;879 A 0.918;883 E 0.958*;884 D 0.988*;886 T 0.867;897 R 0.841;898 I 0.990**;1073 S 0.835;1157 P 0.745;1552 P 0.673;	IPR001650; Helicase, C-terminal IPR002110; Ankyrin repeat IPR002464; DNA/RNA helicase, ATP-dependent, DEAH-box type, conserved site IPR007502; Helicase-associated domain IPR011709; Domain of unknown function DUF1605 IPR014001; Helicase superfamily 1/2, ATP-binding domain IPR020683; Ankyrin repeat-containing domain IPR027417; P-loop containing nucleoside triphosphate hydrolase	putative pre-mRNA-splicing factor ATP-dependent RNA helicase PRP1; K12818 ATP-dependent RNA helicase DHX8/PRP22 [EC:3.6.4.13]	DHX8_HUMAN ATP-dependent RNA helicase DHX8 OS=Homo sapiens GN=DHX8 PE=1 SV=1
Zhongzhi13_12939	AT1G32340.1	24 R 0.582;58 L 0.873;84 H 0.607;194 E 0.569;214 S 0.522;236 L 0.688;261 V 0.533;270 V 0.550;279 T 0.545;289 D 0.586;313 V 0.556;325 H 0.781;326 L 0.929;418 E 0.556;465 V 0.663;497 A 0.739;500 R 0.574;505 M 0.736;509 T 0.706;532 Q 0.936;574 S 0.979*;628 Y 0.513;670 R 0.618;674 G 0.509;675 Q 0.977*;678 A 0.996**;690 R 0.837;707 N 0.961*;708 N 0.998**;709 N 0.980*;711 L 0.900;712 F 0.996**;713 C 0.…	IPR001841; Zinc finger, RING-type IPR002867; IBR domain IPR006575; RWD domain IPR016135; Ubiquitin-conjugating enzyme/RWD-like IPR017907; Zinc finger, RING-type, conserved site	E3 ubiquitin-protein ligase RNF14-like; K11971 E3 ubiquitin-protein ligase RNF14 [EC:2.3.2.27]	RNF14_HUMAN E3 ubiquitin-protein ligase RNF14 OS=Homo sapiens GN=RNF14 PE=1 SV=1
Zhongzhi13_23732	AT3G19420.1	313 I 0.593;442 G 0.788;517 K 0.890;518 K 0.999**;520 Q 0.579;522 T 0.985*;523 K 0.996**;524 D 0.884;672 S 0.994**;690 - 0.612;716 V 0.536;	IPR014020; Tensin phosphatase, C2 domain IPR016130; Protein-tyrosine phosphatase, active site IPR029021; Protein-tyrosine phosphatase-like IPR029023; Tensin-type phosphatase domain	putative tyrosine-protein phosphatase TPTE-like; K01110 phosphatidylinositol-3,4,5-trisphosphate 3-phosphatase and dual-specificity protein phosphatase PTEN [EC:3.1.3.16 3.1.3.48 3.1.3.67]	PTEN_MOUSE Phosphatidylinositol 3,4,5-trisphosphate 3-phosphatase and dual-specificity protein phosphatase PTEN OS=Mus musculus GN=Pten PE=1 SV=1
Zhongzhi13_17348	AT2G43980.1	12 E 0.532;86 E 0.601;91 C 0.918;93 P 0.508;95 E 0.524;97 S 0.975*;173 R 0.539;175 L 0.823;185 - 0.775;193 - 0.724;195 - 0.892;196 - 0.699;198 - 0.824;216 P 0.725;217 N 0.961*;230 T 0.785;358 N 0.610;397 Y 0.514;530 K 0.596;535 N 0.521;573 E 0.593;	IPR008656; Inositol-tetrakisphosphate 1-kinase	inositol 1,3,4-trisphosphate 5/6-kinase 4; K00913 inositol-1,3,4-trisphosphate 5/6-kinase / inositol-tetrakisphosphate 1-kinase [EC:2.7.1.159 2.7.1.134]	ITPK4_ARATH Inositol-tetrakisphosphate 1-kinase 4 OS=Arabidopsis thaliana GN=ITPK4 PE=2 SV=2
Zhongzhi13_03947	AT4G25770.2	72 N 0.649;200 S 0.613;203 K 0.632;227 Q 0.505;249 - 0.953*;256 K 0.668;257 S 0.594;264 A 0.538;272 I 0.681;358 F 0.637;363 G 0.537;391 H 0.869;392 I 0.887;440 M 0.673;447 G 0.832;453 W 0.943;456 V 0.620;459 S 0.619;460 F 0.996**;461 H 0.996**;480 S 0.886;483 R 0.890;484 Y 0.805;486 A 0.986*;487 H 0.999**;488 S 0.873;490 I 0.521;491 Q 0.972*;504 I 0.840;	IPR007751; Domain of unknown function DUF676, lipase-like IPR029058; Alpha/Beta hydrolase fold	uncharacterized LOC101757948; K10606 E3 ubiquitin-protein ligase FANCL [EC:2.3.2.27]	YE7A_SCHPO Putative lipase C4A8.10 OS=Schizosaccharomyces pombe (strain 972 / ATCC 24843) GN=SPAC4A8.10 PE=3 SV=2
Zhongzhi13_30332	AT1G30130.2	126 R 0.673;128 T 0.965*;213 G 0.513;240 I 0.521;267 A 0.522;268 L 0.828;269 Q 0.769;270 L 0.567;271 W 0.980*;274 K 0.594;276 V 0.505;280 Q 0.661;281 H 0.606;338 A 0.510;342 D 0.933;343 Q 0.564;345 L 0.940;383 K 0.597;388 D 0.560;389 G 0.549;409 S 0.673;413 - 0.679;419 - 0.887;526 R 0.937;527 D 0.953*;529 N 0.703;531 W 0.877;532 P 0.988*;533 W 0.870;	IPR010775; Protein of unknown function DUF1365	NA	NA
Zhongzhi13_20879	AT1G49970.1	294 L 0.629;295 Y 0.957*;296 L 0.975*;297 P 0.834;298 K 0.986*;299 V 0.982*;301 R 0.954*;302 S 0.970*;309 I 0.926;312 W 0.987*;	IPR001907; ATP-dependent Clp protease proteolytic subunit IPR023562; Clp protease proteolytic subunit /Translocation-enhancing protein TepA IPR029045; ClpP/crotonase-like domain	ATP-dependent Clp protease proteolytic subunit-related protein 1, chloroplastic; K01358 ATP-dependent Clp protease, protease subunit [EC:3.4.21.92]	CLPR1_ARATH ATP-dependent Clp protease proteolytic subunit-related protein 1, chloroplastic OS=Arabidopsis thaliana GN=CLPR1 PE=1 SV=1
Zhongzhi13_23952	AT3G01500.2	9 M 0.990**;11 T 0.609;80 T 0.516;83 S 0.790;86 Q 0.848;110 K 0.763;157 T 0.635;184 A 0.711;188 A 0.807;203 K 0.549;209 E 0.750;220 E 0.661;240 F 0.814;316 K 0.697;	IPR001765; Carbonic anhydrase IPR015892; Carbonic anhydrase, prokaryotic-like, conserved site	carbonic anhydrase, chloroplastic-like; K01673 carbonic anhydrase [EC:4.2.1.1]	CAHC_TOBAC Carbonic anhydrase, chloroplastic OS=Nicotiana tabacum PE=2 SV=1
Zhongzhi13_21040	AT3G02210.1	104 F 0.620;110 F 0.548;112 V 0.682;118 S 0.735;128 A 0.789;166 K 0.529;167 W 0.800;194 I 0.509;195 T 0.588;196 W 0.741;246 Y 0.570;249 Q 0.856;254 I 0.888;256 A 0.753;268 R 0.652;273 G 0.577;278 Q 0.967*;287 K 0.973*;290 G 0.684;291 T 0.650;298 K 0.863;301 S 0.792;310 P 0.945;311 Y 0.963*;312 N 0.950;313 Q 0.809;314 Q 0.648;315 I 0.827;317 N 0.691;802 Q 0.965*;808 V 0.897;814 T 0.714;817 Q 0.767…	IPR006918; COBRA, plant	NA	COBL1_ARATH COBRA-like protein 1 OS=Arabidopsis thaliana GN=COBL1 PE=2 SV=1
Zhongzhi13_21438	AT2G27210.1	79 M 0.921;82 D 0.975*;83 S 0.950;85 M 0.944;120 S 0.541;446 Q 0.987*;447 Q 0.984*;469 V 0.682;473 R 0.913;1276 N 0.520;	IPR004843; Calcineurin-like phosphoesterase domain, ApaH type IPR006186; Serine/threonine-specific protein phosphatase/bis(5-nucleosyl)-tetraphosphatase IPR011498; Kelch repeat type 2 IPR012391; Serine/threonine protein phosphatase, BSU1 IPR029052; Metallo-dependent phosphatase-like	serine/threonine-protein phosphatase BSL1; K01090 protein phosphatase [EC:3.1.3.16]	BSL3_ARATH Serine/threonine-protein phosphatase BSL3 OS=Arabidopsis thaliana GN=BSL3 PE=1 SV=2
Zhongzhi13_32297	AT1G10490.1	511 E 0.997**;512 R 0.969*;514 R 0.987*;515 T 0.984*;517 I 0.906;518 E 0.749;519 N 0.901;528 M 1.000**;530 V 0.989*;532 I 0.788;533 G 0.989*;535 K 0.990*;538 D 0.710;540 I 0.993**;542 N 0.952*;544 H 0.997**;549 K 0.952*;553 K 0.997**;554 S 0.992**;556 P 0.966*;557 S 0.954*;563 L 0.903;572 I 0.846;880 L 0.648;1387 L 0.954*;1434 P 0.848;	IPR000182; GNAT domain IPR007807; Helicase domain IPR013562; tRNA(Met) cytidine acetyltransferase TmcA, N-terminal IPR027992; Possible tRNA binding domain	UPF0202 protein At1g10490; K14521 N-acetyltransferase 10 [EC:2.3.1.-]	U202A_ARATH UPF0202 protein At1g10490 OS=Arabidopsis thaliana GN=At1g10490 PE=2 SV=2
Zhongzhi13_03552	AT2G24120.1	261 H 0.686;280 G 0.598;492 D 0.918;589 S 0.973*;1019 L 0.911;1022 S 0.712;1024 Q 0.783;1026 S 0.729;1038 R 0.998**;1077 D 0.863;1080 L 0.953*;1083 V 0.614;1091 S 0.983*;1093 Y 0.909;1094 F 0.993**;1096 N 0.966*;	IPR002092; DNA-directed RNA polymerase, phage-type IPR029262; DNA-directed RNA polymerase, N-terminal	DNA-directed RNA polymerase 3, chloroplastic-like; K10908 DNA-directed RNA polymerase, mitochondrial [EC:2.7.7.6]	RPOT3_NICSY DNA-directed RNA polymerase 3, chloroplastic OS=Nicotiana sylvestris GN=RPOT3 PE=2 SV=1
Zhongzhi13_10164	AT2G36530.1	309 E 0.859;317 V 0.675;318 V 0.992**;319 I 1.000**;320 G 0.998**;321 M 1.000**;322 D 0.786;323 V 0.998**;324 A 0.995**;339 N 1.000**;341 K 1.000**;342 E 0.873;	IPR000941; Enolase IPR020809; Enolase, conserved site IPR020810; Enolase, C-terminal TIM barrel domain IPR020811; Enolase, N-terminal IPR029017; Enolase N-terminal domain-like IPR029065; Enolase C-terminal domain-like	PGH1, ER28; enolase (EC:4.2.1.11); K01689 enolase [EC:4.2.1.11]	ENO_SOLLC Enolase OS=Solanum lycopersicum GN=PGH1 PE=2 SV=1
Zhongzhi13_30050	AT4G05020.1	8 E 0.687;321 E 0.967*;874 S 0.988*;913 R 0.997**;916 I 0.652;917 F 0.983*;918 G 0.988*;919 R 0.916;920 D 0.997**;921 S 0.980*;922 S 0.990*;	IPR000232; Heat shock factor (HSF)-type, DNA-binding IPR002048; EF-hand domain IPR011991; Winged helix-turn-helix DNA-binding domain IPR011992; EF-hand domain pair IPR018247; EF-Hand 1, calcium-binding site IPR023753; FAD/NAD(P)-binding domain	external alternative NAD(P)H-ubiquinone oxidoreductase B2, mitochondrial-like; K17871 NADH:ubiquinone reductase (non-electrogenic) [EC:1.6.5.9]	NDB2_ARATH External alternative NAD(P)H-ubiquinone oxidoreductase B2, mitochondrial OS=Arabidopsis thaliana GN=NDB2 PE=1 SV=1
Zhongzhi13_16694	AT4G16310.1	150 - 0.683;197 - 0.743;234 R 0.568;315 - 0.515;681 S 0.902;773 Q 0.967*;833 - 0.515;1268 L 0.880;1728 E 0.752;2175 S 0.559;	IPR002937; Amine oxidase IPR007526; SWIRM domain IPR009057; Homeobox domain-like IPR023753; FAD/NAD(P)-binding domain	uncharacterized LOC103716903; K11450 lysine-specific histone demethylase 1A [EC:1.-.-.-]	LDL3_ARATH Lysine-specific histone demethylase 1 homolog 3 OS=Arabidopsis thaliana GN=LDL3 PE=1 SV=1
Zhongzhi13_08295	AT1G69780.1	5 - 0.545;7 - 0.545;19 - 0.512;24 - 0.955*;27 - 0.857;47 - 0.827;51 - 0.604;76 F 0.880;78 - 0.709;89 A 0.953*;102 D 0.603;120 L 0.625;127 Q 0.534;130 I 0.961*;169 M 0.617;173 G 0.645;175 G 0.640;177 E 0.840;180 S 0.913;185 - 0.553;186 - 0.574;210 S 0.646;213 L 0.730;224 I 0.527;227 N 0.633;241 K 0.608;253 I 0.575;255 V 0.653;264 W 0.911;266 N 0.599;284 S 0.989*;285 R 0.662;287 K 0.709;288 E 0.772…	IPR000047; Helix-turn-helix motif IPR001356; Homeobox domain IPR003106; Leucine zipper, homeobox-associated IPR009057; Homeobox domain-like IPR017970; Homeobox, conserved site	homeobox-leucine zipper protein ATHB-13; K09338 homeobox-leucine zipper protein	ATB13_ARATH Homeobox-leucine zipper protein ATHB-13 OS=Arabidopsis thaliana GN=ATHB-13 PE=2 SV=2
Zhongzhi13_05004	AT3G17410.1	64 M 0.999**;65 G 0.905;66 C 0.996**;68 G 0.601;70 C 0.852;73 G 0.703;74 E 0.969*;75 D 0.955*;77 R 0.737;78 R 0.967*;79 V 0.846;80 S 0.687;85 E 0.697;88 P 0.995**;92 H 0.578;129 P 0.639;	IPR000719; Protein kinase domain IPR001245; Serine-threonine/tyrosine-protein kinase, catalytic domain IPR008271; Serine/threonine-protein kinase, active site IPR011009; Protein kinase-like domain IPR017441; Protein kinase, ATP binding site	pto-interacting protein 1-like; K13436 pto-interacting protein 1 [EC:2.7.11.1]	PTI1_SOLLC Pto-interacting protein 1 OS=Solanum lycopersicum GN=PTI1 PE=1 SV=2
Zhongzhi13_24577	AT3G53480.1	34 S 0.904;52 D 0.917;154 E 0.592;307 G 0.914;348 L 0.548;450 E 0.987*;536 E 0.972*;637 A 0.654;673 F 0.786;678 A 0.668;696 T 0.950*;783 Y 0.932;813 P 0.700;816 S 0.947;818 A 0.599;826 S 0.864;830 G 0.849;849 S 0.902;873 - 0.703;965 E 0.934;1271 V 0.912;1309 L 0.704;1337 Y 0.531;1377 L 0.570;1451 H 0.600;1464 A 0.565;	IPR003439; ABC transporter-like IPR003593; AAA+ ATPase domain IPR013525; ABC-2 type transporter IPR013581; Plant PDR ABC transporter associated IPR027417; P-loop containing nucleoside triphosphate hydrolase IPR029481; ABC-transporter extracellular N-terminal domain IPR034001; ATP-binding cassette transporter, PDR-like subfamily G, domain 1 IPR034003; ATP-binding cassette transporter, PDR-like sub…	ppabcg30; ATP-binding cassette transporter, subfamily G, member 30, group WBC protein PpABCG30; K05681 ATP-binding cassette, subfamily G (WHITE), member 2	PDR3_TOBAC Pleiotropic drug resistance protein 3 OS=Nicotiana tabacum GN=PDR3 PE=2 SV=1
Zhongzhi13_18324	AT5G38720.1	58 Y 0.717;62 V 0.554;72 K 0.693;91 G 0.886;92 K 0.559;100 E 0.605;110 D 0.666;113 A 0.544;120 S 0.946;122 E 0.900;147 K 0.835;171 T 0.532;173 K 0.974*;175 K 0.873;191 E 0.740;196 S 0.565;201 L 0.705;202 K 0.615;205 S 0.528;226 T 0.972*;254 C 0.559;264 D 0.520;287 E 0.546;295 Q 0.556;321 S 0.647;341 K 0.700;364 E 0.942;365 L 0.757;366 L 0.999**;	IPR024326; Ribosomal RNA-processing protein 7	protein FAM133A; K14545 ribosomal RNA-processing protein 7	NA
Zhongzhi13_30442	AT1G31280.1	5 R 0.918;13 Y 0.705;14 R 0.557;111 Q 0.578;182 E 0.836;199 Q 0.898;210 - 0.552;302 D 0.782;329 T 0.851;377 R 0.814;468 S 0.824;481 D 0.553;513 T 0.849;542 Y 0.813;562 Q 0.664;564 F 0.751;582 N 0.551;584 D 0.947;595 S 0.924;599 P 0.941;600 Q 0.932;623 G 0.610;713 G 0.506;714 R 0.868;720 P 0.887;757 F 0.863;763 N 0.837;795 S 0.935;995 S 0.756;996 D 0.620;997 A 0.870;998 Q 0.699;1021 Y 0.975*;1025 …	IPR003100; PAZ domain IPR003165; Piwi domain IPR012337; Ribonuclease H-like domain IPR032474; Protein argonaute, N-terminal	protein argonaute 2-like; K11593 eukaryotic translation initiation factor 2C	AGO2_ARATH Protein argonaute 2 OS=Arabidopsis thaliana GN=AGO2 PE=1 SV=1
Zhongzhi13_29735	AT1G16220.1	72 G 0.533;155 S 0.681;259 D 0.952*;260 L 0.649;264 N 0.999**;268 S 0.574;270 A 0.970*;271 V 0.881;273 A 0.975*;274 T 0.981*;275 R 0.643;276 D 0.996**;281 L 0.979*;295 P 0.993**;447 - 0.508;	IPR001932; PPM-type phosphatase domain	hypothetical protein; K10147 protein phosphatase 1D [EC:3.1.3.16]	P2C06_ARATH Probable protein phosphatase 2C 6 OS=Arabidopsis thaliana GN=At1g16220 PE=2 SV=1
Zhongzhi13_28566	AT2G20650.2	19 G 0.643;87 T 0.616;124 A 0.512;191 Q 0.702;227 S 0.607;410 P 0.906;412 L 0.547;448 L 0.529;502 L 0.989*;503 P 0.999**;504 E 0.962*;505 K 0.974*;506 Y 0.988*;507 S 0.976*;508 Y 0.999**;509 Y 0.983*;510 R 0.964*;511 R 0.791;513 D 0.721;514 H 0.920;520 R 0.610;521 D 0.998**;539 M 0.990**;541 T 0.688;543 C 0.985*;545 H 0.988*;546 I 0.894;547 F 0.844;549 S 0.997**;550 G 0.966*;551 C 0.998**;552 L 0…	NA	NA	DSC1_SCHPO DSC E3 ubiquitin ligase complex subunit 1 OS=Schizosaccharomyces pombe (strain 972 / ATCC 24843) GN=dsc1 PE=1 SV=2
Zhongzhi13_29303	AT3G14400.1	6 Q 0.992**;7 M 0.941;11 P 0.839;12 S 0.827;14 L 0.786;16 Q 0.622;30 L 0.654;31 G 0.835;32 L 0.629;34 N 0.996**;35 L 0.898;36 G 0.804;37 N 0.997**;38 T 0.845;39 C 0.994**;40 Y 0.993**;42 N 0.970*;44 V 0.995**;45 L 0.997**;46 Q 0.928;47 C 0.913;48 L 0.841;49 T 0.996**;50 F 0.820;51 T 0.992**;53 P 0.917;59 L 0.972*;65 S 0.789;67 C 0.550;177 A 0.662;208 S 0.790;248 Q 0.646;334 L 0.574;425 A 0.523;45…	IPR001394; Peptidase C19, ubiquitin carboxyl-terminal hydrolase IPR018200; Ubiquitin specific protease, conserved site IPR028889; Ubiquitin specific protease domain	ubiquitin carboxyl-terminal hydrolase 25; K11855 ubiquitin carboxyl-terminal hydrolase 36/42 [EC:3.4.19.12]	UBP25_ARATH Ubiquitin carboxyl-terminal hydrolase 25 OS=Arabidopsis thaliana GN=UBP25 PE=2 SV=1
Zhongzhi13_28484	AT2G05710.1	5 A 0.791;50 S 0.793;51 S 0.634;62 S 0.952*;66 R 0.964*;96 A 0.920;99 P 0.912;100 V 0.911;190 N 0.905;552 N 0.757;621 L 0.544;1000 S 0.991**;	IPR000573; Aconitase A/isopropylmalate dehydratase small subunit, swivel domain IPR001030; Aconitase/3-isopropylmalate dehydratase large subunit, alpha/beta/alpha domain IPR006249; Aconitase/Iron-responsive element-binding protein 2 IPR015928; Aconitase/3-isopropylmalate dehydratase, swivel IPR018136; Aconitase family, 4Fe-4S cluster binding site	aconitate hydratase, cytoplasmic; K01681 aconitate hydratase [EC:4.2.1.3]	ACOC_CUCMA Aconitate hydratase, cytoplasmic OS=Cucurbita maxima PE=2 SV=1
Zhongzhi13_06069	AT3G15670.1	8 M 0.999**;10 S 0.973*;20 T 0.784;23 K 0.583;33 G 0.578;40 E 0.596;45 K 0.985*;47 S 0.885;49 T 0.924;71 K 0.842;75 T 0.831;76 A 0.977*;77 Q 0.993**;107 E 0.979*;134 L 0.632;173 K 0.791;177 F 0.841;180 Q 0.696;194 D 0.619;210 E 0.592;223 T 0.784;	NA	NA	LEAD3_DAUCA Late embryogenesis abundant protein Dc3 OS=Daucus carota PE=2 SV=1
Zhongzhi13_02403	AT1G02145.3	9 K 0.714;257 K 0.931;259 K 0.971*;267 G 0.919;271 E 0.979*;275 V 0.828;276 L 0.735;278 T 0.866;281 Q 0.869;596 E 0.727;602 L 0.550;627 K 0.812;	IPR005599; GPI mannosyltransferase	dol-P-Man:Man(7)GlcNAc(2)-PP-Dol alpha-1,6-mannosyltransferase-like; K03847 alpha-1,6-mannosyltransferase [EC:2.4.1.260]	ALG12_ARATH Dol-P-Man:Man(7)GlcNAc(2)-PP-Dol alpha-1,6-mannosyltransferase OS=Arabidopsis thaliana GN=ALG12 PE=1 SV=1
Zhongzhi13_15332	AT2G38840.1	2 E 0.925;3 I 0.509;10 F 0.983*;13 S 0.927;14 L 0.901;15 C 0.958*;18 S 0.960*;19 S 0.524;21 S 0.673;25 - 0.616;224 - 0.622;225 - 0.558;226 - 0.590;395 - 0.520;682 A 0.655;740 E 0.755;803 Y 0.990**;814 T 0.666;924 T 0.547;925 A 0.608;939 G 0.903;943 N 0.513;990 A 0.628;991 I 0.996**;992 P 0.978*;1020 L 0.980*;1036 R 0.965*;1037 C 0.999**;1038 Y 0.985*;1039 G 0.998**;1040 K 0.869;1041 R 0.718;1043 …	IPR003191; Guanylate-binding protein, C-terminal IPR008883; Ubiquitin E2 variant, N-terminal IPR016135; Ubiquitin-conjugating enzyme/RWD-like IPR017916; Steadiness box (SB) domain	protein ELC; K12183 ESCRT-I complex subunit TSG101	ELCL_ARATH Protein ELC-like OS=Arabidopsis thaliana GN=ELCL PE=1 SV=1
Zhongzhi13_27607	AT4G28950.1	189 L 0.619;292 R 0.992**;293 R 0.880;298 R 0.994**;307 S 0.920;308 I 0.997**;309 V 0.983*;313 C 0.788;315 A 0.961*;317 - 0.647;318 - 0.652;	IPR001806; Small GTPase superfamily IPR003578; Small GTPase superfamily, Rho type IPR005225; Small GTP-binding protein domain IPR027417; P-loop containing nucleoside triphosphate hydrolase	hypothetical protein; K04392 Ras-related C3 botulinum toxin substrate 1	RAC7_ARATH Rac-like GTP-binding protein ARAC7 OS=Arabidopsis thaliana GN=ARAC7 PE=1 SV=1
Zhongzhi13_23161	AT4G36180.1	801 Q 0.957*;967 E 0.692;997 G 0.930;1017 P 0.956*;1115 E 0.686;1253 S 0.959*;1263 L 0.547;1320 S 0.598;1341 G 0.760;1475 E 0.951*;1616 G 0.973*;	IPR000719; Protein kinase domain IPR001611; Leucine-rich repeat IPR003591; Leucine-rich repeat, typical subtype IPR008271; Serine/threonine-protein kinase, active site IPR011009; Protein kinase-like domain IPR013210; Leucine-rich repeat-containing N-terminal, plant-type IPR032675; Leucine-rich repeat domain, L domain-like	LRR receptor-like serine/threonine-protein kinase FLS2-like; K13420 LRR receptor-like serine/threonine-protein kinase FLS2 [EC:2.7.11.1]	Y4361_ARATH Probable LRR receptor-like serine/threonine-protein kinase At4g36180 OS=Arabidopsis thaliana GN=At4g36180 PE=2 SV=1
Zhongzhi13_30320	AT5G46230.1	46 M 0.568;61 K 0.631;67 Q 0.952*;69 R 0.574;71 K 0.652;94 Q 0.961*;96 T 0.806;	IPR007493; Protein of unknown function DUF538	NA	NA
Zhongzhi13_07650	AT1G45249.1	127 G 0.513;263 S 0.850;331 R 0.708;373 S 0.963*;475 G 0.942;494 G 0.536;567 E 0.997**;569 R 0.799;580 P 0.629;584 L 0.725;839 R 0.983*;841 T 0.789;844 G 0.992**;845 P 0.981*;	IPR004827; Basic-leucine zipper domain	Abscisic acid responsive elements-binding factor 2 isoform 1; K14432 ABA responsive element binding factor	AI5L5_ARATH ABSCISIC ACID-INSENSITIVE 5-like protein 5 OS=Arabidopsis thaliana GN=ABF2 PE=1 SV=1
Zhongzhi13_23342	AT2G18540.1	46 - 0.813;52 M 0.859;60 L 0.651;63 F 0.945;100 F 0.976*;119 L 0.984*;153 S 0.869;154 A 0.501;192 H 0.809;208 E 0.994**;213 L 0.894;214 L 0.542;283 H 0.982*;290 V 0.921;293 V 0.991**;364 D 0.564;420 N 0.717;525 R 0.702;563 P 0.880;617 E 0.763;652 K 0.611;892 Q 0.555;1018 R 0.806;1043 E 0.806;	IPR004827; Basic-leucine zipper domain IPR006045; Cupin 1 IPR011051; RmlC-like cupin domain IPR012900; G-box binding protein, multifunctional mosaic region	GBF4; G-box binding protein; K09060 plant G-box-binding factor	GBF1_ARATH G-box-binding factor 1 OS=Arabidopsis thaliana GN=GBF1 PE=2 SV=2
Zhongzhi13_24794	AT2G43370.1	54 G 0.987*;237 S 0.501;317 D 0.952*;	IPR000504; RNA recognition motif domain IPR034146; snRNP35, RNA recognition motif	U11/U12 small nuclear ribonucleoprotein 35 kDa protein; K13155 U11/U12 small nuclear ribonucleoprotein 35 kDa protein	U1135_ARATH U11/U12 small nuclear ribonucleoprotein 35 kDa protein OS=Arabidopsis thaliana GN=SNRNP35 PE=1 SV=1
Zhongzhi13_15348	AT3G63340.1	72 C 0.963*;75 A 0.968*;78 Q 0.986*;81 R 0.669;83 Y 0.877;84 Q 0.994**;85 E 0.899;86 D 0.996**;263 K 0.554;310 L 0.530;311 Y 0.819;328 D 0.847;390 L 0.643;416 L 0.508;440 N 0.578;450 P 0.513;468 K 0.631;474 M 0.701;484 N 0.951*;488 Q 0.629;494 Q 0.804;496 M 0.781;509 C 0.731;539 L 0.528;540 P 0.573;541 P 0.673;559 L 0.719;605 M 0.634;620 P 0.545;707 - 0.617;717 - 0.526;720 - 0.743;724 N 0.576;737…	IPR001932; PPM-type phosphatase domain	probable protein phosphatase 2C 51; K17505 protein phosphatase 1K [EC:3.1.3.16]	P2C51_ARATH Probable protein phosphatase 2C 51 OS=Arabidopsis thaliana GN=At3g63340 PE=2 SV=2

## Sheet: KO_Orthologs_of_psg
KO ID	Description	Numbers of orthologous gene clusters and unclustered genes
K04733	interleukin-1 receptor-associated kinase 4 [EC:2.7.11.1]	3
K00939	adenylate kinase [EC:2.7.4.3]	2
K05391	cyclic nucleotide gated channel, other eukaryote	2
K05681	ATP-binding cassette, subfamily G (WHITE), member 2	2
K08472	mlo protein	2
K09338	homeobox-leucine zipper protein	2
K10606	E3 ubiquitin-protein ligase FANCL [EC:2.3.2.27]	2
K11000	callose synthase [EC:2.4.1.-]	2
K11420	euchromatic histone-lysine N-methyltransferase [EC:2.1.1.43]	2
K11593	eukaryotic translation initiation factor 2C	2
K12818	ATP-dependent RNA helicase DHX8/PRP22 [EC:3.6.4.13]	2
K14484	auxin-responsive protein IAA	2
K00218	protochlorophyllide reductase [EC:1.3.1.33]	1
K00232	acyl-CoA oxidase [EC:1.3.3.6]	1
K00430	peroxidase [EC:1.11.1.7]	1
K00558	DNA (cytosine-5)-methyltransferase 1 [EC:2.1.1.37]	1
K00703	starch synthase [EC:2.4.1.21]	1
K00726	alpha-1,3-mannosyl-glycoprotein beta-1,2-N-acetylglucosaminyltransferase [EC:2.4.1.101]	1
K00773	queuine tRNA-ribosyltransferase [EC:2.4.2.29]	1
K00784	ribonuclease Z [EC:3.1.26.11]	1
K00789	S-adenosylmethionine synthetase [EC:2.5.1.6]	1
K00797	spermidine synthase [EC:2.5.1.16]	1
K00898	pyruvate dehydrogenase kinase 2/3/4 [EC:2.7.11.2]	1
K00913	inositol-1,3,4-trisphosphate 5/6-kinase / inositol-tetrakisphosphate 1-kinase [EC:2.7.1.159 2.7.1.134]	1
K01062	platelet-activating factor acetylhydrolase [EC:3.1.1.47]	1
K01090	protein phosphatase [EC:3.1.3.16]	1
K01110	phosphatidylinositol-3,4,5-trisphosphate 3-phosphatase and dual-specificity protein phosphatase PTEN [EC:3.1.3.16 3.1.3.48 3.1.3.67]	1
K01148	poly(A)-specific ribonuclease [EC:3.1.13.4]	1
K01358	ATP-dependent Clp protease, protease subunit [EC:3.4.21.92]	1
K01410	mitochondrial intermediate peptidase [EC:3.4.24.59]	1
K01519	inosine triphosphate pyrophosphatase [EC:3.6.1.19]	1
K01602	ribulose-bisphosphate carboxylase small chain [EC:4.1.1.39]	1
K01673	carbonic anhydrase [EC:4.2.1.1]	1
K01681	aconitate hydratase [EC:4.2.1.3]	1
K01689	enolase [EC:4.2.1.11]	1
K01835	phosphoglucomutase [EC:5.4.2.2]	1
K01874	methionyl-tRNA synthetase [EC:6.1.1.10]	1
K02147	V-type H+-transporting ATPase subunit B	1
K02915	large subunit ribosomal protein L34e	1
K03106	signal recognition particle subunit SRP54	1
K03320	ammonium transporter, Amt family	1
K03434	N-acetylglucosaminylphosphatidylinositol deacetylase [EC:3.5.1.89]	1
K03437	RNA methyltransferase, TrmH family	1
K03676	glutaredoxin 3	1
K03847	alpha-1,6-mannosyltransferase [EC:2.4.1.260]	1
K04392	Ras-related C3 botulinum toxin substrate 1	1
K04730	interleukin-1 receptor-associated kinase 1 [EC:2.7.11.1]	1
K04936	potassium large conductance calcium-activated channel subfamily M alpha member 1	1
K05605	3-hydroxyisobutyryl-CoA hydrolase [EC:3.1.2.4]	1
K05765	cofilin	1
K05954	protein farnesyltransferase subunit beta [EC:2.5.1.58]	1
K06287	septum formation protein	1
K06674	structural maintenance of chromosome 2	1
K06889	uncharacterized protein	1
K07195	exocyst complex component 7	1
K07203	FKBP12-rapamycin complex-associated protein	1
K07374	tubulin alpha	1
K07407	alpha-galactosidase [EC:3.2.1.22]	1
K08145	MFS transporter, SP family, solute carrier family 2 (facilitated glucose transporter), member 8	1
K08490	syntaxin 5	1
K08789	microtubule-associated serine/threonine kinase [EC:2.7.11.1]	1
K08790	serine/threonine kinase 38 [EC:2.7.11.1]	1
K08818	cell division cycle 2-like [EC:2.7.11.22]	1
K08864	tousled-like kinase [EC:2.7.11.1]	1
K08911	light-harvesting complex I chlorophyll a/b binding protein 5	1
K09060	plant G-box-binding factor	1
K09142	uncharacterized protein	1
K09264	MADS-box transcription factor, plant	1
K09284	AP2-like factor, euAP2 lineage	1
K09285	AP2-like factor, ANT lineage	1
K09496	T-complex protein 1 subunit delta	1
K09660	mannose-P-dolichol utilization defect 1	1
K09775	uncharacterized protein	1
K09839	violaxanthin de-epoxidase [EC:1.23.5.1]	1
K10147	protein phosphatase 1D [EC:3.1.3.16]	1
K10400	kinesin family member 15	1
K10406	kinesin family member C2/C3	1
K10408	dynein heavy chain, axonemal	1
K10523	speckle-type POZ protein	1
K10528	hydroperoxide lyase [EC:4.1.2.-]	1
K10571	de-etiolated-1	1
K10703	very-long-chain (3R)-3-hydroxyacyl-CoA dehydratase [EC:4.2.1.134]	1
K10728	topoisomerase (DNA) II binding protein 1	1
K10734	GINS complex subunit 3	1
K10744	ribonuclease H2 subunit B	1
K10755	replication factor C subunit 2/4	1
K10758	thiol oxidase [EC:1.8.3.2]	1
K10770	alkylated DNA repair protein alkB homolog 8 [EC:1.14.11.- 2.1.1.229]	1
K10838	xeroderma pigmentosum group C-complementing protein	1
K10870	RAD51-like protein 2	1
K10884	ATP-dependent DNA helicase 2 subunit 1	1
K10908	DNA-directed RNA polymerase, mitochondrial [EC:2.7.7.6]	1
K10999	cellulose synthase A [EC:2.4.1.12]	1
K11253	histone H3	1
K11275	histone H1/5	1
K11346	inhibitor of growth protein 4	1
K11367	chromodomain-helicase-DNA-binding protein 1 [EC:3.6.4.12]	1
K11430	histone-lysine N-methyltransferase EZH2 [EC:2.1.1.43]	1
K11450	lysine-specific histone demethylase 1A [EC:1.-.-.-]	1
K11578	centromere/kinetochore protein ZW10	1
K11673	actin-related protein 8	1
K11724	bromodomain testis-specific protein	1
K11807	WD and tetratricopeptide repeats protein 1	1
K11855	ubiquitin carboxyl-terminal hydrolase 36/42 [EC:3.4.19.12]	1
K11971	E3 ubiquitin-protein ligase RNF14 [EC:2.3.2.27]	1
K12183	ESCRT-I complex subunit TSG101	1
K12309	beta-galactosidase [EC:3.2.1.23]	1
K12591	exosome complex exonuclease RRP6 [EC:3.1.13.-]	1
K12605	CCR4-NOT transcription complex subunit 2	1
K12813	pre-mRNA-splicing factor ATP-dependent RNA helicase DHX16 [EC:3.6.4.13]	1
K12823	ATP-dependent RNA helicase DDX5/DBP2 [EC:3.6.4.13]	1
K13108	smad nuclear-interacting protein 1	1
K13119	protein FAM50	1
K13126	polyadenylate-binding protein	1
K13155	U11/U12 small nuclear ribonucleoprotein 35 kDa protein	1
K13168	splicing factor, arginine/serine-rich 16	1
K13420	LRR receptor-like serine/threonine-protein kinase FLS2 [EC:2.7.11.1]	1
K13434	pathogenesis-related genes transcriptional activator PTI6	1
K13436	pto-interacting protein 1 [EC:2.7.11.1]	1
K13680	beta-mannan synthase [EC:2.4.1.32]	1
K13855	solute carrier family 4 (anion exchanger), member 2	1
K14190	GDP-L-galactose phosphorylase [EC:2.7.7.69]	1
K14293	importin subunit beta-1	1
K14326	regulator of nonsense transcripts 1 [EC:3.6.4.-]	1
K14432	ABA responsive element binding factor	1
K14486	auxin response factor	1
K14493	gibberellin receptor GID1 [EC:3.-.-.-]	1
K14495	F-box protein GID2	1
K14521	N-acetyltransferase 10 [EC:2.3.1.-]	1
K14539	large subunit GTPase 1 [EC:3.6.1.-]	1
K14545	ribosomal RNA-processing protein 7	1
K14546	U3 small nucleolar RNA-associated protein 5	1
K14724	solute carrier family 9 (sodium/hydrogen exchanger), member 8	1
K14780	ATP-dependent RNA helicase DHX37/DHR1 [EC:3.6.4.13]	1
K14863	ribosome biogenesis protein YTM1	1
K14864	tRNA (cytidine32/guanosine34-2'-O)-methyltransferase [EC:2.1.1.205]	1
K14945	protein quaking	1
K15032	mTERF domain-containing protein, mitochondrial	1
K15192	TATA-binding protein-associated factor [EC:3.6.4.-]	1
K15377	solute carrier family 44 (choline transporter-like protein), member 2/4/5	1
K15397	3-ketoacyl-CoA synthase [EC:2.3.1.199]	1
K16190	glucuronokinase [EC:2.7.1.43]	1
K16283	E3 ubiquitin-protein ligase SDIR1 [EC:2.3.2.27]	1
K16297	serine carboxypeptidase-like clade II [EC:3.4.16.-]	1
K16547	protein NEDD1	1
K16616	actin-related protein 8, plant	1
K16675	palmitoyltransferase ZDHHC9/14/18 [EC:2.3.1.225]	1
K17108	non-lysosomal glucosylceramidase [EC:3.2.1.45]	1
K17345	tetraspanin-5	1
K17422	large subunit ribosomal protein L41	1
K17505	protein phosphatase 1K [EC:3.1.3.16]	1
K17508		1
K17569	G patch domain-containing protein 2	1
K17609	nucleoredoxin [EC:1.8.1.8]	1
K17662	cytochrome b pre-mRNA-processing protein 3	1
K17710	pentatricopeptide repeat domain-containing protein 1	1
K17732	mitochondrial-processing peptidase subunit beta [EC:3.4.24.64]	1
K17822	DCN1-like protein 1/2	1
K17871	NADH:ubiquinone reductase (non-electrogenic) [EC:1.6.5.9]	1
K17964	leucine-rich PPR motif-containing protein, mitochondrial	1
K18327	RNA exonuclease 4 [EC:3.1.-.-]	1
K18798	protein AFG1	1
K18826	calmodulin-lysine N-methyltransferase [EC:2.1.1.60]	1
K19613	leucine-rich repeat protein SHOC2	1

## Sheet: Pathways_of_psg
Pathway ID	Description	KO Numbers
ko01100	Metabolic pathways	25
ko01110	Biosynthesis of secondary metabolites	15
ko01130	Biosynthesis of antibiotics	6
ko03018	RNA degradation	5
ko04075	Plant hormone signal transduction	5
ko01200	Carbon metabolism	4
ko04626	Plant-pathogen interaction	4
ko03013	RNA transport	4
ko03008	Ribosome biogenesis in eukaryotes	4
ko05206	MicroRNAs in cancer	4
ko01120	Microbial metabolism in diverse environments	4
ko00310	Lysine degradation	3
ko05231	Choline metabolism in cancer	3
ko05133	Pertussis	3
ko03040	Spliceosome	3
ko04151	PI3K-Akt signaling pathway	3
ko00230	Purine metabolism	3
ko01230	Biosynthesis of amino acids	3
ko00270	Cysteine and methionine metabolism	3
ko00600	Sphingolipid metabolism	3
ko04145	Phagosome	3
ko04722	Neurotrophin signaling pathway	3
ko04150	mTOR signaling pathway	3
ko04620	Toll-like receptor signaling pathway	3
ko00052	Galactose metabolism	3
ko05205	Proteoglycans in cancer	3
ko04212	Longevity regulating pathway - worm	3
ko05200	Pathways in cancer	3
ko04010	MAPK signaling pathway	3
ko04972	Pancreatic secretion	3
ko03030	DNA replication	2
ko03440	Homologous recombination	2
ko00062	Fatty acid elongation	2
ko04666	Fc gamma R-mediated phagocytosis	2
ko04976	Bile secretion	2
ko04070	Phosphatidylinositol signaling system	2
ko04064	NF-kappa B signaling pathway	2
ko04218	Cellular senescence	2
ko00520	Amino sugar and nucleotide sugar metabolism	2
ko04211	Longevity regulating pathway	2
ko00053	Ascorbate and aldarate metabolism	2
ko04624	Toll and Imd signaling pathway	2
ko05225	Hepatocellular carcinoma	2
ko04071	Sphingolipid signaling pathway	2
ko04066	HIF-1 signaling pathway	2
ko05165	Human papillomavirus infection	2
ko05120	Epithelial cell signaling in Helicobacter pylori infection	2
ko05140	Leishmaniasis	2
ko03015	mRNA surveillance pathway	2
ko01521	EGFR tyrosine kinase inhibitor resistance	2
ko04140	Autophagy - animal	2
ko04115	p53 signaling pathway	2
ko05162	Measles	2
ko05214	Glioma	2
ko05215	Prostate cancer	2
ko03460	Fanconi anemia pathway	2
ko05202	Transcriptional misregulation in cancer	2
ko05167	Kaposi's sarcoma-associated herpesvirus infection	2
ko00562	Inositol phosphate metabolism	2
ko00500	Starch and sucrose metabolism	2
ko01040	Biosynthesis of unsaturated fatty acids	2
ko00010	Glycolysis / Gluconeogenesis	2
ko03420	Nucleotide excision repair	2
ko05230	Central carbon metabolism in cancer	2
ko00511	Other glycan degradation	2
ko01212	Fatty acid metabolism	2
ko00410	beta-Alanine metabolism	2
ko04970	Salivary secretion	2
ko00510	N-Glycan biosynthesis	2
ko00592	alpha-Linolenic acid metabolism	2
ko04510	Focal adhesion	2
ko04910	Insulin signaling pathway	2
ko04024	cAMP signaling pathway	2
ko04360	Axon guidance	2
ko00630	Glyoxylate and dicarboxylate metabolism	2
ko05224	Breast cancer	2
ko04120	Ubiquitin mediated proteolysis	2
ko04810	Regulation of actin cytoskeleton	2
ko05152	Tuberculosis	2
ko05142	Chagas disease (American trypanosomiasis)	2
ko00513	Various types of N-glycan biosynthesis	2
ko04014	Ras signaling pathway	2
ko04530	Tight junction	2
ko05212	Pancreatic cancer	2
ko04931	Insulin resistance	2
ko05145	Toxoplasmosis	2
ko02024	Quorum sensing	1
ko04391	Hippo signaling pathway - fly	1
ko00640	Propanoate metabolism	1
ko00983	Drug metabolism - other enzymes	1
ko00710	Carbon fixation in photosynthetic organisms	1
ko04310	Wnt signaling pathway	1
ko04016	MAPK signaling pathway - plant	1
ko00565	Ether lipid metabolism	1
ko04138	Autophagy - yeast	1
ko04022	cGMP-PKG signaling pathway	1
ko05203	Viral carcinogenesis	1
ko00906	Carotenoid biosynthesis	1
ko02026	Biofilm formation - Escherichia coli	1
ko00330	Arginine and proline metabolism	1
ko00970	Aminoacyl-tRNA biosynthesis	1
ko04966	Collecting duct acid secretion	1
ko03430	Mismatch repair	1
ko05322	Systemic lupus erythematosus	1
ko04911	Insulin secretion	1
ko03320	PPAR signaling pathway	1
ko04662	B cell receptor signaling pathway	1
ko00071	Fatty acid degradation	1
ko04380	Osteoclast differentiation	1
ko04111	Cell cycle - yeast	1
ko05161	Hepatitis B	1
ko00480	Glutathione metabolism	1
ko02010	ABC transporters	1
ko04015	Rap1 signaling pathway	1
ko05416	Viral myocarditis	1
ko04270	Vascular smooth muscle contraction	1
ko03010	Ribosome	1
ko00040	Pentose and glucuronate interconversions	1
ko04721	Synaptic vesicle cycle	1
ko00280	Valine, leucine and isoleucine degradation	1
ko00030	Pentose phosphate pathway	1
ko00940	Phenylpropanoid biosynthesis	1
ko03070	Bacterial secretion system	1
ko00190	Oxidative phosphorylation	1
ko04371	Apelin signaling pathway	1
ko04621	NOD-like receptor signaling pathway	1
ko04971	Gastric acid secretion	1
ko00860	Porphyrin and chlorophyll metabolism	1
ko05131	Shigellosis	1
ko05132	Salmonella infection	1
ko00521	Streptomycin biosynthesis	1
ko05221	Acute myeloid leukemia	1
ko01522	Endocrine resistance	1
ko04933	AGE-RAGE signaling pathway in diabetic complications	1
ko05418	Fluid shear stress and atherosclerosis	1
ko04340	Hedgehog signaling pathway	1
ko04013	MAPK signaling pathway - fly	1
ko05323	Rheumatoid arthritis	1
ko04146	Peroxisome	1
ko00910	Nitrogen metabolism	1
ko04012	ErbB signaling pathway	1
ko00900	Terpenoid backbone biosynthesis	1
ko04130	SNARE interactions in vesicular transport	1
ko00680	Methane metabolism	1
ko04142	Lysosome	1
ko04341	Hedgehog signaling pathway - fly	1
ko00531	Glycosaminoglycan degradation	1
ko04144	Endocytosis	1
ko04630	Jak-STAT signaling pathway	1
ko00450	Selenocompound metabolism	1
ko05016	Huntington's disease	1
ko04152	AMPK signaling pathway	1
ko04932	Non-alcoholic fatty liver disease (NAFLD)	1
ko00020	Citrate cycle (TCA cycle)	1
ko04210	Apoptosis	1
ko03060	Protein export	1
ko04139	Mitophagy - yeast	1
ko00603	Glycosphingolipid biosynthesis - globo and isoglobo series	1
ko04659	Th17 cell differentiation	1
ko01523	Antifolate resistance	1
ko04920	Adipocytokine signaling pathway	1
ko04112	Cell cycle - Caulobacter	1
ko00563	Glycosylphosphatidylinositol (GPI)-anchor biosynthesis	1
ko04670	Leukocyte transendothelial migration	1
ko05110	Vibrio cholerae infection	1
ko05100	Bacterial invasion of epithelial cells	1
ko04136	Autophagy - other	1
ko04924	Renin secretion	1
ko05222	Small cell lung cancer	1
ko05211	Renal cell carcinoma	1
ko04930	Type II diabetes mellitus	1
ko04919	Thyroid hormone signaling pathway	1
ko04520	Adherens junction	1
ko04664	Fc epsilon RI signaling pathway	1
ko05210	Colorectal cancer	1
ko00720	Carbon fixation pathways in prokaryotes	1
ko04072	Phospholipase D signaling pathway	1
ko05218	Melanoma	1
ko05034	Alcoholism	1
ko05213	Endometrial cancer	1
ko05014	Amyotrophic lateral sclerosis (ALS)	1
ko04370	VEGF signaling pathway	1
ko01210	2-Oxocarboxylic acid metabolism	1
ko05226	Gastric cancer	1
ko04213	Longevity regulating pathway - multiple species	1
ko05169	Epstein-Barr virus infection	1
ko03450	Non-homologous end-joining	1
ko04650	Natural killer cell mediated cytotoxicity	1
ko04068	FoxO signaling pathway	1
ko00604	Glycosphingolipid biosynthesis - ganglio series	1
ko04540	Gap junction	1
ko05130	Pathogenic Escherichia coli infection	1
ko00730	Thiamine metabolism	1
ko05164	Influenza A	1
ko00561	Glycerolipid metabolism	1
ko00196	Photosynthesis - antenna proteins	1
ko04062	Chemokine signaling pathway	1

## Sheet: fast_evolving_genes
GeneID	AGI	p-value	FDR_pvalue	Iprscan	KEGG	SwissPort
Zhongzhi13_03860	AT1G05600.2	1.24e-09	9.52e-07	IPR002885; Pentatricopeptide repeat	hypothetical protein; K17964 leucine-rich PPR motif-containing protein, mitochondrial	PPR11_ARATH Pentatricopeptide repeat-containing protein At1g05600 OS=Arabidopsis thaliana GN=At1g05600 PE=2 SV=1Zhongzhi13_03860
Zhongzhi13_15262	AT1G06200.1	2.13e-05	0.00431046	IPR015927; Peptidase S24/S26A/S26B/S26C	hypothetical protein; K09647 mitochondrial inner membrane protease subunit 1 [EC:3.4.21.-]	NAZhongzhi13_15262
Zhongzhi13_21378	AT1G08320.3	6.69e-07	0.000257712	IPR004827; Basic-leucine zipper domain IPR025422; Transcription factor TGA like domain	BZIP transcription factor family protein isoform 1; K14431 transcription factor TGA	TGA21_TOBAC TGACG-sequence-specific DNA-binding protein TGA-2.1 OS=Nicotiana tabacum GN=TGA21 PE=1 SV=1Zhongzhi13_21378
Zhongzhi13_29527	AT1G11580.1	0.000127737	0.0129519	IPR000070; Pectinesterase, catalytic IPR006501; Pectinesterase inhibitor domain IPR011050; Pectin lyase fold/virulence factor IPR011991; Winged helix-turn-helix DNA-binding domain IPR018040; Pectinesterase, Tyr active site IPR019153; DDRGK domain containing protein IPR033131; Pectinesterase, Asp active site	pectinesterase 2.1-like; K01051 pectinesterase [EC:3.1.1.11]	PME21_SOLLC Pectinesterase 2.1 OS=Solanum lycopersicum GN=PME2.1 PE=2 SV=2Zhongzhi13_29527
Zhongzhi13_20784	AT1G12680.1	0.000104036	0.0117898	IPR000719; Protein kinase domain IPR008271; Serine/threonine-protein kinase, active site IPR011009; Protein kinase-like domain IPR017441; Protein kinase, ATP binding site	POPTRDRAFT_216967; hypothetical protein; K13412 calcium-dependent protein kinase [EC:2.7.11.1]	PEPK2_ARATH Serine/threonine-protein kinase PEPKR2 OS=Arabidopsis thaliana GN=PEPKR2 PE=2 SV=1Zhongzhi13_20784
Zhongzhi13_08329	AT1G14270.1	0.000249558	0.0194252	IPR003675; CAAX amino terminal protease	uncharacterized LOC102579521; K07052 uncharacterized protein	NAZhongzhi13_08329
Zhongzhi13_06900	AT1G15760.1	0.00104866	0.0478166	IPR001660; Sterile alpha motif domain IPR013761; Sterile alpha motif/pointed domain	NA	NAZhongzhi13_06900
Zhongzhi13_12155	AT1G16860.1	8.89e-09	6.23e-06	IPR002125; Cytidine and deoxycytidylate deaminase domain IPR004087; K Homology domain IPR004088; K Homology domain, type 1 IPR016192; APOBEC/CMP deaminase, zinc-binding IPR016193; Cytidine deaminase-like	KH domain-containing protein At4g18375; K13162 poly(rC)-binding protein 2/3/4	Y1686_ARATH Uncharacterized membrane protein At1g16860 OS=Arabidopsis thaliana GN=At1g16860 PE=1 SV=1Zhongzhi13_12155
Zhongzhi13_21913	AT1G17240.1	9.93e-05	0.0115995	IPR001611; Leucine-rich repeat IPR003591; Leucine-rich repeat, typical subtype IPR013210; Leucine-rich repeat-containing N-terminal, plant-type IPR032675; Leucine-rich repeat domain, L domain-like	tyrosine-sulfated glycopeptide receptor 1-like; K19613 leucine-rich repeat protein SHOC2	RLP2_ARATH Receptor-like protein 2 OS=Arabidopsis thaliana GN=RLP2 PE=2 SV=1Zhongzhi13_21913
Zhongzhi13_31707	AT1G18450.1	3.9e-06	0.00115475	IPR004000; Actin family	actin-related protein 4-like; K11340 actin-like protein 6A	ARP4_ARATH Actin-related protein 4 OS=Arabidopsis thaliana GN=ARP4 PE=1 SV=1Zhongzhi13_31707
Zhongzhi13_07804	AT1G20160.1	0.000945855	0.0458412	IPR000209; Peptidase S8/S53 domain IPR003137; PA domain IPR010259; Peptidase S8 propeptide/proteinase inhibitor I9 IPR015500; Peptidase S8, subtilisin-related IPR022398; Peptidase S8, subtilisin, His-active site IPR023828; Peptidase S8, subtilisin, Ser-active site IPR034197; Cucumisin-like catalytic domain	peptidase, putative (EC:3.4.21.25); K18443 golgi-specific brefeldin A-resistance guanine nucleotide exchange factor 1	AIR3_ARATH Subtilisin-like protease SBT5.3 OS=Arabidopsis thaliana GN=AIR3 PE=2 SV=1Zhongzhi13_07804
Zhongzhi13_11003	AT1G20580.1	7.05e-05	0.00937199	IPR001163; LSM domain, eukaryotic/archaea-type IPR010920; LSM domain IPR034099; Small nuclear ribonucleoprotein Sm D3	small nuclear ribonucleoprotein Sm D3; K11088 small nuclear ribonucleoprotein D3	SMD3_XENLA Small nuclear ribonucleoprotein Sm D3 OS=Xenopus laevis GN=snrpd3 PE=2 SV=1Zhongzhi13_11003
Zhongzhi13_15826	AT1G21050.1	0.000351944	0.0240007	IPR006460; Protein MIZU-KUSSEI 1-like, plant	uncharacterized LOC104905624; K05658 ATP-binding cassette, subfamily B (MDR/TAP), member 1 [EC:3.6.3.44]	MIZ1_ARATH Protein MIZU-KUSSEI 1 OS=Arabidopsis thaliana GN=MIZ1 PE=1 SV=1Zhongzhi13_15826
Zhongzhi13_03336	AT1G21200.1	0.000118563	0.0125157	NA
Zhongzhi13_03461	AT1G21870.1	0	0	IPR004853; Sugar phosphate transporter domain	hypothetical protein; K15285 solute carrier family 35, member E3	GONS5_ARATH GDP-mannose transporter GONST5 OS=Arabidopsis thaliana GN=GONST5 PE=2 SV=1Zhongzhi13_03461
Zhongzhi13_07505	AT1G22460.1	0.000390965	0.0253174	IPR002616; tRNA-guanine(15) transglycosylase-like IPR004803; tRNA-guanine transglycosylase IPR019378; GDP-fucose protein O-fucosyltransferase	queuine tRNA-ribosyltransferase; K00773 queuine tRNA-ribosyltransferase [EC:2.4.2.29]	TGT_HUMAN Queuine tRNA-ribosyltransferase OS=Homo sapiens GN=QTRT1 PE=1 SV=3Zhongzhi13_07505
Zhongzhi13_20045	AT1G27340.1	0.000854753	0.0430505	IPR001810; F-box domain IPR011043; Galactose oxidase/kelch, beta-propeller	hypothetical protein; K15196 transcription factor IIIB 90 kDa subunit	FBX6_ARATH F-box only protein 6 OS=Arabidopsis thaliana GN=FBX6 PE=2 SV=1Zhongzhi13_20045
Zhongzhi13_13087	AT1G31360.1	0.000827531	0.0427984	IPR001650; Helicase, C-terminal IPR002121; HRDC domain IPR004589; DNA helicase, ATP-dependent, RecQ type IPR010997; HRDC-like IPR011545; DEAD/DEAH box helicase domain IPR014001; Helicase superfamily 1/2, ATP-binding domain IPR018982; RQC domain IPR027417; P-loop containing nucleoside triphosphate hydrolase IPR032284; ATP-dependent DNA helicase RecQ, zinc-binding domain	mediator of RNA polymerase II transcription subunit 34-like; K10899 ATP-dependent DNA helicase Q1 [EC:3.6.4.12]	MED34_ARATH Mediator of RNA polymerase II transcription subunit 34 OS=Arabidopsis thaliana GN=MED34 PE=1 SV=1Zhongzhi13_13087
Zhongzhi13_24271	AT1G31817.1	0.000211779	0.0175481	IPR001971; Ribosomal protein S11	ribosomal protein S11, mitochondrial-like; K02948 small subunit ribosomal protein S11	RS11_MARMM 30S ribosomal protein S11 OS=Maricaulis maris (strain MCS10) GN=rpsK PE=3 SV=1Zhongzhi13_24271
Zhongzhi13_04292	AT1G32170.1	0.000135111	0.0130146	IPR000757; Glycoside hydrolase family 16 IPR008263; Glycoside hydrolase, family 16, active site IPR010713; Xyloglucan endo-transglycosylase, C-terminal IPR013320; Concanavalin A-like lectin/glucanase domain	probable xyloglucan endotransglucosylase/hydrolase protein 30-like; K08235 xyloglucan:xyloglucosyl transferase [EC:2.4.1.207]	XTH30_ARATH Probable xyloglucan endotransglucosylase/hydrolase protein 30 OS=Arabidopsis thaliana GN=XTH30 PE=2 SV=2Zhongzhi13_04292
Zhongzhi13_14186	AT1G32860.1	1.78e-05	0.0039246	IPR000490; Glycoside hydrolase family 17 IPR017853; Glycoside hydrolase superfamily	hypothetical protein; K19619 tyrosyl-DNA phosphodiesterase 2 [EC:3.1.4.-]	E1311_ARATH Glucan endo-1,3-beta-glucosidase 11 OS=Arabidopsis thaliana GN=At1g32860 PE=1 SV=1Zhongzhi13_14186
Zhongzhi13_15542	AT1G33390.1	0.00010727	0.0118088	IPR000362; Fumarate lyase family IPR001650; Helicase, C-terminal IPR002464; DNA/RNA helicase, ATP-dependent, DEAH-box type, conserved site IPR003018; GAF domain IPR003594; Histidine kinase-like ATPase, C-terminal domain IPR003661; Signal transduction histidine kinase, dimerisation/phosphoacceptor domain IPR005467; Histidine kinase domain IPR005677; Fumarate hydratase, class II IPR007502; Helicase…	probable ATP-dependent RNA helicase DHX37; K14780 ATP-dependent RNA helicase DHX37/DHR1 [EC:3.6.4.13]	ETR1_MALDO Ethylene receptor OS=Malus domestica GN=ETR1 PE=2 SV=1Zhongzhi13_15542
SIN_1007436	AT1G42550.1	0.000603168	0.0346866	IPR019448; EEIG1/EHBP1 N-terminal domain	NA	NASIN_1007436
Zhongzhi13_16659	AT1G47830.1	2.47e-05	0.00489022	IPR011012; Longin-like domain IPR022775; AP complex, mu/sigma subunit	AP-2 complex subunit sigma-like; K11827 AP-2 complex subunit sigma-1	AP2S_ARATH AP-2 complex subunit sigma OS=Arabidopsis thaliana GN=AP17 PE=2 SV=1Zhongzhi13_16659
Zhongzhi13_06420	AT1G50440.3	0.000185505	0.0160618	IPR011016; Zinc finger, RING-CH-type	E3 ubiquitin-protein ligase MARCH2-like; K10656 E3 ubiquitin-protein ligase MARCH1/8 [EC:2.3.2.27]	MARH3_RAT E3 ubiquitin-protein ligase MARCH3 OS=Rattus norvegicus GN=March3 PE=1 SV=1Zhongzhi13_06420
Zhongzhi13_11961	AT1G51760.1	0.00031481	0.0228861	IPR002933; Peptidase M20 IPR011650; Peptidase M20, dimerisation domain IPR017439; Amidohydrolase	hypothetical protein; K14664 IAA-amino acid hydrolase [EC:3.5.1.-]	ILL4_ARATH IAA-amino acid hydrolase ILR1-like 4 OS=Arabidopsis thaliana GN=ILL4 PE=1 SV=2Zhongzhi13_11961
Zhongzhi13_03938	AT1G52540.1	6.11e-07	0.000247989	IPR000719; Protein kinase domain IPR001245; Serine-threonine/tyrosine-protein kinase, catalytic domain IPR008271; Serine/threonine-protein kinase, active site IPR011009; Protein kinase-like domain IPR017441; Protein kinase, ATP binding site	Receptor-like kinase; K04733 interleukin-1 receptor-associated kinase 4 [EC:2.7.11.1]	Y3589_ARATH PTI1-like tyrosine-protein kinase At3g15890 OS=Arabidopsis thaliana GN=At3g15890 PE=2 SV=1Zhongzhi13_03938
Zhongzhi13_31374	AT1G53300.1	2.68e-05	0.00503616	IPR001440; Tetratricopeptide repeat 1 IPR011990; Tetratricopeptide-like helical domain IPR012336; Thioredoxin-like fold IPR013026; Tetratricopeptide repeat-containing domain IPR013766; Thioredoxin domain IPR019734; Tetratricopeptide repeat	TPR repeat-containing thioredoxin TTL1-like; K09527 DnaJ homolog subfamily C member 7	TTL1_ARATH TPR repeat-containing thioredoxin TTL1 OS=Arabidopsis thaliana GN=TTL1 PE=1 SV=1Zhongzhi13_31374
Zhongzhi13_24992	AT1G54250.1	0.000497616	0.030194	IPR005570; RNA polymerase, Rpb8 IPR012340; Nucleic acid-binding, OB-fold	DNA-directed RNA polymerases II, IV and V subunit 8B-like; K03016 DNA-directed RNA polymerases I, II, and III subunit RPABC3	RPB8A_ARATH DNA-directed RNA polymerases II and V subunit 8A OS=Arabidopsis thaliana GN=NRPB8A PE=1 SV=1Zhongzhi13_24992
Zhongzhi13_04305	AT1G55090.1	0.000455374	0.0285293	IPR003010; Carbon-nitrogen hydrolase IPR003694; NAD(+) synthetase IPR014445; Glutamine-dependent NAD(+) synthetase IPR022310; NAD/GMP synthase	POPTRDRAFT_751166; carbon-nitrogen hydrolase family protein; K01950 NAD+ synthase (glutamine-hydrolysing) [EC:6.3.5.1]	NADE_CHICK Glutamine-dependent NAD(+) synthetase OS=Gallus gallus GN=NADSYN1 PE=2 SV=1Zhongzhi13_04305
Zhongzhi13_24620	AT1G56340.2	1.19e-05	0.00278037	IPR001580; Calreticulin/calnexin IPR013320; Concanavalin A-like lectin/glucanase domain IPR018124; Calreticulin/calnexin, conserved site	hypothetical protein; K08057 calreticulin	CALR_RICCO Calreticulin OS=Ricinus communis PE=2 SV=1Zhongzhi13_24620
Zhongzhi13_28479	AT1G61800.1	8.98e-08	4.94e-05	IPR004853; Sugar phosphate transporter domain	hypothetical protein; K15283 solute carrier family 35, member E1	GPT2_ARATH Glucose-6-phosphate/phosphate translocator 2, chloroplastic OS=Arabidopsis thaliana GN=GPT2 PE=2 SV=2Zhongzhi13_28479
Zhongzhi13_00608	AT1G62980.1	1.92e-05	0.00410883	IPR002963; Expansin IPR007112; Expansin/pollen allergen, DPBB domain IPR007117; Expansin, cellulose-binding-like domain IPR007118; Expansin/Lol pI IPR009009; RlpA-like protein, double-psi beta-barrel domain	malate dehydrogenase [NADP], chloroplastic-like; K00051 malate dehydrogenase (NADP+) [EC:1.1.1.82]	EXP30_ORYSJ Putative expansin-A30 OS=Oryza sativa subsp. japonica GN=EXPA30 PE=3 SV=1Zhongzhi13_00608
Zhongzhi13_04316	AT1G64640.1	3.87e-07	0.000175385	IPR003245; Phytocyanin domain IPR008972; Cupredoxin	NA	ENL1_ARATH Early nodulin-like protein 1 OS=Arabidopsis thaliana GN=At2g25060 PE=1 SV=2Zhongzhi13_04316
Zhongzhi13_19621	AT1G65930.1	0.000281864	0.0210878	IPR004790; Isocitrate dehydrogenase NADP-dependent IPR019818; Isocitrate/isopropylmalate dehydrogenase, conserved site IPR024084; Isopropylmalate dehydrogenase-like domain	isocitrate dehydrogenase [NADP]-like; K00031 isocitrate dehydrogenase [EC:1.1.1.42]	IDHC_TOBAC Isocitrate dehydrogenase [NADP] OS=Nicotiana tabacum PE=2 SV=1Zhongzhi13_19621
Zhongzhi13_23782	AT1G67730.1	0.000356077	0.0240696	IPR002347; Short-chain dehydrogenase/reductase SDR IPR016040; NAD(P)-binding domain	hypothetical protein; K10251 17beta-estradiol 17-dehydrogenase / very-long-chain 3-oxoacyl-CoA reductase [EC:1.1.1.62 1.1.1.330]	KCR1_ARATH Very-long-chain 3-oxoacyl-CoA reductase 1 OS=Arabidopsis thaliana GN=KCR1 PE=1 SV=1Zhongzhi13_23782
Zhongzhi13_04677	AT1G68750.1	5.08e-05	0.0079966	IPR015813; Pyruvate/Phosphoenolpyruvate kinase-like domain IPR018129; Phosphoenolpyruvate carboxylase, Lys active site IPR021135; Phosphoenolpyruvate carboxylase IPR033129; Phosphoenolpyruvate carboxylase, His active site	phosphoenolpyruvate carboxylase 4; K01595 phosphoenolpyruvate carboxylase [EC:4.1.1.31]	CAPP4_ARATH Phosphoenolpyruvate carboxylase 4 OS=Arabidopsis thaliana GN=PPC4 PE=2 SV=1Zhongzhi13_04677
Zhongzhi13_20184	AT1G73450.1	0.000242506	0.0190689	IPR000719; Protein kinase domain IPR008271; Serine/threonine-protein kinase, active site IPR011009; Protein kinase-like domain	hypothetical protein; K18669 dual specificity tyrosine-phosphorylation-regulated kinase 2/3/4 [EC:2.7.12.1]	DYRK2_DICDI Probable serine/threonine-protein kinase dyrk2 OS=Dictyostelium discoideum GN=dyrk2 PE=3 SV=1Zhongzhi13_20184
Zhongzhi13_06582	AT1G73850.1	0.000183842	0.0160987	IPR012870; Protein of unknown function DUF1666	NA	NAZhongzhi13_06582
Zhongzhi13_06512	AT1G74310.1	5.39e-05	0.00798189	IPR001270; ClpA/B family IPR003593; AAA+ ATPase domain IPR003959; ATPase, AAA-type, core IPR004176; Clp, N-terminal IPR018368; ClpA/B, conserved site 1 IPR019489; Clp ATPase, C-terminal IPR027417; P-loop containing nucleoside triphosphate hydrolase IPR028299; ClpA/B, conserved site 2	HSP101; heat shock protein 101; K03695 ATP-dependent Clp protease ATP-binding subunit ClpB	CLPB1_ARATH Chaperone protein ClpB1 OS=Arabidopsis thaliana GN=CLPB1 PE=1 SV=2Zhongzhi13_06512
Zhongzhi13_16685	AT1G75800.1	5.9e-05	0.00811946	IPR001938; Thaumatin IPR017949; Thaumatin, conserved site	nuclear pore complex protein Nup96 homolog; K14297 nuclear pore complex protein Nup98-Nup96	TLP1_PRUPE Thaumatin-like protein 1 OS=Prunus persica PE=2 SV=1Zhongzhi13_16685
Zhongzhi13_23165	AT1G76880.1	0.000235416	0.018897	IPR001005; SANT/Myb domain IPR017877; Myb-like domain	NA	TGT2_ARATH Trihelix transcription factor GT-2 OS=Arabidopsis thaliana GN=GT-2 PE=2 SV=1Zhongzhi13_23165
Zhongzhi13_03080	AT1G78130.1	9.6e-06	0.00231153	IPR011701; Major facilitator superfamily IPR020846; Major facilitator superfamily domain	NA	SPIN_DROME Protein spinster OS=Drosophila melanogaster GN=spin PE=1 SV=1Zhongzhi13_03080
Zhongzhi13_06431	AT1G78900.2	0.000138166	0.0131445	IPR000194; ATPase, F1/V1/A1 complex, alpha/beta subunit, nucleotide-binding domain IPR004100; ATPase, F1/V1/A1 complex, alpha/beta subunit, N-terminal domain IPR005725; ATPase, V1 complex, subunit A IPR020003; ATPase, alpha/beta subunit, nucleotide-binding domain, active site IPR027417; P-loop containing nucleoside triphosphate hydrolase IPR031686; ATPsynthase alpha/beta subunit, N-terminal exten…	hypothetical protein; K02145 V-type H+-transporting ATPase subunit A [EC:3.6.3.14]	VATA_DAUCA V-type proton ATPase catalytic subunit A OS=Daucus carota PE=1 SV=1Zhongzhi13_06431
Zhongzhi13_22317	AT1G80930.1	3.58e-05	0.00612922	IPR003890; MIF4G-like, type 3 IPR003891; Initiation factor eIF-4 gamma, MA3 IPR016024; Armadillo-type fold	MIF4G domain-containing protein / MA3 domain-containing protein isoform 1; K13100 pre-mRNA-splicing factor CWC22	CWC22_HUMAN Pre-mRNA-splicing factor CWC22 homolog OS=Homo sapiens GN=CWC22 PE=1 SV=3Zhongzhi13_22317
Zhongzhi13_10039	AT2G01820.1	0.000597182	0.0346006	IPR000719; Protein kinase domain IPR001245; Serine-threonine/tyrosine-protein kinase, catalytic domain IPR003591; Leucine-rich repeat, typical subtype IPR008271; Serine/threonine-protein kinase, active site IPR011009; Protein kinase-like domain IPR013210; Leucine-rich repeat-containing N-terminal, plant-type IPR017441; Protein kinase, ATP binding site IPR032675; Leucine-rich repeat domain, L doma…	probable receptor protein kinase TMK1; K00924	TMK1_ARATH Probable receptor protein kinase TMK1 OS=Arabidopsis thaliana GN=TMK1 PE=1 SV=1Zhongzhi13_10039
Zhongzhi13_20942	AT2G17020.1	0.000117579	0.0125843	IPR001611; Leucine-rich repeat IPR001810; F-box domain IPR006553; Leucine-rich repeat, cysteine-containing subtype	glucose regulated repressor protein, putative; K10268 F-box and leucine-rich repeat protein 2/20	FBL10_ARATH F-box/LRR-repeat protein 10 OS=Arabidopsis thaliana GN=FBL10 PE=2 SV=1Zhongzhi13_20942
Zhongzhi13_15704	AT2G17230.1	0.000351183	0.0241627	IPR006766; Phosphate-induced protein 1	NA	NAZhongzhi13_15704
Zhongzhi13_09819	AT2G20390.1	0.000316475	0.0227921	IPR014807; Cytochrome oxidase assembly protein 1	NA	NAZhongzhi13_09819
Zhongzhi13_28566	AT2G20650.2	0.000399276	0.0256402	NA	NA	DSC1_SCHPO DSC E3 ubiquitin ligase complex subunit 1 OS=Schizosaccharomyces pombe (strain 972 / ATCC 24843) GN=dsc1 PE=1 SV=2Zhongzhi13_28566
Zhongzhi13_20994	AT2G21090.1	9.63e-05	0.0114189	IPR002885; Pentatricopeptide repeat IPR011990; Tetratricopeptide-like helical domain	putative pentatricopeptide repeat-containing protein At3g18840; K17279 receptor expression-enhancing protein 5/6	PP167_ARATH Pentatricopeptide repeat-containing protein At2g21090 OS=Arabidopsis thaliana GN=PCMP-E48 PE=2 SV=1Zhongzhi13_20994
Zhongzhi13_23555	AT2G23290.1	4.83e-10	4.13e-07	IPR001005; SANT/Myb domain IPR009057; Homeobox domain-like IPR017930; Myb domain	SREBP; sucrose responsive element binding protein; K09422 myb proto-oncogene protein, plant	MYB44_ARATH Transcription factor MYB44 OS=Arabidopsis thaliana GN=MYB44 PE=2 SV=1Zhongzhi13_23555
Zhongzhi13_18278	AT2G23540.1	0.00109317	0.0486935	IPR001087; GDSL lipase/esterase IPR013830; SGNH hydrolase-type esterase domain	geranylgeranyl diphosphate reductase, chloroplastic; K10960 geranylgeranyl reductase [EC:1.3.1.83]	GDL38_ARATH GDSL esterase/lipase At2g23540 OS=Arabidopsis thaliana GN=At2g23540 PE=2 SV=1Zhongzhi13_18278
Zhongzhi13_00042	AT2G25530.1	8.89e-05	0.0108693	IPR002885; Pentatricopeptide repeat IPR005654; ATPase, AFG1-like	hypothetical protein; K18798 protein AFG1	PP160_ARATH Pentatricopeptide repeat-containing protein At2g17525, mitochondrial OS=Arabidopsis thaliana GN=At2g17525 PE=2 SV=2Zhongzhi13_00042
Zhongzhi13_00264	AT2G26110.1	0.000983864	0.0462296	IPR008480; Protein of unknown function DUF761, plant IPR025520; Domain of unknown function DUF4408	uncharacterized LOC103938112; K07441 beta-1,4-N-acetylglucosaminyltransferase [EC:2.4.1.141]	NAZhongzhi13_00264
Zhongzhi13_10139	AT2G27720.1	0.000364296	0.024411	NA	CaRP2B; 60S acidic ribosomal protein P2B-like; K02943 large subunit ribosomal protein LP2	RLA2B_MAIZE 60S acidic ribosomal protein P2B OS=Zea mays GN=RPP2B PE=1 SV=1Zhongzhi13_10139
Zhongzhi13_17744	AT2G30020.1	0.000145961	0.0133902	IPR000222; PPM-type phosphatase, divalent cation binding IPR001932; PPM-type phosphatase domain	probable protein phosphatase 2C 25; K17506 protein phosphatase 1L [EC:3.1.3.16]	P2C25_ARATH Probable protein phosphatase 2C 25 OS=Arabidopsis thaliana GN=At2g30020 PE=1 SV=1Zhongzhi13_17744
Zhongzhi13_30561	AT2G32400.1	0.000319657	0.0228081	IPR000337; GPCR, family 3 IPR001320; Ionotropic glutamate receptor IPR001638; Solute-binding protein family 3/N-terminal domain of MltF IPR001828; Receptor, ligand binding region IPR017103; Ionotropic glutamate receptor, plant IPR028082; Periplasmic binding protein-like I	glutamate receptor 3.7; K05387 glutamate receptor, ionotropic, plant	GLR37_ARATH Glutamate receptor 3.7 OS=Arabidopsis thaliana GN=GLR3.7 PE=2 SV=2Zhongzhi13_30561
Zhongzhi13_28579	AT2G32970.2	4.02e-05	0.00659589	NA
Zhongzhi13_30224	AT2G34190.1	6.91e-07	0.000253407	IPR006043; Xanthine/uracil/vitamin C permease	nucleobase-ascorbate transporter 2; K14611 solute carrier family 23 (nucleobase transporter), member 1/2	NAT2_ARATH Nucleobase-ascorbate transporter 2 OS=Arabidopsis thaliana GN=NAT2 PE=2 SV=2Zhongzhi13_30224
Zhongzhi13_14581	AT2G35330.1	6.37e-06	0.001752	IPR001841; Zinc finger, RING-type	NA	MIP1_ARATH MND1-interacting protein 1 OS=Arabidopsis thaliana GN=MIP1 PE=1 SV=1Zhongzhi13_14581
Zhongzhi13_12236	AT2G36090.1	0.000831153	0.0424163	IPR001810; F-box domain	NA	FB322_ARATH Probable F-box protein At1g60180 OS=Arabidopsis thaliana GN=At2g36090 PE=2 SV=1Zhongzhi13_12236
Zhongzhi13_28143	AT2G37710.1	0	0	IPR000719; Protein kinase domain IPR001220; Legume lectin domain IPR008271; Serine/threonine-protein kinase, active site IPR011009; Protein kinase-like domain IPR013320; Concanavalin A-like lectin/glucanase domain IPR017441; Protein kinase, ATP binding site IPR019825; Legume lectin, beta chain, Mn/Ca-binding site	L-type lectin-domain containing receptor kinase IV.1-like; K04730 interleukin-1 receptor-associated kinase 1 [EC:2.7.11.1]	LRK41_ARATH L-type lectin-domain containing receptor kinase IV.1 OS=Arabidopsis thaliana GN=LECRK41 PE=2 SV=1Zhongzhi13_28143
Zhongzhi13_28178	AT2G37925.1	0.000119869	0.0124826	IPR007274; Ctr copper transporter	CTR2; copper transporter; K14686 solute carrier family 31 (copper transporter), member 1	COPT4_ARATH Copper transporter 4 OS=Arabidopsis thaliana GN=COPT4 PE=2 SV=2Zhongzhi13_28178
Zhongzhi13_28364	AT2G38670.1	0.000146817	0.0131555	IPR004821; Cytidyltransferase-like domain	ethanolamine-phosphate cytidylyltransferase-like; K00967 ethanolamine-phosphate cytidylyltransferase [EC:2.7.7.14]	PECT1_ARATH Ethanolamine-phosphate cytidylyltransferase OS=Arabidopsis thaliana GN=PECT1 PE=1 SV=1Zhongzhi13_28364
Zhongzhi13_15332	AT2G38840.1	0.000324961	0.022765	IPR003191; Guanylate-binding protein, C-terminal IPR008883; Ubiquitin E2 variant, N-terminal IPR016135; Ubiquitin-conjugating enzyme/RWD-like IPR017916; Steadiness box (SB) domain	protein ELC; K12183 ESCRT-I complex subunit TSG101	ELCL_ARATH Protein ELC-like OS=Arabidopsis thaliana GN=ELCL PE=1 SV=1Zhongzhi13_15332
Zhongzhi13_09671	AT2G40435.1	0	0	NA
Zhongzhi13_08228	AT2G41370.1	7.23e-05	0.00944514	IPR000210; BTB/POZ domain IPR002110; Ankyrin repeat IPR011333; SKP1/BTB/POZ domain IPR020683; Ankyrin repeat-containing domain IPR024228; Regulatory protein NPR, central domain	regulatory protein NPR5; K14508 regulatory protein NPR1	NPR5_ARATH Regulatory protein NPR5 OS=Arabidopsis thaliana GN=NPR5 PE=1 SV=1Zhongzhi13_08228
Zhongzhi13_07234	AT2G43070.1	0.000770953	0.0412567	IPR003137; PA domain IPR006639; Presenilin/signal peptide peptidase IPR007369; Peptidase A22B, signal peptide peptidase	signal peptide peptidase-like 5-like; K09597 signal peptide peptidase-like 2B [EC:3.4.23.-]	SIPL3_ARATH Signal peptide peptidase-like 3 OS=Arabidopsis thaliana GN=SPPL3 PE=2 SV=1Zhongzhi13_07234
Zhongzhi13_02508	AT2G45280.2	7.45e-05	0.00956369	IPR013632; DNA recombination and repair protein Rad51-like, C-terminal IPR020588; DNA recombination and repair protein RecA-like, ATP-binding domain IPR027417; P-loop containing nucleoside triphosphate hydrolase IPR033925; Rad51/DMC1/RadA	DNA repair protein RAD51 homolog 3; K10870 RAD51-like protein 2	RA51C_ARATH DNA repair protein RAD51 homolog 3 OS=Arabidopsis thaliana GN=RAD51C PE=1 SV=2Zhongzhi13_02508
Zhongzhi13_31625	AT3G02710.1	3.33e-05	0.00583868	IPR013180; Beta-catenin-like protein 1, N-terminal IPR016024; Armadillo-type fold	beta-catenin-like protein 1; K12864 beta-catenin-like protein 1	CTBL1_HUMAN Beta-catenin-like protein 1 OS=Homo sapiens GN=CTNNBL1 PE=1 SV=1Zhongzhi13_31625
Zhongzhi13_10069	AT3G02875.1	0.000305067	0.0226043	IPR002933; Peptidase M20 IPR011650; Peptidase M20, dimerisation domain IPR017439; Amidohydrolase	IAA-amino acid hydrolase ILR1-like 3; K14664 IAA-amino acid hydrolase [EC:3.5.1.-]	ILL7_ORYSJ IAA-amino acid hydrolase ILR1-like 7 OS=Oryza sativa subsp. japonica GN=ILL7 PE=2 SV=1Zhongzhi13_10069
Zhongzhi13_04998	AT3G06483.1	6.6e-05	0.00891602	IPR003594; Histidine kinase-like ATPase, C-terminal domain IPR005467; Histidine kinase domain IPR018955; Branched-chain alpha-ketoacid dehydrogenase kinase/Pyruvate dehydrogenase kinase, N-terminal	uncharacterized LOC101253414; K00898 pyruvate dehydrogenase kinase 2/3/4 [EC:2.7.11.2]	PDK_ARATH [Pyruvate dehydrogenase (acetyl-transferring)] kinase, mitochondrial OS=Arabidopsis thaliana GN=PDK PE=1 SV=1Zhongzhi13_04998
Zhongzhi13_12830	AT3G06860.1	0.000489807	0.029956	IPR000743; Glycoside hydrolase, family 28 IPR001753; Crotonase superfamily IPR006108; 3-hydroxyacyl-CoA dehydrogenase, C-terminal IPR006176; 3-hydroxyacyl-CoA dehydrogenase, NAD binding IPR006626; Parallel beta-helix repeat IPR008927; 6-phosphogluconate dehydrogenase C-terminal domain-like IPR011050; Pectin lyase fold/virulence factor IPR016040; NAD(P)-binding domain IPR018376; Enoyl-CoA hydratas…	glyoxysomal fatty acid beta-oxidation multifunctional protein MFP-a; K10527 enoyl-CoA hydratase/3-hydroxyacyl-CoA dehydrogenase [EC:4.2.1.17 1.1.1.35 1.1.1.211]	MFPA_CUCSA Glyoxysomal fatty acid beta-oxidation multifunctional protein MFP-a OS=Cucumis sativus PE=1 SV=1Zhongzhi13_12830
Zhongzhi13_21503	AT3G07140.1	0.000939389	0.045816	IPR007245; GPI transamidase component PIG-T	GPI transamidase component PIG-T; K05292 phosphatidylinositol glycan, class T	PIGT_HUMAN GPI transamidase component PIG-T OS=Homo sapiens GN=PIGT PE=1 SV=1Zhongzhi13_21503
Zhongzhi13_03074	AT3G07180.1	0.00107783	0.0485716	IPR019540; Phosphatidylinositol-glycan biosynthesis class S protein	GPI transamidase component PIG-S-like; K05291 phosphatidylinositol glycan, class S	PIGS_RAT GPI transamidase component PIG-S OS=Rattus norvegicus GN=Pigs PE=2 SV=3Zhongzhi13_03074
Zhongzhi13_17130	AT3G07340.1	0.000551673	0.0327015	IPR011598; Myc-type, basic helix-loop-helix (bHLH) domain	hypothetical protein; K11253 histone H3	BH062_ARATH Transcription factor bHLH62 OS=Arabidopsis thaliana GN=BHLH62 PE=2 SV=1Zhongzhi13_17130
Zhongzhi13_21843	AT3G07360.1	0.000242195	0.0192407	IPR000225; Armadillo IPR003613; U box domain IPR016024; Armadillo-type fold	U-box domain-containing protein 14-like; K08332 vacuolar protein 8	PUB9_ARATH U-box domain-containing protein 9 OS=Arabidopsis thaliana GN=PUB9 PE=1 SV=1Zhongzhi13_21843
Zhongzhi13_06391	AT3G14310.1	0.00108805	0.0487473	IPR000070; Pectinesterase, catalytic IPR006501; Pectinesterase inhibitor domain IPR011050; Pectin lyase fold/virulence factor IPR018040; Pectinesterase, Tyr active site IPR033131; Pectinesterase, Asp active site	PMEU1; pectin methylesterase (EC:3.1.1.11); K01051 pectinesterase [EC:3.1.1.11]	PMEU1_SOLLC Pectinesterase/pectinesterase inhibitor U1 OS=Solanum lycopersicum GN=PMEU1 PE=2 SV=1Zhongzhi13_06391
Zhongzhi13_26142	AT3G14610.1	0.000581245	0.0339324	IPR001128; Cytochrome P450 IPR002401; Cytochrome P450, E-class, group I IPR017972; Cytochrome P450, conserved site	cytochrome P450 CYP72A219-like; K07426 cytochrome P450, family 4, subfamily B, polypeptide 1 [EC:1.14.14.1]	C7A29_PANGI Cytochrome P450 CYP72A219 OS=Panax ginseng PE=2 SV=1Zhongzhi13_26142
Zhongzhi13_29425	AT3G15380.1	0.000803827	0.0424266	IPR007603; Choline transporter-like	choline transporter-like protein 2; K15377 solute carrier family 44 (choline transporter-like protein), member 2/4/5	CTL2_MOUSE Choline transporter-like protein 2 OS=Mus musculus GN=Slc44a2 PE=1 SV=2Zhongzhi13_29425
Zhongzhi13_05075	AT3G16810.1	2.79e-05	0.00499955	IPR001313; Pumilio RNA-binding repeat IPR006121; Heavy metal-associated domain, HMA IPR012959; CPL domain IPR016024; Armadillo-type fold IPR033133; Pumilio homology domain	pumilio homolog 24; K14844 pumilio homology domain family member 6	PUM24_ARATH Pumilio homolog 24 OS=Arabidopsis thaliana GN=APUM24 PE=2 SV=1Zhongzhi13_05075
Zhongzhi13_02058	AT3G18040.1	0.000521933	0.031422	IPR000719; Protein kinase domain IPR003527; Mitogen-activated protein (MAP) kinase, conserved site IPR011009; Protein kinase-like domain IPR017441; Protein kinase, ATP binding site	mitogen-activated protein kinase 9-like; K04371 mitogen-activated protein kinase 1/3 [EC:2.7.11.24]	MPK9_ARATH Mitogen-activated protein kinase 9 OS=Arabidopsis thaliana GN=MPK9 PE=2 SV=2Zhongzhi13_02058
Zhongzhi13_02168	AT3G18190.1	0.000368015	0.0242387	IPR002194; Chaperonin TCP-1, conserved site IPR002423; Chaperonin Cpn60/TCP-1 family IPR012717; T-complex protein 1, delta subunit IPR017998; Chaperone tailless complex polypeptide 1 (TCP-1) IPR027409; GroEL-like apical domain	T-complex protein 1 subunit delta; K09496 T-complex protein 1 subunit delta	TCPD_DICDI T-complex protein 1 subunit delta OS=Dictyostelium discoideum GN=cct4 PE=3 SV=1Zhongzhi13_02168
Zhongzhi13_33577	AT3G18524.1	0.00013378	0.0130494	IPR000432; DNA mismatch repair protein MutS, C-terminal IPR007695; DNA mismatch repair protein MutS-like, N-terminal IPR007696; DNA mismatch repair protein MutS, core IPR007860; DNA mismatch repair protein MutS, connector domain IPR007861; DNA mismatch repair protein MutS, clamp IPR011184; DNA mismatch repair MutS IPR027417; P-loop containing nucleoside triphosphate hydrolase	hypothetical protein; K08735 DNA mismatch repair protein MSH2	MSH2_ARATH DNA mismatch repair protein MSH2 OS=Arabidopsis thaliana GN=MSH2 PE=1 SV=1Zhongzhi13_33577
Zhongzhi13_14339	AT3G18600.1	2.02e-05	0.00419827	IPR000629; ATP-dependent RNA helicase DEAD-box, conserved site IPR001650; Helicase, C-terminal IPR011545; DEAD/DEAH box helicase domain IPR014001; Helicase superfamily 1/2, ATP-binding domain IPR014014; RNA helicase, DEAD-box type, Q motif IPR025313; Domain of unknown function DUF4217 IPR027417; P-loop containing nucleoside triphosphate hydrolase	DEAD-box ATP-dependent RNA helicase 27; K13179 ATP-dependent RNA helicase DDX18/HAS1 [EC:3.6.4.13]	RH51_ARATH DEAD-box ATP-dependent RNA helicase 51 OS=Arabidopsis thaliana GN=RH51 PE=2 SV=1Zhongzhi13_14339
Zhongzhi13_00093	AT3G19760.1	0	0	IPR001650; Helicase, C-terminal IPR011545; DEAD/DEAH box helicase domain IPR014001; Helicase superfamily 1/2, ATP-binding domain IPR014014; RNA helicase, DEAD-box type, Q motif IPR027417; P-loop containing nucleoside triphosphate hydrolase	eukaryotic initiation factor 4A-3-like; K13025 ATP-dependent RNA helicase [EC:3.6.4.13]	IF4A3_NICPL Eukaryotic initiation factor 4A-3 OS=Nicotiana plumbaginifolia PE=2 SV=1Zhongzhi13_00093
Zhongzhi13_29549	AT3G20530.1	0.000826795	0.0430492	IPR000719; Protein kinase domain IPR008271; Serine/threonine-protein kinase, active site IPR011009; Protein kinase-like domain IPR017441; Protein kinase, ATP binding site	hypothetical protein; K04733 interleukin-1 receptor-associated kinase 4 [EC:2.7.11.1]	Y3707_ARATH Serine/threonine-protein kinase At3g07070 OS=Arabidopsis thaliana GN=At3g07070 PE=2 SV=1Zhongzhi13_29549
Zhongzhi13_15124	AT3G20840.1	6.32e-08	3.75e-05	IPR001471; AP2/ERF domain IPR016177; DNA-binding domain	AP2 domain-containing transcription factor; K09285 AP2-like factor, ANT lineage	PLET2_ARATH AP2-like ethylene-responsive transcription factor PLT2 OS=Arabidopsis thaliana GN=PLT2 PE=2 SV=1Zhongzhi13_15124
Zhongzhi13_11008	AT3G20860.1	8.15e-06	0.00209236	IPR000719; Protein kinase domain IPR011009; Protein kinase-like domain IPR017441; Protein kinase, ATP binding site	hypothetical protein; K08857 NIMA (never in mitosis gene a)-related kinase [EC:2.7.11.1]	NEK6_ARATH Serine/threonine-protein kinase Nek6 OS=Arabidopsis thaliana GN=NEK6 PE=3 SV=1Zhongzhi13_11008
Zhongzhi13_06249	AT3G21350.1	0.000566769	0.0333399	IPR007018; Mediator complex, subunit Med6 IPR016820; Mediator complex, subunit Med6, metazoa/plant	mediator of RNA polymerase II transcription subunit 6; K15128 mediator of RNA polymerase II transcription subunit 6	MED6_ARATH Mediator of RNA polymerase II transcription subunit 6 OS=Arabidopsis thaliana GN=MED6 PE=1 SV=1Zhongzhi13_06249
Zhongzhi13_05232	AT3G22450.1	3.05e-06	0.000979827	IPR005484; Ribosomal protein L18	uncharacterized LOC101254165; K02881 large subunit ribosomal protein L18	NAZhongzhi13_05232
Zhongzhi13_26030	AT3G23410.1	0	0	IPR000172; Glucose-methanol-choline oxidoreductase, N-terminal IPR007867; Glucose-methanol-choline oxidoreductase, C-terminal IPR012400; Long-chain-alcohol oxidase IPR023753; FAD/NAD(P)-binding domain	long-chain-alcohol oxidase FAO1-like; K17756 long-chain-alcohol oxidase [EC:1.1.3.20]	FAO1_LOTJA Long-chain-alcohol oxidase FAO1 OS=Lotus japonicus GN=FAO1 PE=1 SV=1Zhongzhi13_26030
Zhongzhi13_26029	AT3G23430.1	0.000281533	0.0212696	IPR004331; SPX domain IPR004342; EXS, C-terminal IPR034092; PHO1, SPX domain	hypothetical protein; K14514 ethylene-insensitive protein 3	PHO1_ARATH Phosphate transporter PHO1 OS=Arabidopsis thaliana GN=PHO1 PE=2 SV=1Zhongzhi13_26029
Zhongzhi13_01607	AT3G25690.2	0.000634098	0.0361952	NA	hypothetical protein; K02184 formin 2	CHUP1_ARATH Protein CHUP1, chloroplastic OS=Arabidopsis thaliana GN=CHUP1 PE=1 SV=1Zhongzhi13_01607
Zhongzhi13_23865	AT3G26980.1	0.000366914	0.0243745	IPR000626; Ubiquitin domain IPR017000; Membrane-anchored ubiquitin-fold protein IPR029071; Ubiquitin-related domain	NA	MUB4_ARATH Membrane-anchored ubiquitin-fold protein 4 OS=Arabidopsis thaliana GN=MUB4 PE=1 SV=1Zhongzhi13_23865
Zhongzhi13_12133	AT3G43120.1	0.000423638	0.0267587	IPR003676; Small auxin-up RNA	uncharacterized LOC102596161; K14488 SAUR family protein	A10A5_SOYBN Auxin-induced protein 10A5 OS=Glycine max PE=2 SV=1Zhongzhi13_12133
Zhongzhi13_04049	AT3G45400.1	0.000772191	0.041038	IPR004263; Exostosin-like	alpha-glucosidase 2-like; K01228 mannosyl-oligosaccharide glucosidase [EC:3.2.1.106]	ARAD1_ARATH Probable arabinosyltransferase ARAD1 OS=Arabidopsis thaliana GN=ARAD1 PE=1 SV=1Zhongzhi13_04049
Zhongzhi13_14735	AT3G47340.1	0.000982979	0.0464714	IPR001962; Asparagine synthase IPR006426; Asparagine synthase, glutamine-hydrolyzing IPR017932; Glutamine amidotransferase type 2 domain IPR029055; Nucleophile aminohydrolases, N-terminal IPR033738; Asparagine synthase, N-terminal domain	asparagine synthetase [glutamine-hydrolyzing]-like; K01953 asparagine synthase (glutamine-hydrolysing) [EC:6.3.5.4]	ASNS_TRIVS Asparagine synthetase [glutamine-hydrolyzing] OS=Triphysaria versicolor GN=AS PE=2 SV=3Zhongzhi13_14735
Zhongzhi13_09249	AT3G49290.2	0.000845808	0.0428802	NA	NA	ABIL3_ARATH Protein ABIL3 OS=Arabidopsis thaliana GN=ABIL3 PE=2 SV=1Zhongzhi13_09249
Zhongzhi13_23473	AT3G49750.1	0.000722594	0.0400598	IPR001611; Leucine-rich repeat IPR032675; Leucine-rich repeat domain, L domain-like	probably inactive leucine-rich repeat receptor-like protein kinase At5g48380; K04730 interleukin-1 receptor-associated kinase 1 [EC:2.7.11.1]	Y1699_ARATH Probable LRR receptor-like serine/threonine-protein kinase At1g69990 OS=Arabidopsis thaliana GN=At1g69990 PE=2 SV=1Zhongzhi13_23473
Zhongzhi13_31958	AT3G49750.1	9.12e-08	4.69e-05	IPR001611; Leucine-rich repeat IPR032675; Leucine-rich repeat domain, L domain-like	hypothetical protein; K04730 interleukin-1 receptor-associated kinase 1 [EC:2.7.11.1]	Y5838_ARATH Probably inactive leucine-rich repeat receptor-like protein kinase At5g48380 OS=Arabidopsis thaliana GN=At5g48380 PE=1 SV=1Zhongzhi13_31958
Zhongzhi13_10259	AT3G52210.1	0.000313315	0.0229944	IPR004971; mRNA (guanine-N(7))-methyltransferase domain IPR029063; S-adenosyl-L-methionine-dependent methyltransferase	mRNA cap guanine-N7 methyltransferase 2-like; K00565 mRNA (guanine-N7-)-methyltransferase [EC:2.1.1.56]	MCES2_ARATH mRNA cap guanine-N7 methyltransferase 2 OS=Arabidopsis thaliana GN=At3g52210 PE=2 SV=1Zhongzhi13_10259
Zhongzhi13_09212	AT3G52590.1	0.000111978	0.0121536	IPR000626; Ubiquitin domain IPR001975; Ribosomal protein L40e IPR011332; Zinc-binding ribosomal protein IPR019954; Ubiquitin conserved site IPR019956; Ubiquitin IPR029071; Ubiquitin-related domain	ubiquitin; K02927 large subunit ribosomal protein L40e	RL40_NICSY Ubiquitin-60S ribosomal protein L40 OS=Nicotiana sylvestris GN=UBICEP52-7 PE=2 SV=2Zhongzhi13_09212
Zhongzhi13_00183	AT3G54560.1	0	0	IPR002119; Histone H2A IPR007125; Histone H2A/H2B/H3 IPR009072; Histone-fold IPR032454; Histone H2A, C-terminal domain	uncharacterized LOC100500629; K11251 histone H2A	H2AV3_ARATH Probable histone H2A variant 3 OS=Arabidopsis thaliana GN=At1g52740 PE=1 SV=1Zhongzhi13_00183
Zhongzhi13_08073	AT3G58040.1	0.000828297	0.0425524	IPR001841; Zinc finger, RING-type IPR008974; TRAF-like IPR013010; Zinc finger, SIAH-type IPR018121; Seven-in-absentia protein, TRAF-like domain	POPTRDRAFT_716975; Ubiquitin ligase SINAT2 family protein; K04506 E3 ubiquitin-protein ligase SIAH1 [EC:2.3.2.27]	SINA2_ARATH E3 ubiquitin-protein ligase SINAT2 OS=Arabidopsis thaliana GN=SINAT2 PE=1 SV=1Zhongzhi13_08073
Zhongzhi13_26886	AT3G60480.1	3.94e-05	0.00660004	NA
Zhongzhi13_26647	AT3G61600.2	0.00101114	0.0469388	IPR000210; BTB/POZ domain IPR008974; TRAF-like IPR011333; SKP1/BTB/POZ domain IPR011705; BTB/Kelch-associated	uncharacterized LOC100854210; K03635 molybdopterin synthase catalytic subunit [EC:2.8.1.12]	POB1_ARATH BTB/POZ domain-containing protein POB1 OS=Arabidopsis thaliana GN=POB1 PE=2 SV=2Zhongzhi13_26647
Zhongzhi13_14817	AT4G01400.3	0.000908743	0.0446036	IPR002885; Pentatricopeptide repeat	hypothetical protein; K17964 leucine-rich PPR motif-containing protein, mitochondrial	PP298_ARATH Pentatricopeptide repeat-containing protein At4g01400, mitochondrial OS=Arabidopsis thaliana GN=At4g01400 PE=2 SV=2Zhongzhi13_14817
Zhongzhi13_29980	AT4G05000.2	0.000886486	0.0440726	IPR007143; Vacuolar protein sorting-associated, VPS28 IPR017898; Vacuolar protein sorting-associated, VPS28, N-terminal IPR017899; Vacuolar protein sorting-associated, VPS28, C-terminal	POPTRDRAFT_555508; VPS28 protein 2; K12184 ESCRT-I complex subunit VPS28	VP282_ARATH Vacuolar protein sorting-associated protein 28 homolog 2 OS=Arabidopsis thaliana GN=VPS28-2 PE=1 SV=2Zhongzhi13_29980
Zhongzhi13_16467	AT4G07990.1	5.85e-05	0.00819907	IPR001623; DnaJ domain	dnaJ protein; K09510 DnaJ homolog subfamily B member 4	DNJB2_MOUSE DnaJ homolog subfamily B member 2 OS=Mus musculus GN=Dnajb2 PE=1 SV=2Zhongzhi13_16467
Zhongzhi13_14444	AT4G12290.1	0.000711781	0.0397462	IPR000269; Copper amine oxidase IPR015798; Copper amine oxidase, C-terminal IPR015800; Copper amine oxidase, N2-terminal IPR015802; Copper amine oxidase, N3-terminal IPR016182; Copper amine oxidase, N-terminal	hypothetical protein; K00276 primary-amine oxidase [EC:1.4.3.21]	AMO_ARATH Primary amine oxidase OS=Arabidopsis thaliana GN=At1g62810 PE=2 SV=1Zhongzhi13_14444
Zhongzhi13_26283	AT4G13110.1	2.52e-05	0.00486095	IPR005607; BSD domain	NA	BSDC1_DANRE BSD domain-containing protein 1 OS=Danio rerio GN=bsdc1 PE=1 SV=1Zhongzhi13_26283
SIN_1001597	AT4G14420.1	0.00102661	0.0473714	IPR008637; HR-like lesion-inducer	NA	NASIN_1001597
Zhongzhi13_02114	AT4G17080.1	0.000140392	0.0131934	IPR003409; MORN motif	phosphatidylinositol 4-phosphate 5-kinase 6-like; K00889 1-phosphatidylinositol-4-phosphate 5-kinase [EC:2.7.1.68]	PI5K8_ARATH Phosphatidylinositol 4-phosphate 5-kinase 8 OS=Arabidopsis thaliana GN=PIP5K8 PE=1 SV=1Zhongzhi13_02114
Zhongzhi13_18047	AT4G18800.1	0.000725756	0.0399477	IPR001806; Small GTPase superfamily IPR005225; Small GTP-binding protein domain IPR027417; P-loop containing nucleoside triphosphate hydrolase	ras-related protein RABA1d; K07904 Ras-related protein Rab-11A	RAA1D_ARATH Ras-related protein RABA1d OS=Arabidopsis thaliana GN=RABA1D PE=2 SV=1Zhongzhi13_18047
Zhongzhi13_30017	AT4G21330.1	0.00010262	0.0118028	IPR011598; Myc-type, basic helix-loop-helix (bHLH) domain	hypothetical protein; K13422 transcription factor MYC2	DYT1_ARATH Transcription factor DYSFUNCTIONAL TAPETUM 1 OS=Arabidopsis thaliana GN=DYT1 PE=2 SV=1Zhongzhi13_30017
Zhongzhi13_14092	AT4G23990.1	0.000120217	0.0123519	IPR005150; Cellulose synthase IPR029044; Nucleotide-diphospho-sugar transferases	cellulose synthase A catalytic subunit 7 [UDP-forming]; K10999 cellulose synthase A [EC:2.4.1.12]	CSLG3_ARATH Cellulose synthase-like protein G3 OS=Arabidopsis thaliana GN=CSLG3 PE=2 SV=2Zhongzhi13_14092
Zhongzhi13_24512	AT4G24280.1	0.000146188	0.0132533	IPR012725; Chaperone DnaK IPR013126; Heat shock protein 70 family IPR018181; Heat shock protein 70, conserved site IPR029047; Heat shock protein 70kD, peptide-binding domain IPR029048; Heat shock protein 70kD, C-terminal domain	Os12g0244100; K03283 heat shock 70kDa protein 1/8; K06758 L1 cell adhesion molecule like protein	HSP7S_PEA Stromal 70 kDa heat shock-related protein, chloroplastic OS=Pisum sativum GN=HSP70 PE=1 SV=1Zhongzhi13_24512
SIN_1000149	AT4G27450.1	0.000949566	0.0454494	IPR024286; Domain of unknown function DUF3700 IPR029055; Nucleophile aminohydrolases, N-terminal	asparagine synthetase [glutamine-hydrolyzing] 1-like; K01953 asparagine synthase (glutamine-hydrolysing) [EC:6.3.5.4]	TSJT1_TOBAC Stem-specific protein TSJT1 OS=Nicotiana tabacum GN=TSJT1 PE=2 SV=1SIN_1000149
Zhongzhi13_19357	AT4G28250.1	4.72e-05	0.00757752	IPR005795; Major pollen allergen Lol pI IPR007112; Expansin/pollen allergen, DPBB domain IPR007117; Expansin, cellulose-binding-like domain IPR007118; Expansin/Lol pI IPR009009; RlpA-like protein, double-psi beta-barrel domain	uncharacterized LOC104881844; K13754 solute carrier family 24 (sodium/potassium/calcium exchanger), member 6	EXPB3_ARATH Expansin-B3 OS=Arabidopsis thaliana GN=EXPB3 PE=2 SV=2Zhongzhi13_19357
Zhongzhi13_16527	AT4G30100.1	0.000886857	0.0438084	IPR027417; P-loop containing nucleoside triphosphate hydrolase	probable helicase senataxin-like; K10706 senataxin [EC:3.6.4.-]	YGSA_SCHPO Uncharacterized ATP-dependent helicase C29A10.10c OS=Schizosaccharomyces pombe (strain 972 / ATCC 24843) GN=SPBC29A10.10c PE=3 SV=1Zhongzhi13_16527
Zhongzhi13_13144	AT4G31590.1	8.65e-05	0.0107571	IPR001173; Glycosyltransferase 2-like IPR029044; Nucleotide-diphospho-sugar transferases	CSLA1-1; glycosyltransferase family 2 protein; K13680 beta-mannan synthase [EC:2.4.1.32]	CSLC5_ARATH Probable xyloglucan glycosyltransferase 5 OS=Arabidopsis thaliana GN=CSLC5 PE=1 SV=1Zhongzhi13_13144
Zhongzhi13_13520	AT4G32190.1	0.000350777	0.0243521	NA
Zhongzhi13_16891	AT4G33400.1	0.000266954	0.0203678	IPR013863; Vacuolar import/degradation, Vid27-related IPR022796; Chlorophyll A-B binding protein	chlorophyll A-B binding family protein; K08911 light-harvesting complex I chlorophyll a/b binding protein 5	CYPR4_CYNCA Protein CYPRO4 OS=Cynara cardunculus GN=CYPRO4 PE=2 SV=1Zhongzhi13_16891
Zhongzhi13_21279	AT4G33920.1	7.88e-05	0.00995243	IPR000222; PPM-type phosphatase, divalent cation binding IPR001932; PPM-type phosphatase domain	probable protein phosphatase 2C 63; K01102 pyruvate dehydrogenase phosphatase [EC:3.1.3.43]	P2C63_ARATH Probable protein phosphatase 2C 63 OS=Arabidopsis thaliana GN=At4g33920 PE=2 SV=1Zhongzhi13_21279
Zhongzhi13_20903	AT4G35420.1	9.34e-05	0.0112438	IPR001509; NAD-dependent epimerase/dehydratase IPR016040; NAD(P)-binding domain	dihydroflavonol-4-reductase-like; K13082 bifunctional dihydroflavonol 4-reductase/flavanone 4-reductase [EC:1.1.1.219 1.1.1.234]	TKPR1_ARATH Tetraketide alpha-pyrone reductase 1 OS=Arabidopsis thaliana GN=TKPR1 PE=2 SV=1Zhongzhi13_20903
Zhongzhi13_15680	AT4G38510.5	1.93e-12	1.86e-09	IPR000194; ATPase, F1/V1/A1 complex, alpha/beta subunit, nucleotide-binding domain IPR004100; ATPase, F1/V1/A1 complex, alpha/beta subunit, N-terminal domain IPR005723; ATPase, V1 complex, subunit B IPR020003; ATPase, alpha/beta subunit, nucleotide-binding domain, active site IPR022879; V-type ATP synthase regulatory subunit B/beta IPR027417; P-loop containing nucleoside triphosphate hydrolase	V-type proton ATPase subunit B 2; K02147 V-type H+-transporting ATPase subunit B	VATB2_ARATH V-type proton ATPase subunit B2 OS=Arabidopsis thaliana GN=VHA-B2 PE=1 SV=1Zhongzhi13_15680
Zhongzhi13_22444	AT4G39820.1	0.000473715	0.0294391	IPR011990; Tetratricopeptide-like helical domain IPR013026; Tetratricopeptide repeat-containing domain IPR019734; Tetratricopeptide repeat	NA	TPC12_MOUSE Trafficking protein particle complex subunit 12 OS=Mus musculus GN=Trappc12 PE=1 SV=2Zhongzhi13_22444
Zhongzhi13_10575	AT5G01230.1	5.14e-07	0.00021984	IPR002877; Ribosomal RNA methyltransferase FtsJ domain IPR029063; S-adenosyl-L-methionine-dependent methyltransferase	S-adenosyl-L-methionine-dependent methyltransferases superfamily protein; K14864 tRNA (cytidine32/guanosine34-2'-O)-methyltransferase [EC:2.1.1.205]	TRM7_SCHPO Putative tRNA (cytidine(32)/guanosine(34)-2'-O)-methyltransferase OS=Schizosaccharomyces pombe (strain 972 / ATCC 24843) GN=SPAC4F10.03c PE=3 SV=1Zhongzhi13_10575
Zhongzhi13_28317	AT5G01840.1	0.000187807	0.0159037	IPR006458; Ovate protein family, C-terminal IPR025830; DNA-binding domain, ovate family-like	hypothetical protein; K01870 isoleucyl-tRNA synthetase [EC:6.1.1.5]	OFP2_ARATH Transcription repressor OFP2 OS=Arabidopsis thaliana GN=OFP2 PE=1 SV=1Zhongzhi13_28317
Zhongzhi13_22053	AT5G03340.1	0.000864665	0.043267	IPR003338; CDC48, N-terminal subdomain IPR003593; AAA+ ATPase domain IPR003959; ATPase, AAA-type, core IPR003960; ATPase, AAA-type, conserved site IPR004201; CDC48, domain 2 IPR005938; AAA ATPase, CDC48 family IPR009010; Aspartate decarboxylase-like domain IPR027417; P-loop containing nucleoside triphosphate hydrolase IPR029067; CDC48 domain 2-like	cell division cycle protein 48 homolog; K13525 transitional endoplasmic reticulum ATPase	CDC48_SOYBN Cell division cycle protein 48 homolog OS=Glycine max GN=CDC48 PE=1 SV=1Zhongzhi13_22053
Zhongzhi13_10146	AT5G03650.1	5.72e-05	0.00816444	IPR004193; Glycoside hydrolase, family 13, N-terminal IPR006047; Glycosyl hydrolase, family 13, catalytic domain IPR006048; Alpha-amylase/branching enzyme, C-terminal all beta IPR006407; 1,4-alpha-glucan-branching enzyme, GlgB IPR014756; Immunoglobulin E-set IPR017853; Glycoside hydrolase superfamily	1,4-alpha-glucan-branching enzyme 1, chloroplastic/amyloplastic; K00700 1,4-alpha-glucan branching enzyme [EC:2.4.1.18]	GLGB1_PEA 1,4-alpha-glucan-branching enzyme 1, chloroplastic/amyloplastic OS=Pisum sativum GN=SBEI PE=1 SV=1Zhongzhi13_10146
Zhongzhi13_17215	AT5G04440.1	9.29e-06	0.00231015	IPR018971; Protein of unknown function DUF1997	POPTRDRAFT_725124; hypothetical protein; K11252 histone H2B	Y1590_SYNP2 Uncharacterized protein SYNPCC7002_A1590 OS=Synechococcus sp. (strain ATCC 27264 / PCC 7002 / PR-6) GN=SYNPCC7002_A1590 PE=4 SV=2Zhongzhi13_17215
Zhongzhi13_17680	AT5G05200.1	4.77e-15	5.26e-12	IPR001253; Translation initiation factor 1A (eIF-1A) IPR004147; UbiB domain IPR011009; Protein kinase-like domain IPR012340; Nucleic acid-binding, OB-fold	uncharacterized aarF domain-containing protein kinase At5g05200, chloroplastic; K08869 aarF domain-containing kinase	Y5520_ARATH Uncharacterized aarF domain-containing protein kinase At5g05200, chloroplastic OS=Arabidopsis thaliana GN=At5g05200 PE=2 SV=1Zhongzhi13_17680
Zhongzhi13_17834	AT5G05980.1	0.000484623	0.029876	IPR001645; Folylpolyglutamate synthetase IPR004101; Mur ligase, C-terminal IPR013221; Mur ligase, central IPR018109; Folylpolyglutamate synthetase, conserved site	folylpolyglutamate synthase-like; K01930 folylpolyglutamate synthase [EC:6.3.2.17]	FPGS1_ARATH Folylpolyglutamate synthase OS=Arabidopsis thaliana GN=FPGS1 PE=1 SV=1Zhongzhi13_17834
Zhongzhi13_08049	AT5G06610.1	0.000657854	0.0372751	IPR006873; Protein of unknown function DUF620	hypothetical protein; K11426 SET and MYND domain-containing protein	NAZhongzhi13_08049
Zhongzhi13_02475	AT5G07670.1	5.1e-06	0.0014549	IPR001810; F-box domain IPR006553; Leucine-rich repeat, cysteine-containing subtype	F-box protein At5g51380-like; K10268 F-box and leucine-rich repeat protein 2/20	FB254_ARATH F-box protein At5g07670 OS=Arabidopsis thaliana GN=At5g07670 PE=2 SV=1Zhongzhi13_02475
Zhongzhi13_20748	AT5G09430.1	2.1e-08	1.35e-05	IPR000073; Alpha/beta hydrolase fold-1 IPR029058; Alpha/Beta hydrolase fold	alpha/beta-hydrolase; K13698 abhydrolase domain-containing protein 4	Y2734_MYCBO Uncharacterized protein Mb2734 OS=Mycobacterium bovis (strain ATCC BAA-935 / AF2122/97) GN=Mb2734 PE=3 SV=1Zhongzhi13_20748
Zhongzhi13_22974	AT5G10370.1	0.00106814	0.048418	IPR001650; Helicase, C-terminal IPR001841; Zinc finger, RING-type IPR002464; DNA/RNA helicase, ATP-dependent, DEAH-box type, conserved site IPR002867; IBR domain IPR007502; Helicase-associated domain IPR011545; DEAD/DEAH box helicase domain IPR011709; Domain of unknown function DUF1605 IPR013087; Zinc finger C2H2-type IPR014001; Helicase superfamily 1/2, ATP-binding domain IPR017907; Zinc finger,…	putative uncharacterized protein At4g01020, chloroplastic; K12818 ATP-dependent RNA helicase DHX8/PRP22 [EC:3.6.4.13]	Y4102_ARATH Putative uncharacterized protein At4g01020, chloroplastic OS=Arabidopsis thaliana GN=At4g01020 PE=4 SV=1Zhongzhi13_22974
Zhongzhi13_20820	AT5G10550.1	0.00100384	0.0468824	IPR001487; Bromodomain IPR027353; NET domain	transcription factor GTE7-like; K11721 bromodomain-containing protein 3	GTE2_ARATH Transcription factor GTE2 OS=Arabidopsis thaliana GN=GTE2 PE=2 SV=2Zhongzhi13_20820
Zhongzhi13_15040	AT5G12340.1	7.12e-06	0.00189312	IPR025322; Protein of unknown function DUF4228, plant	NA	NAZhongzhi13_15040
Zhongzhi13_24352	AT5G12370.2	5.51e-05	0.00801659	IPR009976; Exocyst complex component Sec10-like	hypothetical protein; K02184 formin 2	SEC10_ARATH Exocyst complex component SEC10 OS=Arabidopsis thaliana GN=SEC10 PE=1 SV=2Zhongzhi13_24352
Zhongzhi13_22123	AT5G12840.3	1.61e-05	0.00363884	IPR001289; Nuclear transcription factor Y subunit A IPR018362; CCAAT-binding factor, conserved site	nuclear transcription factor Y subunit A-1-like; K08064 nuclear transcription factor Y, alpha	NFYA1_ARATH Nuclear transcription factor Y subunit A-1 OS=Arabidopsis thaliana GN=NFYA1 PE=2 SV=1Zhongzhi13_22123
Zhongzhi13_23695	AT5G15730.2	0.000382796	0.0249985	IPR000719; Protein kinase domain IPR001245; Serine-threonine/tyrosine-protein kinase, catalytic domain IPR008271; Serine/threonine-protein kinase, active site IPR011009; Protein kinase-like domain	hypothetical protein; K04730 interleukin-1 receptor-associated kinase 1 [EC:2.7.11.1]	Y5157_ARATH Probable leucine-rich repeat receptor-like serine/threonine-protein kinase At5g15730 OS=Arabidopsis thaliana GN=At5g15730 PE=2 SV=1Zhongzhi13_23695
Zhongzhi13_01658	AT5G15740.1	0.00018682	0.0159959	IPR019378; GDP-fucose protein O-fucosyltransferase IPR024709; O-fucosyltransferase, plant	Phosphoglucomutase; K01835 phosphoglucomutase [EC:5.4.2.2]	Y1491_ARATH Uncharacterized protein At1g04910 OS=Arabidopsis thaliana GN=At1g04910 PE=2 SV=1Zhongzhi13_01658
Zhongzhi13_23564	AT5G15900.1	0.000145831	0.0135395	IPR025846; PMR5 N-terminal domain IPR026057; PC-Esterase	NA	TBL19_ARATH Protein trichome birefringence-like 19 OS=Arabidopsis thaliana GN=TBL19 PE=3 SV=1Zhongzhi13_23564
Zhongzhi13_21454	AT5G20930.1	0.000742344	0.0405709	IPR000719; Protein kinase domain IPR002885; Pentatricopeptide repeat IPR008271; Serine/threonine-protein kinase, active site IPR011009; Protein kinase-like domain IPR017441; Protein kinase, ATP binding site	tousled-like protein; K08864 tousled-like kinase [EC:2.7.11.1]	TSL_ARATH Serine/threonine-protein kinase TOUSLED OS=Arabidopsis thaliana GN=TOUSLED PE=1 SV=1Zhongzhi13_21454
Zhongzhi13_21434	AT5G22050.2	0.000154394	0.0136754	IPR001245; Serine-threonine/tyrosine-protein kinase, catalytic domain IPR011009; Protein kinase-like domain IPR020635; Tyrosine-protein kinase, catalytic domain	probable receptor-like protein kinase At1g49730; K04733 interleukin-1 receptor-associated kinase 4 [EC:2.7.11.1]	Y1497_ARATH Probable receptor-like protein kinase At1g49730 OS=Arabidopsis thaliana GN=At1g49730 PE=2 SV=1Zhongzhi13_21434
Zhongzhi13_21404	AT5G22300.1	0.000808718	0.0423945	IPR000132; Nitrilase/cyanide hydratase, conserved site IPR003010; Carbon-nitrogen hydrolase	bifunctional nitrilase/nitrile hydratase NIT4A-like; K13035 beta-cyano-L-alanine hydratase/nitrilase [EC:3.5.5.4 4.2.1.65]	NRL4A_TOBAC Bifunctional nitrilase/nitrile hydratase NIT4A OS=Nicotiana tabacum GN=NIT4A PE=2 SV=1Zhongzhi13_21404
Zhongzhi13_22104	AT5G22740.1	0.000127931	0.0128031	IPR001173; Glycosyltransferase 2-like IPR029044; Nucleotide-diphospho-sugar transferases	glucomannan 4-beta-mannosyltransferase 2-like; K13680 beta-mannan synthase [EC:2.4.1.32]	CSLA2_ARATH Glucomannan 4-beta-mannosyltransferase 2 OS=Arabidopsis thaliana GN=CSLA2 PE=2 SV=1Zhongzhi13_22104
Zhongzhi13_04374	AT5G23190.1	0.00103324	0.0473936	IPR001128; Cytochrome P450 IPR017972; Cytochrome P450, conserved site	Cytochrome P450, family 86, subfamily B, polypeptide 1 isoform 1; K15402 fatty acid omega-hydroxylase [EC:1.14.-.-]	C86B1_ARATH Cytochrome P450 86B1 OS=Arabidopsis thaliana GN=CYP86B1 PE=2 SV=1Zhongzhi13_04374
Zhongzhi13_17463	AT5G24470.1	0.000223767	0.018151	IPR001789; Signal transduction response regulator, receiver domain IPR010402; CCT domain IPR011006; CheY-like superfamily	two-component response regulator-like APRR5; K12130 pseudo-response regulator 5	PRR95_ORYSJ Two-component response regulator-like PRR95 OS=Oryza sativa subsp. japonica GN=PRR95 PE=2 SV=1Zhongzhi13_17463
Zhongzhi13_24703	AT5G28540.1	9.9e-07	0.00034667	IPR013126; Heat shock protein 70 family IPR018181; Heat shock protein 70, conserved site IPR029047; Heat shock protein 70kD, peptide-binding domain IPR029048; Heat shock protein 70kD, C-terminal domain	luminal-binding protein 5; K09490 heat shock 70kDa protein 5	BIP5_TOBAC Luminal-binding protein 5 OS=Nicotiana tabacum GN=BIP5 PE=2 SV=1Zhongzhi13_24703
Zhongzhi13_17075	AT5G33280.1	0.000255045	0.0196538	IPR000644; CBS domain IPR001807; Chloride channel, voltage gated IPR002251; Chloride channel ClC-plant IPR014743; Chloride channel, core	chloride channel-like family protein; K05016 chloride channel 7	CLCG_ARATH Putative chloride channel-like protein CLC-g OS=Arabidopsis thaliana GN=CBSCLC6 PE=3 SV=2Zhongzhi13_17075
Zhongzhi13_21855	AT5G39840.1	0.000320202	0.0226374	IPR001650; Helicase, C-terminal IPR014001; Helicase superfamily 1/2, ATP-binding domain IPR022192; Mitochondrial degradasome RNA helicase subunit, C-terminal domain IPR027417; P-loop containing nucleoside triphosphate hydrolase	ATP-dependent RNA helicase SUPV3L1, mitochondrial-like; K17675 ATP-dependent RNA helicase SUPV3L1/SUV3 [EC:3.6.4.13]	SUV3_HUMAN ATP-dependent RNA helicase SUPV3L1, mitochondrial OS=Homo sapiens GN=SUPV3L1 PE=1 SV=1Zhongzhi13_21855
Zhongzhi13_20268	AT5G40200.1	0.000106442	0.0118876	IPR001478; PDZ domain IPR001940; Peptidase S1C IPR009003; Peptidase S1, PA clan	hypothetical protein; K11338 RuvB-like protein 2 [EC:3.6.4.12]	DEGP9_ARATH Protease Do-like 9 OS=Arabidopsis thaliana GN=DEGP9 PE=1 SV=1Zhongzhi13_20268
Zhongzhi13_26069	AT5G43430.1	0.000216293	0.0177314	IPR011598; Myc-type, basic helix-loop-helix (bHLH) domain IPR014730; Electron transfer flavoprotein, alpha/beta-subunit, N-terminal IPR033948; Electron transfer flavoprotein, beta subunit, N-terminal	electron transfer flavoprotein subunit beta, mitochondrial; K03521 electron transfer flavoprotein beta subunit	ETFB_ARATH Electron transfer flavoprotein subunit beta, mitochondrial OS=Arabidopsis thaliana GN=ETFB PE=1 SV=1Zhongzhi13_26069
Zhongzhi13_27467	AT5G46570.1	0.000130223	0.0128653	IPR000719; Protein kinase domain IPR001245; Serine-threonine/tyrosine-protein kinase, catalytic domain IPR011009; Protein kinase-like domain IPR011990; Tetratricopeptide-like helical domain	probable serine/threonine-protein kinase At4g35230-like; K14500 BR-signaling kinase [EC:2.7.11.1]	Y4523_ARATH Probable serine/threonine-protein kinase At4g35230 OS=Arabidopsis thaliana GN=At4g35230 PE=1 SV=1Zhongzhi13_27467
Zhongzhi13_09465	AT5G51570.1	0.000421739	0.0268588	IPR001107; Band 7 domain	NA	HIR4_ARATH Hypersensitive-induced response protein 4 OS=Arabidopsis thaliana GN=HIR4 PE=1 SV=1Zhongzhi13_09465
Zhongzhi13_09310	AT5G52920.1	5.21e-05	0.0080332	IPR001697; Pyruvate kinase IPR011037; Pyruvate kinase-like, insert domain IPR015793; Pyruvate kinase, barrel IPR015795; Pyruvate kinase, C-terminal IPR015813; Pyruvate/Phosphoenolpyruvate kinase-like domain IPR018209; Pyruvate kinase, active site	Plastidic pyruvate kinase beta subunit 1 isoform 1; K00873 pyruvate kinase [EC:2.7.1.40]	PKP2_ARATH Plastidial pyruvate kinase 2 OS=Arabidopsis thaliana GN=PKP2 PE=1 SV=1Zhongzhi13_09310
Zhongzhi13_17518	AT5G53180.1	5.35e-05	0.00807701	IPR000504; RNA recognition motif domain IPR034792; PTBPH1/PTBPH2, RNA recognition motif 1 IPR034793; PTBPH1/PTBPH2, RNA recognition motif 2 IPR034794; PTBPH1/PTBPH2, RNA recognition motif 3	polypyrimidine tract-binding protein homolog 2; K14948 polypyrimidine tract-binding protein 2	PTBP2_ARATH Polypyrimidine tract-binding protein homolog 2 OS=Arabidopsis thaliana GN=At5g53180 PE=1 SV=1Zhongzhi13_17518
Zhongzhi13_29518	AT5G54680.1	2.14e-06	0.000718454	IPR011598; Myc-type, basic helix-loop-helix (bHLH) domain	hypothetical protein; K07560 D-tyrosyl-tRNA(Tyr) deacylase [EC:3.1.-.-]	ILR3_ARATH Transcription factor ILR3 OS=Arabidopsis thaliana GN=ILR3 PE=1 SV=1Zhongzhi13_29518
Zhongzhi13_02323	AT5G55610.1	0.000202907	0.0169957	NA	hypothetical protein; K18753 butyrate response factor 1	NAZhongzhi13_02323
Zhongzhi13_14703	AT5G58960.3	3.11e-07	0.000149821	IPR006943; Domain of unknown function DUF641, plant	hypothetical protein; K06636 structural maintenance of chromosome 1	NAZhongzhi13_14703
SIN_1000123	AT5G59240.1	3.16e-06	0.000975508	IPR001047; Ribosomal protein S8e IPR018283; Ribosomal protein S8e, conserved site IPR022309; Ribosomal protein S8e/ribosomal biogenesis NSA2	RPS8; ribosomal protein S8; K02995 small subunit ribosomal protein S8e	RS8_MAIZE 40S ribosomal protein S8 OS=Zea mays GN=RPS8 PE=1 SV=2SIN_1000123
Zhongzhi13_17631	AT5G62190.1	0.000708587	0.0398567	IPR000504; RNA recognition motif domain IPR000629; ATP-dependent RNA helicase DEAD-box, conserved site IPR001650; Helicase, C-terminal IPR011545; DEAD/DEAH box helicase domain IPR012562; GUCT IPR014001; Helicase superfamily 1/2, ATP-binding domain IPR014014; RNA helicase, DEAD-box type, Q motif IPR027417; P-loop containing nucleoside triphosphate hydrolase	DEAD-box ATP-dependent RNA helicase 7; K16911 ATP-dependent RNA helicase DDX21 [EC:3.6.4.13]	RH7_ARATH DEAD-box ATP-dependent RNA helicase 7 OS=Arabidopsis thaliana GN=RH7 PE=1 SV=2Zhongzhi13_17631
Zhongzhi13_05560	AT5G63080.1	0.000948962	0.0457044	IPR003347; JmjC domain	hypothetical protein; K11323 histone arginine demethylase JMJD6 [EC:1.14.11.-]	JMJD4_DANRE JmjC domain-containing protein 4 OS=Danio rerio GN=jmjd4 PE=2 SV=1Zhongzhi13_05560
Zhongzhi13_23192	AT5G64650.1	0.000760584	0.0412751	IPR000456; Ribosomal protein L17	POPTRDRAFT_832235; ribosomal protein L17; K02879 large subunit ribosomal protein L17	RL17_MAGSM 50S ribosomal protein L17 OS=Magnetococcus sp. (strain MC-1) GN=rplQ PE=3 SV=1Zhongzhi13_23192
Zhongzhi13_22120	AT5G66010.1	2.68e-05	0.00492597	IPR000504; RNA recognition motif domain	RNA-binding family protein; K12898 heterogeneous nuclear ribonucleoprotein F/H	SYM2_CAEEL RNA-binding protein sym-2 OS=Caenorhabditis elegans GN=sym-2 PE=2 SV=3Zhongzhi13_22120
Zhongzhi13_23597	AT5G66600.3	0.000764555	0.0412004	IPR006869; Domain of unknown function DUF547 IPR025757; Ternary complex factor MIP1, leucine-zipper	NA	NAZhongzhi13_23597
Zhongzhi13_18272	AT5G66870.1	0.000977768	0.0465104	IPR004883; Lateral organ boundaries, LOB	uncharacterized LOC102704525; K01227 mannosyl-glycoprotein endo-beta-N-acetylglucosaminidase [EC:3.2.1.96]	LBD36_ARATH LOB domain-containing protein 36 OS=Arabidopsis thaliana GN=LBD36 PE=2 SV=1Zhongzhi13_18272
Zhongzhi13_27324	null	0.000533992	0.0318987	IPR025322; Protein of unknown function DUF4228, plant	NA	NAZhongzhi13_27324

## Sheet: KO_Orthologs_for_feg
KO ID	Description	Numbers of orthologous gene clusters and unclustered genes
K04730	interleukin-1 receptor-associated kinase 1 [EC:2.7.11.1]	4
K04733	interleukin-1 receptor-associated kinase 4 [EC:2.7.11.1]	3
K01051	pectinesterase [EC:3.1.1.11]	2
K01953	asparagine synthase (glutamine-hydrolysing) [EC:6.3.5.4]	2
K02184	formin 2	2
K10268	F-box and leucine-rich repeat protein 2/20	2
K13680	beta-mannan synthase [EC:2.4.1.32]	2
K14664	IAA-amino acid hydrolase [EC:3.5.1.-]	2
K17964	leucine-rich PPR motif-containing protein, mitochondrial	2
K00031	isocitrate dehydrogenase [EC:1.1.1.42]	1
K00051	malate dehydrogenase (NADP+) [EC:1.1.1.82]	1
K00276	primary-amine oxidase [EC:1.4.3.21]	1
K00565	mRNA (guanine-N7-)-methyltransferase [EC:2.1.1.56]	1
K00700	1,4-alpha-glucan branching enzyme [EC:2.4.1.18]	1
K00773	queuine tRNA-ribosyltransferase [EC:2.4.2.29]	1
K00873	pyruvate kinase [EC:2.7.1.40]	1
K00889	1-phosphatidylinositol-4-phosphate 5-kinase [EC:2.7.1.68]	1
K00898	pyruvate dehydrogenase kinase 2/3/4 [EC:2.7.11.2]	1
K00924	kinase [EC:2.7.1.-]	1
K00967	ethanolamine-phosphate cytidylyltransferase [EC:2.7.7.14]	1
K01102	pyruvate dehydrogenase phosphatase [EC:3.1.3.43]	1
K01227	mannosyl-glycoprotein endo-beta-N-acetylglucosaminidase [EC:3.2.1.96]	1
K01228	mannosyl-oligosaccharide glucosidase [EC:3.2.1.106]	1
K01595	phosphoenolpyruvate carboxylase [EC:4.1.1.31]	1
K01835	phosphoglucomutase [EC:5.4.2.2]	1
K01870	isoleucyl-tRNA synthetase [EC:6.1.1.5]	1
K01930	folylpolyglutamate synthase [EC:6.3.2.17]	1
K01950	NAD+ synthase (glutamine-hydrolysing) [EC:6.3.5.1]	1
K02145	V-type H+-transporting ATPase subunit A [EC:3.6.3.14]	1
K02147	V-type H+-transporting ATPase subunit B	1
K02879	large subunit ribosomal protein L17	1
K02881	large subunit ribosomal protein L18	1
K02927	large subunit ribosomal protein L40e	1
K02943	large subunit ribosomal protein LP2	1
K02948	small subunit ribosomal protein S11	1
K02995	small subunit ribosomal protein S8e	1
K03016	DNA-directed RNA polymerases I, II, and III subunit RPABC3	1
K03283	heat shock 70kDa protein 1/8	1
K03521	electron transfer flavoprotein beta subunit	1
K03635	molybdopterin synthase catalytic subunit [EC:2.8.1.12]	1
K03695	ATP-dependent Clp protease ATP-binding subunit ClpB	1
K04371	mitogen-activated protein kinase 1/3 [EC:2.7.11.24]	1
K04506	E3 ubiquitin-protein ligase SIAH1 [EC:2.3.2.27]	1
K05016	chloride channel 7	1
K05291	phosphatidylinositol glycan, class S	1
K05292	phosphatidylinositol glycan, class T	1
K05387	glutamate receptor, ionotropic, plant	1
K05658	ATP-binding cassette, subfamily B (MDR/TAP), member 1 [EC:3.6.3.44]	1
K06636	structural maintenance of chromosome 1	1
K06758	L1 cell adhesion molecule like protein	1
K07052	uncharacterized protein	1
K07426	cytochrome P450, family 4, subfamily B, polypeptide 1 [EC:1.14.14.1]	1
K07441	beta-1,4-N-acetylglucosaminyltransferase [EC:2.4.1.141]	1
K07560	D-tyrosyl-tRNA(Tyr) deacylase [EC:3.1.-.-]	1
K07904	Ras-related protein Rab-11A	1
K08057	calreticulin	1
K08064	nuclear transcription factor Y, alpha	1
K08235	xyloglucan:xyloglucosyl transferase [EC:2.4.1.207]	1
K08332	vacuolar protein 8	1
K08735	DNA mismatch repair protein MSH2	1
K08857	NIMA (never in mitosis gene a)-related kinase [EC:2.7.11.1]	1
K08864	tousled-like kinase [EC:2.7.11.1]	1
K08869	aarF domain-containing kinase	1
K08911	light-harvesting complex I chlorophyll a/b binding protein 5	1
K09285	AP2-like factor, ANT lineage	1
K09422	myb proto-oncogene protein, plant	1
K09490	heat shock 70kDa protein 5	1
K09496	T-complex protein 1 subunit delta	1
K09510	DnaJ homolog subfamily B member 4	1
K09527	DnaJ homolog subfamily C member 7	1
K09597	signal peptide peptidase-like 2B [EC:3.4.23.-]	1
K09647	mitochondrial inner membrane protease subunit 1 [EC:3.4.21.-]	1
K10251	17beta-estradiol 17-dehydrogenase / very-long-chain 3-oxoacyl-CoA reductase [EC:1.1.1.62 1.1.1.330]	1
K10527	enoyl-CoA hydratase/3-hydroxyacyl-CoA dehydrogenase [EC:4.2.1.17 1.1.1.35 1.1.1.211]	1
K10656	E3 ubiquitin-protein ligase MARCH1/8 [EC:2.3.2.27]	1
K10706	senataxin [EC:3.6.4.-]	1
K10870	RAD51-like protein 2	1
K10899	ATP-dependent DNA helicase Q1 [EC:3.6.4.12]	1
K10960	geranylgeranyl reductase [EC:1.3.1.83]	1
K10999	cellulose synthase A [EC:2.4.1.12]	1
K11088	small nuclear ribonucleoprotein D3	1
K11251	histone H2A	1
K11252	histone H2B	1
K11253	histone H3	1
K11323	histone arginine demethylase JMJD6 [EC:1.14.11.-]	1
K11338	RuvB-like protein 2 [EC:3.6.4.12]	1
K11340	actin-like protein 6A	1
K11426	SET and MYND domain-containing protein	1
K11721	bromodomain-containing protein 3	1
K11827	AP-2 complex subunit sigma-1	1
K12130	pseudo-response regulator 5	1
K12183	ESCRT-I complex subunit TSG101	1
K12184	ESCRT-I complex subunit VPS28	1
K12818	ATP-dependent RNA helicase DHX8/PRP22 [EC:3.6.4.13]	1
K12864	beta-catenin-like protein 1	1
K12898	heterogeneous nuclear ribonucleoprotein F/H	1
K13025	ATP-dependent RNA helicase [EC:3.6.4.13]	1
K13035	beta-cyano-L-alanine hydratase/nitrilase [EC:3.5.5.4 4.2.1.65]	1
K13082	bifunctional dihydroflavonol 4-reductase/flavanone 4-reductase [EC:1.1.1.219 1.1.1.234]	1
K13100	pre-mRNA-splicing factor CWC22	1
K13162	poly(rC)-binding protein 2/3/4	1
K13179	ATP-dependent RNA helicase DDX18/HAS1 [EC:3.6.4.13]	1
K13412	calcium-dependent protein kinase [EC:2.7.11.1]	1
K13422	transcription factor MYC2	1
K13525	transitional endoplasmic reticulum ATPase	1
K13698	abhydrolase domain-containing protein 4	1
K13754	solute carrier family 24 (sodium/potassium/calcium exchanger), member 6	1
K14297	nuclear pore complex protein Nup98-Nup96	1
K14431	transcription factor TGA	1
K14488	SAUR family protein	1
K14500	BR-signaling kinase [EC:2.7.11.1]	1
K14508	regulatory protein NPR1	1
K14514	ethylene-insensitive protein 3	1
K14611	solute carrier family 23 (nucleobase transporter), member 1/2	1
K14686	solute carrier family 31 (copper transporter), member 1	1
K14780	ATP-dependent RNA helicase DHX37/DHR1 [EC:3.6.4.13]	1
K14844	pumilio homology domain family member 6	1
K14864	tRNA (cytidine32/guanosine34-2'-O)-methyltransferase [EC:2.1.1.205]	1
K14948	polypyrimidine tract-binding protein 2	1
K15128	mediator of RNA polymerase II transcription subunit 6	1
K15196	transcription factor IIIB 90 kDa subunit	1
K15283	solute carrier family 35, member E1	1
K15285	solute carrier family 35, member E3	1
K15377	solute carrier family 44 (choline transporter-like protein), member 2/4/5	1
K15402	fatty acid omega-hydroxylase [EC:1.14.-.-]	1
K16911	ATP-dependent RNA helicase DDX21 [EC:3.6.4.13]	1
K17279	receptor expression-enhancing protein 5/6	1
K17506	protein phosphatase 1L [EC:3.1.3.16]	1
K17675	ATP-dependent RNA helicase SUPV3L1/SUV3 [EC:3.6.4.13]	1
K17756	long-chain-alcohol oxidase [EC:1.1.3.20]	1
K18443	golgi-specific brefeldin A-resistance guanine nucleotide exchange factor 1	1
K18669	dual specificity tyrosine-phosphorylation-regulated kinase 2/3/4 [EC:2.7.12.1]	1
K18753	butyrate response factor 1	1
K18798	protein AFG1	1
K19613	leucine-rich repeat protein SHOC2	1
K19619	tyrosyl-DNA phosphodiesterase 2 [EC:3.1.4.-]	1

## Sheet: Pathways_of_feg
Pathways	Desc	KO Numbers
ko01100	Metabolic pathways	26
ko01110	Biosynthesis of secondary metabolites	12
ko04144	Endocytosis	7
ko04075	Plant hormone signal transduction	6
ko03010	Ribosome	6
ko01120	Microbial metabolism in diverse environments	5
ko03040	Spliceosome	5
ko04141	Protein processing in endoplasmic reticulum	5
ko05145	Toxoplasmosis	5
ko05164	Influenza A	4
ko04010	MAPK signaling pathway	4
ko05142	Chagas disease (American trypanosomiasis)	4
ko05152	Tuberculosis	4
ko01200	Carbon metabolism	4
ko05322	Systemic lupus erythematosus	4
ko05034	Alcoholism	4
ko01524	Platinum drug resistance	3
ko01130	Biosynthesis of antibiotics	3
ko05133	Pertussis	3
ko04612	Antigen processing and presentation	3
ko04620	Toll-like receptor signaling pathway	3
ko05140	Leishmaniasis	3
ko05203	Viral carcinogenesis	3
ko04721	Synaptic vesicle cycle	3
ko00230	Purine metabolism	3
ko04145	Phagosome	3
ko05231	Choline metabolism in cancer	3
ko04722	Neurotrophin signaling pathway	3
ko05169	Epstein-Barr virus infection	3
ko04150	mTOR signaling pathway	3
ko00620	Pyruvate metabolism	3
ko05162	Measles	3
ko04014	Ras signaling pathway	2
ko05230	Central carbon metabolism in cancer	2
ko04011	MAPK signaling pathway - yeast	2
ko00790	Folate biosynthesis	2
ko00500	Starch and sucrose metabolism	2
ko04621	NOD-like receptor signaling pathway	2
ko04016	MAPK signaling pathway - plant	2
ko04111	Cell cycle - yeast	2
ko03015	mRNA surveillance pathway	2
ko04320	Dorso-ventral axis formation	2
ko04666	Fc gamma R-mediated phagocytosis	2
ko04624	Toll and Imd signaling pathway	2
ko05165	Human papillomavirus infection	2
ko00720	Carbon fixation pathways in prokaryotes	2
ko00563	Glycosylphosphatidylinositol (GPI)-anchor biosynthesis	2
ko00190	Oxidative phosphorylation	2
ko05134	Legionellosis	2
ko05226	Gastric cancer	2
ko04810	Regulation of actin cytoskeleton	2
ko05110	Vibrio cholerae infection	2
ko05323	Rheumatoid arthritis	2
ko00010	Glycolysis / Gluconeogenesis	2
ko04139	Mitophagy - yeast	2
ko00510	N-Glycan biosynthesis	2
ko05016	Huntington's disease	2
ko05210	Colorectal cancer	2
ko00710	Carbon fixation in photosynthetic organisms	2
ko04072	Phospholipase D signaling pathway	2
ko04961	Endocrine and other factor-regulated calcium reabsorption	2
ko03013	RNA transport	2
ko04013	MAPK signaling pathway - fly	2
ko04915	Estrogen signaling pathway	2
ko04218	Cellular senescence	2
ko04064	NF-kappa B signaling pathway	2
ko04930	Type II diabetes mellitus	2
ko04966	Collecting duct acid secretion	2
ko03060	Protein export	2
ko05020	Prion diseases	2
ko05200	Pathways in cancer	2
ko04114	Oocyte meiosis	2
ko01212	Fatty acid metabolism	2
ko05225	Hepatocellular carcinoma	2
ko05120	Epithelial cell signaling in Helicobacter pylori infection	2
ko04213	Longevity regulating pathway - multiple species	2
ko01230	Biosynthesis of amino acids	2
ko04921	Oxytocin signaling pathway	1
ko04726	Serotonergic synapse	1
ko01521	EGFR tyrosine kinase inhibitor resistance	1
ko00196	Photosynthesis - antenna proteins	1
ko04071	Sphingolipid signaling pathway	1
ko04611	Platelet activation	1
ko05206	MicroRNAs in cancer	1
ko00073	Cutin, suberine and wax biosynthesis	1
ko04120	Ubiquitin mediated proteolysis	1
ko05132	Salmonella infection	1
ko00140	Steroid hormone biosynthesis	1
ko04914	Progesterone-mediated oocyte maturation	1
ko04912	GnRH signaling pathway	1
ko04550	Signaling pathways regulating pluripotency of stem cells	1
ko04662	B cell receptor signaling pathway	1
ko00062	Fatty acid elongation	1
ko04068	FoxO signaling pathway	1
ko04015	Rap1 signaling pathway	1
ko00520	Amino sugar and nucleotide sugar metabolism	1
ko04657	IL-17 signaling pathway	1
ko04510	Focal adhesion	1
ko05221	Acute myeloid leukemia	1
ko00760	Nicotinate and nicotinamide metabolism	1
ko00860	Porphyrin and chlorophyll metabolism	1
ko04933	AGE-RAGE signaling pathway in diabetic complications	1
ko05219	Bladder cancer	1
ko00030	Pentose phosphate pathway	1
ko01523	Antifolate resistance	1
ko00562	Inositol phosphate metabolism	1
ko04960	Aldosterone-regulated sodium reabsorption	1
ko04066	HIF-1 signaling pathway	1
ko04062	Chemokine signaling pathway	1
ko04916	Melanogenesis	1
ko00360	Phenylalanine metabolism	1
ko04540	Gap junction	1
ko04978	Mineral absorption	1
ko04371	Apelin signaling pathway	1
ko05214	Glioma	1
ko04115	p53 signaling pathway	1
ko04926	Relaxin signaling pathway	1
ko04310	Wnt signaling pathway	1
ko04113	Meiosis - yeast	1
ko00592	alpha-Linolenic acid metabolism	1
ko04012	ErbB signaling pathway	1
ko00680	Methane metabolism	1
ko04713	Circadian entrainment	1
ko05220	Chronic myeloid leukemia	1
ko04623	Cytosolic DNA-sensing pathway	1
ko00460	Cyanoamino acid metabolism	1
ko00052	Galactose metabolism	1
ko00900	Terpenoid backbone biosynthesis	1
ko04918	Thyroid hormone synthesis	1
ko03440	Homologous recombination	1
ko04650	Natural killer cell mediated cytotoxicity	1
ko04022	cGMP-PKG signaling pathway	1
ko04214	Apoptosis - fly	1
ko04270	Vascular smooth muscle contraction	1
ko04217	Necroptosis	1
ko05211	Renal cell carcinoma	1
ko01210	2-Oxocarboxylic acid metabolism	1
ko04520	Adherens junction	1
ko00970	Aminoacyl-tRNA biosynthesis	1
ko00564	Glycerophospholipid metabolism	1
ko04110	Cell cycle	1
ko00480	Glutathione metabolism	1
ko04725	Cholinergic synapse	1
ko04360	Axon guidance	1
ko00511	Other glycan degradation	1
ko00260	Glycine, serine and threonine metabolism	1
ko04910	Insulin signaling pathway	1
ko05216	Thyroid cancer	1
ko04962	Vasopressin-regulated water reabsorption	1
ko04070	Phosphatidylinositol signaling system	1
ko04724	Glutamatergic synapse	1
ko04922	Glucagon signaling pathway	1
ko03430	Mismatch repair	1
ko04658	Th1 and Th2 cell differentiation	1
ko00941	Flavonoid biosynthesis	1
ko04151	PI3K-Akt signaling pathway	1
ko00950	Isoquinoline alkaloid biosynthesis	1
ko05131	Shigellosis	1
ko04024	cAMP signaling pathway	1
ko00440	Phosphonate and phosphinate metabolism	1
ko04261	Adrenergic signaling in cardiomyocytes	1
ko03020	RNA polymerase	1
ko00960	Tropane, piperidine and pyridine alkaloid biosynthesis	1
ko04626	Plant-pathogen interaction	1
ko00020	Citrate cycle (TCA cycle)	1
ko05212	Pancreatic cancer	1
ko04210	Apoptosis	1
ko00240	Pyrimidine metabolism	1
ko04919	Thyroid hormone signaling pathway	1
ko05166	HTLV-I infection	1
ko04664	Fc epsilon RI signaling pathway	1
ko05224	Breast cancer	1
ko05205	Proteoglycans in cancer	1
ko02010	ABC transporters	1
ko04972	Pancreatic secretion	1
ko00250	Alanine, aspartate and glutamate metabolism	1
ko04660	T cell receptor signaling pathway	1
ko04723	Retrograde endocannabinoid signaling	1
ko04917	Prolactin signaling pathway	1
ko04720	Long-term potentiation	1
ko04146	Peroxisome	1
ko05215	Prostate cancer	1
ko04668	TNF signaling pathway	1
ko00071	Fatty acid degradation	1
ko04122	Sulfur relay system	1
ko01040	Biosynthesis of unsaturated fatty acids	1
ko05167	Kaposi's sarcoma-associated herpesvirus infection	1
ko05160	Hepatitis C	1
ko05218	Melanoma	1
ko04140	Autophagy - animal	1
ko05223	Non-small cell lung cancer	1
ko00040	Pentose and glucuronate interconversions	1
ko04712	Circadian rhythm - plant	1
ko05010	Alzheimer's disease	1
ko03460	Fanconi anemia pathway	1
ko04216	Ferroptosis	1
ko05202	Transcriptional misregulation in cancer	1
ko04350	TGF-beta signaling pathway	1
ko00350	Tyrosine metabolism	1
ko05161	Hepatitis B	1
ko04370	VEGF signaling pathway	1
ko04380	Osteoclast differentiation	1
ko04976	Bile secretion	1
ko00521	Streptomycin biosynthesis	1
ko05213	Endometrial cancer	1
ko04730	Long-term depression	1
ko00410	beta-Alanine metabolism	1
ko04659	Th17 cell differentiation	1
ko01522	Endocrine resistance	1
ko00513	Various types of N-glycan biosynthesis	1
